# Supplementary material for: Concordant transcriptional and morphological remodeling revealed by in vivo Perturb-CLEAR
Source: bioRxiv. 2026 Apr 8:2026.04.06.716787. Preprint. [Version 1] doi: 10.64898/2026.04.06.716787 (PMC13081986; doi:10.64898/2026.04.06.716787)
Supplement: Supplement 1 — Supplementary Table 1. Morphological metrics list Supplementary Table 2. Developmental morphology sample summary, raw metrics, and test results Supplementary Table 3. Spine analysis raw metrics and test results Supplementary Table 4. Developmental transcriptome dataset DE genes Supplementary Table 5. Gene list for each signature Supplementary Table 6. Enrichment results (GSEA-GO, fisher exact test) Supplementary Table 7. Plasmid, gRNA, oligonucleotides, and viral vectors Supplementary Table 8. NDD screen and Adnp validation sample summary Supplementary Table 9. NDD screen raw metrics and test results Supplementary Table 10. Adnp validation raw metrics and test results Supplementary Table 11. Perturb-seq sample summary and metrics Supplementary Table 12. Perturb-seq DE genes Supplementary Table 13. Foxp1 transgenic model DE genes and analysis Supplementary Table 14. Joint analysis metrics [file media-1.zip]

Archive with 14 entries (14 files):
- Supplementary Table 14 Joint analysis metrics.xlsx
- Supplementary Table 1 Morphological metrics list.xlsx
- Supplementary Table 2 Developmental morphology summary.xlsx
- Supplementary Table 3 Spine analysis raw metrics and test results.xlsx
- Supplementary Table 4 Developmental transcriptome dataset DE genes.xlsx
- Supplementary Table 5 Gene list for each signature.xlsx
- Supplementary Table 6 Enrichment results.xlsx
- Supplementary Table 7 Plasmid gRNA oligonucleotides and viral vectors.xlsx
- Supplementary Table 8 NDD screen and Adnp validation sample summary.xlsx
- Supplementary Table 9 NDD screen raw metrics and test results.xlsx
- Supplementary Table 10 Adnp validation raw metrics and test results.xlsx
- Supplementary Table 11 Perturb-seq sample summary.xlsx
- Supplementary Table 12 Perturb-seq DE genes.xlsx
- Supplementary Table 13 Foxp1 transgenic model DE genes.xlsx
