# Supplementary material for: Concordant transcriptional and morphological remodeling revealed by in vivo Perturb-CLEAR
Source: bioRxiv. 2026 Apr 8:2026.04.06.716787. Preprint. [Version 1] doi: 10.64898/2026.04.06.716787 (PMC13081986; doi:10.64898/2026.04.06.716787)
Supplement: Supplement 1 — Supplementary Table 1. Morphological metrics list Supplementary Table 2. Developmental morphology sample summary, raw metrics, and test results Supplementary Table 3. Spine analysis raw metrics and test results Supplementary Table 4. Developmental transcriptome dataset DE genes Supplementary Table 5. Gene list for each signature Supplementary Table 6. Enrichment results (GSEA-GO, fisher exact test) Supplementary Table 7. Plasmid, gRNA, oligonucleotides, and viral vectors Supplementary Table 8. NDD screen and Adnp validation sample summary Supplementary Table 9. NDD screen raw metrics and test results Supplementary Table 10. Adnp validation raw metrics and test results Supplementary Table 11. Perturb-seq sample summary and metrics Supplementary Table 12. Perturb-seq DE genes Supplementary Table 13. Foxp1 transgenic model DE genes and analysis Supplementary Table 14. Joint analysis metrics [file media-1.zip › Supplementary Table 14 Joint analysis metrics.xlsx]

## Sheet: TRADE (TWI)
Supplementary Table 14. Joint analysis metrics - TWI
gene	TWI_morpho	TWI_RNA	CellType
Adnp	0.00263699	0.00383564	L2/3
Arid1b	0.00703936	0.00430196	L2/3
Cux2	0.00608684	1.11e-05	L2/3
Foxp1	0.00927197	0.00110682	L2/3
Grin2b	0.00492859	0.000452741	L2/3
Kmt5b	0.0111957	4.44e-05	L2/3
Med13L	0.00352838	0.00114307	L2/3
Pogz	0.00144058	0.00102825	L2/3
Shank3	0.014642	2.5e-06	L2/3
Syngap1	0.0447165	0.00573285	L2/3
Adnp	0.218549	0.00848363	L4/5
Arid1b	0.145275	0.00733054	L4/5
Cux2	0.0773043	0.00200796	L4/5
Foxp1	0.0314622	0.0107721	L4/5
Grin2b	0.0276469	0.00369481	L4/5
Kmt5b	0.0179228	0.00142773	L4/5
Med13L	0.0117501	0.00188344	L4/5
Pogz	0.00980239	0.000894436	L4/5
Shank3	0.0174449	0.000186813	L4/5
Syngap1	0.0563466	0.00179252	L4/5

## Sheet: eDist
Supplementary Table 14. Joint analysis metrics - eDist
L2/3 IT RNA
	Med13L	Foxp1	ctrl	Kmt5b	Arid1b	Syngap1	Pogz	Shank3	Adnp	Grin2b	Cux2
Med13L	0	0.180097	0.129171	0.151302	0.35062	0.821842	0.15901	0.139498	0.188682	0.166827	0.0854722
Foxp1	0.180097	0	0.135836	0.136012	0.448635	0.57692	0.177903	0.150706	0.199484	0.14489	0.138407
ctrl	0.129171	0.135836	0	0.0733358	0.430018	0.580058	0.148378	0.100364	0.178488	0.0852819	0.0934388
Kmt5b	0.151302	0.136012	0.0733358	0	0.424935	0.509086	0.136656	0.0623033	0.167076	0.0511088	0.102815
Arid1b	0.35062	0.448635	0.430018	0.424935	0	1.23717	0.365489	0.384888	0.361102	0.399364	0.265743
Syngap1	0.821842	0.57692	0.580058	0.509086	1.23717	0	0.552849	0.544422	0.617249	0.467034	0.714203
Pogz	0.15901	0.177903	0.148378	0.136656	0.365489	0.552849	0	0.127344	0.101017	0.115108	0.0944138
Shank3	0.139498	0.150706	0.100364	0.0623033	0.384888	0.544422	0.127344	0	0.169653	0.0589538	0.0984806
Adnp	0.188682	0.199484	0.178488	0.167076	0.361102	0.617249	0.101017	0.169653	0	0.130202	0.116786
Grin2b	0.166827	0.14489	0.0852819	0.0511088	0.399364	0.467034	0.115108	0.0589538	0.130202	0	0.0918401
Cux2	0.0854722	0.138407	0.0934388	0.102815	0.265743	0.714203	0.0944138	0.0984806	0.116786	0.0918401	0
L2/3 IT Morphology
Row	Foxp1	Grin2b	ctrl	Pogz	Syngap1	Kmt5b	Adnp	Med13L	Cux2	Arid1b	Shank3
Foxp1	0	0.212322	0.188628	0.348723	0.237732	0.211464	0.374522	0.161963	0.293512	0.199196	0.213957
Grin2b	0.212322	0	0.126981	0.347552	0.342338	0.32844	0.242867	0.194827	0.356523	0.167559	0.235769
ctrl	0.188628	0.126981	0	0.272627	0.277564	0.27736	0.18925	0.17494	0.240986	0.213208	0.232993
Pogz	0.348723	0.347552	0.272627	0	0.459967	0.374057	0.40934	0.323013	0.364816	0.401723	0.402461
Syngap1	0.237732	0.342338	0.277564	0.459967	0	0.387845	0.410314	0.243042	0.502843	0.347479	0.346385
Kmt5b	0.211464	0.32844	0.27736	0.374057	0.387845	0	0.509811	0.253894	0.30634	0.30787	0.30091
Adnp	0.374522	0.242867	0.18925	0.40934	0.410314	0.509811	0	0.359982	0.391421	0.334473	0.328656
Med13L	0.161963	0.194827	0.17494	0.323013	0.243042	0.253894	0.359982	0	0.301359	0.17515	0.230233
Cux2	0.293512	0.356523	0.240986	0.364816	0.502843	0.30634	0.391421	0.301359	0	0.298113	0.28728
Arid1b	0.199196	0.167559	0.213208	0.401723	0.347479	0.30787	0.334473	0.17515	0.298113	0	0.133812
Shank3	0.213957	0.235769	0.232993	0.402461	0.346385	0.30091	0.328656	0.230233	0.28728	0.133812	0
L2/3 IT combined eDist (Scaled), upper-right: morphology, bottom-left: RNA
Syngap1	Pogz	Kmt5b	Cux2	Adnp	Arid1b	Shank3	ctrl	Grin2b	Med13L	Foxp1
0	0.902231	0.760762	0.986333	0.804836	0.681584	0.679437	0.544446	0.671499	0.47673	0.466315
0.446865	0	0.733716	0.71559	0.802926	0.787985	0.789431	0.53476	0.681727	0.633593	0.684025
0.411492	0.110458	0	0.60089	1	0.60389	0.590239	0.544046	0.644239	0.498016	0.414789
0.577287	0.0763143	0.0831053	0	0.767777	0.584752	0.563504	0.472697	0.699323	0.591119	0.575727
0.49892	0.0816514	0.135047	0.0943974	0	0.656072	0.644663	0.371216	0.476386	0.706109	0.734629
1	0.295424	0.343473	0.214799	0.291878	0	0.262475	0.41821	0.32867	0.343558	0.390725
0.440055	0.102931	0.0503596	0.0796015	0.13713	0.311103	0	0.457018	0.462463	0.451605	0.419678
0.468858	0.119934	0.0592771	0.0755262	0.144271	0.347582	0.0811239	0	0.249075	0.343146	0.369995
0.377502	0.0930416	0.0413111	0.074234	0.105242	0.322804	0.0476521	0.0689331	0	0.382155	0.416471
0.664292	0.128527	0.122297	0.0690869	0.152511	0.283405	0.112756	0.104409	0.134845	0	0.317691
0.466322	0.143798	0.109938	0.111874	0.161242	0.36263	0.121815	0.109795	0.117114	0.145572	0
L4/5 IT RNA
	Shank3	Med13L	ctrl	Kmt5b	Pogz	Adnp	Syngap1	Foxp1	Arid1b	Cux2	Grin2b
Shank3	0	0.197373	0.136634	0.122608	0.134737	0.424536	0.349271	0.834193	0.713189	0.163981	0.204182
Med13L	0.197373	0	0.343004	0.279702	0.224506	0.404571	0.492353	1.18626	0.629806	0.18616	0.192627
ctrl	0.136634	0.343004	0	0.114029	0.189646	0.598194	0.433565	0.793787	0.870649	0.335342	0.353804
Kmt5b	0.122608	0.279702	0.114029	0	0.151649	0.452907	0.426532	0.77681	0.664985	0.264004	0.267442
Pogz	0.134737	0.224506	0.189646	0.151649	0	0.422864	0.408406	0.906475	0.666603	0.230933	0.240267
Adnp	0.424536	0.404571	0.598194	0.452907	0.422864	0	0.683328	1.52842	0.783711	0.328118	0.295568
Syngap1	0.349271	0.492353	0.433565	0.426532	0.408406	0.683328	0	0.798582	1.19852	0.424959	0.461244
Foxp1	0.834193	1.18626	0.793787	0.77681	0.906475	1.52842	0.798582	0	1.76817	1.24099	1.26188
Arid1b	0.713189	0.629806	0.870649	0.664985	0.666603	0.783711	1.19852	1.76817	0	0.689964	0.636481
Cux2	0.163981	0.18616	0.335342	0.264004	0.230933	0.328118	0.424959	1.24099	0.689964	0	0.0925985
Grin2b	0.204182	0.192627	0.353804	0.267442	0.240267	0.295568	0.461244	1.26188	0.636481	0.0925985	0
L4/5 IT morphology
	ctrl	Grin2b	Foxp1	Syngap1	Adnp	Arid1b
ctrl	0	0.758885	1.54653	0.857301	2.19637	2.3676
Grin2b	0.758885	0	1.30354	1.19413	2.04206	2.43346
Foxp1	1.54653	1.30354	0	1.61782	2.55966	3.85786
Syngap1	0.857301	1.19413	1.61782	0	2.41951	2.74836
Adnp	2.19637	2.04206	2.55966	2.41951	0	2.95972
Arid1b	2.3676	2.43346	3.85786	2.74836	2.95972	0
L4/5 IT combined eDist (Scaled), upper-right: morphology, bottom-left: RNA
Row	Foxp1	Arid1b	Adnp	Syngap1	ctrl	Grin2b
Foxp1	0	1	0.663492	0.419357	0.400878	0.337892
Arid1b	1	0	0.767193	0.712405	0.613709	0.63078
Adnp	0.864406	0.443233	0	0.627165	0.569324	0.529324
Syngap1	0.451643	0.677832	0.38646	0	0.222222	0.309531
ctrl	0.448931	0.492401	0.338313	0.245206	0	0.196711
Grin2b	0.713664	0.359966	0.167161	0.260859	0.200096	0
