# Supplementary material for: Concordant transcriptional and morphological remodeling revealed by in vivo Perturb-CLEAR
Source: bioRxiv. 2026 Apr 8:2026.04.06.716787. Preprint. [Version 1] doi: 10.64898/2026.04.06.716787 (PMC13081986; doi:10.64898/2026.04.06.716787)
Supplement: Supplement 1 — Supplementary Table 1. Morphological metrics list Supplementary Table 2. Developmental morphology sample summary, raw metrics, and test results Supplementary Table 3. Spine analysis raw metrics and test results Supplementary Table 4. Developmental transcriptome dataset DE genes Supplementary Table 5. Gene list for each signature Supplementary Table 6. Enrichment results (GSEA-GO, fisher exact test) Supplementary Table 7. Plasmid, gRNA, oligonucleotides, and viral vectors Supplementary Table 8. NDD screen and Adnp validation sample summary Supplementary Table 9. NDD screen raw metrics and test results Supplementary Table 10. Adnp validation raw metrics and test results Supplementary Table 11. Perturb-seq sample summary and metrics Supplementary Table 12. Perturb-seq DE genes Supplementary Table 13. Foxp1 transgenic model DE genes and analysis Supplementary Table 14. Joint analysis metrics [file media-1.zip › Supplementary Table 1 Morphological metrics list.xlsx]

## Sheet: Sheet1
Supplementary Table 1. Morphological metrics list
Metric	Name in plots	Description	Category
Global_sholl_auc	Global sholl area under curve	Area under the Sholl curve for the whole neuron. Higher values indicate greater overall radial arbor complexity.	Sholl
Global_sholl_peak	Global sholl peak intersections	Maximum Sholl intersection count across radii for the whole neuron.	Sholl
Global_sholl_radius_at_peak	Global sholl radius at peak	Radius at which the maximum Sholl intersection count occurs for the whole neuron.	Sholl
Global_sholl_semilog_slope	Global sholl semilog slope	Slope of the semilog Sholl regression for the whole neuron, using log(count + 1) versus radius.	Sholl
Global_sholl_semilog_intercept	Global sholl semilog intercept	Intercept of the semilog Sholl regression for the whole neuron.	Sholl
Global_sholl_radius_com	Global sholl centroid radius	Center-of-mass radius of the Sholl profile for the whole neuron, using intersection counts as weights.	Sholl
Global_sholl_r10	Global sholl 10% radius	Radius at which cumulative Sholl intersections reach 10% of the total for the whole neuron.	Sholl
Global_sholl_r50	Global sholl 50% radius	Radius at which cumulative Sholl intersections reach 50% of the total for the whole neuron.	Sholl
Global_sholl_r90	Global sholl 90% radius	Radius at which cumulative Sholl intersections reach 90% of the total for the whole neuron.	Sholl
Global_sholl_width_r90_r10	Global sholl radial span	Difference between the 90% and 10% cumulative Sholl radii for the whole neuron; measures radial spread of the Sholl profile.	Sholl
Global_sholl_entropy	Global sholl dispersion	Entropy of the normalized nonzero Sholl counts for the whole neuron. Higher values indicate a more broadly distributed radial profile.	Sholl
Global_convex_3D_volume	Global convex hull volume	Volume of the 3D convex hull enclosing the analyzed nodes for the whole neuron.	Spatial territory
Global_alpha_3D_volume	Global alpha shape volume	Volume of the 3D alpha shape enclosing the analyzed nodes for the whole neuron. This is a tighter occupied-volume estimate than the convex hull.	Spatial territory
Global_n_branches	Global branch number	Number of branch paths in the whole neuron, where a branch is defined as a maximal path between nodes with degree not equal to 2.	Branching complexity
Global_branch_len_mean	Global branch mean length	Mean branch length across all branches in the whole neuron.	Branch size
Global_branch_len_median	Global branch median length	Median branch length across all branches in the whole neuron.	Branch size
Global_branch_len_sd	Global branch length SD	Standard deviation of branch lengths in the whole neuron.	Branch size
Global_branch_len_min	Global branch minimum length	Minimum branch length in the whole neuron.	Branch size
Global_branch_len_max	Global branch maximum length	Maximum branch length in the whole neuron.	Branch size
Global_n_bifurcations	Global bifurcation number	Number of bifurcation nodes summarized within the whole neuron.	Branching complexity
Global_bif_childpair_angle_min_mean	Global bifurcation angle	Mean minimum child-pair angle across bifurcations in the whole neuron.	Bifurcation geometry
Global_bif_childpair_angle_min_median	Global median bifurcation angle	Median minimum child-pair angle across bifurcations in the whole neuron.	Bifurcation geometry
Global_bif_childpair_angle_min_sd	Global bifurcation angle SD	Standard deviation of the minimum child-pair bifurcation angle in the whole neuron.	Bifurcation geometry
Global_bif_childpair_angle_min_min	Global minimum bifurcation angle	Minimum of the minimum child-pair bifurcation angle across bifurcations in the whole neuron.	Bifurcation geometry
Global_bif_childpair_angle_min_max	Global maximum bifurcation angle	Maximum of the minimum child-pair bifurcation angle across bifurcations in the whole neuron.	Bifurcation geometry
Global_bif_parent_child_tilt_min_mean	Global bifurcation tilt	Mean minimum parent-child tilt angle across bifurcations in the whole neuron.	Bifurcation geometry
Global_bif_parent_child_tilt_min_median	Global median bifurcation tilt	Median minimum parent-child tilt angle across bifurcations in the whole neuron.	Bifurcation geometry
Global_bif_parent_child_tilt_min_sd	Global bifurcation tilt SD	Standard deviation of the minimum parent-child tilt angle across bifurcations in the whole neuron.	Bifurcation geometry
Global_bif_parent_child_tilt_min_min	Global minimum bifurcation tilt	Minimum of the minimum parent-child tilt angle across bifurcations in the whole neuron.	Bifurcation geometry
Global_bif_parent_child_tilt_min_max	Global maximum bifurcation tilt	Maximum of the minimum parent-child tilt angle across bifurcations in the whole neuron.	Bifurcation geometry
Global_bif_plane_torque_mean	Global bifurcation plane torque	Mean angle between successive bifurcation-plane normals in the whole neuron.	Bifurcation geometry
Global_bif_plane_torque_median	Global median bifurcation plane torque	Median angle between successive bifurcation-plane normals in the whole neuron.	Bifurcation geometry
Global_bif_plane_torque_sd	Global bifurcation plane torque SD	Standard deviation of the angle between successive bifurcation-plane normals in the whole neuron.	Bifurcation geometry
Global_bif_plane_torque_min	Global minimum bifurcation plane torque	Minimum angle between successive bifurcation-plane normals in the whole neuron.	Bifurcation geometry
Global_bif_plane_torque_max	Global maximum bifurcation plane torque	Maximum angle between successive bifurcation-plane normals in the whole neuron.	Bifurcation geometry
Global_n_terminals	Global terminal number	Number of terminal nodes in the whole neuron; isolated single-node components are counted as one terminal.	Terminal structure
Global_N_stems	Global stem number	Number of primary stems in the whole neuron, defined as neurites whose parent is a soma node and whose child belongs to the analyzed dendritic class.	Stem number
Global_trunk_total_length	Global trunk total length	Total length of all trunk segments in the whole neuron.	Trunk size
Global_max_branch_order	Global maximum branch order	Maximum centrifugal branch order in the whole neuron.	Branching complexity
Global_extent_width	Global width	Spatial span of the whole neuron along the global width axis.	Neuron extent
Global_extent_height	Global height	Spatial span of the whole neuron along the global height axis.	Neuron extent
Global_extent_depth	Global depth	Spatial span of the whole neuron along the global depth axis.	Neuron extent
Global_dendrite_total_length	Global dendrite total length	Total dendritic cable length in the whole neuron.	Total arbor size
Basal_sholl_auc	Basal sholl area under curve	Area under the Sholl curve for the basal arbor. Higher values indicate greater overall radial arbor complexity.	Sholl
Basal_sholl_peak	Basal sholl peak intersections	Maximum Sholl intersection count across radii for the basal arbor.	Sholl
Basal_sholl_radius_at_peak	Basal sholl radius at peak	Radius at which the maximum Sholl intersection count occurs for the basal arbor.	Sholl
Basal_sholl_semilog_slope	Basal sholl semilog slope	Slope of the semilog Sholl regression for the basal arbor, using log(count + 1) versus radius.	Sholl
Basal_sholl_semilog_intercept	Basal sholl semilog intercept	Intercept of the semilog Sholl regression for the basal arbor.	Sholl
Basal_sholl_radius_com	Basal sholl centroid radius	Center-of-mass radius of the Sholl profile for the basal arbor, using intersection counts as weights.	Sholl
Basal_sholl_r10	Basal sholl 10% radius	Radius at which cumulative Sholl intersections reach 10% of the total for the basal arbor.	Sholl
Basal_sholl_r50	Basal sholl 50% radius	Radius at which cumulative Sholl intersections reach 50% of the total for the basal arbor.	Sholl
Basal_sholl_r90	Basal sholl 90% radius	Radius at which cumulative Sholl intersections reach 90% of the total for the basal arbor.	Sholl
Basal_sholl_width_r90_r10	Basal sholl radial span	Difference between the 90% and 10% cumulative Sholl radii for the basal arbor; measures radial spread of the Sholl profile.	Sholl
Basal_sholl_entropy	Basal sholl dispersion	Entropy of the normalized nonzero Sholl counts for the basal arbor. Higher values indicate a more broadly distributed radial profile.	Sholl
Basal_convex_3D_volume	Basal convex hull volume	Volume of the 3D convex hull enclosing the analyzed nodes for the basal arbor.	Spatial territory
Basal_alpha_3D_volume	Basal alpha shape volume	Volume of the 3D alpha shape enclosing the analyzed nodes for the basal arbor. This is a tighter occupied-volume estimate than the convex hull.	Spatial territory
Basal_n_branches	Basal branch number	Number of branch paths in the basal arbor, where a branch is defined as a maximal path between nodes with degree not equal to 2.	Branching complexity
Basal_branch_len_mean	Basal branch mean length	Mean branch length across all branches in the basal arbor.	Branch size
Basal_branch_len_median	Basal branch median length	Median branch length across all branches in the basal arbor.	Branch size
Basal_branch_len_sd	Basal branch length SD	Standard deviation of branch lengths in the basal arbor.	Branch size
Basal_branch_len_min	Basal branch minimum length	Minimum branch length in the basal arbor.	Branch size
Basal_branch_len_max	Basal branch maximum length	Maximum branch length in the basal arbor.	Branch size
Basal_n_bifurcations	Basal bifurcation number	Number of bifurcation nodes summarized within the basal arbor.	Branching complexity
Basal_bif_childpair_angle_min_mean	Basal bifurcation angle	Mean minimum child-pair angle across bifurcations in the basal arbor.	Bifurcation geometry
Basal_bif_childpair_angle_min_median	Basal median bifurcation angle	Median minimum child-pair angle across bifurcations in the basal arbor.	Bifurcation geometry
Basal_bif_childpair_angle_min_sd	Basal bifurcation angle SD	Standard deviation of the minimum child-pair bifurcation angle in the basal arbor.	Bifurcation geometry
Basal_bif_childpair_angle_min_min	Basal minimum bifurcation angle	Minimum of the minimum child-pair bifurcation angle across bifurcations in the basal arbor.	Bifurcation geometry
Basal_bif_childpair_angle_min_max	Basal maximum bifurcation angle	Maximum of the minimum child-pair bifurcation angle across bifurcations in the basal arbor.	Bifurcation geometry
Basal_bif_parent_child_tilt_min_mean	Basal bifurcation tilt	Mean minimum parent-child tilt angle across bifurcations in the basal arbor.	Bifurcation geometry
Basal_bif_parent_child_tilt_min_median	Basal median bifurcation tilt	Median minimum parent-child tilt angle across bifurcations in the basal arbor.	Bifurcation geometry
Basal_bif_parent_child_tilt_min_sd	Basal bifurcation tilt SD	Standard deviation of the minimum parent-child tilt angle across bifurcations in the basal arbor.	Bifurcation geometry
Basal_bif_parent_child_tilt_min_min	Basal minimum bifurcation tilt	Minimum of the minimum parent-child tilt angle across bifurcations in the basal arbor.	Bifurcation geometry
Basal_bif_parent_child_tilt_min_max	Basal maximum bifurcation tilt	Maximum of the minimum parent-child tilt angle across bifurcations in the basal arbor.	Bifurcation geometry
Basal_bif_plane_torque_mean	Basal bifurcation plane torque	Mean angle between successive bifurcation-plane normals in the basal arbor.	Bifurcation geometry
Basal_bif_plane_torque_median	Basal median bifurcation plane torque	Median angle between successive bifurcation-plane normals in the basal arbor.	Bifurcation geometry
Basal_bif_plane_torque_sd	Basal bifurcation plane torque SD	Standard deviation of the angle between successive bifurcation-plane normals in the basal arbor.	Bifurcation geometry
Basal_bif_plane_torque_min	Basal minimum bifurcation plane torque	Minimum angle between successive bifurcation-plane normals in the basal arbor.	Bifurcation geometry
Basal_bif_plane_torque_max	Basal maximum bifurcation plane torque	Maximum angle between successive bifurcation-plane normals in the basal arbor.	Bifurcation geometry
Basal_n_terminals	Basal terminal number	Number of terminal nodes in the basal arbor; isolated single-node components are counted as one terminal.	Terminal structure
Basal_N_stems	Basal stem number	Number of primary stems in the basal arbor, defined as neurites whose parent is a soma node and whose child belongs to the analyzed dendritic class.	Stem number
Basal_max_branch_order	Basal maximum branch order	Maximum centrifugal branch order in the basal arbor.	Branching complexity
Basal_extent_width	Basal width	Spatial span of the basal arbor along the global width axis.	Neuron extent
Basal_extent_height	Basal height	Spatial span of the basal arbor along the global height axis.	Neuron extent
Basal_extent_depth	Basal depth	Spatial span of the basal arbor along the global depth axis.	Neuron extent
Basal_dendrite_total_length	Basal dendrite total length	Total dendritic cable length in the basal arbor.	Total arbor size
Tuft_sholl_auc	Tuft sholl area under curve	Area under the Sholl curve for the tuft arbor. Higher values indicate greater overall radial arbor complexity.	Sholl
Tuft_sholl_peak	Tuft sholl peak intersections	Maximum Sholl intersection count across radii for the tuft arbor.	Sholl
Tuft_sholl_radius_at_peak	Tuft sholl radius at peak	Radius at which the maximum Sholl intersection count occurs for the tuft arbor.	Sholl
Tuft_sholl_semilog_slope	Tuft sholl semilog slope	Slope of the semilog Sholl regression for the tuft arbor, using log(count + 1) versus radius.	Sholl
Tuft_sholl_semilog_intercept	Tuft sholl semilog intercept	Intercept of the semilog Sholl regression for the tuft arbor.	Sholl
Tuft_sholl_radius_com	Tuft sholl centroid radius	Center-of-mass radius of the Sholl profile for the tuft arbor, using intersection counts as weights.	Sholl
Tuft_sholl_r10	Tuft sholl 10% radius	Radius at which cumulative Sholl intersections reach 10% of the total for the tuft arbor.	Sholl
Tuft_sholl_r50	Tuft sholl 50% radius	Radius at which cumulative Sholl intersections reach 50% of the total for the tuft arbor.	Sholl
Tuft_sholl_r90	Tuft sholl 90% radius	Radius at which cumulative Sholl intersections reach 90% of the total for the tuft arbor.	Sholl
Tuft_sholl_width_r90_r10	Tuft sholl radial span	Difference between the 90% and 10% cumulative Sholl radii for the tuft arbor; measures radial spread of the Sholl profile.	Sholl
Tuft_sholl_entropy	Tuft sholl dispersion	Entropy of the normalized nonzero Sholl counts for the tuft arbor. Higher values indicate a more broadly distributed radial profile.	Sholl
Tuft_convex_3D_volume	Tuft convex hull volume	Volume of the 3D convex hull enclosing the analyzed nodes for the tuft arbor.	Spatial territory
Tuft_alpha_3D_volume	Tuft alpha shape volume	Volume of the 3D alpha shape enclosing the analyzed nodes for the tuft arbor. This is a tighter occupied-volume estimate than the convex hull.	Spatial territory
Tuft_n_branches	Tuft branch number	Number of branch paths in the tuft arbor, where a branch is defined as a maximal path between nodes with degree not equal to 2.	Branching complexity
Tuft_branch_len_mean	Tuft branch mean length	Mean branch length across all branches in the tuft arbor.	Branch size
Tuft_branch_len_median	Tuft branch median length	Median branch length across all branches in the tuft arbor.	Branch size
Tuft_branch_len_sd	Tuft branch length SD	Standard deviation of branch lengths in the tuft arbor.	Branch size
Tuft_branch_len_min	Tuft branch minimum length	Minimum branch length in the tuft arbor.	Branch size
Tuft_branch_len_max	Tuft branch maximum length	Maximum branch length in the tuft arbor.	Branch size
Tuft_n_bifurcations	Tuft bifurcation number	Number of bifurcation nodes summarized within the tuft arbor.	Branching complexity
Tuft_bif_childpair_angle_min_mean	Tuft bifurcation angle	Mean minimum child-pair angle across bifurcations in the tuft arbor.	Bifurcation geometry
Tuft_bif_childpair_angle_min_median	Tuft median bifurcation angle	Median minimum child-pair angle across bifurcations in the tuft arbor.	Bifurcation geometry
Tuft_bif_childpair_angle_min_sd	Tuft bifurcation angle SD	Standard deviation of the minimum child-pair bifurcation angle in the tuft arbor.	Bifurcation geometry
Tuft_bif_childpair_angle_min_min	Tuft minimum bifurcation angle	Minimum of the minimum child-pair bifurcation angle across bifurcations in the tuft arbor.	Bifurcation geometry
Tuft_bif_childpair_angle_min_max	Tuft maximum bifurcation angle	Maximum of the minimum child-pair bifurcation angle across bifurcations in the tuft arbor.	Bifurcation geometry
Tuft_bif_parent_child_tilt_min_mean	Tuft bifurcation tilt	Mean minimum parent-child tilt angle across bifurcations in the tuft arbor.	Bifurcation geometry
Tuft_bif_parent_child_tilt_min_median	Tuft median bifurcation tilt	Median minimum parent-child tilt angle across bifurcations in the tuft arbor.	Bifurcation geometry
Tuft_bif_parent_child_tilt_min_sd	Tuft bifurcation tilt SD	Standard deviation of the minimum parent-child tilt angle across bifurcations in the tuft arbor.	Bifurcation geometry
Tuft_bif_parent_child_tilt_min_min	Tuft minimum bifurcation tilt	Minimum of the minimum parent-child tilt angle across bifurcations in the tuft arbor.	Bifurcation geometry
Tuft_bif_parent_child_tilt_min_max	Tuft maximum bifurcation tilt	Maximum of the minimum parent-child tilt angle across bifurcations in the tuft arbor.	Bifurcation geometry
Tuft_bif_plane_torque_mean	Tuft bifurcation plane torque	Mean angle between successive bifurcation-plane normals in the tuft arbor.	Bifurcation geometry
Tuft_bif_plane_torque_median	Tuft median bifurcation plane torque	Median angle between successive bifurcation-plane normals in the tuft arbor.	Bifurcation geometry
Tuft_bif_plane_torque_sd	Tuft bifurcation plane torque SD	Standard deviation of the angle between successive bifurcation-plane normals in the tuft arbor.	Bifurcation geometry
Tuft_bif_plane_torque_min	Tuft minimum bifurcation plane torque	Minimum angle between successive bifurcation-plane normals in the tuft arbor.	Bifurcation geometry
Tuft_bif_plane_torque_max	Tuft maximum bifurcation plane torque	Maximum angle between successive bifurcation-plane normals in the tuft arbor.	Bifurcation geometry
Tuft_n_terminals	Tuft terminal number	Number of terminal nodes in the tuft arbor; isolated single-node components are counted as one terminal.	Terminal structure
Tuft_max_branch_order	Tuft maximum branch order	Maximum centrifugal branch order in the tuft arbor.	Branching complexity
Tuft_extent_width	Tuft width	Spatial span of the tuft arbor along the global width axis.	Neuron extent
Tuft_extent_height	Tuft height	Spatial span of the tuft arbor along the global height axis.	Neuron extent
Tuft_extent_depth	Tuft depth	Spatial span of the tuft arbor along the global depth axis.	Neuron extent
Tuft_dendrite_total_length	Tuft dendrite total length	Total dendritic cable length in the tuft arbor.	Total arbor size
Oblique_sholl_auc	Oblique sholl area under curve	Area under the Sholl curve for the oblique arbor. Higher values indicate greater overall radial arbor complexity.	Sholl
Oblique_sholl_peak	Oblique sholl peak intersections	Maximum Sholl intersection count across radii for the oblique arbor.	Sholl
Oblique_sholl_radius_at_peak	Oblique sholl radius at peak	Radius at which the maximum Sholl intersection count occurs for the oblique arbor.	Sholl
Oblique_sholl_semilog_slope	Oblique sholl semilog slope	Slope of the semilog Sholl regression for the oblique arbor, using log(count + 1) versus radius.	Sholl
Oblique_sholl_semilog_intercept	Oblique sholl semilog intercept	Intercept of the semilog Sholl regression for the oblique arbor.	Sholl
Oblique_sholl_radius_com	Oblique sholl centroid radius	Center-of-mass radius of the Sholl profile for the oblique arbor, using intersection counts as weights.	Sholl
Oblique_sholl_r10	Oblique sholl 10% radius	Radius at which cumulative Sholl intersections reach 10% of the total for the oblique arbor.	Sholl
Oblique_sholl_r50	Oblique sholl 50% radius	Radius at which cumulative Sholl intersections reach 50% of the total for the oblique arbor.	Sholl
Oblique_sholl_r90	Oblique sholl 90% radius	Radius at which cumulative Sholl intersections reach 90% of the total for the oblique arbor.	Sholl
Oblique_sholl_width_r90_r10	Oblique sholl radial span	Difference between the 90% and 10% cumulative Sholl radii for the oblique arbor; measures radial spread of the Sholl profile.	Sholl
Oblique_sholl_entropy	Oblique sholl dispersion	Entropy of the normalized nonzero Sholl counts for the oblique arbor. Higher values indicate a more broadly distributed radial profile.	Sholl
Oblique_convex_3D_volume	Oblique convex hull volume	Volume of the 3D convex hull enclosing the analyzed nodes for the oblique arbor.	Spatial territory
Oblique_alpha_3D_volume	Oblique alpha shape volume	Volume of the 3D alpha shape enclosing the analyzed nodes for the oblique arbor. This is a tighter occupied-volume estimate than the convex hull.	Spatial territory
Oblique_n_components	Oblique component number	Number of connected components detected in the oblique arbor.	Connected-component structure
Oblique_convex_3D_volume_component_sum	Oblique summed component convex volume	Sum of convex-hull volumes across connected components in the oblique arbor.	Connected-component territory
Oblique_alpha_3D_volume_component_sum	Oblique summed component alpha volume	Sum of alpha-shape volumes across connected components in the oblique arbor.	Connected-component territory
Oblique_n_branches	Oblique branch number	Number of branch paths in the oblique arbor, where a branch is defined as a maximal path between nodes with degree not equal to 2.	Branching complexity
Oblique_branch_len_mean	Oblique branch mean length	Mean branch length across all branches in the oblique arbor.	Branch size
Oblique_branch_len_median	Oblique branch median length	Median branch length across all branches in the oblique arbor.	Branch size
Oblique_branch_len_sd	Oblique branch length SD	Standard deviation of branch lengths in the oblique arbor.	Branch size
Oblique_branch_len_min	Oblique branch minimum length	Minimum branch length in the oblique arbor.	Branch size
Oblique_branch_len_max	Oblique branch maximum length	Maximum branch length in the oblique arbor.	Branch size
Oblique_n_bifurcations	Oblique bifurcation number	Number of bifurcation nodes summarized within the oblique arbor.	Branching complexity
Oblique_bif_childpair_angle_min_mean	Oblique bifurcation angle	Mean minimum child-pair angle across bifurcations in the oblique arbor.	Bifurcation geometry
Oblique_bif_childpair_angle_min_median	Oblique median bifurcation angle	Median minimum child-pair angle across bifurcations in the oblique arbor.	Bifurcation geometry
Oblique_bif_childpair_angle_min_sd	Oblique bifurcation angle SD	Standard deviation of the minimum child-pair bifurcation angle in the oblique arbor.	Bifurcation geometry
Oblique_bif_childpair_angle_min_min	Oblique minimum bifurcation angle	Minimum of the minimum child-pair bifurcation angle across bifurcations in the oblique arbor.	Bifurcation geometry
Oblique_bif_childpair_angle_min_max	Oblique maximum bifurcation angle	Maximum of the minimum child-pair bifurcation angle across bifurcations in the oblique arbor.	Bifurcation geometry
Oblique_bif_parent_child_tilt_min_mean	Oblique bifurcation tilt	Mean minimum parent-child tilt angle across bifurcations in the oblique arbor.	Bifurcation geometry
Oblique_bif_parent_child_tilt_min_median	Oblique median bifurcation tilt	Median minimum parent-child tilt angle across bifurcations in the oblique arbor.	Bifurcation geometry
Oblique_bif_parent_child_tilt_min_sd	Oblique bifurcation tilt SD	Standard deviation of the minimum parent-child tilt angle across bifurcations in the oblique arbor.	Bifurcation geometry
Oblique_bif_parent_child_tilt_min_min	Oblique minimum bifurcation tilt	Minimum of the minimum parent-child tilt angle across bifurcations in the oblique arbor.	Bifurcation geometry
Oblique_bif_parent_child_tilt_min_max	Oblique maximum bifurcation tilt	Maximum of the minimum parent-child tilt angle across bifurcations in the oblique arbor.	Bifurcation geometry
Oblique_bif_plane_torque_mean	Oblique bifurcation plane torque	Mean angle between successive bifurcation-plane normals in the oblique arbor.	Bifurcation geometry
Oblique_bif_plane_torque_median	Oblique median bifurcation plane torque	Median angle between successive bifurcation-plane normals in the oblique arbor.	Bifurcation geometry
Oblique_bif_plane_torque_sd	Oblique bifurcation plane torque SD	Standard deviation of the angle between successive bifurcation-plane normals in the oblique arbor.	Bifurcation geometry
Oblique_bif_plane_torque_min	Oblique minimum bifurcation plane torque	Minimum angle between successive bifurcation-plane normals in the oblique arbor.	Bifurcation geometry
Oblique_bif_plane_torque_max	Oblique maximum bifurcation plane torque	Maximum angle between successive bifurcation-plane normals in the oblique arbor.	Bifurcation geometry
Oblique_n_terminals	Oblique terminal number	Number of terminal nodes in the oblique arbor; isolated single-node components are counted as one terminal.	Terminal structure
Oblique_max_branch_order	Oblique maximum branch order	Maximum centrifugal branch order in the oblique arbor.	Branching complexity
Oblique_extent_width	Oblique width	Spatial span of the oblique arbor along the global width axis.	Neuron extent
Oblique_extent_height	Oblique height	Spatial span of the oblique arbor along the global height axis.	Neuron extent
Oblique_extent_depth	Oblique depth	Spatial span of the oblique arbor along the global depth axis.	Neuron extent
Oblique_dendrite_total_length	Oblique dendrite total length	Total dendritic cable length in the oblique arbor.	Total arbor size
