# Supplementary material for: Concordant transcriptional and morphological remodeling revealed by in vivo Perturb-CLEAR
Source: bioRxiv. 2026 Apr 8:2026.04.06.716787. Preprint. [Version 1] doi: 10.64898/2026.04.06.716787 (PMC13081986; doi:10.64898/2026.04.06.716787)
Supplement: Supplement 1 — Supplementary Table 1. Morphological metrics list Supplementary Table 2. Developmental morphology sample summary, raw metrics, and test results Supplementary Table 3. Spine analysis raw metrics and test results Supplementary Table 4. Developmental transcriptome dataset DE genes Supplementary Table 5. Gene list for each signature Supplementary Table 6. Enrichment results (GSEA-GO, fisher exact test) Supplementary Table 7. Plasmid, gRNA, oligonucleotides, and viral vectors Supplementary Table 8. NDD screen and Adnp validation sample summary Supplementary Table 9. NDD screen raw metrics and test results Supplementary Table 10. Adnp validation raw metrics and test results Supplementary Table 11. Perturb-seq sample summary and metrics Supplementary Table 12. Perturb-seq DE genes Supplementary Table 13. Foxp1 transgenic model DE genes and analysis Supplementary Table 14. Joint analysis metrics [file media-1.zip › Supplementary Table 2 Developmental morphology summary.xlsx]

## Sheet: Dev morpho metadata
Supplementary Table 2. Developmental morphology meta data
Neuron	Section	Number	Brain	Perturbation	Epitope	Channel	Age	Clearing_method	Processing_date	Tracing	Type	Batch	Cluster	Label
BW054_P14_slide1_section_mid_crop1_Filaments_2.swc	BW054_P14_slide1_section_mid_crop1	2	BW054-1	NA	RFP	AF546	P14	SHIELD	2023-11-07	Imaris	Age	BW054	M4	L2/3 IT
BW054_P14_slide1_section_mid_crop1_Filaments_4.swc	BW054_P14_slide1_section_mid_crop1	4	BW054-1	NA	RFP	AF546	P14	SHIELD	2023-11-07	Imaris	Age	BW054	M2	L2/3 IT
BW054_P14_slide1_section_mid_crop1_Filaments_5.swc	BW054_P14_slide1_section_mid_crop1	5	BW054-1	NA	RFP	AF546	P14	SHIELD	2023-11-07	Imaris	Age	BW054	M4	L4/5 IT
BW054_P14_slide1_section_mid_crop1_Filaments_6.swc	BW054_P14_slide1_section_mid_crop1	6	BW054-1	NA	RFP	AF546	P14	SHIELD	2023-11-07	Imaris	Age	BW054	M4	L2/3 IT
BW054_P14_slide1_section_mid_crop1_Filaments_8.swc	BW054_P14_slide1_section_mid_crop1	8	BW054-1	NA	RFP	AF546	P14	SHIELD	2023-11-07	Imaris	Age	BW054	M4	L4/5 IT
BW054_P14_slide1_section_mid_crop1_Filaments_9.swc	BW054_P14_slide1_section_mid_crop1	9	BW054-1	NA	RFP	AF546	P14	SHIELD	2023-11-07	Imaris	Age	BW054	M5	L4/5 IT
BW054_P14_slide1_section_mid_crop2_Filaments_2.swc	BW054_P14_slide1_section_mid_crop2	2	BW054-1	NA	RFP	AF546	P14	SHIELD	2023-11-07	Imaris	Age	BW054	M4	L2/3 IT
BW054_P14_slide1_section_mid_crop2_Filaments_6.swc	BW054_P14_slide1_section_mid_crop2	6	BW054-1	NA	RFP	AF546	P14	SHIELD	2023-11-07	Imaris	Age	BW054	M4	L2/3 IT
BW054_P14_slide1_section_mid_crop2_Filaments_7.swc	BW054_P14_slide1_section_mid_crop2	7	BW054-1	NA	RFP	AF546	P14	SHIELD	2023-11-07	Imaris	Age	BW054	M4	L2/3 IT
BW054_P14_slide1_section_mid_crop2_Filaments_8.swc	BW054_P14_slide1_section_mid_crop2	8	BW054-1	NA	RFP	AF546	P14	SHIELD	2023-11-07	Imaris	Age	BW054	M4	L2/3 IT
BW054_P14_slide1_section_mid_crop2_Filaments_9.swc	BW054_P14_slide1_section_mid_crop2	9	BW054-1	NA	RFP	AF546	P14	SHIELD	2023-11-07	Imaris	Age	BW054	M3	L2/3 IT
BW054_P14_slide1_section_mid_crop2_Filaments_11.swc	BW054_P14_slide1_section_mid_crop2	11	BW054-1	NA	RFP	AF546	P14	SHIELD	2023-11-07	Imaris	Age	BW054	M4	L4/5 IT
BW054_P14_slide1_section_mid_crop2_Filaments_12.swc	BW054_P14_slide1_section_mid_crop2	12	BW054-1	NA	RFP	AF546	P14	SHIELD	2023-11-07	Imaris	Age	BW054	M2	L2/3 IT
BW054_P14_slide1_section_mid_crop3_Filaments_1.swc	BW054_P14_slide1_section_mid_crop3	1	BW054-1	NA	RFP	AF546	P14	SHIELD	2023-11-07	Imaris	Age	BW054	M4	L2/3 IT
BW054_P14_slide1_section_mid_crop3_Filaments_2.swc	BW054_P14_slide1_section_mid_crop3	2	BW054-1	NA	RFP	AF546	P14	SHIELD	2023-11-07	Imaris	Age	BW054	M3	L2/3 IT
BW054_P14_slide1_section_mid_crop3_Filaments_4.swc	BW054_P14_slide1_section_mid_crop3	4	BW054-1	NA	RFP	AF546	P14	SHIELD	2023-11-07	Imaris	Age	BW054	M4	L2/3 IT
BW054_P14_slide1_section_mid_crop3_Filaments_6.swc	BW054_P14_slide1_section_mid_crop3	6	BW054-1	NA	RFP	AF546	P14	SHIELD	2023-11-07	Imaris	Age	BW054	M2	L4/5 IT
BW054_P14_slide1_section_mid_crop4_Filaments_1.swc	BW054_P14_slide1_section_mid_crop4	1	BW054-1	NA	RFP	AF546	P14	SHIELD	2023-11-07	Imaris	Age	BW054	M2	L2/3 IT
BW054_P14_slide1_section_mid_crop4_Filaments_2.swc	BW054_P14_slide1_section_mid_crop4	2	BW054-1	NA	RFP	AF546	P14	SHIELD	2023-11-07	Imaris	Age	BW054	M3	L2/3 IT
BW054_P14_slide1_section_mid_crop4_Filaments_4.swc	BW054_P14_slide1_section_mid_crop4	4	BW054-1	NA	RFP	AF546	P14	SHIELD	2023-11-07	Imaris	Age	BW054	M2	L2/3 IT
BW054_P14_slide1_section_mid_crop4_Filaments_5.swc	BW054_P14_slide1_section_mid_crop4	5	BW054-1	NA	RFP	AF546	P14	SHIELD	2023-11-07	Imaris	Age	BW054	M2	L2/3 IT
BW054_P14_slide1_section_mid_crop4_Filaments_6.swc	BW054_P14_slide1_section_mid_crop4	6	BW054-1	NA	RFP	AF546	P14	SHIELD	2023-11-07	Imaris	Age	BW054	M2	L2/3 IT
BW054_P14_slide1_section_mid_crop4_Filaments_7.swc	BW054_P14_slide1_section_mid_crop4	7	BW054-1	NA	RFP	AF546	P14	SHIELD	2023-11-07	Imaris	Age	BW054	M2	L2/3 IT
BW054_P14_slide1_section_mid_crop5_Filaments_2.swc	BW054_P14_slide1_section_mid_crop5	2	BW054-1	NA	RFP	AF546	P14	SHIELD	2023-11-07	Imaris	Age	BW054	M2	L2/3 IT
BW054_P14_slide2_section1_crop1_Filaments_1.swc	BW054_P14_slide2_section1_crop1	1	BW054-1	NA	RFP	AF546	P14	SHIELD	2023-11-07	Imaris	Age	BW054	M2	L2/3 IT
BW054_P14_slide2_section1_crop1_Filaments_2.swc	BW054_P14_slide2_section1_crop1	2	BW054-1	NA	RFP	AF546	P14	SHIELD	2023-11-07	Imaris	Age	BW054	M4	L2/3 IT
BW054_P14_slide2_section1_crop1_Filaments_3.swc	BW054_P14_slide2_section1_crop1	3	BW054-1	NA	RFP	AF546	P14	SHIELD	2023-11-07	Imaris	Age	BW054	M4	L2/3 IT
BW054_P14_slide2_section1_crop1_Filaments_4.swc	BW054_P14_slide2_section1_crop1	4	BW054-1	NA	RFP	AF546	P14	SHIELD	2023-11-07	Imaris	Age	BW054	M3	L2/3 IT
BW054_P14_slide2_section1_crop1_Filaments_5.swc	BW054_P14_slide2_section1_crop1	5	BW054-1	NA	RFP	AF546	P14	SHIELD	2023-11-07	Imaris	Age	BW054	M4	L2/3 IT
BW054_P14_slide2_section1_crop1_Filaments_6.swc	BW054_P14_slide2_section1_crop1	6	BW054-1	NA	RFP	AF546	P14	SHIELD	2023-11-07	Imaris	Age	BW054	M4	L4/5 IT
BW054_P14_slide2_section1_crop2_Filaments_1.swc	BW054_P14_slide2_section1_crop2	1	BW054-1	NA	RFP	AF546	P14	SHIELD	2023-11-07	Imaris	Age	BW054	M2	L2/3 IT
BW054_P14_slide2_section1_crop2_Filaments_2.swc	BW054_P14_slide2_section1_crop2	2	BW054-1	NA	RFP	AF546	P14	SHIELD	2023-11-07	Imaris	Age	BW054	M4	L2/3 IT
BW054_P14_slide2_section1_crop2_Filaments_3.swc	BW054_P14_slide2_section1_crop2	3	BW054-1	NA	RFP	AF546	P14	SHIELD	2023-11-07	Imaris	Age	BW054	M4	L2/3 IT
BW054_P14_slide2_section1_crop2_Filaments_4.swc	BW054_P14_slide2_section1_crop2	4	BW054-1	NA	RFP	AF546	P14	SHIELD	2023-11-07	Imaris	Age	BW054	M2	L2/3 IT
BW054_P14_slide2_section1_crop2_Filaments_5.swc	BW054_P14_slide2_section1_crop2	5	BW054-1	NA	RFP	AF546	P14	SHIELD	2023-11-07	Imaris	Age	BW054	M2	L2/3 IT
BW054_P14_slide2_section1_crop2_Filaments_6.swc	BW054_P14_slide2_section1_crop2	6	BW054-1	NA	RFP	AF546	P14	SHIELD	2023-11-07	Imaris	Age	BW054	M4	L2/3 IT
BW054_P14_slide2_section1_crop2_Filaments_7.swc	BW054_P14_slide2_section1_crop2	7	BW054-1	NA	RFP	AF546	P14	SHIELD	2023-11-07	Imaris	Age	BW054	M2	L2/3 IT
BW054_P14_slide2_section1_crop2_Filaments_8.swc	BW054_P14_slide2_section1_crop2	8	BW054-1	NA	RFP	AF546	P14	SHIELD	2023-11-07	Imaris	Age	BW054	M2	L2/3 IT
BW054_P14_slide2_section1_crop2_Filaments_9.swc	BW054_P14_slide2_section1_crop2	9	BW054-1	NA	RFP	AF546	P14	SHIELD	2023-11-07	Imaris	Age	BW054	M3	L2/3 IT
BW054_P14_slide2_section1_crop2_Filaments_10.swc	BW054_P14_slide2_section1_crop2	10	BW054-1	NA	RFP	AF546	P14	SHIELD	2023-11-07	Imaris	Age	BW054	M2	L2/3 IT
BW054_P14_slide2_section1_crop2_Filaments_11.swc	BW054_P14_slide2_section1_crop2	11	BW054-1	NA	RFP	AF546	P14	SHIELD	2023-11-07	Imaris	Age	BW054	M2	L2/3 IT
BW054_P14_slide2_section1_crop2_Filaments_12.swc	BW054_P14_slide2_section1_crop2	12	BW054-1	NA	RFP	AF546	P14	SHIELD	2023-11-07	Imaris	Age	BW054	M4	L2/3 IT
BW054_P14_slide2_section1_crop2_Filaments_13.swc	BW054_P14_slide2_section1_crop2	13	BW054-1	NA	RFP	AF546	P14	SHIELD	2023-11-07	Imaris	Age	BW054	M2	L2/3 IT
BW054_P14_slide2_section2_crop1_Filaments_1.swc	BW054_P14_slide2_section2_crop1	1	BW054-2	NA	RFP	AF546	P14	SHIELD	2023-11-07	Imaris	Age	BW054	M2	L2/3 IT
BW054_P14_slide2_section2_crop1_Filaments_2.swc	BW054_P14_slide2_section2_crop1	2	BW054-2	NA	RFP	AF546	P14	SHIELD	2023-11-07	Imaris	Age	BW054	M3	L2/3 IT
BW054_P14_slide2_section2_crop1_Filaments_3.swc	BW054_P14_slide2_section2_crop1	3	BW054-2	NA	RFP	AF546	P14	SHIELD	2023-11-07	Imaris	Age	BW054	M2	L2/3 IT
BW054_P14_slide2_section2_crop1_Filaments_5.swc	BW054_P14_slide2_section2_crop1	5	BW054-2	NA	RFP	AF546	P14	SHIELD	2023-11-07	Imaris	Age	BW054	M4	L2/3 IT
BW054_P14_slide2_section2_crop1_Filaments_6.swc	BW054_P14_slide2_section2_crop1	6	BW054-2	NA	RFP	AF546	P14	SHIELD	2023-11-07	Imaris	Age	BW054	M4	L2/3 IT
BW054_P14_slide2_section3_crop1_Filaments_1.swc	BW054_P14_slide2_section3_crop1	1	BW054-2	NA	RFP	AF546	P14	SHIELD	2023-11-07	Imaris	Age	BW054	M4	L2/3 IT
BW054_P14_slide2_section3_crop1_Filaments_2.swc	BW054_P14_slide2_section3_crop1	2	BW054-2	NA	RFP	AF546	P14	SHIELD	2023-11-07	Imaris	Age	BW054	M4	L2/3 IT
BW054_P14_slide2_section3_crop1_Filaments_3.swc	BW054_P14_slide2_section3_crop1	3	BW054-2	NA	RFP	AF546	P14	SHIELD	2023-11-07	Imaris	Age	BW054	M3	L4/5 IT
BW054_P14_slide2_section3_crop3_Filaments_1.swc	BW054_P14_slide2_section3_crop3	1	BW054-2	NA	RFP	AF546	P14	SHIELD	2023-11-07	Imaris	Age	BW054	M2	L2/3 IT
BW054_P14_slide2_section3_crop3_Filaments_2.swc	BW054_P14_slide2_section3_crop3	2	BW054-2	NA	RFP	AF546	P14	SHIELD	2023-11-07	Imaris	Age	BW054	M1	L2/3 IT
BW054_P14_slide2_section3_crop3_Filaments_3.swc	BW054_P14_slide2_section3_crop3	3	BW054-2	NA	RFP	AF546	P14	SHIELD	2023-11-07	Imaris	Age	BW054	M4	L2/3 IT
BW054_P14_slide2_section3_crop3_Filaments_4.swc	BW054_P14_slide2_section3_crop3	4	BW054-2	NA	RFP	AF546	P14	SHIELD	2023-11-07	Imaris	Age	BW054	M4	L2/3 IT
BW054_P14_slide2_section3_crop3_Filaments_5.swc	BW054_P14_slide2_section3_crop3	5	BW054-2	NA	RFP	AF546	P14	SHIELD	2023-11-07	Imaris	Age	BW054	M4	L4/5 IT
BW054_P14_slide2_section3_crop3_Filaments_6.swc	BW054_P14_slide2_section3_crop3	6	BW054-2	NA	RFP	AF546	P14	SHIELD	2023-11-07	Imaris	Age	BW054	M4	L4/5 IT
BW056_slide1_section1_crop1_Filaments_2_647.swc	BW056_slide1_section1_crop1	2	BW056	NA	RFP	AF546	P28	SHIELD	2023-12-30	Imaris	Age	others	M2	L2/3 IT
BW056_slide1_section1_crop1_Filaments_3_647.swc	BW056_slide1_section1_crop1	3	BW056	NA	RFP	AF546	P28	SHIELD	2023-12-30	Imaris	Age	others	M3	L2/3 IT
BW056_slide1_section1_crop1_Filaments_4_647.swc	BW056_slide1_section1_crop1	4	BW056	NA	RFP	AF546	P28	SHIELD	2023-12-30	Imaris	Age	others	M4	L2/3 IT
BW056_slide1_section1_crop2_Filaments_4.swc	BW056_slide1_section1_crop2	4	BW056	NA	RFP	AF546	P28	SHIELD	2023-12-30	Imaris	Age	others	M2	L2/3 IT
BW056_slide1_section1_crop2_Filaments_5.swc	BW056_slide1_section1_crop2	5	BW056	NA	RFP	AF546	P28	SHIELD	2023-12-30	Imaris	Age	others	M3	L2/3 IT
BW056_slide1_section1_crop2_Filaments_6.swc	BW056_slide1_section1_crop2	6	BW056	NA	RFP	AF546	P28	SHIELD	2023-12-30	Imaris	Age	others	M2	L2/3 IT
BW056_slide1_section1_crop2_Filaments_9.swc	BW056_slide1_section1_crop2	9	BW056	NA	RFP	AF546	P28	SHIELD	2023-12-30	Imaris	Age	others	M2	L2/3 IT
BW056_slide1_section2_crop1_Filaments_1.swc	BW056_slide1_section2_crop1	1	BW056	NA	RFP	AF546	P28	SHIELD	2023-12-30	Imaris	Age	others	M2	L2/3 IT
BW072_slide2_section1_crop3_Filaments_1.swc	BW072_slide2_section1_crop3	1	BW072	NA	RFP	AF546	P28	SHIELD	2023-10-23	Imaris	Age	others	M4	L2/3 IT
BW072_slide2_section2_crop1_ob07200_Filaments_1.swc	BW072_slide2_section2_crop1_ob07200	1	BW072	NA	RFP	AF546	P28	SHIELD	2023-10-23	Imaris	Age	others	M4	L4/5 IT
BW072_slide2_section2_crop1_ob07200_Filaments_2.swc	BW072_slide2_section2_crop1_ob07200	2	BW072	NA	RFP	AF546	P28	SHIELD	2023-10-23	Imaris	Age	others	M4	L2/3 IT
BW072_slide2_section2_crop1_ob07200_Filaments_3.swc	BW072_slide2_section2_crop1_ob07200	3	BW072	NA	RFP	AF546	P28	SHIELD	2023-10-23	Imaris	Age	others	M3	L2/3 IT
BW072_slide2_section2_crop1_ob07200_Filaments_4.swc	BW072_slide2_section2_crop1_ob07200	4	BW072	NA	RFP	AF546	P28	SHIELD	2023-10-23	Imaris	Age	others	M4	L4/5 IT
BW072_slide2_section2_crop2_Filaments_1.swc	BW072_slide2_section2_crop2	1	BW072	NA	RFP	AF546	P28	SHIELD	2023-10-23	Imaris	Age	others	M4	L2/3 IT
BW072_slide2_section2_crop2_Filaments_2.swc	BW072_slide2_section2_crop2	2	BW072	NA	RFP	AF546	P28	SHIELD	2023-10-23	Imaris	Age	others	M2	L2/3 IT
BW072_slide2_section2_crop2_Filaments_4.swc	BW072_slide2_section2_crop2	4	BW072	NA	RFP	AF546	P28	SHIELD	2023-10-23	Imaris	Age	others	M4	L2/3 IT
BW072_slide2_section2_crop3_Filaments_1.swc	BW072_slide2_section2_crop3	1	BW072	NA	RFP	AF546	P28	SHIELD	2023-10-23	Imaris	Age	others	M3	L2/3 IT
BW086_brain2_section1_Filaments_1_RFP.swc	BW086_brain2_section1	1	BW086-2	NA	RFP	AF546	P28	SHIELD	2025-04-11	neuTube	Age	others	M5	L4/5 IT
BW086_brain2_section1_Filaments_2_RFP.swc	BW086_brain2_section1	2	BW086-2	NA	RFP	AF546	P28	SHIELD	2025-04-11	neuTube	Age	others	M4	L4/5 IT
BW086_brain2_section1_Filaments_3_RFP.swc	BW086_brain2_section1	3	BW086-2	NA	RFP	AF546	P28	SHIELD	2025-04-11	neuTube	Age	others	M2	L2/3 IT
BW086_brain2_section1_Filaments_5_RFP.swc	BW086_brain2_section1	5	BW086-2	NA	RFP	AF546	P28	SHIELD	2025-04-11	neuTube	Age	others	M4	L2/3 IT
BW086_brain2_section1_Filaments_7_RFP.swc	BW086_brain2_section1	7	BW086-2	NA	RFP	AF546	P28	SHIELD	2025-04-11	neuTube	Age	others	M1	L2/3 IT
BW087_slide1_section3_crop1_Filaments_1.swc	BW087_slide1_section3_crop1	1	BW087	NA	RFP	AF546	P28	SHIELD	2024-01-07	Imaris	Age	others	M4	L2/3 IT
BW087_slide1_section3_crop1_Filaments_2.swc	BW087_slide1_section3_crop1	2	BW087	NA	RFP	AF546	P28	SHIELD	2024-01-07	Imaris	Age	others	M4	L4/5 IT
BW087_slide1_section3_crop1_Filaments_3.swc	BW087_slide1_section3_crop1	3	BW087	NA	RFP	AF546	P28	SHIELD	2024-01-07	Imaris	Age	others	M4	L4/5 IT
BW087_slide1_section3_crop1_Filaments_4.swc	BW087_slide1_section3_crop1	4	BW087	NA	RFP	AF546	P28	SHIELD	2024-01-07	Imaris	Age	others	M5	L4/5 IT
BW087_slide1_section3_crop1_Filaments_5.swc	BW087_slide1_section3_crop1	5	BW087	NA	RFP	AF546	P28	SHIELD	2024-01-07	Imaris	Age	others	M4	L2/3 IT
BW087_slide1_section3_crop1_Filaments_6.swc	BW087_slide1_section3_crop1	6	BW087	NA	RFP	AF546	P28	SHIELD	2024-01-07	Imaris	Age	others	M4	L4/5 IT
BW087_slide1_section3_crop1_Filaments_7.swc	BW087_slide1_section3_crop1	7	BW087	NA	RFP	AF546	P28	SHIELD	2024-01-07	Imaris	Age	others	M4	L2/3 IT
BW087_slide1_section3_crop1_Filaments_8.swc	BW087_slide1_section3_crop1	8	BW087	NA	RFP	AF546	P28	SHIELD	2024-01-07	Imaris	Age	others	M4	L4/5 IT
BW087_slide1_section3_crop1_Filaments_9.swc	BW087_slide1_section3_crop1	9	BW087	NA	RFP	AF546	P28	SHIELD	2024-01-07	Imaris	Age	others	M4	L2/3 IT
BW087_slide1_section3_crop1_Filaments_10.swc	BW087_slide1_section3_crop1	10	BW087	NA	RFP	AF546	P28	SHIELD	2024-01-07	Imaris	Age	others	M4	L4/5 IT
BW087_slide1_section3_crop1_Filaments_11.swc	BW087_slide1_section3_crop1	11	BW087	NA	HA	AF647	P28	SHIELD	2024-01-07	Imaris	Age	others	M2	L2/3 IT
BW087_slide1_section3_crop1_Filaments_12.swc	BW087_slide1_section3_crop1	12	BW087	NA	HA	AF647	P28	SHIELD	2024-01-07	Imaris	Age	others	M3	L2/3 IT
BW087_slide1_section3_crop2_Filaments_1.swc	BW087_slide1_section3_crop2	1	BW087	NA	RFP	AF546	P28	SHIELD	2024-01-07	Imaris	Age	others	M4	L2/3 IT
BW087_slide1_section3_crop2_Filaments_2.swc	BW087_slide1_section3_crop2	2	BW087	NA	RFP	AF546	P28	SHIELD	2024-01-07	Imaris	Age	others	M5	L4/5 IT
BW087_slide1_section3_crop2_Filaments_3.swc	BW087_slide1_section3_crop2	3	BW087	NA	RFP	AF546	P28	SHIELD	2024-01-07	Imaris	Age	others	M4	L4/5 IT
BW087_slide1_section3_crop2_Filaments_4.swc	BW087_slide1_section3_crop2	4	BW087	NA	RFP	AF546	P28	SHIELD	2024-01-07	Imaris	Age	others	M4	L2/3 IT
BW087_slide1_section3_crop2_Filaments_8.swc	BW087_slide1_section3_crop2	8	BW087	NA	RFP	AF546	P28	SHIELD	2024-01-07	Imaris	Age	others	M4	L2/3 IT
BW087_slide2_section1_crop1_Filaments_1.swc	BW087_slide2_section1_crop1	1	BW087	NA	RFP	AF546	P28	SHIELD	2024-01-07	Imaris	Age	others	M5	L4/5 IT
BW087_slide2_section1_crop2_Filaments_1.swc	BW087_slide2_section1_crop2	1	BW087	NA	RFP	AF546	P28	SHIELD	2024-01-07	Imaris	Age	others	M1	L2/3 IT
BW087_slide2_section1_crop2_Filaments_6.swc	BW087_slide2_section1_crop2	6	BW087	NA	RFP	AF546	P28	SHIELD	2024-01-07	Imaris	Age	others	M5	L4/5 IT
BW090_P14_slide1_slice1_crop1_Filaments_1.swc	BW090_P14_slide1_slice1_crop1	1	BW090	NA	RFP	AF546	P14	SHIELD	2024-12-29	Imaris	Age	others	M2	L2/3 IT
BW090_P14_slide1_slice1_crop1_Filaments_2.swc	BW090_P14_slide1_slice1_crop1	2	BW090	NA	RFP	AF546	P14	SHIELD	2024-12-29	Imaris	Age	others	M4	L2/3 IT
BW090_P14_slide1_slice1_crop1_Filaments_4.swc	BW090_P14_slide1_slice1_crop1	4	BW090	NA	RFP	AF546	P14	SHIELD	2024-12-29	Imaris	Age	others	M4	L4/5 IT
BW090_P14_slide1_slice1_crop1_Filaments_5.swc	BW090_P14_slide1_slice1_crop1	5	BW090	NA	RFP	AF546	P14	SHIELD	2024-12-29	Imaris	Age	others	M4	L2/3 IT
BW090_P14_slide1_slice1_crop1_Filaments_6.swc	BW090_P14_slide1_slice1_crop1	6	BW090	NA	RFP	AF546	P14	SHIELD	2024-12-29	Imaris	Age	others	M5	L4/5 IT
BW090_P14_slide1_slice1_crop3_Filaments_1.swc	BW090_P14_slide1_slice1_crop3	1	BW090	NA	RFP	AF546	P14	SHIELD	2024-12-29	Imaris	Age	others	M3	L2/3 IT
BW090_P14_slide1_slice1_crop3_Filaments_2.swc	BW090_P14_slide1_slice1_crop3	2	BW090	NA	RFP	AF546	P14	SHIELD	2024-12-29	Imaris	Age	others	M4	L2/3 IT
BW102_slide2_section1_crop1_Filaments_1_HA.swc	BW102_slide2_section1_crop1	1	BW102-1	NA	HA	AF647	P10	SHIELD	2024-03-18	Imaris	Age	BW102	M2	L2/3 IT
BW102_slide2_section1_crop1_Filaments_2_HA.swc	BW102_slide2_section1_crop1	2	BW102-1	NA	HA	AF647	P10	SHIELD	2024-03-18	Imaris	Age	BW102	M4	L4/5 IT
BW102_slide2_section1_crop1_Filaments_3_HA.swc	BW102_slide2_section1_crop1	3	BW102-1	NA	HA	AF647	P10	SHIELD	2024-03-18	Imaris	Age	BW102	M5	L4/5 IT
BW102_slide2_section1_crop1_Filaments_8_RFP.swc	BW102_slide2_section1_crop1	8	BW102-1	NA	RFP	AF546	P10	SHIELD	2024-03-18	Imaris	Age	BW102	M5	L4/5 IT
BW102_slide2_section1_crop1_Filaments_10_RFP.swc	BW102_slide2_section1_crop1	10	BW102-1	NA	RFP	AF546	P10	SHIELD	2024-03-18	Imaris	Age	BW102	M4	L4/5 IT
BW102_slide2_section1_crop1_Filaments_12_RFP.swc	BW102_slide2_section1_crop1	12	BW102-1	NA	RFP	AF546	P10	SHIELD	2024-03-18	Imaris	Age	BW102	M5	L4/5 IT
BW102_slide2_section1_crop2_Filaments_1_HA.swc	BW102_slide2_section1_crop2	1	BW102-1	NA	HA	AF647	P10	SHIELD	2024-03-18	Imaris	Age	BW102	M2	L2/3 IT
BW102_slide2_section1_crop2_Filaments_2_HA.swc	BW102_slide2_section1_crop2	2	BW102-1	NA	HA	AF647	P10	SHIELD	2024-03-18	Imaris	Age	BW102	M2	L4/5 IT
BW102_slide2_section1_crop2_Filaments_5_HA.swc	BW102_slide2_section1_crop2	5	BW102-1	NA	HA	AF647	P10	SHIELD	2024-03-18	Imaris	Age	BW102	M4	L4/5 IT
BW102_slide2_section1_crop2_Filaments_10_Myc.swc	BW102_slide2_section1_crop2	10	BW102-1	NA	Myc	AF488	P10	SHIELD	2024-03-18	Imaris	Age	BW102	M2	L2/3 IT
BW102_slide2_section4_crop1_Filaments_8_647.swc	BW102_slide2_section4_crop1	8	BW102-2	NA	HA	AF647	P10	SHIELD	2024-03-18	Imaris	Age	BW102	M3	L2/3 IT
BW102_slide2_section4_crop1_Filaments_9_647.swc	BW102_slide2_section4_crop1	9	BW102-2	NA	HA	AF647	P10	SHIELD	2024-03-18	Imaris	Age	BW102	M3	L2/3 IT
BW102_slide2_section4_crop1_Filaments_10_647.swc	BW102_slide2_section4_crop1	10	BW102-2	NA	HA	AF647	P10	SHIELD	2024-03-18	Imaris	Age	BW102	M2	L2/3 IT
BW102_slide2_section4_crop1_Filaments_12_647.swc	BW102_slide2_section4_crop1	12	BW102-2	NA	HA	AF647	P10	SHIELD	2024-03-18	Imaris	Age	BW102	M2	L2/3 IT
BW102_slide2_section4_crop1_Filaments_13_647.swc	BW102_slide2_section4_crop1	13	BW102-2	NA	HA	AF647	P10	SHIELD	2024-03-18	Imaris	Age	BW102	M2	L2/3 IT
BW102_slide2_section4_crop1_Filaments_15_647.swc	BW102_slide2_section4_crop1	15	BW102-2	NA	HA	AF647	P10	SHIELD	2024-03-18	Imaris	Age	BW102	M1	L2/3 IT
BW102_slide2_section4_crop1_Filaments_20_647.swc	BW102_slide2_section4_crop1	20	BW102-2	NA	HA	AF647	P10	SHIELD	2024-03-18	Imaris	Age	BW102	M5	L4/5 IT
BW102_slide2_section5_crop1_Filaments_2_546.swc	BW102_slide2_section5_crop1	2	BW102-1	NA	RFP	AF546	P10	SHIELD	2024-03-18	Imaris	Age	BW102	M5	L4/5 IT
BW102_slide2_section5_crop1_Filaments_9_647.swc	BW102_slide2_section5_crop1	9	BW102-1	NA	HA	AF647	P10	SHIELD	2024-03-18	Imaris	Age	BW102	M5	L4/5 IT
BW104_brain1_section2_Filaments_1_Myc.swc	BW104_brain1_section2	1	BW104-1	NA	Myc	AF488	P10	SHIELD	2025-03-25	neuTube	Age	BW104	M2	L4/5 IT
BW104_brain1_section2_Filaments_3_RFP.swc	BW104_brain1_section2	3	BW104-1	NA	RFP	AF546	P10	SHIELD	2025-03-25	neuTube	Age	BW104	M5	L4/5 IT
BW104_brain1_section2_Filaments_4_RFP.swc	BW104_brain1_section2	4	BW104-1	NA	RFP	AF546	P10	SHIELD	2025-03-25	neuTube	Age	BW104	M5	L4/5 IT
BW104_brain1_section2_Filaments_5_HA.swc	BW104_brain1_section2	5	BW104-1	NA	HA	AF647	P10	SHIELD	2025-03-25	neuTube	Age	BW104	M4	L4/5 IT
BW104_brain1_section2_Filaments_6_HA.swc	BW104_brain1_section2	6	BW104-1	NA	HA	AF647	P10	SHIELD	2025-03-25	neuTube	Age	BW104	M2	L4/5 IT
BW104_brain1_section2_Filaments_7_HA.swc	BW104_brain1_section2	7	BW104-1	NA	HA	AF647	P10	SHIELD	2025-03-25	neuTube	Age	BW104	M2	L2/3 IT
BW104_brain1_section2_Filaments_9_HA.swc	BW104_brain1_section2	9	BW104-1	NA	HA	AF647	P10	SHIELD	2025-03-25	neuTube	Age	BW104	M2	L2/3 IT
BW104_brain2_section5_left_Filaments_1_HA.swc	BW104_brain2_section5_left	1	BW104-2	NA	HA	AF647	P10	SHIELD	2025-03-25	neuTube	Age	BW104	M3	L2/3 IT
BW104_brain2_section5_left_Filaments_2_HA.swc	BW104_brain2_section5_left	2	BW104-2	NA	HA	AF647	P10	SHIELD	2025-03-25	neuTube	Age	BW104	M2	L2/3 IT
BW104_brain2_section5_left_Filaments_3_HA.swc	BW104_brain2_section5_left	3	BW104-2	NA	HA	AF647	P10	SHIELD	2025-03-25	neuTube	Age	BW104	M2	L2/3 IT
BW104_brain2_section5_left_Filaments_4_HA.swc	BW104_brain2_section5_left	4	BW104-2	NA	HA	AF647	P10	SHIELD	2025-03-25	neuTube	Age	BW104	M3	L2/3 IT
BW104_brain2_section5_left_Filaments_5_HA.swc	BW104_brain2_section5_left	5	BW104-2	NA	HA	AF647	P10	SHIELD	2025-03-25	neuTube	Age	BW104	M2	L2/3 IT
BW104_brain2_section5_left_Filaments_6_HA.swc	BW104_brain2_section5_left	6	BW104-2	NA	HA	AF647	P10	SHIELD	2025-03-25	neuTube	Age	BW104	M4	L2/3 IT
BW104_brain2_section5_left_Filaments_7_HA.swc	BW104_brain2_section5_left	7	BW104-2	NA	HA	AF647	P10	SHIELD	2025-03-25	neuTube	Age	BW104	M5	L4/5 IT
BW104_brain2_section5_right_Filaments_1_RFP.swc	BW104_brain2_section5_right	1	BW104-2	NA	RFP	AF546	P10	SHIELD	2025-03-25	neuTube	Age	BW104	M4	L2/3 IT
BW104_brain2_section5_right_Filaments_2_RFP.swc	BW104_brain2_section5_right	2	BW104-2	NA	RFP	AF546	P10	SHIELD	2025-03-25	neuTube	Age	BW104	M4	L2/3 IT
BW104_brain2_section5_right_Filaments_3_RFP.swc	BW104_brain2_section5_right	3	BW104-2	NA	RFP	AF546	P10	SHIELD	2025-03-25	neuTube	Age	BW104	M4	L4/5 IT
BW104_brain2_section5_right_Filaments_4_HA.swc	BW104_brain2_section5_right	4	BW104-2	NA	HA	AF647	P10	SHIELD	2025-03-25	neuTube	Age	BW104	M2	L2/3 IT
BW104_brain2_section5_right_Filaments_9_HA.swc	BW104_brain2_section5_right	9	BW104-2	NA	HA	AF647	P10	SHIELD	2025-03-25	neuTube	Age	BW104	M2	L2/3 IT

## Sheet: Dev morpho sample summary
Supplementary Table 2. Developmental morphology sample summary
age	M type	count		brain	age	count		celltype	age	count
P10	3	1		BW054-1	P14	43		L2/3 IT	P10	21
P10	1	4		BW054-2	P14	14		L2/3 IT	P14	53
P10	5	16		BW056	P28	8		L2/3 IT	P28	28
P10	4	8		BW072	P28	9		L4/5 IT	P10	17
P10	2	9		BW086-2	P28	5		L4/5 IT	P14	11
P14	3	1		BW087	P28	20		L4/5 IT	P28	14
P14	1	8		BW090	P14	7
P14	5	22		BW102-1	P10	12
P14	4	31		BW102-2	P10	7
P14	2	2		BW104-1	P10	7
P28	3	2		BW104-2	P10	12
P28	1	5
P28	5	8
P28	4	22
P28	2	5

## Sheet: Dev morpho raw metrics
Supplementary Table 2. Developmental morphology raw metrics
Global_sholl_auc	Global_sholl_peak	Global_sholl_radius_at_peak	Global_sholl_semilog_slope	Global_sholl_semilog_intercept	Global_sholl_radius_com	Global_sholl_r10	Global_sholl_r50	Global_sholl_r90	Global_sholl_width_r90_r10	Global_sholl_entropy	Global_convex_3D_volume	Global_alpha_3D_volume	Global_n_branches	Global_branch_len_mean	Global_branch_len_median	Global_branch_len_sd	Global_branch_len_min	Global_branch_len_max	Global_n_bifurcations	Global_bif_childpair_angle_min_mean	Global_bif_childpair_angle_min_median	Global_bif_childpair_angle_min_sd	Global_bif_childpair_angle_min_min	Global_bif_childpair_angle_min_max	Global_bif_parent_child_tilt_min_mean	Global_bif_parent_child_tilt_min_median	Global_bif_parent_child_tilt_min_sd	Global_bif_parent_child_tilt_min_min	Global_bif_parent_child_tilt_min_max	Global_bif_plane_torque_mean	Global_bif_plane_torque_median	Global_bif_plane_torque_sd	Global_bif_plane_torque_min	Global_bif_plane_torque_max	Global_n_terminals	Global_N_stems	Global_trunk_total_length	Global_max_branch_order	Global_extent_width	Global_extent_height	Global_extent_depth	Global_dendrite_total_length	Basal_sholl_auc	Basal_sholl_peak	Basal_sholl_radius_at_peak	Basal_sholl_semilog_slope	Basal_sholl_semilog_intercept	Basal_sholl_radius_com	Basal_sholl_r10
3595	24	70	-0.00624039	3.36593	113.5	30.5263	99.0909	205.556	175.029	3.17852	1.29817e+07	8.0228e+06	73	62.8	53.2315	46.2671	3.15405	190.312	34	78.6915	75.9167	38.4756	6.9344	147.176	24.5525	22.0413	21.6568	0	73.0852	83.3402	69.5381	39.7758	35.0869	169.764	40	6	106.798	10	237.393	384.053	318.607	4477.6	1920	18	70	-0.00848486	3.08206	81.1458	22.2
3835	42	70	-0.00890517	3.59579	90.2083	28.2857	69.0476	183.25	154.964	2.90327	8.72341e+06	5.08076e+06	124	42.0806	35.8687	30.7022	2.43245	171.363	60	70.0178	66.8228	34.186	9.08791	143.962	29.6237	25.9424	22.6002	0	72.0252	84.9416	90	47.2637	0	180	65	5	72.8726	9	231.029	307.355	286.559	5145.12	2280	32	70	-0.0109471	3.39525	61.886	23.2222
2775	31	60	-0.00782409	3.02972	90.7914	28	69	145.5	117.5	2.88742	5.97147e+06	2.97259e+06	63	59.3338	48.5309	51.3954	2.78014	310.602	30	66.9254	71.1712	21.9216	22.8373	108.694	33.155	26.5651	24.8863	0	72.0252	84.9175	81.2541	36.8897	35.6301	180	34	4	354.986	5	187.917	507.058	217.893	3383.04	1980	23	60	-0.00498687	2.88948	72.6768	26
3765	37	100	-0.00716643	3.29562	104.695	31.7619	83.0882	233.25	201.488	3.02155	1.03493e+07	6.0527e+06	89	57.0094	45.7659	40.0406	2.71956	183.109	42	74.4575	71.9103	28.9719	26.5651	146.953	29.8095	26.5651	18.3326	0	66.9656	74.4735	79.1969	37.7448	0	154.088	48	6	214.921	10	225.571	454.258	241.846	4858.91	2390	26	70	-0.00871607	3.25312	77.4477	27.4167
2385	25	50	-0.00717683	2.85846	89.8333	22.6316	63.3333	190	167.368	2.92163	5.95838e+06	2.89714e+06	63	49.6824	47.1969	43.3872	3.03453	262.794	30	64.2089	58.4766	30.2006	17.9693	128.922	32.0771	29.8712	22.3699	0	76.7022	90.5135	90	35.5648	29.4278	165.267	34	4	318.118	5	191.355	511.215	204.811	2811.87	1620	19	40	-0.0141873	3.31573	62.4074	19.3333
2035	22	90	-0.0104627	3.18421	85.4902	25.4	76.5	129.5	104.1	2.82736	4.53365e+06	2.28158e+06	48	56.2266	45.912	52.7363	2.15	294.96	22	72.0531	67.0366	32.9898	18.2402	144.657	27.0143	25.9424	21.3588	0	64.0578	81.0281	81.2541	50.6126	0	175.365	27	5	294.96	5	142.794	438.003	229.005	2403.92	1770	21	90	-0.00663425	2.87235	77.1751	25.2222
4695	36	100	-0.00696568	3.60017	117.638	39.5	100	212.5	173	3.144	1.63976e+07	1.21255e+07	101	61.0819	44.8865	47.1723	3.15405	176.433	49	79.3169	77.0835	30.5337	30.9635	155.989	33.2266	34.3578	18.5432	0	90	81.0142	72.9548	43.9552	8.16017	164.185	53	4	126.884	9	313.635	421.11	290.593	6042.39	3170	32	100	-0.00804145	3.37198	88.2019	33.5263
3835	34	70	-0.00474164	3.10951	116.883	30.7143	83.75	251.875	221.161	3.16279	9.13892e+06	5.34155e+06	84	63.7528	55.4766	45.0777	2.71956	175.463	39	67.7428	64.5976	27.641	13.7737	128.933	35.0061	35.28	22.3264	0	90	77.4555	76.6962	47.2715	0	180	46	7	192.951	11	254.384	445.646	186.586	5162.28	2180	23	70	-0.00796835	3.20638	73.211	22.375
4055	33	70	-0.0057015	3.30416	122.241	29.1765	86.4286	259.333	230.157	3.27249	1.30579e+07	7.30614e+06	98	56.1974	48.2488	39.9069	2.64379	156.042	47	79.369	75.9826	32.8107	15.2551	154.058	27.5734	22.5798	17.9874	0	76.702	86.6935	86.134	45.0508	0	180	52	5	148.786	11	313.887	406.583	235.82	5358.55	2070	21	60	-0.00967192	3.3125	68.2609	18.2308
3345	33	70	-0.0061472	3.16552	106.836	31.1905	78.5484	236.25	205.06	3.0931	9.40324e+06	4.50118e+06	96	46.0932	36.9258	35.4153	2.64379	156.749	46	68.3908	70.453	25.1559	24.1024	135.713	28.4704	24.6874	19.1522	0	74.0449	100.352	96.7862	41.1189	20.5723	180	51	5	166.548	8	209.617	458.339	234.146	4258.4	2260	29	60	-0.0122755	3.4145	69.6018	26.1429
4945	49	70	-0.00656119	3.41766	105.859	26.7188	73.0851	267.5	240.781	3.07647	9.92539e+06	5.84886e+06	151	46.1662	40.0224	34.4057	2.43245	141.266	71	72.095	71.0168	28.8711	19.6538	154.058	29.2901	22.6199	21.8746	0	90	87.0443	90	47.2053	0	180	81	10	254.933	17	199.633	477.375	246.495	6716.16	3030	38	60	-0.0122905	3.78497	61.2871	21.3871
3755	40	60	-0.00520558	2.8824	113.537	29.3333	73.0556	302.333	273	3.06536	1.00542e+07	4.65767e+06	102	53.1896	40.6104	43.6338	2.16929	176.201	49	69.6944	64.4612	37.3171	14.0362	153.404	35.1416	29.1287	25.2682	0	90	94.3941	101.258	40.6388	0	180	54	5	291.767	9	251.398	505.35	172.635	5133.57	2130	26	60	-0.00881145	3.22499	66.4789	23.1176
4395	43	70	-0.00591961	3.34191	113.568	28.4	77.5758	260	231.6	3.14741	1.01505e+07	6.50065e+06	129	47.2039	41.1597	36.2433	3.48809	186.278	62	74.6157	67.3474	30.0389	25.3462	143.13	25.484	26.1568	16.5584	0	60.4551	91.9794	93.3339	47.7437	0	180	68	6	95.9125	13	167.024	408.783	354.556	5993.4	2230	33	70	-0.010706	3.40681	61.2556	21.65
4515	44	80	-0.00590684	3.21345	112.92	32	76.8182	294	262	3.13144	1.15817e+07	5.69983e+06	121	49.8278	40.7552	39.7889	2.71956	214.45	58	76.6969	70.387	31.1133	29.0662	149.036	26.2592	23.6278	18.0079	0	64.4612	94.9054	92.6218	43.8813	0	180	64	6	331.379	15	240.945	581.917	217.19	5697.79	2770	33	60	-0.0153345	3.80225	70.2527	25.3889
4810	55	50	-0.00707661	3.53817	96.9295	28.5926	68.2692	224.667	196.074	2.98123	7.29928e+06	5.28934e+06	152	43.1669	37.3646	33.2879	2.43245	174.181	74	72.3626	71.5651	32.9462	19.6538	180	26.2084	22.461	22.045	0	103.462	83.4611	90	50.7153	0	180	79	5	182.85	14	270.255	417.865	160.087	6378.51	3150	44	50	-0.018033	4.05105	62.381	23.8
3825	39	70	-0.0064324	3.31451	104.517	31	78.5135	218.556	187.556	3.03395	8.71902e+06	5.15691e+06	105	50.8886	45.6997	36.2359	2.64379	144.889	50	74.7107	68.9693	37.6521	0	161.981	34.4408	33.6901	21.5053	0	76.702	89.0226	90	40.7998	0	168.134	56	6	169.283	11	247.325	426.734	184.863	5174.02	2490	32	70	-0.00937779	3.34606	70.1606	25.8235
3075	27	40	-0.00822494	3.40555	96.9481	22.4	73.3333	202.4	180	3.10015	8.91381e+06	4.93457e+06	78	54.8463	47.0042	47.2721	2.43245	220.288	37	81.8302	78.1802	32.6184	3.75172	161.017	32.215	26.5651	23.4565	0	90	87.462	84.55	43.5199	23.6329	180	42	5	130.628	10	444.446	320.318	204.415	4147.38	1490	18	50	-0.0134401	3.29085	58.4564	13.5
3865	40	60	-0.00633172	3.44259	99.1237	30.2857	77.4074	184.727	154.442	3.02359	7.73294e+06	5.95344e+06	117	43.1329	33.3969	32.9015	2.71956	150.72	57	76.9492	73.4956	22.7757	25.1606	138.572	26.1817	27.1704	15.4936	0	72.2057	91.9541	85.0346	43.2666	24.7009	172.499	61	4	31.5458	10	310.01	246.276	245.138	5015	1570	27	50	-0.0154573	3.34454	55.6051	19.7
4185	44	70	-0.00813234	3.57442	95.9189	27.7826	70.4054	210.25	182.467	3.00864	7.1393e+06	4.91963e+06	122	46.8905	37.1431	37.5533	2.71956	174.938	58	72.0624	63.6106	35.6306	19.7466	180	27.9594	18.4349	24.2611	0	90	102.603	107.243	49.2888	0	180	65	7	168.243	11	261.701	398.569	166.018	5552.4	2800	36	50	-0.0137936	3.76125	64.6071	22.7273
4220	44	60	-0.00871554	3.76653	88.8889	24.7667	67.6829	168.231	143.464	2.9343	6.45027e+06	4.98038e+06	140	42.7275	37.33	31.3544	2.58	152.034	67	79.4734	71.5651	35.7255	15.2551	154.058	33.4953	26.919	23.2432	0	76.702	95.9529	90	41.6572	0	180	74	7	83.0186	15	302.209	304.799	189.489	5898.83	2080	33	50	-0.0205215	3.84987	53.7019	17.5294
4135	43	60	-0.0106811	3.90982	88.6473	26.96	69.0244	167.6	140.64	2.92863	5.79965e+06	4.4175e+06	148	39.1781	33.5963	30.1064	2.29358	186.644	73	73.2908	71.0168	34.7238	10.0547	171.219	33.5287	33.1502	21.254	0	82.3937	88.8941	90.8356	40.9396	0	180	76	3	61.5659	13	242.182	306.66	265.786	5736.8	2040	32	50	-0.0193042	3.77065	55.049	19.5
4000	47	60	-0.00717893	3.47349	91.5212	24.6786	64.875	193.769	169.091	2.90609	6.93277e+06	5.03071e+06	136	41.5645	34.0261	31.6115	2.58	137.359	66	73.1301	69.3605	31.3934	14.0362	161.981	24.1358	18.9832	19.8098	0	71.9808	92.1232	94.4651	43.8155	11.637	180	71	5	130.355	13	232.627	338.015	200.181	5522.41	2260	37	60	-0.0118421	3.5439	54.6018	18.5
3275	35	50	-0.00901327	3.5669	89.7256	22.8333	66.3636	167.667	144.833	2.94289	6.85988e+06	5.01331e+06	112	39.8851	31.498	32.6351	2.64379	144.049	54	74.3095	69.1177	36.7563	4.39871	153.404	22.2043	20.7983	14.5389	0	55.472	99.5577	108.801	43.8129	0	175.967	59	5	18.2852	15	252.419	267.556	295.761	4448.84	1310	24	40	-0.0218027	3.55371	44.6565	12.3846
4015	42	60	-0.00880389	3.64722	95.9204	23.697	66.5	199.818	176.121	3.02028	8.65811e+06	5.30095e+06	114	48.7195	39.6364	37.5395	2.58	196.633	54	78.5456	79.1612	33.8041	11.3099	166.329	31.6216	25.9424	24.1841	0	90	90.7561	90	45.9708	0	180	61	7	125.603	10	339.461	338.465	189.795	5428.42	2370	34	50	-0.017	3.81965	57.6371	18.6471
3915	40	70	-0.00833312	3.50085	96.1224	33.4167	79.25	179.5	146.083	2.91946	8.49504e+06	5.80791e+06	119	42.3311	37.1665	28.3217	3.54587	114.932	58	81.8808	82.4188	23.4785	28.9054	123.766	20.9534	19.4623	16.3058	0	62.4244	88.2578	93.7806	46.6454	0	169.823	62	4	154.752	8	249.053	408.721	182.659	4882.65	3120	37	70	-0.00324989	3.09499	78.1731	31.9091
3305	32	80	-0.00695428	3.18351	102.991	26.9375	77.3438	239.833	212.896	3.01977	7.77844e+06	4.12914e+06	90	49.3537	41.9618	32.0122	3.48809	114.951	43	69.487	70.1301	35.7563	4.39871	139.406	26.303	19.6278	22.094	0	100.719	89.4632	91.4102	39.7945	18.5285	160.144	48	5	188.429	8	226.479	404.763	206.272	4253.4	2380	29	80	-0.00662659	3.22262	69.4538	22.5333
3245	32	70	-0.00678009	3.13742	105.477	27.5	78.2258	247.5	220	3.07097	9.89145e+06	4.30787e+06	84	51.5509	45.8379	35.6101	2.64379	139.215	40	78.4213	77.2795	34.3622	18.2571	146.49	19.7302	14.0362	21.8666	0	97.4204	84.5726	87.9973	46.7117	6.46968	174.886	45	5	242.274	9	243.7	450.055	258.265	4088	2160	26	70	-0.0110155	3.34639	75.3704	23.0667
5280	47	70	-0.00586155	3.35132	117.656	32.871	82.907	296.375	263.504	3.15385	1.39233e+07	7.53662e+06	137	51.9695	44.632	38.7305	2.78014	185.346	67	85.4622	86.9115	31.2128	22.5948	165.577	24.6656	19.6538	18.0166	0	59.662	88.808	94.2767	45.3671	0	167.273	71	4	250.348	16	243.325	545.888	301.709	6869.47	3270	36	70	-0.00791927	3.54045	74.5872	25.3889
3925	31	80	-0.0047055	3.02577	130.916	33.4762	92.5862	298.375	264.899	3.27866	1.42952e+07	6.88159e+06	83	65.0969	60.2257	42.1926	2.5	165.162	39	71.1506	69.1844	30.5176	9.75938	138.565	29.0009	18.4349	25.0789	0	90	102.451	94.373	52.4082	0	180	45	6	238.954	11	333.802	513.437	209.064	5164.09	2180	24	80	-0.00784861	3.13189	79.4037	25.6667
4115	29	60	-0.00452394	3.13462	136.092	26.9474	89.2308	296.444	269.497	3.38555	1.11996e+07	6.04058e+06	94	61.8081	50.1444	43.5716	2.43245	175.609	43	65.6844	63.4349	35.1574	8.54e-07	153.404	38.4062	37.069	22.5307	0	73.0852	89.5766	90	47.9269	0	180	52	9	215.775	12	172.282	525.601	263.828	5594.19	2260	26	60	-0.012053	3.53197	64.9115	17.7333
3885	37	50	-0.00982508	3.80423	87.1722	24.4074	69.5455	162.067	137.659	2.90622	6.84752e+06	5.57284e+06	127	41.2038	33.4874	30.7992	2.53671	129.027	61	77.3481	73.6045	27.6308	29.8557	159.197	25.9338	21.9212	17.5355	0	71.6749	90.2779	89.6162	47.0939	0	180	67	6	74.7544	12	180.628	316.653	302.529	5158.13	2250	32	40	-0.0175396	3.81142	56.0889	18.3333
3750	36	70	-0.00521309	3.07063	117.979	34.0952	83.75	260.667	226.571	3.15799	1.26317e+07	7.89422e+06	97	56.1962	44.8991	39.6457	3.10077	156.004	47	79.7888	79.247	28.9106	6.77135	131.845	28.5669	26.689	19.4436	0	90	93.9721	99.131	38.9183	15.5448	161.871	51	4	189.07	13	185.304	451.699	244.553	5261.97	2090	27	70	-0.00533167	2.92929	71.4354	28.25
4120	43	90	-0.0068296	3.36854	105.884	40.1304	88.0233	199	158.87	2.98553	1.05506e+07	7.01536e+06	115	49.373	41.4358	35.7483	3.59255	173.087	56	80.4099	77.8552	29.6604	19.931	159.827	28.8344	26.5651	15.5794	4.39871	72.0252	78.2459	78.5387	42.928	7.06626	180	60	4	204.954	12	221.367	436.987	309.63	5472.94	2550	30	90	-0.0057417	3.05629	83.9608	31.1538
3735	43	50	-0.00946417	3.63958	90.3209	24.963	64.3243	172	147.037	2.98147	7.39522e+06	4.74808e+06	124	39.7279	33.4081	28.306	2.12624	134.845	61	73.782	74.5522	32.2614	4.91533	153.435	31.0502	27.8426	25.7287	0	123.063	90.3157	94.5346	45.5259	0	180	64	3	32.1929	13	474.491	271.612	194.453	4894.07	1650	30	50	-0.0144051	3.3006	53.8788	20.2778
3925	31	70	-0.00822324	3.62456	102.977	32.625	86.9643	182.7	150.075	3.07022	1.08334e+07	6.75359e+06	102	51.4352	43.0055	38.1411	2.64379	151.709	49	77.8222	76.5376	35.3895	3.98869	153.539	28.0153	26.3262	19.2386	0	66.3722	94.4533	100.716	46.6248	0	180	54	5	67.3056	11	209.453	379.673	356.469	5179.08	2370	27	70	-0.00923597	3.30687	73.5021	25.5833
2680	26	70	-0.0043168	2.6002	126.803	31.9333	84.4737	298.875	266.942	3.19994	1.0214e+07	3.38825e+06	65	54.7509	44.6344	44.6465	2.12624	183.781	31	70.9547	75.9638	29.7254	0	126.008	24.1805	32.1401	19.0035	0	64.0576	81.0987	78.2935	43.3954	0	180	35	4	231.411	11	270.078	493.749	170.56	3327.4	1700	18	70	-0.00695297	2.85756	75.4706	26
4565	36	70	-0.00717282	3.64057	111.816	31	86.6129	215.889	184.889	3.21098	1.25071e+07	6.52761e+06	125	48.3043	39.2636	35.7911	3.10077	188.631	61	76.0759	71.9065	25.0616	26.5651	141.173	26.1702	28.1382	16.7182	0	64.0576	87.3484	84.2628	45.6481	0	180	65	4	40.9587	13	295.974	376.199	433.468	5997.08	2330	28	70	-0.0107266	3.43166	67.9828	21.4375
4385	43	50	-0.0101644	3.91337	95.5353	27.2692	72.3214	173.923	146.654	3.02487	6.94432e+06	4.69291e+06	145	39.6553	36.2833	28.6754	2.64379	134.126	71	82.9191	80.0769	29.2466	26.1506	174.217	25.0081	22.5002	17.0254	0	61.8609	92.4198	103.366	48.0928	0	180	75	4	32.9576	10	176.025	284.19	414.881	5717.06	2460	36	50	-0.0159792	3.77593	62.7236	20.6667
5095	52	80	-0.00677065	3.633	106.98	33.5484	81.9048	216.154	182.605	3.05866	1.1799e+07	7.78809e+06	161	43.6649	39.0718	31.6009	2.67853	140.796	79	75.7827	70.5395	36.7437	2.48955	173.66	25.1313	19.6583	19.3034	0	71.0168	83.5084	78.6009	42.6278	11.9351	180	83	4	124.346	12	260.076	402.241	263.307	6905.7	2820	35	70	-0.00917902	3.45592	71.3121	26.375
4190	37	60	-0.00465815	3.34039	101.33	30.6176	80.5172	191.357	160.739	3.00964	9.14642e+06	6.77044e+06	143	40.2583	30.7658	30.7954	3.03453	134.064	70	76.2189	73.5585	35.2997	5.90614	168.884	31.1812	24.7982	20.407	0	85.4569	84.5276	87.3483	45.5222	0	180	74	4	86.016	14	206.403	332.488	317.408	5670.92	2140	30	60	-0.0133673	3.43775	62.3364	23.7
3540	41	70	-0.00785448	3.50658	87.2113	29.2857	68.4146	157.083	127.798	2.85213	5.62551e+06	4.94189e+06	135	36.4492	29.3439	28.0448	2.43245	144.578	67	79.1928	74.842	27.0748	26.2812	134.945	28.4336	26.5651	18.7474	0	70.3462	80.045	73.3352	44.0132	3.3067	170.621	69	2	60.1275	13	153.365	284.103	328.199	4860.52	1800	28	70	-0.0164561	3.4681	60.2222	22.3529
3965	38	80	-0.00603133	3.28895	114.61	35.7727	86.9118	235.3	199.527	3.13144	9.84237e+06	5.69058e+06	111	48.5574	40.4632	37.1708	2.58	164.409	54	76.5331	69.4119	32.4051	21.8014	161.727	28.0779	27.2937	20.623	0	71.0168	86.4629	90	45.4384	0	166.329	58	4	117.366	14	176.588	428.883	309.97	5272.51	2170	27	80	-0.00898723	3.14256	76.7281	30.4375
3870	40	50	-0.00592448	3.28004	105.541	31.8125	73.0556	213.556	181.743	3.04846	8.71959e+06	5.21959e+06	126	40.3192	33.8596	31.5183	2.71956	170.562	61	72.6546	72.9818	27.3663	23.8341	131.15	29.133	29.9064	19.0265	0	64.3374	86.7124	92.2433	44.885	0	180	66	5	108.11	13	280.82	348.609	198.776	4972.11	1940	32	50	-0.0135639	3.3668	59.1753	23.1429
4695	48	60	-0.00882927	3.84046	95.8298	29.2308	73.3333	185	155.769	3.00204	9.2022e+06	6.29274e+06	145	44.4227	34.7952	34.2247	2.43245	151.05	70	71.0572	64.1457	33.0166	2.53335	153.719	31.1553	26.0565	24.359	0	81.8919	90.6207	89.0013	47.7095	0	180	76	6	36.3342	13	174.201	309.128	438.995	6404.96	2060	33	50	-0.0113914	3.38402	57.7184	21.3
4535	47	70	-0.00829267	3.63283	95.5727	29.7273	73.6957	206	176.273	2.9597	1.06757e+07	6.74552e+06	124	47.6715	40.2806	36.1084	2.12624	198.829	59	75.6519	74.2034	33.9788	1.90915	165.987	25.5438	22.1577	19.258	0	71.6042	87.7475	88.1725	41.0507	4.13916	169.605	66	7	118.989	9	302.849	403.783	179.404	5792.28	2980	39	60	-0.0124634	3.71271	68.0537	23.9
3985	44	60	-0.00802794	3.57361	96.3659	28.0385	71.8571	194.1	166.062	2.98192	7.10737e+06	6.05365e+06	121	45.3874	38.3396	35.4507	2.43245	193.492	59	78.1681	72.0252	31.3777	18.4349	150.255	27.3159	19.2238	21.1373	0	74.0989	85.0875	87.1173	41.0289	0	180	63	4	85.6355	12	213.571	361.712	192.82	5406.24	2160	34	60	-0.0100701	3.33588	58.4259	22.4348
3320	35	80	-0.00612904	3.00627	106.276	33.4762	78.7143	248.5	215.024	3.01746	8.33399e+06	4.61741e+06	87	52.1407	49.2637	35.151	2.71956	183.545	42	73.0095	76.7879	32.513	13.9751	175.601	27.6462	21.6114	20.242	0	72.9418	96.7126	92.029	44.3701	0	167.444	46	4	220.166	9	269.792	483.828	174.225	4316.08	2260	27	80	-0.00888265	3.14402	75.354	30.9412
3625	37	60	-0.00605495	3.10805	106.226	28.2381	72.6562	248.143	219.905	3.03782	8.72536e+06	4.33403e+06	101	47.0171	40.427	32.6682	3.10077	137.789	49	75.4109	71.9808	33.7307	13.6714	158.738	25.0984	24.6026	16.4562	0	59.5379	90.0255	82.4556	51.2599	0	180	53	4	185.055	10	187.42	463.182	245.649	4563.67	2030	28	60	-0.0122477	3.37047	63.202	22.0625
4460	32	70	-0.00443412	3.29848	124.989	34.8636	98.3333	232.357	197.494	3.24266	1.65127e+07	1.04277e+07	97	62.3423	59.171	44.3738	3.03453	166.114	47	76.6896	79.001	29.8484	18.4349	144.661	28.9086	25.7015	17.2358	0	64.0576	100.123	102.878	40.1047	17.7535	180	51	4	119.843	10	252.651	386.838	420.598	5927.36	2100	22	60	-0.0128997	3.43572	71.7143	23.5714
4185	31	70	-0.00520248	3.22808	126.038	38.1765	99.1667	267.286	229.109	3.23471	1.64213e+07	1.03601e+07	89	65.1733	47.1415	52.5493	3.84604	217.24	43	75.7105	74.177	27.0713	21.8014	141.173	29.2023	31.8226	19.8321	0	73.0852	79.3623	72.964	43.9618	0	164.463	47	4	215.182	14	235.023	466.186	317.146	5585.24	2560	26	70	-0.00452359	2.99966	83.4766	30.375
4835	48	60	-0.00733304	3.40181	102.438	31.4194	77.5556	206	174.581	2.97451	1.41413e+07	7.3079e+06	109	61.2657	54.2362	46.9729	2.5729	175.608	52	81.7983	75.7234	38.524	14.0362	180	36.3994	33.6901	23.2758	0	90	90.1695	85.0151	50.0719	0	180	58	6	320.694	13	215.983	512.139	265.286	6357.27	3170	35	60	-0.00784059	3.48122	73.5647	26.6842
4290	40	50	-0.00612949	3.44744	108.023	31.3514	78.6207	214.286	182.934	3.13684	1.11773e+07	6.84864e+06	122	47.9425	41.0357	37.1699	2.43245	192.321	59	66.5718	57.4713	34.8262	11.5102	180	36.0965	35.0772	21.923	0	76.702	89.38	94.5708	44.7711	0	180	64	5	35.117	14	305.078	309.122	456.439	5813.87	2260	34	50	-0.0157892	3.63411	64.7788	23.2941
3960	39	70	-0.0069626	3.49932	99.1436	24.5	71.129	205.889	181.389	3.0715	1.08378e+07	4.20064e+06	99	52.1192	42.2318	41.8778	2.43245	233.306	46	60.0528	57.2796	27.2226	15.823	138.682	28.3684	27.4121	20.86	0	74.2965	91.4265	92.7312	44.8765	0	180	54	9	0	12	532.27	329.367	207.339	5159.8	1090	15	50	-0.010069	2.85342	53.4862	15.4444
4100	40	80	-0.005801	3.27648	117.421	36.05	86.9355	242.111	206.061	3.15576	1.18324e+07	8.03172e+06	110	50.7579	38.9822	39.0245	2.43245	173.727	53	82.1971	78.8835	32.8031	0	151.623	32.1288	31.3004	21.2044	0	71.8282	79.3451	65.6376	44.0541	8.54e-07	172.956	58	5	131.454	11	300.538	439.116	219.383	5451.91	2220	28	70	-0.00383038	2.92159	72.7928	28.3636
4170	42	90	-0.00648705	3.21065	110.383	36.2105	86.6667	250.667	214.456	3.02441	1.22645e+07	6.08582e+06	100	55.383	49.7915	32.7603	3.48809	147.249	48	71.3743	71.5651	31.2403	11.4171	153.404	28.4311	32.4712	18.7061	0	70.0897	84.5076	87.7888	44.3844	0	166.909	53	5	265.946	7	224.316	534.529	264.641	5272.36	3200	36	90	-0.00547928	3.23536	84.4688	33.125
2900	23	90	-0.00468332	2.7387	126.632	31.9375	92.0455	307.25	275.312	3.24534	1.30342e+07	4.54745e+06	52	74.0831	69.3466	46.672	3.54587	160.05	25	82.3219	77.2553	27.8675	44.4896	163.072	26.5833	28.0736	19.463	0	60.3524	83.4869	83.815	45.7841	0	153.787	28	3	240.021	7	181.675	518.576	273.091	3612.3	1840	18	90	-0.00460958	2.75803	79.3478	26.1667
3955	34	80	-0.00531685	3.02418	124.242	34.4706	90.6061	300.571	266.101	3.15956	1.51846e+07	7.12607e+06	93	58.4731	48.866	43.0734	3.69405	179.028	44	80.9959	80.242	29.2809	22.7101	137.548	24.2443	19.6538	17.3337	0	71.9808	87.3407	90	38.5222	5.27385	151.862	50	6	286.687	10	327.595	513.819	235.208	5151.31	2530	27	80	-0.0089139	3.30901	80.3162	27.3571
5595	48	60	-0.00958676	4.07246	101.321	30.7895	81.4286	184.615	153.826	3.06223	8.70082e+06	6.72781e+06	141	51.9054	40.53	42.2373	2.28219	243.247	68	64.2675	58.5013	25.8122	23.4915	147.087	25.0663	25.8154	16.5552	0	66.6163	82.9742	85.4541	43.9526	0	180	74	6	27.3689	14	204.547	379.922	368.995	7291.29	2710	37	60	-0.0137391	3.69312	62.6199	23.1154
5305	48	80	-0.00835359	3.87591	103.522	32.7931	84.1111	196.273	163.48	3.06576	1.13643e+07	8.34454e+06	135	53.0416	48.6715	38.3831	2.33073	169.459	65	62.5068	61.8449	22.2765	15.2431	114.135	22.82	23.1494	14.3394	0	51.1647	84.2287	80.3442	44.6284	0	172.222	71	6	112.451	11	295.604	408.307	223.422	7048.16	3420	41	70	-0.00512474	3.38919	74.6784	27.1
4095	36	80	-0.00644028	3.32239	114.366	37	91.5625	236.667	199.667	3.12139	1.20711e+07	4.78916e+06	89	58.8626	57.8689	39.5991	2.43885	150.156	43	74.9115	71.4425	32.7145	17.4793	180	24.0378	21.9374	12.4781	4.39871	51.1647	83.166	77.7467	41.2204	19.427	174.288	47	4	172.533	10	194.098	476.945	303.994	5066.23	2960	29	80	-0.00240048	2.94407	87.5	33.1111
3965	39	80	-0.00800316	3.58312	100.605	31.5667	76.7949	198.833	167.267	3.05029	8.45584e+06	5.01562e+06	119	43.276	33.951	31.8922	2.43885	142.28	58	74.7784	72.3658	29.9077	27.9314	141.481	18.2322	16.1555	12.7489	0	52.125	81.9371	78.7189	40.954	4.35926	170.03	62	4	40.9273	11	224.923	338.445	384.088	5108.92	1670	26	70	-0.00877259	2.97797	60.2994	24.0714
4535	47	80	-0.00764361	3.50517	100.925	34.0714	79.7872	211.5	177.429	2.96078	9.78238e+06	6.84676e+06	117	50.5536	45.1412	35.9716	3.56343	144.769	57	64.716	64.9604	29.7974	9.21108	153.435	23.6484	23.4915	16.1304	0	76.745	86.395	85.0051	43.4959	0	180	61	4	207.623	12	238.08	448.139	224.553	5707.15	2740	33	70	-0.0116584	3.49246	76.4599	31.0909
3595	35	50	-0.00936466	3.64929	92.9167	25.2	71.0345	178.333	153.133	2.99919	5.99325e+06	4.17872e+06	104	43.8097	37.8073	32.1615	2.28219	127.241	51	58.0294	56.1135	22.7263	13.8811	114.712	22.0316	19.3443	14.9654	0	65.2881	95.8413	100.215	41.5251	5.3602	166.924	54	3	28.5201	11	179.189	280.428	346.521	4527.69	1600	24	50	-0.00852433	3.07935	54.375	17.8571
3775	34	80	-0.00618033	3.32911	109.471	33.8261	82.6667	219	185.174	3.12947	12358645	6.95518e+06	98	51.0101	45.5077	36.3134	2.55767	190.818	47	80.4076	82.0961	23.6541	31.9949	131.145	19.2483	19.0789	12.8662	0	51.982	75.3745	65.4624	43.5058	5.7326	169.228	52	5	52.5105	10	199.134	393.513	431.389	4946.48	2110	28	60	-0.0037041	2.93011	67.7725	25.1
3835	37	80	-0.0078985	3.53484	101.38	33.5556	84.5455	185.75	152.194	3.02297	1.03007e+07	8.4561e+06	118	44.8417	34.0631	34.252	3.44453	140.242	58	85.4104	81.82	30.1085	30.8313	180	20.9375	20.4363	16.9734	0	90	93.3553	86.1395	38.9082	12.5353	179.702	61	3	108.089	10	200.093	394.853	275.169	5183.23	2410	30	80	-0.0094213	3.30917	74.8133	26.5
4055	29	70	-0.00460062	3.27196	115.332	34.1429	93.6538	221.444	187.302	3.18087	1.42562e+07	6.70933e+06	99	55.4952	48.499	40.0941	2.16929	166.25	48	77.2939	67.1731	29.0448	38.8269	155.805	28.8546	30.0203	20.918	0	67.9679	89.3329	87.3431	42.2867	16.2705	177.527	52	4	109.835	10	341.561	432.499	301.671	5384.19	2590	27	60	-0.0125295	3.56595	79.4981	27.7857
2720	34	70	-0.00772437	2.90792	91.9048	36.3846	75.9091	126.167	89.7821	2.75595	6.87591e+06	3.40019e+06	73	46.3415	35.8689	44.8371	3.75281	313.062	36	80.4801	76.9036	23.8731	37.7223	136.788	16.1844	14.0362	11.5364	0	40.2976	81.7965	86.4075	44.3714	5.85474	162.059	38	2	381.11	8	228.56	475.206	197.469	3001.82	1790	25	70	-0.00142018	2.48381	75.7542	33.2222
3325	29	110	-0.00662176	3.08765	118.198	43.0714	103.966	176.75	133.679	3.0613	1.29397e+07	7.92673e+06	62	64.4042	61.9017	38.6663	3.75281	142.913	30	67.0598	63.3868	22.4112	24.7683	131.495	19.8581	18.3673	11.9489	0	47.2111	98.5705	97.5426	44.1286	4.90162	166.027	33	3	255	8	241.371	533.342	283.296	3738.06	2090	20	100	-0.00220585	2.54308	94.3062	35.9
5615	63	80	-0.00651378	3.46064	106.779	40.0426	80.1724	241.333	201.291	2.9478	1.31101e+07	7.79432e+06	158	48.2905	42.8375	34.8577	2.28219	139.637	78	76.0992	76.0611	31.308	19.0815	153.315	25.3253	22.4726	13.1183	0	56.1135	88.8343	86.8629	41.183	14.7057	174.367	81	3	193.135	14	239.317	458.952	252.3	7436.76	3180	44	80	-0.00707092	3.28917	73.7421	33.3913
2895	30	70	-0.00659706	2.87269	104.379	35.3333	83.5714	160	124.667	2.95889	9.90256e+06	5.76649e+06	58	63.6476	57.1529	48.5443	3.75281	256.555	28	85.1897	85.8369	28.8426	27.6185	151.167	15.2729	14.2605	9.67582	0	36.0581	86.4339	79.3475	43.3858	24.4209	180	31	3	342.224	6	254.303	536.627	224.48	3349.33	1970	22	90	-0.00474189	2.76541	81.3198	31.3077
3375	25	60	-0.00423602	2.8763	134.793	36.125	95.6522	286	249.875	3.29825	1.05205e+07	6.30168e+06	79	55.8501	51.5057	37.2509	2.43885	146.275	38	75.2305	79.3448	25.9888	21.65	119.211	21.3442	20.6479	13.1889	0	62.5444	83.4248	78.693	46.0887	0	164.86	42	4	160.054	10	219.498	490.677	206.57	4252.1	1660	19	60	-0.00499422	2.74074	73.3133	25.6
3425	33	50	-0.00911581	3.60577	89.2128	22.7391	67.5806	171.417	148.678	2.93007	6.8831e+06	5.16125e+06	100	45.405	42.0418	33.0662	2.28219	144.148	48	64.4218	59.8658	27.9041	15.9005	137.924	23.4666	22.9297	10.4749	0	45.1503	83.3091	84.0461	46.6728	0	180	53	5	44.333	9	154.442	283.442	372.568	4496.16	1410	21	50	-0.0161863	3.39147	49.7163	13.4
3015	24	80	-0.00619907	3.02259	119.868	34.7692	95.2381	238	203.231	3.21654	9.27153e+06	4.9722e+06	62	67.9158	60.0715	45.0578	2.98436	166.264	29	68.7185	69.4225	30.4604	16.9727	132.554	18.5655	14.7214	15.2748	0	45	88.8853	83.3914	50.9187	17.8697	180	34	5	288.556	8	164.508	573.375	261.633	3922.22	1940	17	80	-0.00629149	2.86737	89.5361	28.2222
4755	49	80	-0.00640013	3.38481	108.973	35.08	83.0682	244.6	209.52	3.03892	1.13796e+07	6.38881e+06	117	51.7954	49.693	32.9604	2.43245	150.846	56	71.1994	71.0356	26.5955	10.9179	132.099	26.4889	28.6384	13.7337	0	51.3942	99.1814	102.754	41.8857	13.0763	180	62	6	191.396	9	253.697	475.217	206.513	5868.67	3370	44	80	-0.00805933	3.46843	76.7062	30.7391
2885	31	90	-0.00731833	2.99971	97.9931	29.9333	78.8333	161	131.067	2.94368	8.4016e+06	4.51887e+06	61	59.202	49.1831	45.883	3.19593	233.529	29	55.3378	49.7552	28.7583	3.3323	102.025	26.1875	22.3467	18.8199	0.0185188	65.6283	96.0187	90.8494	47.3468	7.20805	173.623	33	4	279.724	5	198.79	514.752	249.772	3331.6	2180	28	90	-0.0047038	2.91239	75.8716	28.3077
2545	25	70	-0.00562403	2.63493	107.137	31.4706	78.5417	245	213.529	3.00966	8.36809e+06	4.29161e+06	54	57.9259	53.1453	46.1081	2.81196	266.562	26	63.3575	54.8978	35.307	6.59471	154.091	34.4435	35.0975	22.4488	3.61425	72.9548	95.7073	102.265	46.8308	3.08408	169.711	29	3	314.506	6	211.546	512.833	249.463	2813.49	1520	17	70	0.000963952	2.28594	77.2368	27.2
5375	54	70	-0.0081736	3.89011	101.524	33.0625	80.6977	188.133	155.071	3.02384	1.29187e+07	8.42399e+06	120	57.8369	57.387	41.8376	2.51537	186.04	56	58.0405	55.5912	28.7759	4.34385	142.821	23.2744	20.2526	16.6601	0	75.415	85.2329	83.7722	40.0056	16.2342	167.827	65	9	56.7389	11	407.449	336.754	298.079	6883.68	2950	38	80	-0.00737314	3.45036	67.6949	23.9474
4050	39	70	-0.00473375	2.88146	121.478	32.75	81.7143	320.8	288.05	3.11818	1.52843e+07	6.87089e+06	87	61.6887	59.0772	51.8324	2.46965	351.507	42	56.9737	47.7249	37.2306	7.5804	171.264	29.2069	23.1446	19.2993	1.97e-05	69.9901	93.8993	96.9895	44.0752	22.8515	168.11	46	4	272.535	11	268.239	531.014	231.768	5094.38	2320	27	70	-0.00488229	2.98949	75.9483	26.8
4685	43	70	-0.00893041	3.82979	96.1834	30.2647	77.9762	179.1	148.835	2.99935	1.12362e+07	7.21447e+06	115	54.6041	47.2712	38.332	3.24224	169.52	55	57.5993	54.8653	38.7472	0.911679	165.92	27.5221	24.5158	20.177	0	84.5475	89.524	98.9576	44.6497	7.74001	166.694	61	6	22.4862	10	445.216	261.939	310.473	6256.98	2690	34	60	-0.0127913	3.63476	64.8327	23.4348
5195	35	80	-0.00801336	3.84648	118.942	34.5833	99.4118	221.667	187.083	3.22899	1.92291e+07	1.24577e+07	99	72.4829	60.2406	52.3181	2.56579	191.699	47	58.7976	47.7263	35.4519	12.5288	166.436	32.9501	24.256	26.9663	0	83.8062	84.7577	88.2748	56.7665	0	180	53	6	47.3386	8	261.292	383.216	499.829	7128.47	2900	27	80	-0.00330843	3.0976	82.8966	26.3158
3545	39	80	-0.00787758	3.19332	91.7465	30.5769	72.1795	139	108.423	2.86229	6.63244e+06	4.08532e+06	97	50.4224	42.3008	39.4867	2.23184	174.339	47	65.5928	70.6329	21.9382	26.5651	123.69	29.1084	20.7155	24.3299	0	78.4201	90.0594	89.1366	53.9058	0	180	51	4	229.72	8	174.924	512.153	238.798	4661.25	2670	33	80	-0.00327057	3.0467	72.0225	28.4667
3615	40	60	-0.00717496	2.99138	88.6464	27.6	68.5	118	90.4	2.78629	6.43182e+06	3.86185e+06	92	51.8888	47.4996	43.9378	2.23184	276.265	44	57.5603	55.8899	31.1809	8.1301	135	24.5503	14.0362	20.9042	0	77.5386	83.2823	90	54.2973	0	180	49	5	363.555	7	149.263	540.659	234.147	4410.22	2630	32	60	0.00374136	2.78819	67.7186	24.0556
2755	33	60	-0.00713348	2.89117	92.3188	30.3333	71.4286	142	111.667	2.8697	4.67201e+06	2.39688e+06	70	51.1737	42.8272	47.9565	2.76825	322.659	34	56.4802	58.8494	27.5273	14.0362	126.099	32.8498	19.8408	29.2351	0	115.589	76.9167	84.8323	67.5912	0	180	37	3	415.682	7	109.567	561.849	249.487	3166.48	1950	24	60	-0.00885688	3.04713	73.0769	27.5
4715	32	90	-0.00423671	3.18325	139.788	36.6	103.667	294.8	258.2	3.34789	1.64459e+07	9.43337e+06	96	66.8501	58.7493	50.7953	2.23184	253.725	46	64.6888	59.7421	27.4024	18.4349	134.838	24.6882	19.6538	22.1122	0	82.3095	90.6947	86.5416	50.7904	0	180	51	5	136.495	12	339.247	485.612	242.722	6281.11	2410	22	90	-0.00638344	3.10773	82.5311	27
3585	29	70	-0.00509737	2.94172	123.76	30.4091	83.9583	324.2	293.791	3.23383	1.0882e+07	5.33461e+06	80	60.4906	58.4019	44.3051	2.476	189.513	37	63.9824	64.4114	27.4441	15.7423	128.611	23.4376	12.3614	21.8607	0	78.4201	79.6328	86.0558	57.672	0	180	44	7	282.396	12	193.007	530.94	239.739	4556.85	2140	22	70	-0.0114947	3.38181	75.0935	23.6
4115	38	60	-0.00513244	2.97709	117.015	28.3478	78.1081	306	277.652	3.14806	9.92786e+06	4.71895e+06	100	55.5429	53.8305	39.4638	2.62619	190.018	47	60.6448	57.6751	29.2166	12.5288	123.69	24.8925	18.3919	19.583	0	76.4645	84.6095	80.0434	50.1782	0	180	54	7	268.462	10	178.27	557.557	269.504	5285.83	2420	31	60	-0.0144807	3.6656	66.8182	21.9091
3915	38	60	-0.0054411	3.10205	115.663	33.2632	81.6216	272.25	238.987	3.10443	1.23611e+07	5.99086e+06	110	53.6279	46.4392	40.2459	2.5522	184.754	53	65.8625	69.5499	33.562	18.3489	157.861	29.3329	18.0297	26.868	0	106.523	97.0471	90	49.833	0	180	58	5	204.049	11	194.576	457.103	315.584	5695.03	2290	27	60	-0.0117729	3.43017	71.31	24.0833
3730	38	90	-0.00647931	3.07351	105.455	32.16	79.7297	246	213.84	2.98656	8.55036e+06	4.61249e+06	87	55.8143	50.7503	37.5638	5.00009	171.417	41	57.916	54.0777	30.1004	14.0362	150.341	30.4996	26.5366	23.8345	0	78.4201	81.3733	84.4835	50.2799	0	180	47	6	270.769	7	233.938	519.616	178.013	4585.07	2750	32	90	-0.00892994	3.37401	75.0182	29
4045	36	60	-0.00608002	3.0683	111.877	32.4194	80.4167	298.75	266.331	3.04803	9.82106e+06	4.58625e+06	94	55.9827	46.778	45.8965	2.23184	241.088	45	51.0126	45	30.573	14.0362	162.375	24.2748	12.5288	24.9359	0	73.4769	83.2261	83.1241	54.5961	0	180	50	5	301.2	10	183.478	547.958	256.144	4961.17	2350	27	60	-0.00831421	3.2322	74.383	26.7857
4315	41	60	-0.00902958	3.76031	97.1759	25.871	70.8824	190.727	164.856	3.048	6.82042e+06	4.15363e+06	118	50.4637	46.4541	36.8347	2.65748	147.42	57	68.515	60.8015	38.3419	13.5635	166.04	28.3846	19.6538	23.5105	0	90	83.2086	90	49.5725	0	180	62	5	35.1095	12	500.424	240.623	183.365	5919.6	2290	33	50	-0.0126622	3.53473	55.9389	19.9444
4835	44	60	-0.00730419	3.58004	101.632	29.4074	76.5854	233.714	204.307	3.03098	8.84453e+06	6.26483e+06	129	50.9954	41.5023	39.4915	2.23184	137.62	62	62.8981	61.5726	33.338	7.76517	165.964	23.9119	14.0362	22.0582	0	76.4645	90.2093	88.4092	50.0012	0	180	68	6	173.88	14	158.906	444.801	244.581	6404.53	3000	34	50	-0.00875949	3.51698	71.2333	25
4100	40	80	-0.00724469	3.41015	101.557	33.3704	81.4474	209.5	176.13	2.98728	1.15286e+07	6.83392e+06	93	59.5358	54.0713	42.6077	2.76825	180.543	45	75.9832	73.0514	29.9858	19.6538	144.29	27.8649	19.0014	22.4745	0	76.4645	95.3784	100.253	47.4629	0	180	49	4	172.309	9	295.067	451.039	215.446	5364.53	2720	31	70	-0.00729298	3.2294	78.5662	30.5455
2405	30	60	-0.0134667	3.49427	71.6183	25.6875	62.1667	105.9	80.2125	2.58761	3.15077e+06	2.47413e+06	69	48.5147	39.4798	34.3184	2.476	165.522	33	67.1152	63.4349	37.7036	7.68635	138.02	28.0114	21.2042	21.0507	0	61.6871	80.5345	80.0302	48.8832	0	180	37	4	259.454	7	139.408	359.488	218.696	3088.06	1620	21	70	-0.000493128	2.59234	64.9383	23.5
3695	36	50	-0.00854656	3.33688	92.8378	28.9474	73.8235	140	111.053	2.88398	9.09767e+06	4.78727e+06	86	58.0845	46.7415	44.9091	2.5522	171.01	41	68.0603	62.0477	37.7499	14.0362	166.436	27.7464	15.9558	23.2826	0	80.1749	79.2477	93.3366	49.8453	0	180	46	5	285.198	8	171.389	492.215	264.868	4710.07	2700	30	50	-0.0065364	3.29502	71.7778	25
3855	37	90	-0.00536616	3.15042	115.954	33.9	85.6757	267	233.1	3.14803	1.14515e+07	7.37865e+06	99	57.3732	54.0109	40.6985	2.23184	165.055	48	61.1954	57.4418	31.4828	6.87812	137.712	26.9965	17.6245	25.0356	0	90	90.3922	90	52.8461	0	180	52	4	221.777	12	174.839	437.105	284.23	5458.17	2310	26	70	-0.00713022	3.13805	73.9394	26.7333
3145	25	40	-0.00491543	2.95716	118.639	31.04	85.2381	270.8	239.76	3.21888	1.08012e+07	5.48249e+06	75	58.2929	52.6393	42.6064	2.84884	165.526	36	63.2327	53.2757	39.3482	5.86341	158.303	31.5424	19.894	28.6643	0	90	79.8606	90	55.7002	0	180	40	4	220.434	8	210.376	537.706	272.296	4151.53	2020	20	70	-0.009874	3.19927	82.0792	25.6364
3125	31	100	-0.00924048	3.33637	87.8594	25.4211	73.2759	134.5	109.079	2.88146	7.82287e+06	4.38763e+06	55	72.9334	62.2243	60.0315	2.38213	356.021	24	58.9288	65.2238	22.7588	15.3061	102.529	22.7093	15.0685	19.4522	0	65.0012	105.608	104.566	61.9684	0	180	32	8	410.693	5	204.429	495.097	279.478	3600.65	2420	26	100	-0.00811169	3.28955	73.6364	23.0588
5570	47	90	-0.00576992	3.63138	118.656	41.4074	99.3182	215.538	174.131	3.163	1.91437e+07	1.33687e+07	128	58.0074	50.377	38.8848	3.44596	189.826	61	67.2144	69.3807	24.6702	26.6515	124.058	25.4893	18.7655	22.4358	0	72.305	76.0205	80.4493	48.4246	0	180	68	7	46.6541	10	295.369	371.78	426.391	7378.29	3860	42	90	-0.00827917	3.562	89.0415	34.7778
2715	35	80	-0.0122274	3.48536	77.0956	27.4667	67.8125	112.25	84.7833	2.6508	4.88407e+06	2.98562e+06	71	51.2736	48.4494	40.8058	2.19939	257.299	33	65.9314	65.0645	22.4702	16.8618	110.556	31.1728	32.1938	19.7991	0	64.1136	87.8642	66.8553	47.3843	15.5537	180	39	6	313.705	6	265.466	370.842	172.446	3326.72	1900	25	80	-0.0117825	3.26774	67.7368	23.8462
3905	38	60	-0.00698835	3.47145	95.5754	26.2917	70.5357	193.25	166.958	2.96743	9.20165e+06	6.54074e+06	121	43.4771	36.8029	32.5817	2.28219	141.638	58	74.7442	70.7269	26.8658	20.8186	137.807	22.013	20.6479	11.8449	0	65.8649	96.6225	90.7655	44.7672	0	180	64	6	97.8729	15	275.258	325.77	235.069	5162.86	1930	24	50	-0.015896	3.5587	63.1088	20.1667
3885	30	80	-0.00450646	2.95226	133.907	34.1579	95.8696	305.1	270.942	3.25732	1.34359e+07	6.76362e+06	89	55.8117	44.7118	41.0838	2.43885	165.503	43	62.783	63.1644	28.4279	0	134.416	17.9066	16.1871	11.2486	0	42.2149	78.2992	75.6577	44.9489	14.6469	168.36	47	4	241.962	12	300.478	497.334	208.104	4725.28	2200	22	80	-0.00552457	2.96612	81.0455	27.1429
2895	24	60	-0.00530365	2.81981	118.103	25.625	78.0952	290	264.375	3.20451	9.67181e+06	4.61103e+06	72	53.3427	47.886	37.7621	3.54587	143.778	33	63.9761	67.4044	32.6784	0	120.107	20.4321	21.7319	8.72428	0	36.206	92.267	92.277	46.218	0	170.009	40	7	210.408	9	240.573	494.552	166.311	3630.26	1640	18	50	-0.00901029	3.06708	66.5854	18.5455
3245	34	70	-0.00390782	2.80366	115.429	35.5238	79.6774	244.857	209.333	3.08017	9.40085e+06	5.94025e+06	88	48.2114	44.2632	36.2277	3.1058	154.448	43	81.4306	80.9009	28.7261	5.94478	140.536	17.4878	20.6584	11.1812	0	42.2737	101.566	99.9069	39.0393	29.6842	173.159	46	3	172.355	10	250.327	401.098	185.318	4070.24	1690	23	70	-0.00578749	2.71526	72.7811	31.3571
2235	23	70	-0.00624334	2.65989	93.1696	21.6	66.087	196	174.4	2.98388	4.98477e+06	1.93193e+06	55	48.5854	35.5877	62.026	3.44453	454.868	25	61.3447	56.521	22.5909	22.6194	119.864	23.3872	24.712	10.0904	7.12502	38.5933	91.2038	98.2561	47.7975	0	167.872	31	6	454.868	8	153.056	511.537	254.051	2217.33	1820	22	70	-0.0132061	3.36621	65.0549	20.1429
6555	59	80	-0.00764448	3.8878	111.509	30.1395	80	258.143	228.003	3.12813	1.28387e+07	9.24656e+06	204	41.7802	38.8462	30.5095	2.28219	188.981	99	69.1687	69.3521	31.9742	7.35042	150.389	19.1139	19.368	12.6077	0	45.1503	91.1051	90.767	44.2235	6.06694	169.814	106	7	188.332	15	202.102	446.535	290.994	8334.84	3890	46	70	-0.0126122	3.99377	70.8226	24.125
3350	32	90	-0.00535113	2.80387	115.208	32	83.75	297	265	3.06688	1.14505e+07	5.24391e+06	80	51.912	48.9443	38.2627	3.44453	231.641	38	67.6596	66.1851	23.1582	21.2149	116.38	19.1887	18.4349	10.9969	0	41.58	86.6715	81.5161	47.5711	0	170.178	43	5	300.823	7	195.807	523.134	289.203	3852.13	2100	23	70	-0.00978259	3.21432	74.0476	25.3846
3535	46	50	-0.00790419	3.3317	89.3503	23.1515	57.0732	202.6	179.448	2.84363	5.17797e+06	3.20353e+06	122	39.7644	32.675	28.9518	2.43245	135.548	58	71.2931	70.2283	32.6193	11.4567	157.959	28.2706	26.5651	22.3487	0	90	84.2574	83.7916	46.8767	0	180	65	7	136.808	12	163.892	312.359	233.201	4714.44	2130	40	50	-0.0150137	3.60983	48.8732	18.9375
3335	31	60	-0.00608836	3.03578	109.371	27.8824	75.3846	276.5	248.618	3.11177	8.00546e+06	3.63555e+06	91	48.8388	40.4379	41.3047	2.58	219.022	44	77.0066	71.9103	33.028	18.4349	161.017	33.083	26.5651	22.4664	0	91.5198	94.5564	97.0326	43.4426	16.8806	180	48	4	271.343	8	293.963	522.498	139.202	4172.98	2510	28	60	-0.0090688	3.37139	74.6614	24.4375
1905	19	80	-0.00792899	2.82754	88.1675	22.9286	69.1667	149.5	126.571	2.93494	4.47837e+06	2.28846e+06	42	57.7848	37.4332	62.1439	3.59255	331.382	20	79.8202	78.0783	32.652	25.1785	126.242	25.0003	19.6538	17.1888	0	65.4795	89.1135	85.6552	50.0511	0	180	23	3	377.554	7	272.249	468.567	151.613	2049.41	1250	14	80	-0.00646814	2.62419	70.56	20.4545
1385	23	60	-0.0107345	2.99438	58.1295	19.875	53.6957	83.875	64	2.2604	1.6779e+06	1.47527e+06	44	43.9223	38.7411	29.0155	2.71956	118.113	20	72.616	67.6442	34.7134	29.5449	180	33.7718	36.8699	21.4664	0	90	103.67	113.017	44.6886	3.63943	163.965	25	5	127.255	6	159.834	199.235	209.545	1805.33	1100	18	50	0.000443914	2.3506	56.1818	18.5714
3865	36	50	-0.00641159	3.08826	106.675	31.7273	79.1176	242	210.273	3.01633	8.90992e+06	4.66714e+06	93	53.798	38.151	41.7613	2.43245	149.953	45	65.1976	64.4612	31.0257	3.36646	138.565	35.3387	26.5651	21.7315	0	90	87.7633	82.5607	45.0428	0	180	49	4	310.259	6	261.069	537.584	152.779	4692.95	2630	28	70	-0.00382198	2.99381	80.6844	29.5333
2525	26	60	-0.00864815	3.15342	91.8182	27.9231	73.5417	149.5	121.577	2.95907	5.16311e+06	3.09086e+06	66	51.5915	41.401	50.3218	3.15405	339.737	31	70.4743	63.4349	32.6969	15.2551	142.855	23.0862	17.129	18.828	0	64.4612	96.8604	96.1412	45.8551	0	180	36	5	392.936	6	133.743	528.582	212.386	3012.11	1940	20	60	-0.00637163	2.95708	77.732	25.3333
3555	45	60	-0.00735064	3.18038	91.2921	25.6667	62.75	234.667	209	2.86312	5.95272e+06	3.77484e+06	117	40.9225	33.8444	30.6473	3.44	129.3	57	78.4266	68.1675	29.9857	35.5377	148.558	29.0656	26.0496	20.082	0	91.3716	98.6121	94.326	36.184	35.8385	165.235	61	4	236.344	10	140.777	425.17	241.525	4551.59	2060	30	60	-0.0162806	3.59465	60.3398	21.4444
2755	33	50	-0.00712983	2.97172	89.9275	23.1667	61.0714	232.8	209.633	2.84972	5.26689e+06	2.53677e+06	106	35.3557	25.1044	27.2889	2.43245	130.248	51	71.0224	72.3913	28.0096	3.04959	132.759	27.7259	24.9545	16.884	0	88.4173	92.8524	92.7316	42.1686	9.19156	170.362	56	5	216.563	15	146.403	359.977	201.96	3531.14	1500	26	50	-0.0101216	3.10997	52.9333	18.1818
2615	26	60	-0.00523378	2.61923	114.924	30.9231	78.4	308	277.077	3.0795	9.23187e+06	3.57396e+06	89	43.6059	34.3932	35.6907	2.64379	219.502	43	66.0566	64.4612	33.042	9.23801	156.372	32.5597	33.7193	22.4166	0	90	90.3715	84.55	47.4728	0	180	47	4	378.38	8	278.238	503.608	174.078	3502.54	1720	22	80	-0.00623746	2.82939	73.4884	25.2
3275	41	50	-0.00931195	3.51308	86.2195	23.25	61.2903	184.2	160.95	2.87999	5.29468e+06	3.97778e+06	125	37.024	31.8052	26.0432	2.58	105.791	61	77.9203	74.2034	30.0528	4.39871	144.75	28.9467	19.3185	23.875	0	106.166	87.0577	90.6377	48.2118	0	167.962	65	4	121.8	13	177.054	308.475	247.188	4506.2	1850	32	50	-0.0176747	3.63729	53.6216	17
4300	46	60	-0.00587197	3.24122	107.285	26.84	69.2045	259.9	233.06	3.0538	8.431e+06	3.97435e+06	154	38.5282	33.229	26.3913	2.43245	130.244	74	69.3695	65.8988	26.8163	23.0283	133.591	26.0847	25.9424	20.0667	0	79.6047	94.1809	96.3386	44.6128	0	180	81	7	154.366	13	270.298	397.322	151.499	5778.97	2240	35	60	-0.00791384	3.33389	58.6161	19.5385
4285	48	70	-0.00711101	3.36461	102.914	33.5909	77.5581	236.2	202.609	2.95199	1.14688e+07	5.9804e+06	149	39.2905	30.0434	29.4358	2.64379	128.962	73	73.7049	67.2557	26.6901	31.305	124.437	26.6548	18.7091	18.4023	0	66.9656	92.4206	90.2618	41.2258	19.389	180	77	4	225.724	13	281.998	380.123	212.792	5628.57	3140	40	70	-0.00484674	3.24314	74.9682	30.2
3875	51	60	-0.00806671	3.53739	86.0052	26.5926	63.8095	171	144.407	2.81132	5.71692e+06	4.17267e+06	147	35.32	29.2567	24.7278	3.15405	124.979	72	70.8007	66.4993	27.1109	25.3462	142.694	27.6124	26.2812	17.3542	0	64.3374	94.7052	100.861	45.5153	1.78938	180	76	4	69.6701	13	267.698	298.862	190.557	5122.37	2110	39	60	-0.00765922	3.18076	56.4455	22.7727
3245	33	50	-0.00664812	3.28149	98.7385	22.7083	67.7083	187.353	164.645	2.98783	4.72735e+06	3.04734e+06	122	34.9635	29.562	24.7601	2.58	117.607	58	70.4241	70.3338	27.0027	27.9978	145.472	25.8821	26.2812	17.7843	0	66.9656	91.47	90	47.8653	0	172.074	65	7	86.361	12	261.528	307.864	151.871	4179.19	1580	27	50	-0.0192883	3.60774	48.5443	13.6923
3585	38	70	-0.00545257	3.03678	110	28.8947	73.3871	251.1	222.205	3.05697	7.42241e+06	4.23468e+06	142	35.9563	33.7438	23.9279	2.80162	100.518	69	71.9158	61.5495	30.6526	13.8917	175.601	26.1506	20.3454	20.203	0	73.0852	86.8943	83.0077	44.0212	0	173.47	74	5	208.532	16	159.956	373.413	274.781	4897.27	1830	27	70	-0.00448803	2.93131	61.4208	22.0625
2655	28	40	-0.00830922	3.29198	91.5414	23.3	66	180.667	157.367	3.00591	4.96138e+06	2.33e+06	93	36.2999	30.395	27.0025	2.61559	133.168	45	66.3645	65.0926	24.5813	13.9747	126.027	27.3337	30.5678	19.6366	0	65.4795	87.1893	83.5744	40.5724	24.641	180	49	5	0	10	485.403	230.374	157.632	3375.89	980	18	40	-0.0139352	2.95237	46.9388	14.8
1995	33	60	-0.0159158	3.44256	60.45	22.381	52.7273	84.5455	62.1645	2.35669	2.01811e+06	1.3899e+06	86	32.0747	26.5197	25.7173	2.5	141.69	42	74.3205	70.8524	24.7919	25.56	138.565	31.0936	27.5378	20.5057	0	82.0482	93.9241	90	45.2771	14.809	180	45	3	212.534	8	118.867	323.049	179.683	2545.89	1530	28	60	-0.0161127	3.28437	55.2288	21.4375
1725	24	60	-0.00984076	2.89485	69.8844	17.75	51.875	143.5	125.75	2.67672	2.00587e+06	1.0768e+06	64	35.3502	34.2785	27.2531	2.15668	99.1898	31	70.4583	70.3577	44.4073	8.1301	167.286	27.2226	16.4892	25.3882	0	85.5677	83.1301	89.274	50.5224	0	180	34	3	314.941	7	92.3362	380.231	187.945	1947.47	1130	19	50	-0.00860614	2.85036	49.9115	15.8889
1785	21	70	-0.0127322	3.1989	70.4469	22.4375	61.6667	103	80.5625	2.59354	2.68939e+06	1.67335e+06	63	37.6391	26.6383	32.4457	4.62771	195.135	30	52.5248	51.7928	31.3696	10.993	135.244	26.5381	14.0362	25.7829	0	80.5219	89.611	93.9441	50.7109	0	180	34	4	250.561	6	126.959	336.721	217.406	2120.7	1390	18	70	-0.00342281	2.59912	64.6043	21.7273
3400	34	60	-0.00587206	3.25246	98.0938	23.64	68.1667	196.077	172.437	3.00409	7.89391e+06	4.81571e+06	106	45.5869	42.066	31.1194	2.92321	133.796	49	69.8915	74.6819	31.5598	10.4466	135.733	30.2394	27.3178	18.1992	0.0125879	71.7874	95.5006	92.7531	42.6325	18.0339	175.705	58	9	60.8438	12	192.57	319.643	295.835	4771.37	1520	22	50	-0.0172408	3.48184	53.8158	14.7692
1785	21	50	-0.0105019	3.20898	63.352	19.9231	56.9048	99.1	79.1769	2.45921	2.01358e+06	1.55257e+06	55	42.9183	35.4676	30.989	5.64714	120.17	26	67.4019	63.6998	38.4555	7.70377	144.057	24.1808	15.3797	20.543	0	81.4995	81.0054	82.121	40.3361	20.8152	154.293	30	4	150.754	7	225.03	253.678	126.546	2209.75	1610	20	50	-0.00741693	2.9571	62.0497	20.0588
1835	25	50	-0.0109518	3.08519	69.5652	20.2105	53.4783	118.667	98.4561	2.67585	2.78e+06	1.57634e+06	51	44.4307	28.3453	43.9755	3.68836	237.059	24	61.4476	63.6413	19.9103	3.91344	104.224	22.2009	23.1076	11.9485	0.00606055	43.3945	73.1757	70.684	38.9862	8.17821	133.598	28	4	287.005	7	126.531	380.749	233.869	1978.96	1360	19	40	-0.0140801	3.18242	57.0588	17.8182
2935	27	50	-0.00425148	2.7177	118.98	24.087	70	283.25	259.163	3.1579	6.31454e+06	2.84417e+06	84	48.5011	49.7277	32.5962	3.43934	131.53	39	62.6654	56.9799	33.6673	7.58275	131.616	22.2929	19.3882	16.8558	0	68.8718	97.684	105.597	42.2901	18.5705	166.979	46	7	157.832	15	131.088	414.997	240.089	3916.26	1220	17	30	-0.0155361	3.19001	54.1803	14.7273
2835	28	50	-0.00708426	3.12093	112.359	26.5	77.3684	214.714	188.214	3.08641	8.33714e+06	4.45367e+06	83	48.2261	42.6561	33.2464	2.90904	211.971	39	68.8176	67.8658	33.0864	12.2659	138.12	27.4709	25.091	15.4852	4.77842	61.3491	89.8229	86.467	39.4548	12.5253	155.396	45	6	93.7735	10	341.434	321.102	214.787	3908.99	1360	21	50	-0.0131965	3.13072	57.7206	17.6
3065	31	70	-0.00782637	3.36014	94.3974	28.5625	75.1923	181.625	153.062	2.96674	7.13095e+06	4.36156e+06	79	49.433	42.1122	31.7828	4.05501	121.134	38	66.1809	68.0506	36.5755	5.70344	147.535	26.7149	23.1793	18.0008	0	87.1759	87.2343	83.6062	44.0409	16.3165	169.077	42	4	85.2558	8	153.77	352.146	295.899	3819.95	2050	26	70	-0.0120093	3.34307	72.9268	24.6429
3895	39	70	-0.00671286	3.44093	101.923	25.1852	72.4138	203.077	177.892	3.05094	8.8419e+06	5.93917e+06	108	46.926	36.6986	37.854	3.45253	200.687	51	61.8111	59.7227	36.1699	5.80492	163.004	27.3368	27.1294	19.8373	0	88.5798	82.0886	66.8433	49.8744	6.38107	164.961	58	7	82.9255	10	285.852	311.562	237.856	4985.08	2230	34	60	-0.0146611	3.63211	58.6547	19.5333
5165	48	70	-0.00679031	3.69778	104.913	33.2333	82.5	197.357	164.124	3.04858	1.22764e+07	9.28293e+06	131	52.3922	46.3268	37.7528	2.47865	143.648	62	57.2528	56.5788	36.4339	1.60224	138.758	26.442	21.2063	19.4669	0	73.6179	82.0812	84.7317	42.3462	4.18397	175.721	70	8	96.8681	13	235.544	345.942	303.443	6766.51	2640	35	70	-0.0134343	3.6429	67.6136	24.6667
4990	48	70	-0.0084654	3.8787	93.94	26.3889	72.5	177.5	151.111	2.99509	1.15056e+07	8.13177e+06	146	45.7493	37.0552	37.5233	2.47924	189.516	70	67.5902	62.161	36.8123	4.40514	152.634	28.7923	24.976	21.6314	0	107.412	89.2913	88.1649	48.4691	5.39026	174.587	77	7	46.3826	12	305.742	270.112	390.582	6633.02	2620	39	50	-0.0151628	3.76771	55.9542	20.6875
4875	51	60	-0.00680441	3.52021	102.91	29.1538	72.2222	224.333	195.179	2.9922	1.16644e+07	7.65769e+06	139	47.0786	40.2888	33.4309	2.63106	140.11	66	58.8175	61.2752	30.6112	5.0124	120.444	24.4953	21.0107	16.8597	0.00042523	65.2855	97.5098	100.624	44.0801	12.132	171.13	74	8	156.166	16	243.043	361.848	251.967	6387.76	2620	40	60	-0.00789081	3.42487	59.542	21.9091
4515	50	70	-0.00612459	3.31361	105.863	29.3077	70.75	260.8	231.492	3.01632	9.84097e+06	6.14979e+06	142	42.6752	36.2518	30.6537	2.46122	119.86	69	57.1123	57.2688	27.8162	2.56515	137.32	24.8058	24.1819	14.4886	8.54e-07	66.1954	90.0434	91.6882	46.9141	9.84439	175.812	74	5	157.103	13	187.639	390.784	238.03	5902.78	2490	38	60	-0.0151993	3.6985	61.0442	22.5652
3865	40	50	-0.0100175	3.79754	85.2972	25.7083	67.7632	157.545	131.837	2.87141	7.987e+06	5.68473e+06	113	48.0179	44.4439	35.6877	4.08404	180.746	53	68.9426	63.434	41.1024	1.05202	175.706	31.783	25.5749	20.8303	2.45687	87.1758	88.3875	88.1436	42.4715	5.69686	171.986	61	8	45.5484	10	343.481	251.624	274.366	5380.48	2190	34	50	-0.0158381	3.66975	55.1142	19.2667
2745	31	70	-0.00756828	2.97823	92.1818	28.8462	70.5172	185	156.154	2.87775	7.83677e+06	3.53653e+06	68	53.5309	44.8064	41.5842	4.11372	191.285	32	78.1211	69.4516	40.8064	18.1142	150.357	20.4318	19.0048	14.1327	3.42e-06	54.8608	95.1991	90.7963	47.5729	1.06334	171.356	37	5	231.948	8	200.301	432.992	232.468	3408.16	1520	20	70	-0.00516442	2.74989	67.0395	22.2
3085	32	90	-0.0103604	3.43429	87.5081	30.5	76.6129	128.273	97.7727	2.80535	8.67391e+06	5.08503e+06	75	53.1326	40.8119	45.0522	3.2167	251.199	35	68.1982	65.1931	42.9233	8.11657	164.312	24.9475	18.7574	22.3112	1.44e-05	119.813	88.79	84.3935	44.5483	16.9884	165.764	41	6	351.838	7	238.38	414.939	273.584	3633.11	2060	23	90	-0.00676278	3.02215	76.5534	26
3715	29	80	-0.00579285	3.20836	120.995	32.1	88.8889	262.8	230.7	3.21731	1.61631e+07	7.4673e+06	85	59.3634	50.3623	44.6301	3.1305	170.641	40	69.524	68.8181	43.2193	6.0441	171.378	24.1337	22.0891	21.7816	1.17e-05	132.997	98.1052	105.11	45.8889	5.02217	170.487	46	6	195.729	10	377.561	373.385	234.601	4850.16	2150	22	80	-0.012773	3.44265	76.4186	23.9286
2795	25	70	-0.00697716	3.08945	102.679	32.381	80	213.333	180.952	3.04726	1.16102e+07	4.72209e+06	80	45.9144	37.5747	32.9446	4.06207	133.653	39	73.1504	62.2202	46.2155	0	169.397	22.45	19.9001	14.2409	0.0291253	71.9441	93.8051	94.7748	40.2858	16.6372	161.933	42	3	179.773	7	254.404	382.757	291.745	3493.38	2030	23	70	-0.00954981	3.11911	77.8818	30.1765
2290	19	80	-0.00527615	2.74249	110.173	29.1	85	242.25	213.15	3.11173	1.00132e+07	3.68728e+06	51	58.7311	52.5829	43.3811	9.5193	169.275	24	59.9389	57.8476	30.6576	8.54e-07	135.842	24.0658	19.0616	16.1592	1.32452	75.4995	93.746	94.9402	35.3012	42.3288	149.068	28	4	199.069	8	253.588	368.68	271.084	2796.22	1220	13	70	-0.00779869	2.6781	73.3607	20.25
5175	47	70	-0.00958592	4.01373	102.394	30.25	81.1111	197.75	167.5	3.0957	1.2609e+07	8.88824e+06	123	54.5536	50.6472	38.9332	3.16799	181.572	57	54.1585	46.2561	32.3638	4.0839	135.868	28.6939	26.0142	17.7392	0.00528957	79.1729	87.5064	87.4165	53.7116	2.71719	176.986	67	10	39.982	13	347.475	283.346	479.844	6670.12	2710	35	70	-0.00998739	3.54831	65.6089	21.55
3505	31	70	-0.00551382	3.23889	100.912	31.9524	82.0968	192.9	160.948	2.97739	1.02328e+07	6.97939e+06	94	48.2528	46.4201	30.2149	3.25807	143.316	45	55.9982	55.7687	33.6113	5.80003	123.78	28.5207	22.1482	20.2279	0.0032782	94.735	89.4081	95.4977	41.5679	11.3242	161.424	50	5	117.443	8	260.109	319.917	228.917	4418.32	2370	28	70	-0.00308957	2.95537	72.2363	26.6923
[truncated: 120 more columns]

## Sheet: Test results(L23 vs. P10)
Supplementary Table 2. Developmental morphology test results (P14 or P28 v.s. P10, L2/3 IT)
Estimate	Std..Error	df	t.value	pval	Test	Metric	padj	padj_byTest
1.45087	0.252486	99	5.74634	1.0095e-07	AgeP28	Basal_extent_height	7.2682e-06	3.6341e-06
1.04462	0.271272	99	3.85083	0.0002089	AgeP28	Global_extent_height	0.00730706	0.00376029
0.844304	0.225526	99	3.74372	0.00030446	AgeP14	Basal_extent_height	0.00730706	0.0109606
-0.904186	0.284703	82	-3.17589	0.00210542	AgeP14	Oblique_bif_plane_torque_mean	0.0378975	0.0373059
0.734476	0.242306	99	3.03119	0.00310882	AgeP14	Global_extent_height	0.0447671	0.0373059
0.812743	0.279901	99	2.90368	0.00454777	AgeP28	Global_sholl_radius_at_peak	0.0472916	0.0413801
1.10948	0.278701	7.52	3.9809	0.00459779	AgeP28	Basal_sholl_radius_com	0.0472916	0.0413801
0.997558	0.285565	8.30828	3.49328	0.00769024	AgeP28	Global_sholl_entropy	0.063622	0.0477165
1.30211	0.384432	9.06539	3.3871	0.00795275	AgeP28	Basal_branch_len_mean	0.063622	0.0477165
1.28487	0.392657	8.75245	3.27224	0.0100157	AgeP28	Tuft_branch_len_mean	0.0721132	0.0515094
1.05521	0.339643	7.42563	3.10681	0.0159249	AgeP28	Basal_sholl_entropy	0.100718	0.0654666
0.680998	0.283349	99	2.40339	0.0181055	AgeP28	Basal_dendrite_total_length	0.100718	0.0654666
0.952983	0.331161	9.03017	2.8777	0.0181852	AgeP28	Global_sholl_radius_com	0.100718	0.0654666
0.909428	0.376408	9.27503	2.41607	0.0380982	AgeP28	Tuft_extent_height	0.195933	0.124685
-0.637952	0.311877	82	-2.04553	0.0440089	AgeP28	Oblique_bif_plane_torque_mean	0.211243	0.132027
0.567234	0.285947	99	1.9837	0.0500584	AgeP28	Global_dendrite_total_length	0.216254	0.138623
0.776568	0.263502	3.42393	2.9471	0.05106	AgeP14	Global_sholl_entropy	0.216254	0.308338
0.763919	0.323827	5.67203	2.35904	0.0587915	AgeP14	Global_sholl_radius_com	0.223535	0.308338
0.776683	0.338081	6.34479	2.29732	0.0589885	AgeP28	Tuft_sholl_entropy	0.223535	0.151685
0.467969	0.250013	99	1.87178	0.0641894	AgeP14	Global_sholl_radius_at_peak	0.231082	0.308338
-0.511266	0.286071	99	-1.7872	0.0769656	AgeP28	Global_n_branches	0.246671	0.184717
0.777444	0.379763	6.97777	2.04719	0.0799898	AgeP14	Tuft_extent_height	0.246671	0.308338
0.728893	0.255049	2.50501	2.85785	0.0799947	AgeP14	Tuft_bif_childpair_angle_min_mean	0.246671	0.308338
0.723414	0.33552	4.93574	2.1561	0.084312	AgeP14	Basal_sholl_entropy	0.246671	0.308338
0.802314	0.40113	6.99193	2.00013	0.0856495	AgeP14	Tuft_branch_len_mean	0.246671	0.308338
-0.587711	0.288578	5.11279	-2.03657	0.0960452	AgeP28	Global_N_stems	0.265971	0.216102
0.585818	0.255224	2.90031	2.29531	0.108465	AgeP14	Basal_sholl_radius_com	0.279135	0.354976
0.669351	0.371645	8.18041	1.80105	0.108552	AgeP28	Oblique_sholl_radius_com	0.279135	0.229876
0.595301	0.391999	7.18393	1.51863	0.171566	AgeP14	Basal_branch_len_mean	0.425958	0.467605
0.342842	0.253093	99	1.35461	0.178626	AgeP14	Basal_dendrite_total_length	0.428702	0.467605
-0.381538	0.288856	99	-1.32086	0.189594	AgeP28	Tuft_n_branches	0.436106	0.367247
-0.372863	0.285013	99	-1.30823	0.193825	AgeP28	Tuft_bif_plane_torque_mean	0.436106	0.367247
0.508429	0.330396	3.92639	1.53885	0.199984	AgeP14	Tuft_sholl_entropy	0.436329	0.467605
-0.505358	0.260826	1.73961	-1.93753	0.210942	AgeP14	Global_N_stems	0.437656	0.467605
0.317463	0.255414	99	1.24293	0.216828	AgeP14	Global_dendrite_total_length	0.437656	0.467605
-0.368481	0.297639	93	-1.23801	0.218828	AgeP28	Oblique_bif_parent_child_tilt_min_mean	0.437656	0.393891
0.465488	0.352072	6.28147	1.32214	0.232227	AgeP14	Global_sholl_semilog_slope	0.442995	0.467605
0.492187	0.369586	5.69088	1.33172	0.233803	AgeP14	Oblique_bif_childpair_angle_min_mean	0.442995	0.467605
0.414954	0.33585	8.0142	1.23553	0.251622	AgeP28	Tuft_sholl_radius_com	0.464533	0.431352
-0.315939	0.289049	99	-1.09303	0.277034	AgeP28	Basal_n_branches	0.498661	0.451376
0.424797	0.373784	8.06919	1.13648	0.288379	AgeP28	Oblique_bif_childpair_angle_min_mean	0.506422	0.451376
-0.613026	0.579312	8.81978	-1.0582	0.318086	AgeP28	Basal_bif_parent_child_tilt_min_mean	0.532418	0.460819
-0.541273	0.507895	7.41604	-1.06572	0.320013	AgeP28	Basal_bif_childpair_angle_min_mean	0.532418	0.460819
0.394071	0.365648	5.60069	1.07774	0.325367	AgeP14	Oblique_sholl_radius_com	0.532418	0.602795
-0.626765	0.611129	8.05787	-1.02559	0.334886	AgeP14	Basal_bif_parent_child_tilt_min_mean	0.535818	0.602795
0.350848	0.357627	8.77715	0.981047	0.352836	AgeP28	Oblique_branch_len_mean	0.543608	0.488542
0.33356	0.325147	4.69643	1.02588	0.354855	AgeP14	Tuft_sholl_radius_com	0.543608	0.608323
0.296649	0.33283	8.91654	0.891292	0.396186	AgeP28	Oblique_sholl_entropy	0.59428	0.528249
0.302747	0.357092	9.48824	0.847813	0.417416	AgeP28	Global_sholl_semilog_slope	0.613345	0.536677
0.28865	0.346681	5.49712	0.832611	0.439729	AgeP14	Oblique_branch_len_mean	0.63321	0.719557
0.219092	0.290405	99	0.754435	0.452379	AgeP28	Oblique_extent_height	0.638653	0.561574
-0.202066	0.290572	99	-0.695407	0.488429	AgeP28	Basal_bif_plane_torque_mean	0.668716	0.571644
-0.328374	0.456817	8.18704	-0.71883	0.492249	AgeP28	Tuft_bif_parent_child_tilt_min_mean	0.668716	0.571644
-0.14688	0.258012	99	-0.569276	0.570458	AgeP14	Tuft_n_branches	0.747271	0.892891
-0.198413	0.325547	4.63574	-0.609477	0.570832	AgeP28	Oblique_n_branches	0.747271	0.642186
-0.13345	0.255525	99	-0.522257	0.602658	AgeP14	Global_n_branches	0.774846	0.901536
0.12017	0.25458	99	0.472032	0.637943	AgeP14	Tuft_bif_plane_torque_mean	0.805822	0.901536
0.252466	0.533355	6.64733	0.473354	0.651109	AgeP14	Basal_bif_childpair_angle_min_mean	0.808273	0.901536
0.197142	0.447923	4.98886	0.440123	0.678262	AgeP28	Global_extent_width	0.82771	0.739922
0.122721	0.314424	4.67003	0.390305	0.713473	AgeP14	Oblique_sholl_entropy	0.856168	0.938916
-0.09075	0.264766	93	-0.342756	0.732556	AgeP14	Oblique_bif_parent_child_tilt_min_mean	0.864656	0.938916
0.0770282	0.260309	99	0.295911	0.767918	AgeP14	Tuft_dendrite_total_length	0.891776	0.938916
0.0813095	0.291428	99	0.279004	0.780824	AgeP28	Tuft_dendrite_total_length	0.89237	0.826754
0.123456	0.458923	4.00771	0.269012	0.801202	AgeP14	Global_extent_width	0.901352	0.938916
0.0552425	0.291522	99	0.189497	0.850092	AgeP28	Oblique_dendrite_total_length	0.94164	0.87438
-0.0570994	0.310489	2.40713	-0.183901	0.868451	AgeP14	Oblique_n_branches	0.947373	0.938916
0.0378149	0.260394	99	0.145222	0.884831	AgeP14	Oblique_dendrite_total_length	0.947373	0.938916
-0.034177	0.258185	99	-0.132374	0.894957	AgeP14	Basal_n_branches	0.947373	0.938916
0.0293476	0.259396	99	0.113138	0.91015	AgeP14	Oblique_extent_height	0.947373	0.938916
-0.0257873	0.259545	99	-0.0993557	0.921057	AgeP14	Basal_bif_plane_torque_mean	0.947373	0.938916
-0.0374501	0.471051	6.81479	-0.0795033	0.938916	AgeP14	Tuft_bif_parent_child_tilt_min_mean	0.952141	0.938916
0.00055826	0.279403	6.70414	0.00199804	0.998464	AgeP28	Tuft_bif_childpair_angle_min_mean	0.998464	0.998464

## Sheet: Test results(L45 vs. P10)
Supplementary Table 2. Developmental morphology test results (P14 or P28 v.s. P10, L4/5 IT)
Estimate	Std..Error	df	t.value	pval	Test	Metric	padj	padj_byTest
1.33474	0.320149	39	4.16911	0.00016462	AgeP14	Basal_extent_height	0.0118525	0.00592627
1.33311	0.354753	37	3.75787	0.00059056	AgeP14	Oblique_sholl_radius_com	0.0212603	0.0106301
1.03205	0.298597	39	3.45633	0.00133653	AgeP28	Basal_extent_height	0.0320768	0.0481152
0.992767	0.362903	39	2.73562	0.00932192	AgeP14	Global_sholl_entropy	0.167795	0.111863
0.815493	0.310583	37	2.62569	0.0125011	AgeP28	Oblique_sholl_radius_com	0.172476	0.22502
0.929756	0.367731	39	2.52836	0.0156189	AgeP14	Global_sholl_radius_com	0.172476	0.12739
1.12824	0.372149	7.45056	3.03169	0.0176931	AgeP14	Global_extent_height	0.172476	0.12739
1.19919	0.360139	5.27673	3.32979	0.019164	AgeP28	Global_extent_height	0.172476	0.229968
1.22227	0.417864	5.51367	2.92504	0.0292138	AgeP14	Oblique_sholl_entropy	0.22252	0.158943
0.828056	0.369768	39	2.23939	0.0309056	AgeP14	Basal_sholl_entropy	0.22252	0.158943
1.39729	0.593034	6.38125	2.35618	0.0540766	AgeP28	Tuft_sholl_radius_com	0.353956	0.418248
0.735101	0.378858	39	1.9403	0.0595974	AgeP14	Global_sholl_semilog_slope	0.357584	0.268188
0.648602	0.353166	39	1.83654	0.0739089	AgeP28	Oblique_dendrite_total_length	0.385305	0.418248
0.619502	0.344876	39	1.7963	0.0801958	AgeP28	Basal_sholl_entropy	0.385305	0.418248
1.25612	0.599173	5.94239	2.09643	0.0813259	AgeP28	Basal_sholl_radius_com	0.385305	0.418248
0.671815	0.381391	39	1.76149	0.0859944	AgeP14	Tuft_extent_height	0.385305	0.337962
0.84346	0.437681	6.60004	1.92711	0.0978478	AgeP14	Oblique_branch_len_mean	0.385305	0.337962
0.927065	0.464521	5.22677	1.99574	0.10002	AgeP28	Basal_dendrite_total_length	0.385305	0.427998
0.826244	0.387598	3.63126	2.1317	0.106999	AgeP28	Oblique_sholl_entropy	0.385305	0.427998
1.06931	0.481096	3.20583	2.22265	0.107029	AgeP14	Basal_branch_len_mean	0.385305	0.337962
0.869524	0.466868	5.90194	1.86246	0.112654	AgeP14	Basal_dendrite_total_length	0.386242	0.337962
1.05	0.480193	2.91726	2.18663	0.119162	AgeP28	Basal_branch_len_mean	0.389984	0.428982
0.827451	0.424107	3.7726	1.95104	0.127076	AgeP14	Global_dendrite_total_length	0.397804	0.351904
0.676426	0.402361	4.13332	1.68114	0.165721	AgeP28	Oblique_branch_len_mean	0.487788	0.512682
0.6684	0.473496	24	1.41163	0.170894	AgeP28	Tuft_branch_len_mean	0.487788	0.512682
0.52168	0.378655	39	1.37772	0.176146	AgeP14	Oblique_dendrite_total_length	0.487788	0.452946
0.524712	0.417981	36	1.25535	0.217439	AgeP14	Oblique_bif_childpair_angle_min_mean	0.559304	0.521854
-0.979027	0.70216	5.43921	-1.39431	0.217507	AgeP28	Tuft_sholl_entropy	0.559304	0.602327
0.61621	0.413039	2.71903	1.49189	0.241523	AgeP28	Global_dendrite_total_length	0.599643	0.621058
0.388948	0.342976	39	1.13404	0.263702	AgeP28	Global_sholl_radius_com	0.606255	0.632884
0.736183	0.601812	6.48769	1.22328	0.26379	AgeP14	Tuft_sholl_radius_com	0.606255	0.570593
0.726117	0.597031	6.01779	1.21621	0.269447	AgeP14	Basal_sholl_radius_com	0.606255	0.570593
0.406271	0.387867	39	1.04745	0.301341	AgeP14	Global_extent_width	0.657471	0.602681
0.624551	0.576811	5.0768	1.08277	0.327637	AgeP28	Global_sholl_radius_at_peak	0.69382	0.679278
1.03667	0.983962	4.41088	1.05357	0.346337	AgeP28	Tuft_bif_plane_torque_mean	0.712465	0.679278
-0.328112	0.358847	39	-0.914352	0.366151	AgeP28	Basal_bif_plane_torque_mean	0.722573	0.679278
-0.476591	0.49565	6.37388	-0.961549	0.371322	AgeP28	Tuft_n_branches	0.722573	0.679278
0.433749	0.49772	23	0.871472	0.392503	AgeP28	Tuft_bif_parent_child_tilt_min_mean	0.743689	0.679278
0.490649	0.557339	6.60517	0.880341	0.40956	AgeP14	Global_N_stems	0.746365	0.772748
0.279085	0.338474	39	0.82454	0.414647	AgeP28	Global_sholl_entropy	0.746365	0.679278
0.298085	0.384747	39	0.774757	0.443156	AgeP14	Basal_bif_plane_torque_mean	0.748592	0.772748
0.372772	0.467063	7.07095	0.79812	0.450769	AgeP14	Tuft_dendrite_total_length	0.748592	0.772748
0.264093	0.353355	39	0.747387	0.459313	AgeP28	Global_sholl_semilog_slope	0.748592	0.679278
-0.359114	0.459699	5.69542	-0.781194	0.465908	AgeP28	Tuft_dendrite_total_length	0.748592	0.679278
0.483316	0.655734	5.79782	0.737061	0.489824	AgeP14	Tuft_bif_childpair_angle_min_mean	0.748592	0.801531
-0.405704	0.557143	6.16857	-0.728187	0.493204	AgeP28	Global_N_stems	0.748592	0.679278
-0.519047	0.730401	6.01273	-0.710632	0.503931	AgeP28	Basal_bif_parent_child_tilt_min_mean	0.748592	0.679278
-0.27626	0.410572	29	-0.672867	0.506359	AgeP28	Oblique_bif_plane_torque_mean	0.748592	0.679278
0.244334	0.366978	39	0.665799	0.509459	AgeP28	Oblique_n_branches	0.748592	0.679278
0.303834	0.438409	3.38079	0.693037	0.532915	AgeP28	Basal_n_branches	0.765281	0.685176
0.284785	0.441155	6.10174	0.645544	0.542074	AgeP14	Oblique_extent_height	0.765281	0.848464
0.242305	0.485047	24	0.499551	0.62194	AgeP14	Tuft_branch_len_mean	0.859738	0.922886
0.380681	0.781385	5.97364	0.487188	0.643486	AgeP14	Basal_bif_childpair_angle_min_mean	0.859738	0.922886
0.161006	0.355717	39	0.452623	0.653328	AgeP28	Tuft_extent_height	0.859738	0.804271
0.262554	0.576245	5.35883	0.455629	0.666529	AgeP14	Global_sholl_radius_at_peak	0.859738	0.922886
0.152835	0.369202	39	0.413959	0.681172	AgeP28	Global_n_branches	0.859738	0.804271
-0.192236	0.480813	29	-0.399815	0.692222	AgeP14	Oblique_bif_plane_torque_mean	0.859738	0.922963
0.180591	0.426399	4.22986	0.423525	0.692567	AgeP28	Oblique_extent_height	0.859738	0.804271
-0.11682	0.361757	39	-0.322925	0.748477	AgeP28	Global_extent_width	0.913396	0.842037
0.12783	0.450588	4.69251	0.283697	0.78873	AgeP14	Basal_n_branches	0.929083	0.947365
-0.217788	0.784118	6.01777	-0.277749	0.790501	AgeP28	Basal_bif_childpair_angle_min_mean	0.929083	0.862364
0.097811	0.39585	39	0.247091	0.806134	AgeP14	Global_n_branches	0.929083	0.947365
0.119134	0.49772	23	0.239359	0.812947	AgeP14	Tuft_bif_parent_child_tilt_min_mean	0.929083	0.947365
0.147874	0.695817	5.39176	0.212518	0.839506	AgeP14	Oblique_bif_parent_child_tilt_min_mean	0.93226	0.947365
0.103118	0.499755	7.3841	0.206338	0.842102	AgeP14	Tuft_n_branches	0.93226	0.947365
0.130854	0.677688	4.94344	0.193088	0.854572	AgeP28	Oblique_bif_parent_child_tilt_min_mean	0.93226	0.898786
0.109931	0.66272	5.86764	0.165879	0.87382	AgeP28	Tuft_bif_childpair_angle_min_mean	0.932733	0.898786
-0.0534839	0.393465	39	-0.13593	0.892576	AgeP14	Oblique_n_branches	0.932733	0.960167
0.0446732	0.367117	36	0.121686	0.903824	AgeP28	Oblique_bif_childpair_angle_min_mean	0.932733	0.903824
0.0871692	0.711669	5.55537	0.122486	0.906824	AgeP14	Tuft_sholl_entropy	0.932733	0.960167
0.0353924	0.868562	4.23263	0.0407483	0.969347	AgeP14	Tuft_bif_plane_torque_mean	0.983	0.989286
-0.0101832	0.727548	6.00947	-0.0139966	0.989286	AgeP14	Basal_bif_parent_child_tilt_min_mean	0.989286	0.989286

## Sheet: Test results(L23 vs. P14)
Supplementary Table 2. Developmental morphology test results (P10 or P28 v.s. P14, L2/3 IT)
Estimate	Std..Error	df	t.value	pval	Test	Metric	padj	padj_byTest
-0.844304	0.225526	99	-3.74372	0.00030446	AgeP10	Basal_extent_height	0.0219212	0.0109606
0.904186	0.284703	82	3.17589	0.00210542	AgeP10	Oblique_bif_plane_torque_mean	0.0675801	0.0373059
-0.734476	0.242306	99	-3.03119	0.00310882	AgeP10	Global_extent_height	0.0675801	0.0373059
0.606564	0.20434	99	2.96841	0.00375445	AgeP28	Basal_extent_height	0.0675801	0.13516
-0.493033	0.230665	99	-2.13744	0.0350249	AgeP28	Tuft_bif_plane_torque_mean	0.488093	0.630448
-0.776568	0.263502	3.42393	-2.9471	0.05106	AgeP10	Global_sholl_entropy	0.488093	0.308338
-0.763919	0.323827	5.67203	-2.35904	0.0587915	AgeP10	Global_sholl_radius_com	0.488093	0.308338
-0.467969	0.250013	99	-1.87178	0.0641894	AgeP10	Global_sholl_radius_at_peak	0.488093	0.308338
-0.777444	0.379763	6.97777	-2.04719	0.0799898	AgeP10	Tuft_extent_height	0.488093	0.308338
-0.728893	0.255049	2.50501	-2.85785	0.0799947	AgeP10	Tuft_bif_childpair_angle_min_mean	0.488093	0.308338
-0.723414	0.33552	4.93574	-2.1561	0.084312	AgeP10	Basal_sholl_entropy	0.488093	0.308338
-0.802314	0.40113	6.99193	-2.00013	0.0856495	AgeP10	Tuft_branch_len_mean	0.488093	0.308338
-0.728335	0.232752	1.95757	-3.12923	0.091178	AgeP28	Tuft_bif_childpair_angle_min_mean	0.488093	0.6381
-0.377816	0.231521	99	-1.63189	0.10588	AgeP28	Global_n_branches	0.488093	0.6381
0.706808	0.374952	6.30674	1.88506	0.106018	AgeP28	Basal_branch_len_mean	0.488093	0.6381
-0.585818	0.255224	2.90031	-2.29531	0.108465	AgeP10	Basal_sholl_radius_com	0.488093	0.354976
0.344774	0.226527	99	1.522	0.131197	AgeP28	Global_sholl_radius_at_peak	0.543744	0.6381
0.523663	0.233161	2.27636	2.24593	0.138231	AgeP28	Basal_sholl_radius_com	0.543744	0.6381
0.338156	0.229318	99	1.47462	0.143488	AgeP28	Basal_dendrite_total_length	0.543744	0.6381
0.310147	0.219544	99	1.41268	0.160885	AgeP28	Global_extent_height	0.559177	0.6381
-0.595301	0.391999	7.18393	-1.51863	0.171566	AgeP10	Basal_branch_len_mean	0.559177	0.467605
-0.793739	0.520688	6.12501	-1.52441	0.17725	AgeP28	Basal_bif_childpair_angle_min_mean	0.559177	0.6381
-0.342842	0.253093	99	-1.35461	0.178626	AgeP10	Basal_dendrite_total_length	0.559177	0.467605
-0.508429	0.330396	3.92639	-1.53885	0.199984	AgeP10	Tuft_sholl_entropy	0.580476	0.467605
0.505358	0.260826	1.73961	1.93753	0.210942	AgeP10	Global_N_stems	0.580476	0.467605
-0.317463	0.255414	99	-1.24293	0.216828	AgeP10	Global_dendrite_total_length	0.580476	0.467605
-0.281762	0.233931	99	-1.20446	0.231282	AgeP28	Basal_n_branches	0.580476	0.67939
-0.465488	0.352072	6.28147	-1.32214	0.232227	AgeP10	Global_sholl_semilog_slope	0.580476	0.467605
-0.492187	0.369586	5.69088	-1.33172	0.233803	AgeP10	Oblique_bif_childpair_angle_min_mean	0.580476	0.467605
-0.277731	0.241963	93	-1.14783	0.253985	AgeP28	Oblique_bif_parent_child_tilt_min_mean	0.591399	0.67939
0.482555	0.384124	6.15115	1.25625	0.25463	AgeP28	Tuft_branch_len_mean	0.591399	0.67939
0.266234	0.2382	82	1.11769	0.266962	AgeP28	Oblique_bif_plane_torque_mean	0.600665	0.67939
0.249771	0.231421	99	1.07929	0.283079	AgeP28	Global_dendrite_total_length	0.617627	0.67939
-0.234658	0.233775	99	-1.00378	0.317934	AgeP28	Tuft_n_branches	0.669326	0.71535
-0.394071	0.365648	5.60069	-1.07774	0.325367	AgeP10	Oblique_sholl_radius_com	0.669326	0.602795
0.626765	0.611129	8.05787	1.02559	0.334886	AgeP10	Basal_bif_parent_child_tilt_min_mean	0.669773	0.602795
0.331792	0.315562	4.17804	1.05143	0.350029	AgeP28	Basal_sholl_entropy	0.672357	0.741237
-0.33356	0.325147	4.69643	-1.02588	0.354855	AgeP10	Tuft_sholl_radius_com	0.672357	0.608323
0.189744	0.235028	99	0.807324	0.421415	AgeP28	Oblique_extent_height	0.761455	0.761455
0.220991	0.241343	2.71208	0.915671	0.4338	AgeP28	Global_sholl_entropy	0.761455	0.761455
-0.28865	0.346681	5.49712	-0.832611	0.439729	AgeP10	Oblique_branch_len_mean	0.761455	0.719557
0.268254	0.309241	3.28592	0.867458	0.444415	AgeP28	Tuft_sholl_entropy	0.761455	0.761455
-0.176278	0.235163	99	-0.7496	0.455273	AgeP28	Basal_bif_plane_torque_mean	0.761455	0.761455
0.27528	0.346926	4.74117	0.793482	0.465334	AgeP28	Oblique_sholl_radius_com	0.761455	0.761455
-0.290924	0.453805	6.07325	-0.641076	0.544891	AgeP28	Tuft_bif_parent_child_tilt_min_mean	0.871825	0.84227
0.189064	0.303171	4.76357	0.623622	0.561513	AgeP28	Global_sholl_radius_com	0.873893	0.84227
0.14688	0.258012	99	0.569276	0.570458	AgeP10	Tuft_n_branches	0.873893	0.892891
0.173927	0.293177	3.83304	0.593251	0.58624	AgeP28	Oblique_sholl_entropy	0.87936	0.844186
0.13345	0.255525	99	0.522257	0.602658	AgeP10	Global_n_branches	0.885538	0.901536
-0.12017	0.25458	99	-0.472032	0.637943	AgeP10	Tuft_bif_plane_torque_mean	0.901536	0.901536
-0.162741	0.330832	5.31957	-0.491914	0.64241	AgeP28	Global_sholl_semilog_slope	0.901536	0.889491
-0.252466	0.533355	6.64733	-0.473354	0.651109	AgeP10	Basal_bif_childpair_angle_min_mean	0.901536	0.901536
-0.141314	0.287761	1.96525	-0.49108	0.672723	AgeP28	Oblique_n_branches	0.913888	0.896964
-0.122721	0.314424	4.67003	-0.390305	0.713473	AgeP10	Oblique_sholl_entropy	0.941858	0.938916
0.131984	0.361017	6.04905	0.36559	0.727115	AgeP28	Tuft_extent_height	0.941858	0.934863
0.09075	0.264766	93	0.342756	0.732556	AgeP10	Oblique_bif_parent_child_tilt_min_mean	0.941858	0.938916
-0.0770282	0.260309	99	-0.295911	0.767918	AgeP10	Tuft_dendrite_total_length	0.962154	0.938916
-0.0823525	0.237241	1.34212	-0.347126	0.775069	AgeP28	Global_N_stems	0.962154	0.955891
-0.123456	0.458923	4.00771	-0.269012	0.801202	AgeP10	Global_extent_width	0.962278	0.938916
0.0813933	0.303127	3.90297	0.268512	0.801898	AgeP28	Tuft_sholl_radius_com	0.962278	0.955891
-0.0673896	0.351389	4.8381	-0.191781	0.855702	AgeP28	Oblique_bif_childpair_angle_min_mean	0.968159	0.955891
0.0621982	0.326646	4.59709	0.190415	0.857104	AgeP28	Oblique_branch_len_mean	0.968159	0.955891
0.0570994	0.310489	2.40713	0.183901	0.868451	AgeP10	Oblique_n_branches	0.968159	0.938916
0.0736856	0.440269	3.52607	0.167365	0.876234	AgeP28	Global_extent_width	0.968159	0.955891
-0.0378149	0.260394	99	-0.145222	0.884831	AgeP10	Oblique_dendrite_total_length	0.968159	0.938916
0.034177	0.258185	99	0.132374	0.894957	AgeP10	Basal_n_branches	0.968159	0.938916
-0.0293476	0.259396	99	-0.113138	0.91015	AgeP10	Oblique_extent_height	0.968159	0.938916
0.0257873	0.259545	99	0.0993557	0.921057	AgeP10	Basal_bif_plane_torque_mean	0.968159	0.938916
0.0374501	0.471051	6.81479	0.0795033	0.938916	AgeP10	Tuft_bif_parent_child_tilt_min_mean	0.968159	0.938916
0.0174275	0.235932	99	0.0738666	0.941266	AgeP28	Oblique_dendrite_total_length	0.968159	0.985554
0.0137394	0.598777	7.51067	0.0229458	0.982291	AgeP28	Basal_bif_parent_child_tilt_min_mean	0.985554	0.985554
0.00428126	0.235856	99	0.018152	0.985554	AgeP28	Tuft_dendrite_total_length	0.985554	0.985554

## Sheet: Test results(L45 vs. P14)
Supplementary Table 2. Developmental morphology test results (P10 or P28 v.s. P14, L4/5 IT)
Estimate	Std..Error	df	t.value	pval	Test	Metric	padj	padj_byTest
-1.33474	0.320149	39	-4.16911	0.00016462	AgeP10	Basal_extent_height	0.0118525	0.00592627
-1.33311	0.354753	37	-3.75787	0.00059056	AgeP10	Oblique_sholl_radius_com	0.0212603	0.0106301
-0.992767	0.362903	39	-2.73562	0.00932192	AgeP10	Global_sholl_entropy	0.223726	0.111863
-0.929756	0.367731	39	-2.52836	0.0156189	AgeP10	Global_sholl_radius_com	0.254781	0.12739
-1.12824	0.372149	7.45056	-3.03169	0.0176931	AgeP10	Global_extent_height	0.254781	0.12739
-1.22227	0.417864	5.51367	-2.92504	0.0292138	AgeP10	Oblique_sholl_entropy	0.317886	0.158943
-0.828056	0.369768	39	-2.23939	0.0309056	AgeP10	Basal_sholl_entropy	0.317886	0.158943
-0.735101	0.378858	39	-1.9403	0.0595974	AgeP10	Global_sholl_semilog_slope	0.53109	0.268188
-0.713681	0.37787	39	-1.8887	0.0663863	AgeP28	Global_sholl_entropy	0.53109	0.82371
-0.671815	0.381391	39	-1.76149	0.0859944	AgeP10	Tuft_extent_height	0.609966	0.337962
-0.84346	0.437681	6.60004	-1.92711	0.0978478	AgeP10	Oblique_branch_len_mean	0.609966	0.337962
-1.06931	0.481096	3.20583	-2.22265	0.107029	AgeP10	Basal_branch_len_mean	0.609966	0.337962
-0.869524	0.466868	5.90194	-1.86246	0.112654	AgeP10	Basal_dendrite_total_length	0.609966	0.337962
-0.626197	0.400614	39	-1.56309	0.12611	AgeP28	Basal_bif_plane_torque_mean	0.609966	0.82371
-0.827451	0.424107	3.7726	-1.95104	0.127076	AgeP10	Global_dendrite_total_length	0.609966	0.351904
-0.540809	0.382896	39	-1.41242	0.165758	AgeP28	Global_sholl_radius_com	0.631723	0.82371
-0.517621	0.367675	37	-1.40782	0.16753	AgeP28	Oblique_sholl_radius_com	0.631723	0.82371
-0.52168	0.378655	39	-1.37772	0.176146	AgeP10	Oblique_dendrite_total_length	0.631723	0.452946
-0.896353	0.591599	6.55017	-1.51514	0.17641	AgeP28	Global_N_stems	0.631723	0.82371
-0.731887	0.49429	6.69458	-1.48068	0.184151	AgeP28	Tuft_dendrite_total_length	0.631723	0.82371
-1.0662	0.698332	5.28321	-1.52678	0.184253	AgeP28	Tuft_sholl_entropy	0.631723	0.82371
-0.523091	0.403863	39	-1.29522	0.20286	AgeP28	Global_extent_width	0.644643	0.82371
-0.510809	0.39712	39	-1.28629	0.205927	AgeP28	Tuft_extent_height	0.644643	0.82371
-0.524712	0.417981	36	-1.25535	0.217439	AgeP10	Oblique_bif_childpair_angle_min_mean	0.652318	0.521854
-0.471008	0.394483	39	-1.19399	0.239695	AgeP28	Global_sholl_semilog_slope	0.690321	0.831267
-0.736183	0.601812	6.48769	-1.22328	0.26379	AgeP10	Tuft_sholl_radius_com	0.694587	0.570593
-0.726117	0.597031	6.01779	-1.21621	0.269447	AgeP10	Basal_sholl_radius_com	0.694587	0.570593
-0.480039	0.428594	36	-1.12003	0.270117	AgeP28	Oblique_bif_childpair_angle_min_mean	0.694587	0.831267
-0.406271	0.387867	39	-1.04745	0.301341	AgeP10	Global_extent_width	0.718306	0.602681
0.66111	0.588438	6.12851	1.1235	0.303299	AgeP28	Tuft_sholl_radius_com	0.718306	0.831267
-0.579709	0.529794	7.16598	-1.09422	0.30927	AgeP28	Tuft_n_branches	0.718306	0.831267
1.00128	0.983962	4.41088	1.0176	0.361395	AgeP28	Tuft_bif_plane_torque_mean	0.782369	0.831267
0.426094	0.458649	24	0.92902	0.362129	AgeP28	Tuft_branch_len_mean	0.782369	0.831267
-0.302686	0.333352	39	-0.908006	0.369452	AgeP28	Basal_extent_height	0.782369	0.831267
-0.396026	0.439018	5.01536	-0.902073	0.408249	AgeP28	Oblique_sholl_entropy	0.819119	0.852119
-0.490649	0.557339	6.60517	-0.880341	0.40956	AgeP10	Global_N_stems	0.819119	0.772748
0.530004	0.634062	5.99027	0.835887	0.435286	AgeP28	Basal_sholl_radius_com	0.83219	0.852119
-0.298085	0.384747	39	-0.774757	0.443156	AgeP10	Basal_bif_plane_torque_mean	0.83219	0.772748
-0.372772	0.467063	7.07095	-0.79812	0.450769	AgeP10	Tuft_dendrite_total_length	0.83219	0.772748
0.297818	0.409692	39	0.72693	0.47161	AgeP28	Oblique_n_branches	0.848898	0.852119
-0.483316	0.655734	5.79782	-0.737061	0.489824	AgeP10	Tuft_bif_childpair_angle_min_mean	0.855116	0.801531
-0.598469	0.830852	5.91061	-0.720308	0.498818	AgeP28	Basal_bif_childpair_angle_min_mean	0.855116	0.852119
0.314615	0.482859	23	0.651567	0.521138	AgeP28	Tuft_bif_parent_child_tilt_min_mean	0.867319	0.852119
-0.508863	0.772968	5.96517	-0.658324	0.534897	AgeP28	Basal_bif_parent_child_tilt_min_mean	0.867319	0.852119
-0.284785	0.441155	6.10174	-0.645544	0.542074	AgeP10	Oblique_extent_height	0.867319	0.848464
0.361996	0.61176	5.32716	0.59173	0.578254	AgeP28	Global_sholl_radius_at_peak	0.887624	0.852119
-0.208554	0.385018	39	-0.541673	0.591125	AgeP28	Basal_sholl_entropy	0.887624	0.852119
-0.373385	0.656719	5.58792	-0.568561	0.591749	AgeP28	Tuft_bif_childpair_angle_min_mean	0.887624	0.852119
-0.242305	0.485047	24	-0.499551	0.62194	AgeP10	Tuft_branch_len_mean	0.913871	0.922886
-0.380681	0.781385	5.97364	-0.487188	0.643486	AgeP10	Basal_bif_childpair_angle_min_mean	0.922886	0.922886
-0.211241	0.447577	3.42319	-0.471966	0.665433	AgeP28	Global_dendrite_total_length	0.922886	0.921369
-0.262554	0.576245	5.35883	-0.455629	0.666529	AgeP10	Global_sholl_radius_at_peak	0.922886	0.922886
0.192236	0.480813	29	0.399815	0.692222	AgeP10	Oblique_bif_plane_torque_mean	0.940377	0.922963
-0.167034	0.458942	5.89665	-0.363954	0.728586	AgeP28	Oblique_branch_len_mean	0.954216	0.930087
0.176003	0.475395	4.25455	0.370225	0.728915	AgeP28	Basal_n_branches	0.954216	0.930087
0.126922	0.394272	39	0.321915	0.749237	AgeP28	Oblique_dendrite_total_length	0.963304	0.930087
-0.12783	0.450588	4.69251	-0.283697	0.78873	AgeP10	Basal_n_branches	0.965048	0.947365
-0.097811	0.39585	39	-0.247091	0.806134	AgeP10	Global_n_branches	0.965048	0.947365
-0.119134	0.49772	23	-0.239359	0.812947	AgeP10	Tuft_bif_parent_child_tilt_min_mean	0.965048	0.947365
-0.104194	0.464547	5.43848	-0.224293	0.830715	AgeP28	Oblique_extent_height	0.965048	0.965048
-0.147874	0.695817	5.39176	-0.212518	0.839506	AgeP10	Oblique_bif_parent_child_tilt_min_mean	0.965048	0.947365
-0.103118	0.499755	7.3841	-0.206338	0.842102	AgeP10	Tuft_n_branches	0.965048	0.947365
0.0709469	0.392023	6.69481	0.180976	0.861742	AgeP28	Global_extent_height	0.965048	0.965048
-0.0840242	0.487774	29	-0.17226	0.864429	AgeP28	Oblique_bif_plane_torque_mean	0.965048	0.965048
0.0534839	0.393465	39	0.13593	0.892576	AgeP10	Oblique_n_branches	0.965048	0.960167
0.0550236	0.412175	39	0.133496	0.894488	AgeP28	Global_n_branches	0.965048	0.965048
-0.0871692	0.711669	5.55537	-0.122486	0.906824	AgeP10	Tuft_sholl_entropy	0.965048	0.960167
0.0575404	0.495225	5.77753	0.116191	0.911434	AgeP28	Basal_dendrite_total_length	0.965048	0.965048
-0.0353924	0.868562	4.23263	-0.0407483	0.969347	AgeP10	Tuft_bif_plane_torque_mean	0.989286	0.989286
-0.019305	0.510568	3.16352	-0.0378109	0.972099	AgeP28	Basal_branch_len_mean	0.989286	0.982358
-0.0170201	0.733991	5.23688	-0.0231885	0.982358	AgeP28	Oblique_bif_parent_child_tilt_min_mean	0.989286	0.982358
0.0101832	0.727548	6.00947	0.0139966	0.989286	AgeP10	Basal_bif_parent_child_tilt_min_mean	0.989286	0.989286
