# Supplementary material for: Concordant transcriptional and morphological remodeling revealed by in vivo Perturb-CLEAR
Source: bioRxiv. 2026 Apr 8:2026.04.06.716787. Preprint. [Version 1] doi: 10.64898/2026.04.06.716787 (PMC13081986; doi:10.64898/2026.04.06.716787)
Supplement: Supplement 1 — Supplementary Table 1. Morphological metrics list Supplementary Table 2. Developmental morphology sample summary, raw metrics, and test results Supplementary Table 3. Spine analysis raw metrics and test results Supplementary Table 4. Developmental transcriptome dataset DE genes Supplementary Table 5. Gene list for each signature Supplementary Table 6. Enrichment results (GSEA-GO, fisher exact test) Supplementary Table 7. Plasmid, gRNA, oligonucleotides, and viral vectors Supplementary Table 8. NDD screen and Adnp validation sample summary Supplementary Table 9. NDD screen raw metrics and test results Supplementary Table 10. Adnp validation raw metrics and test results Supplementary Table 11. Perturb-seq sample summary and metrics Supplementary Table 12. Perturb-seq DE genes Supplementary Table 13. Foxp1 transgenic model DE genes and analysis Supplementary Table 14. Joint analysis metrics [file media-1.zip › Supplementary Table 3 Spine analysis raw metrics and test results.xlsx]

## Sheet: spine raw metrics
Supplementary Table 3. Spine analysis metadata and raw data
brain	age	image	neuron	layer location	dendrite length	spine number	density
BW033-1	P10	03.nd2_crop1-1	1	L2/3	41.4	16	0.386473
BW033-1	P10	03.nd2_crop1-2	1	L2/3	33.641	14	0.416159
BW033-1	P10	04.nd2_crop1-1	2	L2/3	36.954	13	0.351789
BW033-1	P10	04.nd2_crop1-2	2	L2/3	28.977	14	0.483142
BW033-1	P10	04.nd2_crop2-1	2	L2/3	33.54	18	0.536673
BW033-1	P10	04.nd2_crop2-2	2	L2/3	33.198	11	0.331345
BW033-1	P10	04.nd2_crop2-3	2	L2/3	28.432	17	0.597918
BW033-1	P10	04.nd2_crop2-4	2	L2/3	34.459	13	0.37726
BW033-1	P10	2.nd2_crop1-1	3	L4	35.78	16	0.447177
BW033-2	P10	2.nd2_crop2-1	3	L4	41.35	20	0.483676
BW033-2	P10	2.nd2_crop2-2	3	L4	31.05	16	0.515298
BW033-2	P10	4.nd2_crop1-1	4	L2/3	36.78	19	0.516585
BW033-2	P10	4.nd2_crop1-2	4	L2/3	57.45	23	0.400348
BW033-2	P10	4.nd2_crop2-1	4	L2/3	41.68	24	0.575816
BW033-2	P10	4.nd2_crop2-2	4	L2/3	29.42	21	0.7138
BW033-2	P10	5.nd2_crop1-1	5	L4	38.68	15	0.387797
BW033-2	P10	5.nd2_crop1-2	5	L4	28.77	11	0.382343
BW033-2	P10	5.nd2_crop1-3	5	L4	38.17	12	0.314383
BW033-2	P10	6.nd2_crop1-1	6	L4	42.3	18	0.425532
BW033-2	P10	6.nd2_crop3-1	6	L4	38.9	11	0.282776
BW033-2	P10	6.nd2_crop3-2	6	L4	30.88	12	0.388601
BW033-2	P10	5.nd2_crop1-1	7	L2/3	45.05	21	0.466149
BW033-2	P10	5.nd2_crop2-1	7	L2/3	43.765	20	0.456986
BW033-2	P10	5.nd2_crop3-1	7	L2/3	51.93	15	0.28885
BW033-2	P10	7.nd2_crop1-1	8	L4	55.25	18	0.325792
BW033-2	P10	7.nd2_crop2-1	8	L4	32.62	9	0.275904
BW033-2	P10	7.nd2_crop3-1	8	L4	45	12	0.266667
BW078	P10	02 L4.nd2_crop1-1	9	L4	38.33	10	0.260892
BW078	P10	02 L4.nd2_crop2-1	9	L4	38.03	18	0.473311
BW079	P10	05.nd2_crop1-1	10	L2/3	46.46	27	0.581145
BW079	P10	05.nd2_crop1-2	10	L2/3	30.08	20	0.664894
BW079	P10	05.nd2_crop1-3	10	L2/3	37.48	20	0.533618
BW079	P10	05.nd2_crop1-4	10	L2/3	39.92	26	0.651303
BW079	P10	06.nd2_crop1-1	11	L2/3	33.951	20	0.589084
BW079	P10	06.nd2_crop1-2	11	L2/3	41.92	18	0.429389
BW079	P10	06.nd2_crop2-1	11	L2/3	39.51	17	0.430271
BW085	P10	07.nd2_crop1-1	12	L2/3	38.47	13	0.337926
BW085	P10	07.nd2_crop1-2	12	L2/3	25.5	18	0.705882
BW085	P10	07.nd2_crop1-3	12	L2/3	30.66	17	0.554468
BW085	P10	07.nd2_crop2-1	12	L2/3	38.1	20	0.524934
BW085	P10	08.nd2_crop1-1	13	L2/3	40.57	17	0.419029
BW085	P10	08.nd2_crop1-2	13	L2/3	35.89	18	0.501532
BW085	P10	08.nd2_crop2-1	13	L2/3	25.686	12	0.467181
BW085	P10	08.nd2_crop3-1	13	L2/3	31.31	11	0.351325
BW085	P10	11.nd2_crop1-1	14	L2/3	28.99	16	0.551914
BW085	P10	11.nd2_crop1-2	14	L2/3	30.38	16	0.526662
BW085	P10	11.nd2_crop1-3	14	L2/3	40.332	30	0.743826
BW085	P10	11.nd2_crop2-1	14	L2/3	34.51	20	0.579542
BW054-1	P14	01.nd2_crop1-2	1	L2/3	38.332	45	1.17395
BW054-1	P14	01.nd2_crop2-2	1	L2/3	37.629	38	1.00986
BW054-1	P14	01.nd2_crop2-4	1	L2/3	33.797	36	1.06518
BW054-1	P14	01.nd2_crop3-1	1	L2/3	34.501	39	1.1304
BW054-1	P14	01.nd2_crop3-2	1	L2/3	38.466	38	0.987885
BW054-1	P14	01.nd2_crop3-3	1	L2/3	38.527	43	1.1161
BW054-1	P14	02.nd2_crop1-1	2	L2/3	35.711	32	0.896082
BW054-1	P14	02.nd2_crop2-1	2	L2/3	33.798	38	1.12433
BW054-1	P14	02.nd2_crop2-2	2	L2/3	33.75	41	1.21481
BW054-1	P14	02.nd2_crop2-3	2	L2/3	35.788	48	1.34123
BW054-1	P14	02.nd2_crop2-4	2	L2/3	38.089	44	1.15519
BW054-1	P14	02.nd2_crop3-2	2	L2/3	38.192	29	0.759321
BW054-1	P14	05.nd2_crop1-2	3	L2/3	35.206	33	0.93734
BW054-1	P14	05.nd2_crop1-3	3	L2/3	39.151	34	0.868432
BW054-1	P14	05.nd2_crop1-4	3	L2/3	33.996	35	1.02953
BW054-1	P14	06.nd2_crop1-2	4	L4	31.051	29	0.933947
BW054-1	P14	06.nd2_crop1-3	4	L4	40.575	33	0.813309
BW054-1	P14	06.nd2_crop2-2	4	L4	41.077	37	0.900747
BW054-1	P14	06.nd2_crop3-2	4	L4	42.652	31	0.726812
BW054-1	P14	07.nd2_crop1-1	5	L2/3	41.642	44	1.05663
BW054-1	P14	07.nd2_crop1-3	5	L2/3	37.73	31	0.821627
BW054-1	P14	07.nd2_crop1-4	5	L2/3	39.21	43	1.09666
BW054-1	P14	15.nd2_crop1-2	6	L4	35.985	34	0.944838
BW054-1	P14	15.nd2_crop2-1	6	L4	28.713	23	0.801031
BW054-1	P14	15.nd2_crop2-2	6	L4	36.618	33	0.901196
BW054-1	P14	08.nd2_crop1-1	7	L2/3	45.97	42	0.913639
BW054-1	P14	08.nd2_crop1-2	7	L2/3	42.8	41	0.957944
BW054-1	P14	08.nd2_crop1-3	7	L2/3	46.77	44	0.940774
BW054-1	P14	08.nd2_crop1-4	7	L2/3	30.64	32	1.04439
BW054-2	P14	08.nd2_crop1-5	7	L2/3	40.58	37	0.911779
BW054-1	P14	08.nd2_crop2-1	7	L2/3	42.75	36	0.842105
BW054-1	P14	08.nd2_crop2-2	7	L2/3	32.38	36	1.1118
BW054-1	P14	10 L4.nd2_crop1-1	8	L4	36.53	38	1.04024
BW054-1	P14	10 L4.nd2_crop1-2	8	L4	36.88	37	1.00325
BW054-1	P14	10 L4.nd2_crop1-3	8	L4	41.01	33	0.804682
BW054-1	P14	10 L4.nd2_crop1-4	8	L4	39.34	31	0.788002
BW054-1	P14	10 L4.nd2_crop1-5	8	L4	44.05	37	0.839955
BW054-2	P14	03.nd2_crop1-1	9	L2/3	31.66	29	0.915982
BW054-2	P14	03.nd2_crop2-1	9	L2/3	41.11	34	0.827049
BW054-2	P14	03.nd2_crop2-2	9	L2/3	31.29	30	0.958773
BW054-2	P14	04.nd2_crop1-1	10	L2/3	40.92	48	1.17302
BW054-2	P14	04.nd2_crop1-2	10	L2/3	47.26	45	0.952179
BW054-2	P14	04.nd2_crop1-3	10	L2/3	38.57	44	1.14078
BW054-2	P14	04.nd2_crop1-4	10	L2/3	42.07	36	0.855717
BW054-2	P14	04.nd2_crop1-5	10	L2/3	52.08	62	1.19048
BW054-2	P14	04.nd2_crop2-1	10	L2/3	43.67	41	0.93886
BW054-2	P14	05.nd2_crop1-1	11	L2/3	44.46	49	1.10211
BW054-2	P14	05.nd2_crop1-2	11	L2/3	35.33	34	0.962355
BW054-2	P14	05.nd2_crop2-1	11	L2/3	38.6	31	0.803109
BW054-2	P14	06.nd2_crop1-1	12	L2/3	41.43	37	0.893073
BW054-2	P14	06.nd2_crop1-2	12	L2/3	34.01	38	1.11732
BW054-2	P14	06.nd2_crop1-3	12	L2/3	30.1	29	0.963455
BW054-2	P14	07.nd2_crop2-1	13	L4	37.47	30	0.800641
BW054-2	P14	07.nd2_crop2-2	13	L4	28.36	27	0.952045
BW073-1	P28	Hm1_crop1	1	L4	41.99	45	1.07168
BW073-1	P28	Hm1_crop2	1	L4	40.76	47	1.15309
BW073-1	P28	Hm1_crop3-1	1	L4	40.76	37	0.907753
BW073-1	P28	Hm1_crop3-2	1	L4	32.7	27	0.825688
BW073-1	P28	Hm2_crop1	2	L2/3	41.64	57	1.36888
BW073-1	P28	Hm2_crop1-2-1	2	L2/3	38.47	52	1.3517
BW073-1	P28	Hm2_crop1-2-2	2	L2/3	38.86	50	1.28667
BW073-1	P28	Hm2_crop2-1	2	L2/3	42.49	49	1.15321
BW073-1	P28	Hm2_crop2-2	2	L2/3	42.59	52	1.22094
BW073-1	P28	Hm2_crop5-1	3	L2/3	42.73	45	1.05312
BW073-1	P28	Hm2_crop5-2	3	L2/3	42.94	47	1.09455
BW073-1	P28	Hm2_crop5-3	3	L2/3	43.63	53	1.21476
BW073-1	P28	Hm3_crop1	4	L2/3	41.93	48	1.14477
BW073-1	P28	Hm3_crop2	4	L2/3	42.17	45	1.06711
BW073-1	P28	Hm5_crop1	5	L2/3	40.84	50	1.22429
BW073-1	P28	Hm5_crop2	5	L2/3	40.31	52	1.29
BW073-1	P28	Hm5_crop3	5	L2/3	42.3	54	1.2766
BW073-1	P28	03_crop1	6	L2/3	41.355	62	1.49921
BW073-1	P28	03_crop2	6	L2/3	40.854	50	1.22387
BW073-1	P28	03_crop3	6	L2/3	44.029	67	1.52172
BW073-1	P28	03_crop4	6	L2/3	44.541	60	1.34707
BW073-1	P28	03_crop5	6	L2/3	43.151	58	1.34412
BW073-1	P28	section3_CTX001_L4.nd2	7	L4	39.899	29	0.726835
BW073-1	P28	section3_CTX001_L4.nd2	7	L4	42.492	38	0.894286
BW073-1	P28	section3_CTX002_L4.nd2	8	L4	36.032	32	0.888099
BW073-1	P28	section3_CTX002_L4.nd2	8	L4	28.956	25	0.863379
BW073-1	P28	section3_CTX002_L4.nd2	8	L4	31.058	27	0.869341
BW073-1	P28	section3_CTX002_L4.nd2	8	L4	36	26	0.722222
BW073-1	P28	section3_CTX002_L4.nd2	8	L4	40.26	35	0.869349
BW073-2	P28	section4_001.nd2_crop1-1	9	L2/3	43.66	67	1.53459
BW073-2	P28	section4_001.nd2_crop1-2	9	L2/3	43.89	63	1.43541
BW073-2	P28	section4_001.nd2_crop1-3	9	L2/3	39.9	46	1.15288
BW073-2	P28	section4_001.nd2_crop2-1	9	L2/3	44.23	54	1.22089
BW073-2	P28	section4_001.nd2_crop2-2	9	L2/3	39.05	54	1.38284
BW073-2	P28	section5_001.nd2_crop1-1	10	L2/3	40.44	51	1.26113
BW073-2	P28	section5_001.nd2_crop1-2	10	L2/3	39.356	53	1.34668
BW073-2	P28	section5_001.nd2_crop1-3	10	L2/3	38.72	47	1.21384

## Sheet: ANOVA test
Supplementary Table 3. Spine analysis ANOVA results
row_type	cell_type	variable	term	anova_p_value	Comparison	Difference	Lwr	Upr	tukey_p_value	note	tukey_p_value_fmt
ANOVA	L2/3	density	age	6.19293e-42	NA	NA	NA	NA	NA	NA	NA
Tukey	L2/3	density	age	6.19293e-42	P14-P10	0.50626	0.435454	0.577067	3.7657e-10	NA	3.77e-10
Tukey	L2/3	density	age	6.19293e-42	P28-P10	0.776839	0.697757	0.855921	3.7657e-10	NA	3.77e-10
Tukey	L2/3	density	age	6.19293e-42	P28-P14	0.270579	0.19411	0.347047	3.77611e-10	NA	3.78e-10
ANOVA	L4	density	age	3.32855e-16	NA	NA	NA	NA	NA	NA	NA
Tukey	L4	density	age	3.32855e-16	P14-P10	0.501468	0.40763	0.595306	0	NA	< 2e-16
Tukey	L4	density	age	3.32855e-16	P28-P10	0.516575	0.416544	0.616606	0	NA	< 2e-16
Tukey	L4	density	age	3.32855e-16	P28-P14	0.0151071	-0.0849243	0.115139	0.92779	NA	0.928
