# Supplementary material for: Concordant transcriptional and morphological remodeling revealed by in vivo Perturb-CLEAR
Source: bioRxiv. 2026 Apr 8:2026.04.06.716787. Preprint. [Version 1] doi: 10.64898/2026.04.06.716787 (PMC13081986; doi:10.64898/2026.04.06.716787)
Supplement: Supplement 1 — Supplementary Table 1. Morphological metrics list Supplementary Table 2. Developmental morphology sample summary, raw metrics, and test results Supplementary Table 3. Spine analysis raw metrics and test results Supplementary Table 4. Developmental transcriptome dataset DE genes Supplementary Table 5. Gene list for each signature Supplementary Table 6. Enrichment results (GSEA-GO, fisher exact test) Supplementary Table 7. Plasmid, gRNA, oligonucleotides, and viral vectors Supplementary Table 8. NDD screen and Adnp validation sample summary Supplementary Table 9. NDD screen raw metrics and test results Supplementary Table 10. Adnp validation raw metrics and test results Supplementary Table 11. Perturb-seq sample summary and metrics Supplementary Table 12. Perturb-seq DE genes Supplementary Table 13. Foxp1 transgenic model DE genes and analysis Supplementary Table 14. Joint analysis metrics [file media-1.zip › Supplementary Table 4 Developmental transcriptome dataset DE genes.xlsx]

## Sheet: L23_IT P14 vs P10
Supplementary Table 4. Developmental transcriptome dataset DE genes L2/3 IT P14 v.s. P10
	baseMean	log2FoldChange	lfcSE	stat	pvalue	padj	gene	subclass	test
Igfbp6	2312.77	7.25895	0.743197	9.76719	1.56e-22	2.09e-20	Igfbp6	L2-3 IT CTX	Age_group_P14_vs_P10
Olfr464	95.5211	6.15688	0.893306	6.89224	5.49e-12	1.44e-10	Olfr464	L2-3 IT CTX	Age_group_P14_vs_P10
Igfn1	777.158	5.88133	0.940968	6.2503	4.1e-10	7.47e-09	Igfn1	L2-3 IT CTX	Age_group_P14_vs_P10
Irx6	9.00962	5.02515	1.15853	4.33751	1.44e-05	9.29e-05	Irx6	L2-3 IT CTX	Age_group_P14_vs_P10
Tmem125	59.1764	4.98296	0.748672	6.65573	2.82e-11	6.45e-10	Tmem125	L2-3 IT CTX	Age_group_P14_vs_P10
D830044D21Rik	43.3377	4.77331	0.556706	8.5742	9.98e-18	6.81e-16	D830044D21Rik	L2-3 IT CTX	Age_group_P14_vs_P10
Gm20609	13.7953	4.58839	0.814734	5.63176	1.78e-08	2.29e-07	Gm20609	L2-3 IT CTX	Age_group_P14_vs_P10
Gm43838	3.37233	4.49808	1.35165	3.32784	0.00087523	0.00341368	Gm43838	L2-3 IT CTX	Age_group_P14_vs_P10
Ntn5	220.791	4.48034	0.486731	9.20496	3.42e-20	3.22e-18	Ntn5	L2-3 IT CTX	Age_group_P14_vs_P10
Myhas	183.226	4.45371	0.945383	4.71101	2.46e-06	1.94e-05	Myhas	L2-3 IT CTX	Age_group_P14_vs_P10
Lonrf3	30.5894	4.42964	1.16832	3.79147	0.000149761	0.000726626	Lonrf3	L2-3 IT CTX	Age_group_P14_vs_P10
Try10	4.87591	4.42174	1.19684	3.6945	0.000220316	0.00102049	Try10	L2-3 IT CTX	Age_group_P14_vs_P10
Adamts13	286.409	4.39686	0.648749	6.77744	1.22e-11	2.98e-10	Adamts13	L2-3 IT CTX	Age_group_P14_vs_P10
Gm48597	4.34771	4.3763	1.3172	3.32243	0.000892386	0.00347071	Gm48597	L2-3 IT CTX	Age_group_P14_vs_P10
Wnt10a	363.357	4.37214	0.601994	7.26276	3.79e-13	1.22e-11	Wnt10a	L2-3 IT CTX	Age_group_P14_vs_P10
Ermn	7.68812	4.32415	1.38711	3.11739	0.00182462	0.00643708	Ermn	L2-3 IT CTX	Age_group_P14_vs_P10
Phf21b	1082.23	4.25646	0.937411	4.54065	5.61e-06	4.04e-05	Phf21b	L2-3 IT CTX	Age_group_P14_vs_P10
Gm47415	145.281	4.21852	0.88127	4.78687	1.69e-06	1.4e-05	Gm47415	L2-3 IT CTX	Age_group_P14_vs_P10
Gm50140	7.82289	4.13729	1.17349	3.52564	0.000422467	0.00181071	Gm50140	L2-3 IT CTX	Age_group_P14_vs_P10
Lmcd1	381.581	4.04421	0.587139	6.88799	5.66e-12	1.47e-10	Lmcd1	L2-3 IT CTX	Age_group_P14_vs_P10
Ankrd63	1008.61	4.03238	0.836858	4.81847	1.45e-06	1.22e-05	Ankrd63	L2-3 IT CTX	Age_group_P14_vs_P10
Sptbn5	124.552	4.02164	0.402368	9.99493	1.6e-23	2.39e-21	Sptbn5	L2-3 IT CTX	Age_group_P14_vs_P10
Nptx2	3343.94	4.01175	0.63304	6.33728	2.34e-10	4.48e-09	Nptx2	L2-3 IT CTX	Age_group_P14_vs_P10
Cbln2	1890.18	3.98834	0.561775	7.09953	1.25e-12	3.65e-11	Cbln2	L2-3 IT CTX	Age_group_P14_vs_P10
Gm36543	8.96926	3.98407	1.08728	3.66425	0.000248065	0.00113522	Gm36543	L2-3 IT CTX	Age_group_P14_vs_P10
Rskr	1135.8	3.97346	0.307007	12.9426	2.59e-38	1.97e-35	Rskr	L2-3 IT CTX	Age_group_P14_vs_P10
Sulf1	427.476	3.93876	0.334854	11.7626	6.08e-32	2.55e-29	Sulf1	L2-3 IT CTX	Age_group_P14_vs_P10
Mal	39.8055	3.9247	0.873565	4.49274	7.03e-06	4.93e-05	Mal	L2-3 IT CTX	Age_group_P14_vs_P10
Pvalb	24.7895	3.88956	0.66917	5.81251	6.15e-09	8.79e-08	Pvalb	L2-3 IT CTX	Age_group_P14_vs_P10
Nrn1	16316.2	3.84448	0.705813	5.44688	5.13e-08	5.97e-07	Nrn1	L2-3 IT CTX	Age_group_P14_vs_P10
Serpinb8	438.437	3.83965	0.68734	5.58625	2.32e-08	2.92e-07	Serpinb8	L2-3 IT CTX	Age_group_P14_vs_P10
Clrn2	6.65786	3.83535	1.06768	3.59223	0.000327864	0.00145126	Clrn2	L2-3 IT CTX	Age_group_P14_vs_P10
Gm49445	149.892	3.82795	0.3751	10.2052	1.88e-24	3.09e-22	Gm49445	L2-3 IT CTX	Age_group_P14_vs_P10
Gm13446	368.893	3.81772	0.87431	4.36655	1.26e-05	8.24e-05	Gm13446	L2-3 IT CTX	Age_group_P14_vs_P10
Lamp5	10435.3	3.79437	0.629001	6.03237	1.62e-09	2.6e-08	Lamp5	L2-3 IT CTX	Age_group_P14_vs_P10
Gm6117	164.455	3.77782	1.06755	3.53876	0.000402004	0.0017335	Gm6117	L2-3 IT CTX	Age_group_P14_vs_P10
Gm17087	5.72511	3.77422	1.42242	2.65338	0.00796905	0.0227026	Gm17087	L2-3 IT CTX	Age_group_P14_vs_P10
Gm13362	11.6541	3.77111	0.913023	4.13035	3.62e-05	0.000210725	Gm13362	L2-3 IT CTX	Age_group_P14_vs_P10
Col19a1	3499.72	3.74035	0.680205	5.49886	3.82e-08	4.59e-07	Col19a1	L2-3 IT CTX	Age_group_P14_vs_P10
Gm13558	3.90099	3.73783	1.25305	2.98299	0.00285452	0.00950411	Gm13558	L2-3 IT CTX	Age_group_P14_vs_P10
Klf14	12.5962	3.73219	0.758169	4.92264	8.54e-07	7.57e-06	Klf14	L2-3 IT CTX	Age_group_P14_vs_P10
Tnnt2	82.4272	3.73074	0.453589	8.22494	1.95e-16	1.08e-14	Tnnt2	L2-3 IT CTX	Age_group_P14_vs_P10
Zfp831	1614.86	3.71152	0.56302	6.59216	4.33e-11	9.63e-10	Zfp831	L2-3 IT CTX	Age_group_P14_vs_P10
Gm9989	163.208	3.71076	0.433245	8.56504	1.08e-17	7.3e-16	Gm9989	L2-3 IT CTX	Age_group_P14_vs_P10
Gm13373	24.9205	3.69041	0.823607	4.48079	7.44e-06	5.18e-05	Gm13373	L2-3 IT CTX	Age_group_P14_vs_P10
Lrg1	67.5568	3.68224	0.443876	8.29564	1.08e-16	6.16e-15	Lrg1	L2-3 IT CTX	Age_group_P14_vs_P10
Hapln4	621.787	3.67187	0.358336	10.247	1.22e-24	2.07e-22	Hapln4	L2-3 IT CTX	Age_group_P14_vs_P10
Gm45901	90.6051	3.66962	0.482344	7.60789	2.79e-14	1.09e-12	Gm45901	L2-3 IT CTX	Age_group_P14_vs_P10
Evc2	846.691	3.66649	0.326102	11.2434	2.5e-29	7.65e-27	Evc2	L2-3 IT CTX	Age_group_P14_vs_P10
Tesc	4029.79	3.65932	0.531411	6.88604	5.74e-12	1.49e-10	Tesc	L2-3 IT CTX	Age_group_P14_vs_P10
Smad3	2609.95	3.64337	0.355517	10.2481	1.21e-24	2.07e-22	Smad3	L2-3 IT CTX	Age_group_P14_vs_P10
Cd200r4	41.7729	3.6232	0.584088	6.20318	5.53e-10	9.79e-09	Cd200r4	L2-3 IT CTX	Age_group_P14_vs_P10
Tmem114	130.222	3.59104	0.825741	4.34888	1.37e-05	8.86e-05	Tmem114	L2-3 IT CTX	Age_group_P14_vs_P10
Car4	1044.47	3.58129	0.783493	4.57094	4.86e-06	3.55e-05	Car4	L2-3 IT CTX	Age_group_P14_vs_P10
Rin1	1298.75	3.56331	0.593215	6.00678	1.89e-09	3.02e-08	Rin1	L2-3 IT CTX	Age_group_P14_vs_P10
Gm38910	56.4832	3.55094	0.41748	8.50566	1.81e-17	1.2e-15	Gm38910	L2-3 IT CTX	Age_group_P14_vs_P10
Gm34667	35.2156	3.54073	0.613716	5.76933	7.96e-09	1.11e-07	Gm34667	L2-3 IT CTX	Age_group_P14_vs_P10
Epor	28.0779	3.51103	0.730335	4.80743	1.53e-06	1.28e-05	Epor	L2-3 IT CTX	Age_group_P14_vs_P10
Prss16	5.3779	3.4963	1.24722	2.80328	0.00505853	0.0153997	Prss16	L2-3 IT CTX	Age_group_P14_vs_P10
Gcnt4	648.167	3.48565	0.666033	5.23345	1.66e-07	1.73e-06	Gcnt4	L2-3 IT CTX	Age_group_P14_vs_P10
1110002O04Rik	84.1447	3.46463	0.535054	6.47528	9.46e-11	1.94e-09	1110002O04Rik	L2-3 IT CTX	Age_group_P14_vs_P10
Gm13912	313.784	3.45542	0.40148	8.6067	7.52e-18	5.31e-16	Gm13912	L2-3 IT CTX	Age_group_P14_vs_P10
Gm3728	50.8833	3.43693	0.599758	5.73052	1e-08	1.36e-07	Gm3728	L2-3 IT CTX	Age_group_P14_vs_P10
Specc1	2382.77	3.43029	0.256341	13.3817	7.73e-41	8.82e-38	Specc1	L2-3 IT CTX	Age_group_P14_vs_P10
Sox8	820.232	3.42235	0.698164	4.90193	9.49e-07	8.32e-06	Sox8	L2-3 IT CTX	Age_group_P14_vs_P10
Cd200r1	84.2978	3.42218	0.869057	3.9378	8.22e-05	0.000434258	Cd200r1	L2-3 IT CTX	Age_group_P14_vs_P10
Fzd10	62.7533	3.41649	1.21845	2.80397	0.00504781	0.0153694	Fzd10	L2-3 IT CTX	Age_group_P14_vs_P10
Fam107a	87.197	3.4056	1.32152	2.57703	0.00996526	0.0274161	Fam107a	L2-3 IT CTX	Age_group_P14_vs_P10
Gm50284	4.89739	3.39622	1.21787	2.78865	0.00529288	0.0160206	Gm50284	L2-3 IT CTX	Age_group_P14_vs_P10
Gm16291	42.3342	3.39344	0.471552	7.19632	6.19e-13	1.92e-11	Gm16291	L2-3 IT CTX	Age_group_P14_vs_P10
Gm40576	19.7807	3.38497	0.773028	4.37884	1.19e-05	7.83e-05	Gm40576	L2-3 IT CTX	Age_group_P14_vs_P10
Il12a	175.475	3.37787	0.387364	8.72014	2.78e-18	2.11e-16	Il12a	L2-3 IT CTX	Age_group_P14_vs_P10
Gm40055	21.5993	3.35311	0.695014	4.82453	1.4e-06	1.18e-05	Gm40055	L2-3 IT CTX	Age_group_P14_vs_P10
Syt12	644.865	3.32847	0.605739	5.49489	3.91e-08	4.67e-07	Syt12	L2-3 IT CTX	Age_group_P14_vs_P10
Krt9	44.0865	3.32695	0.688377	4.83304	1.34e-06	1.14e-05	Krt9	L2-3 IT CTX	Age_group_P14_vs_P10
Mobp	325.429	3.29959	0.956982	3.44791	0.000564942	0.00233748	Mobp	L2-3 IT CTX	Age_group_P14_vs_P10
Fst	628.589	3.29226	0.685895	4.79994	1.59e-06	1.32e-05	Fst	L2-3 IT CTX	Age_group_P14_vs_P10
Arc	1934.55	3.27686	0.872898	3.754	0.000174034	0.000827665	Arc	L2-3 IT CTX	Age_group_P14_vs_P10
Gm13848	15.143	3.26821	0.679668	4.80853	1.52e-06	1.27e-05	Gm13848	L2-3 IT CTX	Age_group_P14_vs_P10
Gm17171	121.205	3.26672	0.470871	6.93761	3.99e-12	1.07e-10	Gm17171	L2-3 IT CTX	Age_group_P14_vs_P10
Gm13480	3.33154	3.26579	1.27933	2.55274	0.010688	0.0290736	Gm13480	L2-3 IT CTX	Age_group_P14_vs_P10
Sftpc	39.22	3.2445	0.584109	5.55461	2.78e-08	3.44e-07	Sftpc	L2-3 IT CTX	Age_group_P14_vs_P10
Gm34721	10.5774	3.24402	1.16635	2.78135	0.0054133	0.0163465	Gm34721	L2-3 IT CTX	Age_group_P14_vs_P10
Hkdc1	741.825	3.2394	0.707058	4.58152	4.62e-06	3.4e-05	Hkdc1	L2-3 IT CTX	Age_group_P14_vs_P10
Gm45533	14.95	3.2389	1.12985	2.86666	0.0041483	0.0130105	Gm45533	L2-3 IT CTX	Age_group_P14_vs_P10
Myh7	2066.95	3.2044	0.335218	9.55916	1.19e-21	1.37e-19	Myh7	L2-3 IT CTX	Age_group_P14_vs_P10
Gm47133	5.09643	3.20356	1.09487	2.92598	0.00343368	0.0111167	Gm47133	L2-3 IT CTX	Age_group_P14_vs_P10
Spag5	247.58	3.19744	0.312544	10.2303	1.45e-24	2.4e-22	Spag5	L2-3 IT CTX	Age_group_P14_vs_P10
Ighg2c	12.2588	3.18035	1.30879	2.43	0.015099	0.0390555	Ighg2c	L2-3 IT CTX	Age_group_P14_vs_P10
Gm3948	25.3491	3.17549	0.671959	4.72571	2.29e-06	1.83e-05	Gm3948	L2-3 IT CTX	Age_group_P14_vs_P10
Gm50341	18.5439	3.16476	0.817138	3.87298	0.000107514	0.000545887	Gm50341	L2-3 IT CTX	Age_group_P14_vs_P10
Cd7	37.7337	3.16335	1.14353	2.7663	0.00566957	0.0169955	Cd7	L2-3 IT CTX	Age_group_P14_vs_P10
Rasgrp1	10892.6	3.16261	0.689921	4.58402	4.56e-06	3.36e-05	Rasgrp1	L2-3 IT CTX	Age_group_P14_vs_P10
2210010C04Rik	12.1226	3.1517	0.9545	3.30194	0.000960197	0.00369596	2210010C04Rik	L2-3 IT CTX	Age_group_P14_vs_P10
Nxf7	14.9201	3.15073	1.17762	2.67552	0.00746138	0.0214797	Nxf7	L2-3 IT CTX	Age_group_P14_vs_P10
Tmem174	14.2556	3.12812	0.815092	3.83775	0.000124166	0.00061791	Tmem174	L2-3 IT CTX	Age_group_P14_vs_P10
Igkc	6.514	3.12612	1.06471	2.93613	0.00332336	0.0108093	Igkc	L2-3 IT CTX	Age_group_P14_vs_P10
Fzd10os	170.824	3.09775	0.435937	7.10595	1.19e-12	3.5e-11	Fzd10os	L2-3 IT CTX	Age_group_P14_vs_P10
Tmem37	24.3803	3.09537	0.838948	3.68959	0.000224616	0.00103715	Tmem37	L2-3 IT CTX	Age_group_P14_vs_P10
Etv5	3179.52	3.09293	0.54225	5.70389	1.17e-08	1.57e-07	Etv5	L2-3 IT CTX	Age_group_P14_vs_P10
Cd302	808.261	3.05399	0.307116	9.94412	2.68e-23	3.93e-21	Cd302	L2-3 IT CTX	Age_group_P14_vs_P10
Tmem215	826.387	3.04655	0.323378	9.42104	4.47e-21	4.68e-19	Tmem215	L2-3 IT CTX	Age_group_P14_vs_P10
Mt3	10038.1	3.04566	0.579351	5.25703	1.46e-07	1.54e-06	Mt3	L2-3 IT CTX	Age_group_P14_vs_P10
Tcf23	4.4382	3.04167	1.03297	2.94458	0.00323391	0.0105703	Tcf23	L2-3 IT CTX	Age_group_P14_vs_P10
9430014N10Rik	17.6832	3.03886	0.609719	4.98403	6.23e-07	5.71e-06	9430014N10Rik	L2-3 IT CTX	Age_group_P14_vs_P10
Gm12212	16.6504	3.03879	0.639922	4.74868	2.05e-06	1.66e-05	Gm12212	L2-3 IT CTX	Age_group_P14_vs_P10
Dusp5	508.768	3.03407	0.713103	4.25474	2.09e-05	0.000129793	Dusp5	L2-3 IT CTX	Age_group_P14_vs_P10
4921539H07Rik	518.967	3.0132	0.365725	8.23899	1.74e-16	9.62e-15	4921539H07Rik	L2-3 IT CTX	Age_group_P14_vs_P10
Gm36495	16.7299	3.00693	0.846936	3.55036	0.0003847	0.00166798	Gm36495	L2-3 IT CTX	Age_group_P14_vs_P10
Ptgs2	1329.41	2.99915	0.634402	4.72752	2.27e-06	1.82e-05	Ptgs2	L2-3 IT CTX	Age_group_P14_vs_P10
Cxxc5	2257.52	2.99664	0.355783	8.42266	3.68e-17	2.36e-15	Cxxc5	L2-3 IT CTX	Age_group_P14_vs_P10
Gm33321	30.11	2.98436	0.586111	5.09181	3.55e-07	3.44e-06	Gm33321	L2-3 IT CTX	Age_group_P14_vs_P10
Gm5086	60.7591	2.9756	0.367095	8.10578	5.24e-16	2.69e-14	Gm5086	L2-3 IT CTX	Age_group_P14_vs_P10
Proser2	310.515	2.97463	0.288338	10.3165	5.94e-25	1.03e-22	Proser2	L2-3 IT CTX	Age_group_P14_vs_P10
Nptx1	4281.86	2.96973	0.751001	3.95437	7.67e-05	0.000409029	Nptx1	L2-3 IT CTX	Age_group_P14_vs_P10
Ccn4	350.302	2.95236	0.381162	7.74568	9.51e-15	3.99e-13	Ccn4	L2-3 IT CTX	Age_group_P14_vs_P10
Gm49415	12.4709	2.94587	0.933465	3.15585	0.00160033	0.00575249	Gm49415	L2-3 IT CTX	Age_group_P14_vs_P10
Rnf207	197.486	2.92328	0.275477	10.6117	2.63e-26	5.57e-24	Rnf207	L2-3 IT CTX	Age_group_P14_vs_P10
Gjb6	24.649	2.91944	1.00587	2.90241	0.00370302	0.011838	Gjb6	L2-3 IT CTX	Age_group_P14_vs_P10
4933412O06Rik	384.192	2.91808	0.599964	4.86375	1.15e-06	9.92e-06	4933412O06Rik	L2-3 IT CTX	Age_group_P14_vs_P10
Dapk2	343.127	2.91629	0.323025	9.02805	1.75e-19	1.5e-17	Dapk2	L2-3 IT CTX	Age_group_P14_vs_P10
Tcap	291.038	2.89734	0.772707	3.7496	0.00017712	0.000841483	Tcap	L2-3 IT CTX	Age_group_P14_vs_P10
Extl1	1739.3	2.88037	0.582941	4.94111	7.77e-07	6.95e-06	Extl1	L2-3 IT CTX	Age_group_P14_vs_P10
Vasn	223.809	2.87737	0.409759	7.02211	2.19e-12	6.1e-11	Vasn	L2-3 IT CTX	Age_group_P14_vs_P10
Gadd45a	61.9096	2.87667	0.52355	5.49455	3.92e-08	4.68e-07	Gadd45a	L2-3 IT CTX	Age_group_P14_vs_P10
Sorcs3	11783.7	2.86167	0.633889	4.51446	6.35e-06	4.51e-05	Sorcs3	L2-3 IT CTX	Age_group_P14_vs_P10
Nefm	5847.98	2.85808	0.30613	9.33619	9.99e-21	1.01e-18	Nefm	L2-3 IT CTX	Age_group_P14_vs_P10
Inka2	5599.83	2.85679	0.69855	4.0896	4.32e-05	0.000246586	Inka2	L2-3 IT CTX	Age_group_P14_vs_P10
Tnfrsf25	229.15	2.85562	0.637209	4.48145	7.41e-06	5.17e-05	Tnfrsf25	L2-3 IT CTX	Age_group_P14_vs_P10
Cgrrf1	909.42	2.85553	0.347569	8.21573	2.11e-16	1.15e-14	Cgrrf1	L2-3 IT CTX	Age_group_P14_vs_P10
9030204H09Rik	36.0046	2.85533	0.504605	5.65855	1.53e-08	1.99e-07	9030204H09Rik	L2-3 IT CTX	Age_group_P14_vs_P10
C130074G19Rik	730.699	2.85393	0.307666	9.27604	1.76e-20	1.75e-18	C130074G19Rik	L2-3 IT CTX	Age_group_P14_vs_P10
Pacsin3	716.843	2.84753	0.733009	3.88472	0.000102449	0.000522625	Pacsin3	L2-3 IT CTX	Age_group_P14_vs_P10
Sertm1	1585.95	2.83623	0.325953	8.70134	3.28e-18	2.46e-16	Sertm1	L2-3 IT CTX	Age_group_P14_vs_P10
1700047F07Rik	362.924	2.83539	0.359854	7.87929	3.29e-15	1.5e-13	1700047F07Rik	L2-3 IT CTX	Age_group_P14_vs_P10
Aldh1l1	766.357	2.83139	0.53138	5.32838	9.91e-08	1.08e-06	Aldh1l1	L2-3 IT CTX	Age_group_P14_vs_P10
Ngf	521.858	2.82349	0.374691	7.53553	4.86e-14	1.81e-12	Ngf	L2-3 IT CTX	Age_group_P14_vs_P10
Cd34	3398.73	2.8232	0.328604	8.59151	8.58e-18	5.96e-16	Cd34	L2-3 IT CTX	Age_group_P14_vs_P10
Kctd8	2107.49	2.81255	0.493687	5.69703	1.22e-08	1.63e-07	Kctd8	L2-3 IT CTX	Age_group_P14_vs_P10
Fibcd1	510.366	2.81244	0.193915	14.5035	1.15e-47	2.63e-44	Fibcd1	L2-3 IT CTX	Age_group_P14_vs_P10
Lgi4	135.756	2.80716	0.360913	7.77795	7.37e-15	3.17e-13	Lgi4	L2-3 IT CTX	Age_group_P14_vs_P10
Gm28884	28.0119	2.8065	0.508522	5.51894	3.41e-08	4.16e-07	Gm28884	L2-3 IT CTX	Age_group_P14_vs_P10
Qrfpr	1049.41	2.79979	0.321891	8.69794	3.38e-18	2.52e-16	Qrfpr	L2-3 IT CTX	Age_group_P14_vs_P10
Hhip	107.331	2.79696	0.445734	6.27496	3.5e-10	6.51e-09	Hhip	L2-3 IT CTX	Age_group_P14_vs_P10
4933428C19Rik	18.5827	2.79279	0.632798	4.4134	1.02e-05	6.83e-05	4933428C19Rik	L2-3 IT CTX	Age_group_P14_vs_P10
4833407H14Rik	6.84863	2.78775	0.941302	2.96159	0.0030605	0.0100869	4833407H14Rik	L2-3 IT CTX	Age_group_P14_vs_P10
Dio3	37.6357	2.77883	1.17725	2.36044	0.0182531	0.0455025	Dio3	L2-3 IT CTX	Age_group_P14_vs_P10
Igsf11	2222.58	2.76394	0.287923	9.59958	8.03e-22	9.64e-20	Igsf11	L2-3 IT CTX	Age_group_P14_vs_P10
Robo3	2118.2	2.75563	0.303513	9.07912	1.09e-19	9.78e-18	Robo3	L2-3 IT CTX	Age_group_P14_vs_P10
Gm41307	5.58306	2.75539	1.08317	2.54382	0.0109646	0.0297316	Gm41307	L2-3 IT CTX	Age_group_P14_vs_P10
Spn	8.57344	2.75195	0.806023	3.41423	0.00063962	0.00259935	Spn	L2-3 IT CTX	Age_group_P14_vs_P10
Gm42679	66.0104	2.75178	0.378355	7.27302	3.52e-13	1.13e-11	Gm42679	L2-3 IT CTX	Age_group_P14_vs_P10
Gm31450	6.9643	2.75065	0.926513	2.96882	0.00298946	0.00988619	Gm31450	L2-3 IT CTX	Age_group_P14_vs_P10
Neurod4	33.8434	2.7492	0.407228	6.75101	1.47e-11	3.52e-10	Neurod4	L2-3 IT CTX	Age_group_P14_vs_P10
Frzb	411.997	2.74596	0.341072	8.05096	8.21e-16	4.09e-14	Frzb	L2-3 IT CTX	Age_group_P14_vs_P10
Mei1	286.049	2.73566	0.277757	9.84909	6.92e-23	9.73e-21	Mei1	L2-3 IT CTX	Age_group_P14_vs_P10
St8sia5	2487.94	2.73241	0.528135	5.17369	2.3e-07	2.32e-06	St8sia5	L2-3 IT CTX	Age_group_P14_vs_P10
C730002L08Rik	1866.02	2.70403	0.257476	10.5021	8.45e-26	1.69e-23	C730002L08Rik	L2-3 IT CTX	Age_group_P14_vs_P10
Prss22	472.5	2.70136	0.557624	4.84442	1.27e-06	1.08e-05	Prss22	L2-3 IT CTX	Age_group_P14_vs_P10
Atp2c2	50.916	2.70119	0.458015	5.89759	3.69e-09	5.54e-08	Atp2c2	L2-3 IT CTX	Age_group_P14_vs_P10
Tmod1	1804.53	2.69828	0.259204	10.4099	2.24e-25	4.25e-23	Tmod1	L2-3 IT CTX	Age_group_P14_vs_P10
Cited4	687.316	2.69248	0.323204	8.33059	8.04e-17	4.73e-15	Cited4	L2-3 IT CTX	Age_group_P14_vs_P10
Spry2	2569.25	2.69215	0.475174	5.66561	1.47e-08	1.92e-07	Spry2	L2-3 IT CTX	Age_group_P14_vs_P10
9330179D12Rik	269.774	2.6916	0.636023	4.23193	2.32e-05	0.000142125	9330179D12Rik	L2-3 IT CTX	Age_group_P14_vs_P10
Ppp1r1b	1039.56	2.69068	0.297951	9.03061	1.71e-19	1.49e-17	Ppp1r1b	L2-3 IT CTX	Age_group_P14_vs_P10
Exph5	1834.52	2.68801	0.620157	4.33441	1.46e-05	9.4e-05	Exph5	L2-3 IT CTX	Age_group_P14_vs_P10
Gm42775	43.4958	2.67953	0.569743	4.70305	2.56e-06	2.01e-05	Gm42775	L2-3 IT CTX	Age_group_P14_vs_P10
Sec16b	92.31	2.66618	0.335022	7.95823	1.75e-15	8.21e-14	Sec16b	L2-3 IT CTX	Age_group_P14_vs_P10
Mgp	64.3044	2.66608	0.520307	5.12406	2.99e-07	2.95e-06	Mgp	L2-3 IT CTX	Age_group_P14_vs_P10
Gm49906	140.667	2.65732	0.468684	5.66973	1.43e-08	1.88e-07	Gm49906	L2-3 IT CTX	Age_group_P14_vs_P10
Mybpc3	73.1809	2.65723	0.379843	6.99561	2.64e-12	7.29e-11	Mybpc3	L2-3 IT CTX	Age_group_P14_vs_P10
Slc1a2	29236.2	2.651	0.602595	4.39931	1.09e-05	7.21e-05	Slc1a2	L2-3 IT CTX	Age_group_P14_vs_P10
Adra2c	1032.89	2.65003	0.364185	7.27661	3.42e-13	1.11e-11	Adra2c	L2-3 IT CTX	Age_group_P14_vs_P10
Nbl1	1102.31	2.64814	0.336397	7.87208	3.49e-15	1.57e-13	Nbl1	L2-3 IT CTX	Age_group_P14_vs_P10
Gm35161	792.527	2.64501	0.368588	7.17605	7.18e-13	2.18e-11	Gm35161	L2-3 IT CTX	Age_group_P14_vs_P10
Gm32629	16.7563	2.63922	0.763415	3.45712	0.000545982	0.00226817	Gm32629	L2-3 IT CTX	Age_group_P14_vs_P10
1700007P06Rik	52.2298	2.63519	0.378909	6.95467	3.53e-12	9.59e-11	1700007P06Rik	L2-3 IT CTX	Age_group_P14_vs_P10
Wee1	741.456	2.62667	0.276851	9.48766	2.36e-21	2.58e-19	Wee1	L2-3 IT CTX	Age_group_P14_vs_P10
Gm45338	8.68816	2.61849	0.969011	2.70223	0.00688762	0.0200613	Gm45338	L2-3 IT CTX	Age_group_P14_vs_P10
Fxyd1	755.356	2.61835	0.357849	7.31691	2.54e-13	8.39e-12	Fxyd1	L2-3 IT CTX	Age_group_P14_vs_P10
Lyzl4	1053.7	2.6159	0.53036	4.93232	8.13e-07	7.24e-06	Lyzl4	L2-3 IT CTX	Age_group_P14_vs_P10
A930001C03Rik	14.8734	2.61156	0.630849	4.13976	3.48e-05	0.000203021	A930001C03Rik	L2-3 IT CTX	Age_group_P14_vs_P10
A630023P12Rik	47.2981	2.60588	0.473069	5.50846	3.62e-08	4.38e-07	A630023P12Rik	L2-3 IT CTX	Age_group_P14_vs_P10
Gm40493	71.9883	2.60545	0.391027	6.66309	2.68e-11	6.16e-10	Gm40493	L2-3 IT CTX	Age_group_P14_vs_P10
1700007F19Rik	36.264	2.60032	0.53799	4.83339	1.34e-06	1.14e-05	1700007F19Rik	L2-3 IT CTX	Age_group_P14_vs_P10
Gm48697	9.8092	2.59312	0.80819	3.20855	0.00133406	0.00490698	Gm48697	L2-3 IT CTX	Age_group_P14_vs_P10
Macc1	245.724	2.58586	0.325186	7.95193	1.84e-15	8.61e-14	Macc1	L2-3 IT CTX	Age_group_P14_vs_P10
Gm30794	11.3049	2.57341	0.714635	3.60101	0.000316982	0.00140917	Gm30794	L2-3 IT CTX	Age_group_P14_vs_P10
Gm26684	85.8504	2.5697	0.470727	5.459	4.79e-08	5.61e-07	Gm26684	L2-3 IT CTX	Age_group_P14_vs_P10
Adgrd1	633.401	2.56284	0.389705	6.57635	4.82e-11	1.05e-09	Adgrd1	L2-3 IT CTX	Age_group_P14_vs_P10
Gm11549	2052.85	2.56188	0.680152	3.76662	0.000165471	0.000791266	Gm11549	L2-3 IT CTX	Age_group_P14_vs_P10
Mansc1	148.378	2.55688	0.342774	7.45939	8.69e-14	3.11e-12	Mansc1	L2-3 IT CTX	Age_group_P14_vs_P10
Sgcz	26413.1	2.54359	0.327211	7.77356	7.63e-15	3.27e-13	Sgcz	L2-3 IT CTX	Age_group_P14_vs_P10
Gm50026	23.7816	2.54163	0.669893	3.79409	0.000148188	0.000720345	Gm50026	L2-3 IT CTX	Age_group_P14_vs_P10
Gm45869	4.3301	2.53493	1.08811	2.32967	0.0198238	0.048678	Gm45869	L2-3 IT CTX	Age_group_P14_vs_P10
Acot5	92.5922	2.52853	0.458111	5.51948	3.4e-08	4.15e-07	Acot5	L2-3 IT CTX	Age_group_P14_vs_P10
Gm13601	322.146	2.51773	0.28653	8.78698	1.54e-18	1.2e-16	Gm13601	L2-3 IT CTX	Age_group_P14_vs_P10
Tnfaip6	403.114	2.51751	1.06477	2.36437	0.0180608	0.0451308	Tnfaip6	L2-3 IT CTX	Age_group_P14_vs_P10
Hlf	12015.3	2.51341	0.216819	11.5922	4.51e-31	1.57e-28	Hlf	L2-3 IT CTX	Age_group_P14_vs_P10
Gm35823	306.001	2.50914	0.437178	5.73939	9.5e-09	1.3e-07	Gm35823	L2-3 IT CTX	Age_group_P14_vs_P10
Egr1	21336.6	2.50448	0.559543	4.47594	7.61e-06	5.29e-05	Egr1	L2-3 IT CTX	Age_group_P14_vs_P10
Gm10856	31.1837	2.50391	0.473754	5.28526	1.26e-07	1.34e-06	Gm10856	L2-3 IT CTX	Age_group_P14_vs_P10
Crct1	15.2802	2.5015	0.998104	2.50625	0.0122018	0.0326127	Crct1	L2-3 IT CTX	Age_group_P14_vs_P10
Btg2	1815.34	2.49825	0.297032	8.41069	4.08e-17	2.59e-15	Btg2	L2-3 IT CTX	Age_group_P14_vs_P10
Megf11	1662.12	2.49789	0.323155	7.72971	1.08e-14	4.46e-13	Megf11	L2-3 IT CTX	Age_group_P14_vs_P10
Vmn2r84	505.155	2.48822	0.228844	10.873	1.55e-27	3.75e-25	Vmn2r84	L2-3 IT CTX	Age_group_P14_vs_P10
Cldn11	60.2362	2.48391	0.931333	2.66704	0.00765216	0.0219397	Cldn11	L2-3 IT CTX	Age_group_P14_vs_P10
Cntnap1	1848.25	2.48289	0.532121	4.66602	3.07e-06	2.37e-05	Cntnap1	L2-3 IT CTX	Age_group_P14_vs_P10
Afp	21.2089	2.48268	0.729284	3.40427	0.000663405	0.002678	Afp	L2-3 IT CTX	Age_group_P14_vs_P10
Etl4	16908.3	2.46942	0.497622	4.96243	6.96e-07	6.32e-06	Etl4	L2-3 IT CTX	Age_group_P14_vs_P10
Pip5k1b	5233.31	2.46829	0.279222	8.83988	9.58e-19	7.75e-17	Pip5k1b	L2-3 IT CTX	Age_group_P14_vs_P10
Gsg1l	5741.76	2.44609	0.487214	5.02057	5.15e-07	4.8e-06	Gsg1l	L2-3 IT CTX	Age_group_P14_vs_P10
Ttc39b	2447.16	2.44086	0.266712	9.15169	5.6e-20	5.21e-18	Ttc39b	L2-3 IT CTX	Age_group_P14_vs_P10
Adam2	2279.16	2.44025	0.702005	3.47612	0.000508726	0.00213458	Adam2	L2-3 IT CTX	Age_group_P14_vs_P10
1700003D09Rik	64.2843	2.43631	0.41309	5.89777	3.68e-09	5.54e-08	1700003D09Rik	L2-3 IT CTX	Age_group_P14_vs_P10
2310065F04Rik	115.786	2.43085	0.42041	5.78209	7.38e-09	1.04e-07	2310065F04Rik	L2-3 IT CTX	Age_group_P14_vs_P10
Gm42891	10.7239	2.42971	0.712366	3.41077	0.000647801	0.0026274	Gm42891	L2-3 IT CTX	Age_group_P14_vs_P10
Prag1	1627.6	2.4252	0.527105	4.60098	4.21e-06	3.14e-05	Prag1	L2-3 IT CTX	Age_group_P14_vs_P10
E230016M11Rik	259.499	2.42494	0.315227	7.69266	1.44e-14	5.85e-13	E230016M11Rik	L2-3 IT CTX	Age_group_P14_vs_P10
Myo1e	1055.14	2.41768	0.540658	4.47173	7.76e-06	5.38e-05	Myo1e	L2-3 IT CTX	Age_group_P14_vs_P10
Kcna1	1870.94	2.40994	0.330519	7.29137	3.07e-13	1e-11	Kcna1	L2-3 IT CTX	Age_group_P14_vs_P10
Slfn9	9.50524	2.40281	0.87551	2.74447	0.00606085	0.0180029	Slfn9	L2-3 IT CTX	Age_group_P14_vs_P10
2010007H06Rik	19.8173	2.39865	0.558774	4.29271	1.77e-05	0.000111811	2010007H06Rik	L2-3 IT CTX	Age_group_P14_vs_P10
Gm45470	90.3278	2.39602	0.410451	5.83753	5.3e-09	7.68e-08	Gm45470	L2-3 IT CTX	Age_group_P14_vs_P10
Gabrd	1979.7	2.3951	0.344849	6.94536	3.78e-12	1.02e-10	Gabrd	L2-3 IT CTX	Age_group_P14_vs_P10
Gm39822	74.3045	2.37776	0.51046	4.65806	3.19e-06	2.45e-05	Gm39822	L2-3 IT CTX	Age_group_P14_vs_P10
Ackr2	234.288	2.37349	0.454142	5.22631	1.73e-07	1.78e-06	Ackr2	L2-3 IT CTX	Age_group_P14_vs_P10
Egr2	509.333	2.37328	0.983541	2.413	0.0158219	0.0405122	Egr2	L2-3 IT CTX	Age_group_P14_vs_P10
Gm9898	10.4412	2.36845	0.720673	3.28645	0.0010146	0.00388064	Gm9898	L2-3 IT CTX	Age_group_P14_vs_P10
Fam78a	84.7124	2.36287	0.412263	5.73146	9.96e-09	1.36e-07	Fam78a	L2-3 IT CTX	Age_group_P14_vs_P10
Gm15721	475.548	2.3563	0.346532	6.79965	1.05e-11	2.58e-10	Gm15721	L2-3 IT CTX	Age_group_P14_vs_P10
Gm15624	168.682	2.35213	0.316195	7.43888	1.02e-13	3.54e-12	Gm15624	L2-3 IT CTX	Age_group_P14_vs_P10
Pbp2	31.3592	2.3508	0.514895	4.5656	4.98e-06	3.63e-05	Pbp2	L2-3 IT CTX	Age_group_P14_vs_P10
Sdc4	33.0754	2.35031	0.821233	2.86193	0.00421074	0.0131781	Sdc4	L2-3 IT CTX	Age_group_P14_vs_P10
Arr3	130.707	2.34928	0.455245	5.16046	2.46e-07	2.47e-06	Arr3	L2-3 IT CTX	Age_group_P14_vs_P10
Itm2c	15791.3	2.32551	0.299486	7.76501	8.16e-15	3.48e-13	Itm2c	L2-3 IT CTX	Age_group_P14_vs_P10
Rasl11a	163.313	2.32015	0.66984	3.46373	0.000532732	0.00222031	Rasl11a	L2-3 IT CTX	Age_group_P14_vs_P10
Hrh2	1519.35	2.31601	0.274157	8.44775	2.97e-17	1.91e-15	Hrh2	L2-3 IT CTX	Age_group_P14_vs_P10
Fgd6	198.817	2.31449	0.301991	7.6641	1.8e-14	7.2e-13	Fgd6	L2-3 IT CTX	Age_group_P14_vs_P10
Gm7276	290.502	2.31428	0.349359	6.62438	3.49e-11	7.86e-10	Gm7276	L2-3 IT CTX	Age_group_P14_vs_P10
A530046M15Rik	201.372	2.31326	0.430607	5.37209	7.78e-08	8.68e-07	A530046M15Rik	L2-3 IT CTX	Age_group_P14_vs_P10
Gpr83	173.334	2.31032	0.834014	2.77012	0.00560354	0.016827	Gpr83	L2-3 IT CTX	Age_group_P14_vs_P10
Tbc1d2	354.64	2.31012	0.291685	7.9199	2.38e-15	1.1e-13	Tbc1d2	L2-3 IT CTX	Age_group_P14_vs_P10
Pip5k1bos	26.9117	2.30727	0.555294	4.15503	3.25e-05	0.000191611	Pip5k1bos	L2-3 IT CTX	Age_group_P14_vs_P10
Epop	1566.4	2.30405	0.254065	9.06874	1.2e-19	1.06e-17	Epop	L2-3 IT CTX	Age_group_P14_vs_P10
Bdnf	6822.81	2.29979	0.521003	4.41415	1.01e-05	6.81e-05	Bdnf	L2-3 IT CTX	Age_group_P14_vs_P10
Gm43755	16.0005	2.2925	0.569151	4.02794	5.63e-05	0.00031048	Gm43755	L2-3 IT CTX	Age_group_P14_vs_P10
Rgs8	6255.74	2.28725	0.5179	4.41639	1e-05	6.75e-05	Rgs8	L2-3 IT CTX	Age_group_P14_vs_P10
Per2	1534.21	2.28207	0.551775	4.13587	3.54e-05	0.000206218	Per2	L2-3 IT CTX	Age_group_P14_vs_P10
Agt	35.6719	2.27787	0.526351	4.32767	1.51e-05	9.68e-05	Agt	L2-3 IT CTX	Age_group_P14_vs_P10
Etv1	1343.26	2.27388	0.334427	6.79932	1.05e-11	2.59e-10	Etv1	L2-3 IT CTX	Age_group_P14_vs_P10
Col6a1	131.041	2.27326	0.772488	2.94277	0.00325287	0.0106229	Col6a1	L2-3 IT CTX	Age_group_P14_vs_P10
Prima1	7.28781	2.26502	0.782059	2.89622	0.00377682	0.012019	Prima1	L2-3 IT CTX	Age_group_P14_vs_P10
Vmn2r85	778.979	2.254	0.15226	14.8036	1.39e-49	4.07e-46	Vmn2r85	L2-3 IT CTX	Age_group_P14_vs_P10
Cdh22	1283.65	2.25013	0.324466	6.93486	4.07e-12	1.09e-10	Cdh22	L2-3 IT CTX	Age_group_P14_vs_P10
Gm5432	176.762	2.24996	0.411513	5.46753	4.56e-08	5.36e-07	Gm5432	L2-3 IT CTX	Age_group_P14_vs_P10
Gm20319	167.412	2.24889	0.329638	6.82231	8.96e-12	2.24e-10	Gm20319	L2-3 IT CTX	Age_group_P14_vs_P10
Itgb6	91.1982	2.22156	0.463971	4.78815	1.68e-06	1.39e-05	Itgb6	L2-3 IT CTX	Age_group_P14_vs_P10
Alox12b	24.6535	2.22115	0.723267	3.071	0.00213343	0.0073659	Alox12b	L2-3 IT CTX	Age_group_P14_vs_P10
9430069I07Rik	36.3686	2.21696	0.402561	5.50715	3.65e-08	4.4e-07	9430069I07Rik	L2-3 IT CTX	Age_group_P14_vs_P10
Cck	31322.7	2.21559	0.309366	7.16171	7.97e-13	2.39e-11	Cck	L2-3 IT CTX	Age_group_P14_vs_P10
Gm12860	8.60401	2.20979	0.767129	2.88059	0.00396926	0.0125331	Gm12860	L2-3 IT CTX	Age_group_P14_vs_P10
1700016P03Rik	3594.58	2.20892	0.545763	4.04739	5.18e-05	0.000289272	1700016P03Rik	L2-3 IT CTX	Age_group_P14_vs_P10
Gm32468	40.2705	2.20685	0.380188	5.80462	6.45e-09	9.18e-08	Gm32468	L2-3 IT CTX	Age_group_P14_vs_P10
Gjd3	6.02316	2.20406	0.943998	2.33482	0.0195529	0.0481509	Gjd3	L2-3 IT CTX	Age_group_P14_vs_P10
Gm2115	112.627	2.19775	0.34996	6.28	3.39e-10	6.33e-09	Gm2115	L2-3 IT CTX	Age_group_P14_vs_P10
Itgav	4642.88	2.19697	0.271999	8.07713	6.63e-16	3.35e-14	Itgav	L2-3 IT CTX	Age_group_P14_vs_P10
Serpini1	9382.34	2.19677	0.183833	11.9498	6.5e-33	3.04e-30	Serpini1	L2-3 IT CTX	Age_group_P14_vs_P10
Gm42941	307.27	2.19571	0.306746	7.15806	8.18e-13	2.45e-11	Gm42941	L2-3 IT CTX	Age_group_P14_vs_P10
Gm45092	10.1083	2.19323	0.721011	3.04187	0.00235111	0.00801507	Gm45092	L2-3 IT CTX	Age_group_P14_vs_P10
Tyro3	3724.34	2.1922	0.253958	8.63214	6.02e-18	4.34e-16	Tyro3	L2-3 IT CTX	Age_group_P14_vs_P10
Gm10734	4.94033	2.19085	0.881232	2.48612	0.0129144	0.0342235	Gm10734	L2-3 IT CTX	Age_group_P14_vs_P10
Slfn2	9.75959	2.19041	0.939446	2.3316	0.0197218	0.0484797	Slfn2	L2-3 IT CTX	Age_group_P14_vs_P10
A530021J07Rik	98.5232	2.18757	0.359678	6.08203	1.19e-09	1.97e-08	A530021J07Rik	L2-3 IT CTX	Age_group_P14_vs_P10
Gm37892	19.886	2.1742	0.536471	4.05278	5.06e-05	0.00028377	Gm37892	L2-3 IT CTX	Age_group_P14_vs_P10
Adrb1	5044.59	2.17174	0.470788	4.61299	3.97e-06	2.98e-05	Adrb1	L2-3 IT CTX	Age_group_P14_vs_P10
Cd6	92.7184	2.17089	0.439373	4.94089	7.78e-07	6.95e-06	Cd6	L2-3 IT CTX	Age_group_P14_vs_P10
Sdf2l1	821.612	2.16135	0.313222	6.90038	5.19e-12	1.37e-10	Sdf2l1	L2-3 IT CTX	Age_group_P14_vs_P10
Gm48004	231.8	2.16081	0.253845	8.51232	1.7e-17	1.13e-15	Gm48004	L2-3 IT CTX	Age_group_P14_vs_P10
Nefl	14471.7	2.15987	0.318809	6.77479	1.25e-11	3.02e-10	Nefl	L2-3 IT CTX	Age_group_P14_vs_P10
Tbx22	9.92056	2.1571	0.852409	2.53059	0.011387	0.030692	Tbx22	L2-3 IT CTX	Age_group_P14_vs_P10
Pde10a	32063.5	2.15626	0.602293	3.58008	0.000343487	0.00151195	Pde10a	L2-3 IT CTX	Age_group_P14_vs_P10
Pde7b	15024.8	2.1469	0.513022	4.18481	2.85e-05	0.000170486	Pde7b	L2-3 IT CTX	Age_group_P14_vs_P10
4933407I05Rik	41.0432	2.14649	0.510441	4.20517	2.61e-05	0.000157769	4933407I05Rik	L2-3 IT CTX	Age_group_P14_vs_P10
Npc1l1	41.3754	2.13907	0.388104	5.51159	3.56e-08	4.32e-07	Npc1l1	L2-3 IT CTX	Age_group_P14_vs_P10
Gm47212	62.1388	2.13482	0.56294	3.79228	0.000149272	0.000724599	Gm47212	L2-3 IT CTX	Age_group_P14_vs_P10
BC051537	18.3659	2.12762	0.590098	3.60554	0.000311499	0.0013878	BC051537	L2-3 IT CTX	Age_group_P14_vs_P10
Laptm4b	861.789	2.12469	0.357196	5.94823	2.71e-09	4.18e-08	Laptm4b	L2-3 IT CTX	Age_group_P14_vs_P10
Mylk3	200.63	2.1224	0.657985	3.22561	0.00125704	0.00466124	Mylk3	L2-3 IT CTX	Age_group_P14_vs_P10
Ccnb1	310.072	2.12103	0.8895	2.38452	0.0171012	0.043148	Ccnb1	L2-3 IT CTX	Age_group_P14_vs_P10
Mt1	697.069	2.1185	0.694697	3.04953	0.00229199	0.00783954	Mt1	L2-3 IT CTX	Age_group_P14_vs_P10
Rarb	587.369	2.11792	0.214018	9.89599	4.33e-23	6.18e-21	Rarb	L2-3 IT CTX	Age_group_P14_vs_P10
Abcd2	2407.73	2.11525	0.269971	7.83512	4.68e-15	2.07e-13	Abcd2	L2-3 IT CTX	Age_group_P14_vs_P10
Ociad2	4560.99	2.11362	0.210175	10.0565	8.6e-24	1.32e-21	Ociad2	L2-3 IT CTX	Age_group_P14_vs_P10
Gm50376	31.5646	2.11241	0.641341	3.29374	0.000988654	0.00379341	Gm50376	L2-3 IT CTX	Age_group_P14_vs_P10
Calb1	12885.1	2.11195	0.334167	6.32004	2.62e-10	4.97e-09	Calb1	L2-3 IT CTX	Age_group_P14_vs_P10
Atp1a1	29195.9	2.11099	0.299502	7.04833	1.81e-12	5.17e-11	Atp1a1	L2-3 IT CTX	Age_group_P14_vs_P10
Foxi1	13.8977	2.10635	0.879745	2.39428	0.0166532	0.042204	Foxi1	L2-3 IT CTX	Age_group_P14_vs_P10
Gm50100	442.024	2.10355	0.402543	5.22567	1.74e-07	1.79e-06	Gm50100	L2-3 IT CTX	Age_group_P14_vs_P10
Ighm	23.9735	2.10033	0.716561	2.93113	0.0033773	0.0109588	Ighm	L2-3 IT CTX	Age_group_P14_vs_P10
Gm43154	297.719	2.09736	0.295338	7.10156	1.23e-12	3.6e-11	Gm43154	L2-3 IT CTX	Age_group_P14_vs_P10
Gm15411	343.141	2.09269	0.290179	7.21171	5.53e-13	1.72e-11	Gm15411	L2-3 IT CTX	Age_group_P14_vs_P10
Car7	1985.93	2.08771	0.355213	5.87735	4.17e-09	6.2e-08	Car7	L2-3 IT CTX	Age_group_P14_vs_P10
Slc9a3	140.49	2.08539	0.3292	6.33471	2.38e-10	4.54e-09	Slc9a3	L2-3 IT CTX	Age_group_P14_vs_P10
Gm14397	12.3385	2.08486	0.70091	2.97451	0.00293456	0.00973748	Gm14397	L2-3 IT CTX	Age_group_P14_vs_P10
Cap2	19210	2.08262	0.241669	8.61764	6.83e-18	4.89e-16	Cap2	L2-3 IT CTX	Age_group_P14_vs_P10
1700030F04Rik	718.128	2.07597	0.310248	6.69133	2.21e-11	5.17e-10	1700030F04Rik	L2-3 IT CTX	Age_group_P14_vs_P10
Lnp1	9.91701	2.07253	0.765781	2.70642	0.00680122	0.0198462	Lnp1	L2-3 IT CTX	Age_group_P14_vs_P10
Padi2	24.7782	2.07065	0.439921	4.70686	2.52e-06	1.98e-05	Padi2	L2-3 IT CTX	Age_group_P14_vs_P10
Rilpl1	3394.27	2.06524	0.227103	9.09386	9.56e-20	8.69e-18	Rilpl1	L2-3 IT CTX	Age_group_P14_vs_P10
Gm50399	45.1655	2.06315	0.417763	4.93856	7.87e-07	7.03e-06	Gm50399	L2-3 IT CTX	Age_group_P14_vs_P10
Il1rap	4309.5	2.0626	0.322921	6.38732	1.69e-10	3.31e-09	Il1rap	L2-3 IT CTX	Age_group_P14_vs_P10
Gm16271	55.6836	2.05737	0.648676	3.17164	0.00151579	0.00549479	Gm16271	L2-3 IT CTX	Age_group_P14_vs_P10
Mhrt	33.4928	2.05627	0.538443	3.81892	0.000134037	0.000660315	Mhrt	L2-3 IT CTX	Age_group_P14_vs_P10
2210408F21Rik	5228.27	2.05299	0.32262	6.36351	1.97e-10	3.83e-09	2210408F21Rik	L2-3 IT CTX	Age_group_P14_vs_P10
Gm15584	424.399	2.04812	0.23976	8.54236	1.32e-17	8.8e-16	Gm15584	L2-3 IT CTX	Age_group_P14_vs_P10
Kcnj2	685.24	2.04392	0.337449	6.05698	1.39e-09	2.27e-08	Kcnj2	L2-3 IT CTX	Age_group_P14_vs_P10
Gm48003	785.846	2.04389	0.381322	5.35999	8.32e-08	9.24e-07	Gm48003	L2-3 IT CTX	Age_group_P14_vs_P10
A430010J10Rik	44.5432	2.04207	0.380215	5.37083	7.84e-08	8.73e-07	A430010J10Rik	L2-3 IT CTX	Age_group_P14_vs_P10
Pcx	598.896	2.04138	0.19722	10.3508	4.15e-25	7.35e-23	Pcx	L2-3 IT CTX	Age_group_P14_vs_P10
Asb2	19.3935	2.04094	0.555922	3.67127	0.000241347	0.00110719	Asb2	L2-3 IT CTX	Age_group_P14_vs_P10
Smim22	15.3276	2.03982	0.572648	3.56208	0.000367923	0.00160643	Smim22	L2-3 IT CTX	Age_group_P14_vs_P10
Creb3l2	172.021	2.03814	0.320523	6.3588	2.03e-10	3.94e-09	Creb3l2	L2-3 IT CTX	Age_group_P14_vs_P10
Gm14015	22.5437	2.03542	0.562883	3.61606	0.000299126	0.0013376	Gm14015	L2-3 IT CTX	Age_group_P14_vs_P10
Cxcl12	1037.02	2.03051	0.207937	9.76501	1.59e-22	2.12e-20	Cxcl12	L2-3 IT CTX	Age_group_P14_vs_P10
Rgs14	805.599	2.02867	0.290863	6.97464	3.07e-12	8.38e-11	Rgs14	L2-3 IT CTX	Age_group_P14_vs_P10
Palmd	4031.76	2.0238	0.350715	5.77051	7.9e-09	1.1e-07	Palmd	L2-3 IT CTX	Age_group_P14_vs_P10
Syt17	3541.12	2.02158	0.341721	5.91587	3.3e-09	5e-08	Syt17	L2-3 IT CTX	Age_group_P14_vs_P10
2310015D24Rik	9.04006	2.01502	0.706703	2.85129	0.00435424	0.0135735	2310015D24Rik	L2-3 IT CTX	Age_group_P14_vs_P10
Dgkb	27475.6	2.01009	0.184652	10.8858	1.35e-27	3.3e-25	Dgkb	L2-3 IT CTX	Age_group_P14_vs_P10
Gm38642	110.445	2.00882	0.332881	6.03465	1.59e-09	2.57e-08	Gm38642	L2-3 IT CTX	Age_group_P14_vs_P10
Gm10421	278.219	2.00853	0.333398	6.02441	1.7e-09	2.72e-08	Gm10421	L2-3 IT CTX	Age_group_P14_vs_P10
Gm11840	18.1403	2.00491	0.746224	2.68674	0.00721523	0.0208617	Gm11840	L2-3 IT CTX	Age_group_P14_vs_P10
Mag	53.7887	1.99777	0.725341	2.75425	0.00588264	0.0175421	Mag	L2-3 IT CTX	Age_group_P14_vs_P10
1700001L05Rik	315.502	1.99367	0.237979	8.37749	5.41e-17	3.31e-15	1700001L05Rik	L2-3 IT CTX	Age_group_P14_vs_P10
Six4	18.8116	1.98758	0.70242	2.82962	0.00466027	0.0143636	Six4	L2-3 IT CTX	Age_group_P14_vs_P10
Herc6	682.456	1.98281	0.224573	8.82924	1.05e-18	8.42e-17	Herc6	L2-3 IT CTX	Age_group_P14_vs_P10
Myh1	32.8884	1.98171	0.490879	4.03707	5.41e-05	0.000300747	Myh1	L2-3 IT CTX	Age_group_P14_vs_P10
Gm34574	78.7737	1.9814	0.304659	6.50367	7.84e-11	1.64e-09	Gm34574	L2-3 IT CTX	Age_group_P14_vs_P10
Gm15756	11.6393	1.97748	0.627657	3.15057	0.0016295	0.00584513	Gm15756	L2-3 IT CTX	Age_group_P14_vs_P10
9230117E06Rik	11.947	1.97733	0.685849	2.88303	0.00393865	0.0124441	9230117E06Rik	L2-3 IT CTX	Age_group_P14_vs_P10
Gm42937	185.327	1.97464	0.339798	5.8112	6.2e-09	8.85e-08	Gm42937	L2-3 IT CTX	Age_group_P14_vs_P10
Fzd2	60.8309	1.9722	0.489012	4.03303	5.51e-05	0.000304885	Fzd2	L2-3 IT CTX	Age_group_P14_vs_P10
Gm49198	6.84272	1.97014	0.749684	2.62797	0.00858972	0.0241757	Gm49198	L2-3 IT CTX	Age_group_P14_vs_P10
Gprc5b	207.519	1.96838	0.374226	5.25985	1.44e-07	1.52e-06	Gprc5b	L2-3 IT CTX	Age_group_P14_vs_P10
Heg1	975.53	1.96603	0.23553	8.34727	6.99e-17	4.2e-15	Heg1	L2-3 IT CTX	Age_group_P14_vs_P10
Fndc1	199.935	1.96588	0.647321	3.03695	0.00238983	0.00813359	Fndc1	L2-3 IT CTX	Age_group_P14_vs_P10
Gm47523	200.976	1.95953	0.318851	6.14562	7.97e-10	1.37e-08	Gm47523	L2-3 IT CTX	Age_group_P14_vs_P10
Camk2n1	224415	1.95803	0.32724	5.98346	2.18e-09	3.45e-08	Camk2n1	L2-3 IT CTX	Age_group_P14_vs_P10
Gm43240	12.7369	1.95472	0.812709	2.40519	0.0161641	0.04126	Gm43240	L2-3 IT CTX	Age_group_P14_vs_P10
Gm14317	218.918	1.95377	0.642105	3.04275	0.00234424	0.00799514	Gm14317	L2-3 IT CTX	Age_group_P14_vs_P10
Maml3	8708.61	1.95346	0.667244	2.92765	0.00341531	0.0110646	Maml3	L2-3 IT CTX	Age_group_P14_vs_P10
Samd3	183.996	1.94962	0.276688	7.04629	1.84e-12	5.24e-11	Samd3	L2-3 IT CTX	Age_group_P14_vs_P10
4930572G02Rik	30.7024	1.94315	0.46843	4.14821	3.35e-05	0.000196616	4930572G02Rik	L2-3 IT CTX	Age_group_P14_vs_P10
Rreb1	478.916	1.94295	0.309733	6.27301	3.54e-10	6.58e-09	Rreb1	L2-3 IT CTX	Age_group_P14_vs_P10
Htr6	30.7746	1.94269	0.47727	4.07042	4.69e-05	0.00026521	Htr6	L2-3 IT CTX	Age_group_P14_vs_P10
Sstr3	830.989	1.9401	0.378058	5.13175	2.87e-07	2.85e-06	Sstr3	L2-3 IT CTX	Age_group_P14_vs_P10
1700041G16Rik	10.0687	1.93952	0.706333	2.7459	0.00603455	0.0179403	1700041G16Rik	L2-3 IT CTX	Age_group_P14_vs_P10
Slc15a2	129.382	1.93822	0.788006	2.45965	0.0139073	0.0363992	Slc15a2	L2-3 IT CTX	Age_group_P14_vs_P10
Vipr1	890.333	1.93694	0.299251	6.47263	9.63e-11	1.96e-09	Vipr1	L2-3 IT CTX	Age_group_P14_vs_P10
Fos	2202.59	1.93611	0.719911	2.68938	0.00715855	0.0207182	Fos	L2-3 IT CTX	Age_group_P14_vs_P10
Ar	3187.85	1.93445	0.246081	7.86105	3.81e-15	1.7e-13	Ar	L2-3 IT CTX	Age_group_P14_vs_P10
Irf8	82.1916	1.93389	0.353524	5.47032	4.49e-08	5.29e-07	Irf8	L2-3 IT CTX	Age_group_P14_vs_P10
Scn2b	5824.3	1.93242	0.254671	7.58789	3.25e-14	1.25e-12	Scn2b	L2-3 IT CTX	Age_group_P14_vs_P10
Gm20692	26.1364	1.93214	0.518593	3.72574	0.000194746	0.000916297	Gm20692	L2-3 IT CTX	Age_group_P14_vs_P10
B230217J21Rik	60.173	1.92856	0.335345	5.75097	8.87e-09	1.22e-07	B230217J21Rik	L2-3 IT CTX	Age_group_P14_vs_P10
Opn1mw	15.1844	1.92771	0.577933	3.33552	0.00085139	0.00332954	Opn1mw	L2-3 IT CTX	Age_group_P14_vs_P10
Gm30541	246.014	1.92611	0.282925	6.80784	9.91e-12	2.46e-10	Gm30541	L2-3 IT CTX	Age_group_P14_vs_P10
Vgf	5045.96	1.92542	0.547354	3.51768	0.000435329	0.00186079	Vgf	L2-3 IT CTX	Age_group_P14_vs_P10
Prickle1	14953.1	1.92522	0.240037	8.02053	1.05e-15	5.11e-14	Prickle1	L2-3 IT CTX	Age_group_P14_vs_P10
Flt3	331.147	1.9248	0.308257	6.24413	4.26e-10	7.71e-09	Flt3	L2-3 IT CTX	Age_group_P14_vs_P10
Tuba8	32.802	1.91831	0.482327	3.97719	6.97e-05	0.000375699	Tuba8	L2-3 IT CTX	Age_group_P14_vs_P10
Plag1	307.905	1.91702	0.290934	6.58918	4.42e-11	9.79e-10	Plag1	L2-3 IT CTX	Age_group_P14_vs_P10
Ier5	3008.31	1.90623	0.32942	5.78663	7.18e-09	1.01e-07	Ier5	L2-3 IT CTX	Age_group_P14_vs_P10
Gm50394	41.7292	1.90431	0.534866	3.56035	0.000370359	0.00161466	Gm50394	L2-3 IT CTX	Age_group_P14_vs_P10
Adgra1	1526.07	1.90359	0.512005	3.71791	0.000200878	0.00094151	Adgra1	L2-3 IT CTX	Age_group_P14_vs_P10
Fam160a1	291.011	1.90323	0.332701	5.72053	1.06e-08	1.44e-07	Fam160a1	L2-3 IT CTX	Age_group_P14_vs_P10
Gm45187	237.197	1.90209	0.244803	7.76985	7.86e-15	3.36e-13	Gm45187	L2-3 IT CTX	Age_group_P14_vs_P10
Gm10530	9.99688	1.90198	0.81934	2.32135	0.0202678	0.0496024	Gm10530	L2-3 IT CTX	Age_group_P14_vs_P10
Serpinb1b	8.64426	1.90161	0.658346	2.88847	0.00387123	0.0122737	Serpinb1b	L2-3 IT CTX	Age_group_P14_vs_P10
Arpp19	21373.2	1.90066	0.144712	13.1341	2.1e-39	1.8e-36	Arpp19	L2-3 IT CTX	Age_group_P14_vs_P10
Trim71	128.35	1.90065	0.439766	4.32195	1.55e-05	9.91e-05	Trim71	L2-3 IT CTX	Age_group_P14_vs_P10
Gm6145	139.753	1.89875	0.381898	4.97188	6.63e-07	6.05e-06	Gm6145	L2-3 IT CTX	Age_group_P14_vs_P10
Fosl2	1256.27	1.89867	0.591688	3.2089	0.00133245	0.00490194	Fosl2	L2-3 IT CTX	Age_group_P14_vs_P10
Nr4a2	966.717	1.89836	0.785865	2.41563	0.0157081	0.040271	Nr4a2	L2-3 IT CTX	Age_group_P14_vs_P10
Cacna2d3	26784.3	1.89705	0.241015	7.8711	3.52e-15	1.58e-13	Cacna2d3	L2-3 IT CTX	Age_group_P14_vs_P10
Adra1a	1701.26	1.89572	0.586057	3.23469	0.00121773	0.00453678	Adra1a	L2-3 IT CTX	Age_group_P14_vs_P10
Gm31816	75.6193	1.89445	0.352152	5.37964	7.46e-08	8.37e-07	Gm31816	L2-3 IT CTX	Age_group_P14_vs_P10
Prkg2	2960.58	1.88753	0.527823	3.57606	0.000348809	0.00153406	Prkg2	L2-3 IT CTX	Age_group_P14_vs_P10
A330009N23Rik	702.096	1.88398	0.268369	7.0201	2.22e-12	6.18e-11	A330009N23Rik	L2-3 IT CTX	Age_group_P14_vs_P10
Emx2os	101.062	1.8835	0.381959	4.93115	8.17e-07	7.28e-06	Emx2os	L2-3 IT CTX	Age_group_P14_vs_P10
Tnnc1	490.921	1.8806	0.302452	6.21784	5.04e-10	9e-09	Tnnc1	L2-3 IT CTX	Age_group_P14_vs_P10
Fgf9	1120.71	1.88027	0.247211	7.60593	2.83e-14	1.1e-12	Fgf9	L2-3 IT CTX	Age_group_P14_vs_P10
Fhl2	3679.62	1.87468	0.256837	7.29909	2.9e-13	9.52e-12	Fhl2	L2-3 IT CTX	Age_group_P14_vs_P10
Gm43126	66.1635	1.87455	0.563697	3.32546	0.000882713	0.00343699	Gm43126	L2-3 IT CTX	Age_group_P14_vs_P10
Adrb3	158.611	1.87414	0.490659	3.81963	0.00013365	0.000659041	Adrb3	L2-3 IT CTX	Age_group_P14_vs_P10
4930428E07Rik	172.497	1.86942	0.277559	6.73523	1.64e-11	3.89e-10	4930428E07Rik	L2-3 IT CTX	Age_group_P14_vs_P10
Zfp365	11600.4	1.86799	0.214334	8.71529	2.9e-18	2.19e-16	Zfp365	L2-3 IT CTX	Age_group_P14_vs_P10
Dusp4	191.338	1.86651	0.486419	3.83725	0.000124421	0.000619032	Dusp4	L2-3 IT CTX	Age_group_P14_vs_P10
2026-09-08	10219.2	1.86223	0.19393	9.60255	7.8e-22	9.42e-20	2026-09-08	L2-3 IT CTX	Age_group_P14_vs_P10
Cckbr	2952.25	1.86072	0.504994	3.68464	0.000229022	0.00105513	Cckbr	L2-3 IT CTX	Age_group_P14_vs_P10
Nkx3-1	71.7126	1.85876	0.514388	3.61353	0.000302051	0.00135009	Nkx3-1	L2-3 IT CTX	Age_group_P14_vs_P10
Gm16339	102.659	1.85745	0.300661	6.17787	6.5e-10	1.14e-08	Gm16339	L2-3 IT CTX	Age_group_P14_vs_P10
4933430M04Rik	18.6721	1.85596	0.585237	3.1713	0.00151759	0.00549838	4933430M04Rik	L2-3 IT CTX	Age_group_P14_vs_P10
Mpp2	5693.2	1.85364	0.225987	8.20241	2.36e-16	1.27e-14	Mpp2	L2-3 IT CTX	Age_group_P14_vs_P10
Gm35110	21.986	1.85049	0.480073	3.85461	0.000115915	0.000581786	Gm35110	L2-3 IT CTX	Age_group_P14_vs_P10
Il15ra	279.39	1.8437	0.397488	4.63838	3.51e-06	2.67e-05	Il15ra	L2-3 IT CTX	Age_group_P14_vs_P10
Klhl40	175.557	1.84318	0.429321	4.29325	1.76e-05	0.00011157	Klhl40	L2-3 IT CTX	Age_group_P14_vs_P10
Pparg	6314.97	1.84293	0.294336	6.26131	3.82e-10	7.03e-09	Pparg	L2-3 IT CTX	Age_group_P14_vs_P10
Brinp3	21705.5	1.84228	0.311494	5.91434	3.33e-09	5.04e-08	Brinp3	L2-3 IT CTX	Age_group_P14_vs_P10
Sowaha	7344.95	1.84195	0.284428	6.47598	9.42e-11	1.93e-09	Sowaha	L2-3 IT CTX	Age_group_P14_vs_P10
Man1c1	3414.89	1.84165	0.257144	7.16194	7.95e-13	2.39e-11	Man1c1	L2-3 IT CTX	Age_group_P14_vs_P10
Plekhg5	3837.59	1.84142	0.251364	7.32572	2.38e-13	7.9e-12	Plekhg5	L2-3 IT CTX	Age_group_P14_vs_P10
Spag6	119.702	1.84134	0.316911	5.81028	6.24e-09	8.89e-08	Spag6	L2-3 IT CTX	Age_group_P14_vs_P10
Ypel2	4008.33	1.84114	0.339186	5.42812	5.7e-08	6.54e-07	Ypel2	L2-3 IT CTX	Age_group_P14_vs_P10
Egr4	3421.65	1.83824	0.633775	2.90046	0.0037261	0.0118896	Egr4	L2-3 IT CTX	Age_group_P14_vs_P10
2010204K13Rik	1316.8	1.83731	0.246677	7.44823	9.46e-14	3.35e-12	2010204K13Rik	L2-3 IT CTX	Age_group_P14_vs_P10
Olfm1	62449	1.83451	0.256219	7.15994	8.07e-13	2.42e-11	Olfm1	L2-3 IT CTX	Age_group_P14_vs_P10
Camk2a	60626.3	1.83294	0.223083	8.2164	2.1e-16	1.14e-14	Camk2a	L2-3 IT CTX	Age_group_P14_vs_P10
Ccnd2	4355.53	1.83257	0.766265	2.39157	0.0167767	0.0424595	Ccnd2	L2-3 IT CTX	Age_group_P14_vs_P10
Defb42	29.535	1.82627	0.78531	2.32554	0.020043	0.0491457	Defb42	L2-3 IT CTX	Age_group_P14_vs_P10
Tespa1	114.779	1.8256	0.307448	5.9379	2.89e-09	4.42e-08	Tespa1	L2-3 IT CTX	Age_group_P14_vs_P10
4921513I03Rik	12.347	1.82366	0.551098	3.30913	0.00093586	0.00361651	4921513I03Rik	L2-3 IT CTX	Age_group_P14_vs_P10
BC039966	52.6803	1.82329	0.575647	3.16737	0.00153825	0.00555852	BC039966	L2-3 IT CTX	Age_group_P14_vs_P10
Cyp19a1	6.17408	1.82171	0.754233	2.41532	0.0157215	0.0402954	Cyp19a1	L2-3 IT CTX	Age_group_P14_vs_P10
Foxc1	56.2227	1.8213	0.337072	5.40328	6.54e-08	7.42e-07	Foxc1	L2-3 IT CTX	Age_group_P14_vs_P10
Gm14406	31.7196	1.8211	0.511388	3.56109	0.000369321	0.00161116	Gm14406	L2-3 IT CTX	Age_group_P14_vs_P10
Ptges3l	138.568	1.82041	0.329787	5.51994	3.39e-08	4.14e-07	Ptges3l	L2-3 IT CTX	Age_group_P14_vs_P10
Chst9	170.596	1.81835	0.298255	6.09665	1.08e-09	1.82e-08	Chst9	L2-3 IT CTX	Age_group_P14_vs_P10
Grasp	1963.62	1.81689	0.258435	7.03034	2.06e-12	5.81e-11	Grasp	L2-3 IT CTX	Age_group_P14_vs_P10
Pacsin2	1182.6	1.81502	0.25506	7.11605	1.11e-12	3.26e-11	Pacsin2	L2-3 IT CTX	Age_group_P14_vs_P10
Tmem14a	2419.33	1.81481	0.210071	8.63904	5.67e-18	4.12e-16	Tmem14a	L2-3 IT CTX	Age_group_P14_vs_P10
Tmem132d	20101.9	1.81253	0.293282	6.18018	6.4e-10	1.12e-08	Tmem132d	L2-3 IT CTX	Age_group_P14_vs_P10
S100a6	1102.67	1.81204	0.225127	8.04899	8.35e-16	4.14e-14	S100a6	L2-3 IT CTX	Age_group_P14_vs_P10
Il34	1781.58	1.80924	0.287663	6.28944	3.19e-10	5.99e-09	Il34	L2-3 IT CTX	Age_group_P14_vs_P10
Ugt8a	433.326	1.80871	0.297695	6.07571	1.23e-09	2.04e-08	Ugt8a	L2-3 IT CTX	Age_group_P14_vs_P10
Gpd1	871.93	1.80809	0.238915	7.56795	3.79e-14	1.44e-12	Gpd1	L2-3 IT CTX	Age_group_P14_vs_P10
Gm15723	276.392	1.80693	0.184656	9.78538	1.3e-22	1.77e-20	Gm15723	L2-3 IT CTX	Age_group_P14_vs_P10
Il1b	66.5181	1.80686	0.463672	3.89685	9.75e-05	0.000500869	Il1b	L2-3 IT CTX	Age_group_P14_vs_P10
Lipg	199.973	1.80654	0.358705	5.03628	4.75e-07	4.46e-06	Lipg	L2-3 IT CTX	Age_group_P14_vs_P10
Gm28040	99.1209	1.80573	0.326147	5.53655	3.08e-08	3.8e-07	Gm28040	L2-3 IT CTX	Age_group_P14_vs_P10
D630024D03Rik	10.6209	1.8034	0.771076	2.33881	0.0193455	0.0477432	D630024D03Rik	L2-3 IT CTX	Age_group_P14_vs_P10
Dgat2l6	61.0751	1.80012	0.501271	3.59111	0.000329273	0.00145656	Dgat2l6	L2-3 IT CTX	Age_group_P14_vs_P10
Vmn2r86	267.403	1.80002	0.1708	10.5388	5.72e-26	1.16e-23	Vmn2r86	L2-3 IT CTX	Age_group_P14_vs_P10
Ypel4	942.101	1.799	0.212758	8.45559	2.78e-17	1.8e-15	Ypel4	L2-3 IT CTX	Age_group_P14_vs_P10
Wnt6	8.56348	1.79674	0.745694	2.40949	0.0159749	0.0408533	Wnt6	L2-3 IT CTX	Age_group_P14_vs_P10
Ddit4l	2920.13	1.79658	0.259658	6.91903	4.55e-12	1.21e-10	Ddit4l	L2-3 IT CTX	Age_group_P14_vs_P10
Kdm7a	8344.24	1.79655	0.25303	7.10014	1.25e-12	3.64e-11	Kdm7a	L2-3 IT CTX	Age_group_P14_vs_P10
Derl3	47.9517	1.79147	0.351332	5.09908	3.41e-07	3.33e-06	Derl3	L2-3 IT CTX	Age_group_P14_vs_P10
Map6d1	2461.62	1.79144	0.271696	6.59356	4.29e-11	9.56e-10	Map6d1	L2-3 IT CTX	Age_group_P14_vs_P10
Synj2	2851.11	1.78988	0.26799	6.67891	2.41e-11	5.58e-10	Synj2	L2-3 IT CTX	Age_group_P14_vs_P10
Gm32200	59.3493	1.78875	0.492016	3.63556	0.000277379	0.00125208	Gm32200	L2-3 IT CTX	Age_group_P14_vs_P10
Gm48715	161.657	1.78833	0.318324	5.61796	1.93e-08	2.47e-07	Gm48715	L2-3 IT CTX	Age_group_P14_vs_P10
Fbln5	43.8563	1.78663	0.4839	3.69215	0.000222365	0.00102768	Fbln5	L2-3 IT CTX	Age_group_P14_vs_P10
Wdfy4	187.074	1.78636	0.478635	3.73221	0.00018981	0.000895764	Wdfy4	L2-3 IT CTX	Age_group_P14_vs_P10
Gm13684	372.953	1.78494	0.259511	6.8781	6.07e-12	1.57e-10	Gm13684	L2-3 IT CTX	Age_group_P14_vs_P10
Rasgrf1	9691.7	1.78466	0.508842	3.50729	0.000452691	0.00192659	Rasgrf1	L2-3 IT CTX	Age_group_P14_vs_P10
Slc24a2	42097.7	1.78379	0.236859	7.531	5.04e-14	1.86e-12	Slc24a2	L2-3 IT CTX	Age_group_P14_vs_P10
Dusp14	3227.23	1.7828	0.260043	6.8558	7.09e-12	1.81e-10	Dusp14	L2-3 IT CTX	Age_group_P14_vs_P10
0610040F04Rik	241.889	1.78211	0.239489	7.44132	9.97e-14	3.48e-12	0610040F04Rik	L2-3 IT CTX	Age_group_P14_vs_P10
Gm45864	14.437	1.77882	0.503085	3.53581	0.00040652	0.00175113	Gm45864	L2-3 IT CTX	Age_group_P14_vs_P10
Them6	710.087	1.77725	0.271241	6.55229	5.67e-11	1.21e-09	Them6	L2-3 IT CTX	Age_group_P14_vs_P10
Fmnl1	2880.54	1.77547	0.283531	6.262	3.8e-10	7.01e-09	Fmnl1	L2-3 IT CTX	Age_group_P14_vs_P10
C030013G03Rik	57.1435	1.77254	0.529751	3.34598	0.000819918	0.00322303	C030013G03Rik	L2-3 IT CTX	Age_group_P14_vs_P10
Gm14285	171.486	1.77225	0.407071	4.35365	1.34e-05	8.68e-05	Gm14285	L2-3 IT CTX	Age_group_P14_vs_P10
Kcnj9	6929	1.77194	0.297024	5.96563	2.44e-09	3.79e-08	Kcnj9	L2-3 IT CTX	Age_group_P14_vs_P10
Platr10	21.0539	1.77101	0.547427	3.23516	0.00121576	0.00453192	Platr10	L2-3 IT CTX	Age_group_P14_vs_P10
Chchd10	14245.3	1.77023	0.294789	6.00508	1.91e-09	3.05e-08	Chchd10	L2-3 IT CTX	Age_group_P14_vs_P10
Ptgs2os	414.281	1.76695	0.399232	4.42586	9.61e-06	6.49e-05	Ptgs2os	L2-3 IT CTX	Age_group_P14_vs_P10
Smim40	52.6419	1.76526	0.400807	4.40426	1.06e-05	7.07e-05	Smim40	L2-3 IT CTX	Age_group_P14_vs_P10
Scn4b	35.2996	1.76281	0.608166	2.89857	0.00374867	0.0119485	Scn4b	L2-3 IT CTX	Age_group_P14_vs_P10
Mgll	1936.08	1.75954	0.211147	8.33324	7.87e-17	4.64e-15	Mgll	L2-3 IT CTX	Age_group_P14_vs_P10
Trip10	284.436	1.75855	0.411378	4.27478	1.91e-05	0.000119939	Trip10	L2-3 IT CTX	Age_group_P14_vs_P10
Gm50335	124.634	1.758	0.392192	4.48249	7.38e-06	5.15e-05	Gm50335	L2-3 IT CTX	Age_group_P14_vs_P10
Gm12068	272.869	1.75734	0.289184	6.0769	1.23e-09	2.02e-08	Gm12068	L2-3 IT CTX	Age_group_P14_vs_P10
Slc39a12	301.062	1.75714	0.358101	4.90682	9.26e-07	8.13e-06	Slc39a12	L2-3 IT CTX	Age_group_P14_vs_P10
Plp1	1256.26	1.75271	0.653088	2.68372	0.00728071	0.0210362	Plp1	L2-3 IT CTX	Age_group_P14_vs_P10
Tekt1	23.3411	1.74751	0.430356	4.06062	4.89e-05	0.000275087	Tekt1	L2-3 IT CTX	Age_group_P14_vs_P10
Impg1	43.3963	1.74742	0.366579	4.76683	1.87e-06	1.53e-05	Impg1	L2-3 IT CTX	Age_group_P14_vs_P10
Dpy19l1	1851.49	1.74741	0.22205	7.86944	3.56e-15	1.59e-13	Dpy19l1	L2-3 IT CTX	Age_group_P14_vs_P10
Pdp1	7581.95	1.74584	0.220094	7.93227	2.15e-15	1e-13	Pdp1	L2-3 IT CTX	Age_group_P14_vs_P10
Itpka	9194.7	1.74366	0.267143	6.52709	6.71e-11	1.42e-09	Itpka	L2-3 IT CTX	Age_group_P14_vs_P10
4931439C15Rik	11.748	1.7434	0.597057	2.91999	0.00350039	0.0112833	4931439C15Rik	L2-3 IT CTX	Age_group_P14_vs_P10
Jade2	531.696	1.7407	0.344	5.06017	4.19e-07	3.98e-06	Jade2	L2-3 IT CTX	Age_group_P14_vs_P10
Acot3	84.3041	1.74018	0.346147	5.0273	4.97e-07	4.66e-06	Acot3	L2-3 IT CTX	Age_group_P14_vs_P10
Ldhb	4441.37	1.73466	0.232963	7.44611	9.61e-14	3.39e-12	Ldhb	L2-3 IT CTX	Age_group_P14_vs_P10
Socs3	114.624	1.73231	0.403309	4.29523	1.75e-05	0.000110715	Socs3	L2-3 IT CTX	Age_group_P14_vs_P10
Gm37799	113.049	1.72752	0.467597	3.69445	0.000220361	0.00102049	Gm37799	L2-3 IT CTX	Age_group_P14_vs_P10
Lpcat2b	12.7796	1.72667	0.676693	2.55163	0.0107221	0.0291431	Lpcat2b	L2-3 IT CTX	Age_group_P14_vs_P10
Gm28151	174.605	1.72614	0.299493	5.76353	8.24e-09	1.14e-07	Gm28151	L2-3 IT CTX	Age_group_P14_vs_P10
Gm29453	14.5922	1.72331	0.734437	2.34644	0.0189537	0.0469737	Gm29453	L2-3 IT CTX	Age_group_P14_vs_P10
Gm29282	124.656	1.71888	0.323803	5.30843	1.11e-07	1.19e-06	Gm29282	L2-3 IT CTX	Age_group_P14_vs_P10
Sgpp2	144.853	1.71739	0.287303	5.97764	2.26e-09	3.56e-08	Sgpp2	L2-3 IT CTX	Age_group_P14_vs_P10
Gm26564	22.1892	1.71607	0.490321	3.49989	0.000465448	0.00197419	Gm26564	L2-3 IT CTX	Age_group_P14_vs_P10
Lgi3	1420.06	1.71535	0.346254	4.95402	7.27e-07	6.57e-06	Lgi3	L2-3 IT CTX	Age_group_P14_vs_P10
Dmrtc1a	134.005	1.71191	0.253882	6.74294	1.55e-11	3.7e-10	Dmrtc1a	L2-3 IT CTX	Age_group_P14_vs_P10
4930455M05Rik	25.4271	1.71069	0.406179	4.21166	2.53e-05	0.000153964	4930455M05Rik	L2-3 IT CTX	Age_group_P14_vs_P10
Gm48006	43.8313	1.70879	0.393815	4.33908	1.43e-05	9.23e-05	Gm48006	L2-3 IT CTX	Age_group_P14_vs_P10
Pde8b	15526.3	1.7066	0.190648	8.95158	3.5e-19	2.93e-17	Pde8b	L2-3 IT CTX	Age_group_P14_vs_P10
4930447N08Rik	67.7714	1.7058	0.364744	4.6767	2.92e-06	2.26e-05	4930447N08Rik	L2-3 IT CTX	Age_group_P14_vs_P10
Bhlhe40	2359.34	1.70561	0.628295	2.71467	0.00663427	0.0194225	Bhlhe40	L2-3 IT CTX	Age_group_P14_vs_P10
Fn3k	500.138	1.70526	0.256427	6.65006	2.93e-11	6.67e-10	Fn3k	L2-3 IT CTX	Age_group_P14_vs_P10
Fam98c	756.035	1.70494	0.290276	5.87351	4.27e-09	6.31e-08	Fam98c	L2-3 IT CTX	Age_group_P14_vs_P10
9230114K14Rik	585.12	1.69768	0.205974	8.2422	1.69e-16	9.44e-15	9230114K14Rik	L2-3 IT CTX	Age_group_P14_vs_P10
Dusp1	1245.25	1.69719	0.623663	2.72133	0.00650195	0.0191114	Dusp1	L2-3 IT CTX	Age_group_P14_vs_P10
Atp6ap1l	4742.69	1.69687	0.35561	4.77171	1.83e-06	1.5e-05	Atp6ap1l	L2-3 IT CTX	Age_group_P14_vs_P10
Baz1a	927.171	1.69591	0.35354	4.79695	1.61e-06	1.34e-05	Baz1a	L2-3 IT CTX	Age_group_P14_vs_P10
Tppp	7555.98	1.69411	0.245925	6.88874	5.63e-12	1.47e-10	Tppp	L2-3 IT CTX	Age_group_P14_vs_P10
Neurog2	151.395	1.69151	0.465889	3.63072	0.00028263	0.00127215	Neurog2	L2-3 IT CTX	Age_group_P14_vs_P10
Trp53i11	1050.24	1.69138	0.2613	6.47297	9.61e-11	1.96e-09	Trp53i11	L2-3 IT CTX	Age_group_P14_vs_P10
Crispld1	397.815	1.68953	0.255422	6.61465	3.72e-11	8.35e-10	Crispld1	L2-3 IT CTX	Age_group_P14_vs_P10
Gm48984	70.2893	1.68939	0.29548	5.71746	1.08e-08	1.46e-07	Gm48984	L2-3 IT CTX	Age_group_P14_vs_P10
Mchr1	554.246	1.68919	0.174375	9.68716	3.42e-22	4.45e-20	Mchr1	L2-3 IT CTX	Age_group_P14_vs_P10
Atp1a2	1661.35	1.68768	0.551184	3.06191	0.0021993	0.00755347	Atp1a2	L2-3 IT CTX	Age_group_P14_vs_P10
Sox9	338.338	1.68678	0.344761	4.89261	9.95e-07	8.69e-06	Sox9	L2-3 IT CTX	Age_group_P14_vs_P10
Efna1	148.524	1.68349	0.273807	6.14845	7.82e-10	1.35e-08	Efna1	L2-3 IT CTX	Age_group_P14_vs_P10
Ptpn14	309.721	1.68301	0.651385	2.58373	0.00977371	0.0269577	Ptpn14	L2-3 IT CTX	Age_group_P14_vs_P10
Plaat1	587.457	1.68286	0.26711	6.30025	2.97e-10	5.63e-09	Plaat1	L2-3 IT CTX	Age_group_P14_vs_P10
Gm46123	530.415	1.68188	0.186277	9.02891	1.73e-19	1.5e-17	Gm46123	L2-3 IT CTX	Age_group_P14_vs_P10
Gm42817	61.2116	1.67876	0.353101	4.75433	1.99e-06	1.62e-05	Gm42817	L2-3 IT CTX	Age_group_P14_vs_P10
Gm13872	42.0831	1.67836	0.491775	3.41287	0.000642828	0.00260929	Gm13872	L2-3 IT CTX	Age_group_P14_vs_P10
Efhd2	4582.79	1.67509	0.156432	10.7081	9.32e-27	2.06e-24	Efhd2	L2-3 IT CTX	Age_group_P14_vs_P10
Chrnb3	51.1982	1.67436	0.427081	3.92048	8.84e-05	0.000460188	Chrnb3	L2-3 IT CTX	Age_group_P14_vs_P10
Gm42902	396.637	1.67082	0.244012	6.84731	7.53e-12	1.91e-10	Gm42902	L2-3 IT CTX	Age_group_P14_vs_P10
Prss23	36.9951	1.66718	0.512489	3.25311	0.00114149	0.00429874	Prss23	L2-3 IT CTX	Age_group_P14_vs_P10
Csrp1	157.076	1.66648	0.496608	3.35573	0.000791544	0.00312585	Csrp1	L2-3 IT CTX	Age_group_P14_vs_P10
Gm30313	53.3621	1.66544	0.654994	2.54268	0.0110007	0.0298096	Gm30313	L2-3 IT CTX	Age_group_P14_vs_P10
Gm30108	32.1252	1.66314	0.50623	3.28534	0.0010186	0.00389375	Gm30108	L2-3 IT CTX	Age_group_P14_vs_P10
Siah3	273.389	1.66161	0.349764	4.75066	2.03e-06	1.64e-05	Siah3	L2-3 IT CTX	Age_group_P14_vs_P10
B930018H19Rik	26.4926	1.66052	0.572453	2.90071	0.00372313	0.0118838	B930018H19Rik	L2-3 IT CTX	Age_group_P14_vs_P10
Gm14291	12.998	1.6603	0.573279	2.89615	0.00377776	0.012019	Gm14291	L2-3 IT CTX	Age_group_P14_vs_P10
Rasl11b	2817.72	1.65991	0.212033	7.82855	4.94e-15	2.18e-13	Rasl11b	L2-3 IT CTX	Age_group_P14_vs_P10
Spred3	945.433	1.65884	0.360279	4.60433	4.14e-06	3.09e-05	Spred3	L2-3 IT CTX	Age_group_P14_vs_P10
Gm38825	15.7347	1.65798	0.592557	2.79802	0.00514173	0.015616	Gm38825	L2-3 IT CTX	Age_group_P14_vs_P10
Bcl6	1517.19	1.65477	0.550362	3.0067	0.00264098	0.00886642	Bcl6	L2-3 IT CTX	Age_group_P14_vs_P10
Parva	1526.37	1.65109	0.202931	8.13623	4.08e-16	2.12e-14	Parva	L2-3 IT CTX	Age_group_P14_vs_P10
Barx2	1321.03	1.64676	0.216084	7.62092	2.52e-14	9.91e-13	Barx2	L2-3 IT CTX	Age_group_P14_vs_P10
Zfp827	3507.95	1.64211	0.256382	6.40495	1.5e-10	2.99e-09	Zfp827	L2-3 IT CTX	Age_group_P14_vs_P10
Icam4	35.3555	1.64196	0.466655	3.51858	0.000433866	0.00185492	Icam4	L2-3 IT CTX	Age_group_P14_vs_P10
Mxi1	3958.71	1.6402	0.211357	7.76034	8.47e-15	3.6e-13	Mxi1	L2-3 IT CTX	Age_group_P14_vs_P10
Lurap1l	1549.22	1.63784	0.24024	6.81753	9.26e-12	2.3e-10	Lurap1l	L2-3 IT CTX	Age_group_P14_vs_P10
0610038B21Rik	65.6021	1.63381	0.422504	3.86696	0.000110202	0.00055651	0610038B21Rik	L2-3 IT CTX	Age_group_P14_vs_P10
Runx2	2095.16	1.63092	0.261849	6.22846	4.71e-10	8.45e-09	Runx2	L2-3 IT CTX	Age_group_P14_vs_P10
Csrnp1	178.505	1.62551	0.478817	3.39484	0.000686688	0.0027552	Csrnp1	L2-3 IT CTX	Age_group_P14_vs_P10
Gm48949	11.1086	1.62527	0.632156	2.571	0.0101405	0.0278422	Gm48949	L2-3 IT CTX	Age_group_P14_vs_P10
Ms4a6d	16.5505	1.62478	0.576673	2.8175	0.00483988	0.0148197	Ms4a6d	L2-3 IT CTX	Age_group_P14_vs_P10
Fuom	955.958	1.62201	0.285774	5.67584	1.38e-08	1.82e-07	Fuom	L2-3 IT CTX	Age_group_P14_vs_P10
Cited1	25.1455	1.61866	0.483987	3.34443	0.000824527	0.00323558	Cited1	L2-3 IT CTX	Age_group_P14_vs_P10
Kcna2	7807.33	1.61709	0.184368	8.77096	1.77e-18	1.36e-16	Kcna2	L2-3 IT CTX	Age_group_P14_vs_P10
Bmpr1b	344.861	1.615	0.308401	5.23668	1.63e-07	1.7e-06	Bmpr1b	L2-3 IT CTX	Age_group_P14_vs_P10
Mras	7112.22	1.61407	0.200665	8.0436	8.72e-16	4.3e-14	Mras	L2-3 IT CTX	Age_group_P14_vs_P10
Gm29506	25.8094	1.6133	0.482243	3.34542	0.000821592	0.00322591	Gm29506	L2-3 IT CTX	Age_group_P14_vs_P10
Gm44079	190.749	1.61201	0.319654	5.04298	4.58e-07	4.32e-06	Gm44079	L2-3 IT CTX	Age_group_P14_vs_P10
Gpr146	196.935	1.6117	0.241259	6.68038	2.38e-11	5.54e-10	Gpr146	L2-3 IT CTX	Age_group_P14_vs_P10
1110035H17Rik	97.5242	1.61001	0.343254	4.69042	2.73e-06	2.13e-05	1110035H17Rik	L2-3 IT CTX	Age_group_P14_vs_P10
Mical2	15300.8	1.60848	0.296083	5.43254	5.56e-08	6.4e-07	Mical2	L2-3 IT CTX	Age_group_P14_vs_P10
Togaram2	127.121	1.60606	0.364058	4.41155	1.03e-05	6.88e-05	Togaram2	L2-3 IT CTX	Age_group_P14_vs_P10
Gm4640	13.3346	1.60506	0.646711	2.48188	0.0130691	0.0345258	Gm4640	L2-3 IT CTX	Age_group_P14_vs_P10
Spred2	6944.13	1.60334	0.327068	4.90216	9.48e-07	8.32e-06	Spred2	L2-3 IT CTX	Age_group_P14_vs_P10
Sertad1	344.622	1.60281	0.341671	4.69109	2.72e-06	2.12e-05	Sertad1	L2-3 IT CTX	Age_group_P14_vs_P10
Myadml2	29.1744	1.60236	0.551866	2.90352	0.0036899	0.0117997	Myadml2	L2-3 IT CTX	Age_group_P14_vs_P10
Pwwp2b	40.783	1.59952	0.354865	4.5074	6.56e-06	4.64e-05	Pwwp2b	L2-3 IT CTX	Age_group_P14_vs_P10
Zbtb16	5125.11	1.59523	0.201326	7.92358	2.31e-15	1.07e-13	Zbtb16	L2-3 IT CTX	Age_group_P14_vs_P10
Rph3a	6800.18	1.59255	0.280551	5.67651	1.37e-08	1.81e-07	Rph3a	L2-3 IT CTX	Age_group_P14_vs_P10
Cx3cl1	38180.5	1.59191	0.252155	6.31321	2.73e-10	5.19e-09	Cx3cl1	L2-3 IT CTX	Age_group_P14_vs_P10
Dclk3	1101.02	1.59181	0.221672	7.18092	6.92e-13	2.12e-11	Dclk3	L2-3 IT CTX	Age_group_P14_vs_P10
Pip4k2c	2874.28	1.58898	0.205088	7.74777	9.35e-15	3.94e-13	Pip4k2c	L2-3 IT CTX	Age_group_P14_vs_P10
Gm15124	46.0741	1.58823	0.474298	3.3486	0.00081221	0.00319815	Gm15124	L2-3 IT CTX	Age_group_P14_vs_P10
Gm50024	160.602	1.58526	0.360905	4.39246	1.12e-05	7.41e-05	Gm50024	L2-3 IT CTX	Age_group_P14_vs_P10
Vmn2r87	1128.9	1.58484	0.131918	12.0139	3e-33	1.44e-30	Vmn2r87	L2-3 IT CTX	Age_group_P14_vs_P10
Rtl5	475.568	1.5846	0.271724	5.83167	5.49e-09	7.94e-08	Rtl5	L2-3 IT CTX	Age_group_P14_vs_P10
Cbfa2t3	2362.93	1.58374	0.259252	6.1089	1e-09	1.69e-08	Cbfa2t3	L2-3 IT CTX	Age_group_P14_vs_P10
C1ql3	6845.38	1.58293	0.325553	4.86229	1.16e-06	9.98e-06	C1ql3	L2-3 IT CTX	Age_group_P14_vs_P10
Trappc3l	74.7974	1.57948	0.426431	3.70396	0.00021226	0.000987647	Trappc3l	L2-3 IT CTX	Age_group_P14_vs_P10
Mast3	7370.2	1.57849	0.232871	6.77839	1.22e-11	2.96e-10	Mast3	L2-3 IT CTX	Age_group_P14_vs_P10
Gm28590	46.7611	1.57665	0.467662	3.37135	0.000748013	0.00297223	Gm28590	L2-3 IT CTX	Age_group_P14_vs_P10
Fgfr1op2	6426.35	1.57653	0.166758	9.454	3.26e-21	3.51e-19	Fgfr1op2	L2-3 IT CTX	Age_group_P14_vs_P10
Tuba4a	13438.6	1.57621	0.244246	6.45339	1.09e-10	2.22e-09	Tuba4a	L2-3 IT CTX	Age_group_P14_vs_P10
Tbc1d1	2273.69	1.57545	0.309805	5.08528	3.67e-07	3.54e-06	Tbc1d1	L2-3 IT CTX	Age_group_P14_vs_P10
Gm28836	24.7222	1.57469	0.583823	2.6972	0.00699254	0.0202978	Gm28836	L2-3 IT CTX	Age_group_P14_vs_P10
Plpp6	1907.73	1.57468	0.248061	6.34795	2.18e-10	4.2e-09	Plpp6	L2-3 IT CTX	Age_group_P14_vs_P10
Gm2824	600.167	1.57387	0.204418	7.69927	1.37e-14	5.59e-13	Gm2824	L2-3 IT CTX	Age_group_P14_vs_P10
Nceh1	5350.77	1.57246	0.260597	6.03408	1.6e-09	2.58e-08	Nceh1	L2-3 IT CTX	Age_group_P14_vs_P10
Ensa	16040.9	1.57053	0.213993	7.33916	2.15e-13	7.19e-12	Ensa	L2-3 IT CTX	Age_group_P14_vs_P10
Gm44275	33.4858	1.56894	0.515522	3.04341	0.00233917	0.00798099	Gm44275	L2-3 IT CTX	Age_group_P14_vs_P10
Gm32817	92.9146	1.56615	0.39849	3.93022	8.49e-05	0.000445559	Gm32817	L2-3 IT CTX	Age_group_P14_vs_P10
4933421D24Rik	25.9124	1.56251	0.426899	3.66013	0.000252083	0.00115104	4933421D24Rik	L2-3 IT CTX	Age_group_P14_vs_P10
Glt8d2	671.902	1.56223	0.174691	8.94283	3.79e-19	3.16e-17	Glt8d2	L2-3 IT CTX	Age_group_P14_vs_P10
4930473D10Rik	231.074	1.56151	0.293741	5.31595	1.06e-07	1.15e-06	4930473D10Rik	L2-3 IT CTX	Age_group_P14_vs_P10
Ppm1k	3169.42	1.56031	0.217503	7.17375	7.3e-13	2.21e-11	Ppm1k	L2-3 IT CTX	Age_group_P14_vs_P10
Hpcal4	11189.4	1.56009	0.246239	6.33566	2.36e-10	4.52e-09	Hpcal4	L2-3 IT CTX	Age_group_P14_vs_P10
Creb5	151.93	1.55981	0.331153	4.71024	2.47e-06	1.95e-05	Creb5	L2-3 IT CTX	Age_group_P14_vs_P10
Tmem196	3708.48	1.55758	0.3298	4.72281	2.33e-06	1.85e-05	Tmem196	L2-3 IT CTX	Age_group_P14_vs_P10
Gm26795	13.0252	1.55634	0.648361	2.40042	0.0163764	0.0416672	Gm26795	L2-3 IT CTX	Age_group_P14_vs_P10
Neto1	11086.1	1.55618	0.293603	5.3003	1.16e-07	1.24e-06	Neto1	L2-3 IT CTX	Age_group_P14_vs_P10
Synpo	7164.04	1.55586	0.209499	7.4266	1.11e-13	3.87e-12	Synpo	L2-3 IT CTX	Age_group_P14_vs_P10
Gm5431	52.5738	1.55141	0.334299	4.6408	3.47e-06	2.65e-05	Gm5431	L2-3 IT CTX	Age_group_P14_vs_P10
Avpi1	1773.9	1.55088	0.248584	6.23886	4.41e-10	7.95e-09	Avpi1	L2-3 IT CTX	Age_group_P14_vs_P10
Plat	724.362	1.54916	0.208859	7.41728	1.2e-13	4.12e-12	Plat	L2-3 IT CTX	Age_group_P14_vs_P10
Mtfp1	2350.52	1.5452	0.270836	5.70529	1.16e-08	1.56e-07	Mtfp1	L2-3 IT CTX	Age_group_P14_vs_P10
Gm17751	67.5705	1.54494	0.323275	4.77904	1.76e-06	1.45e-05	Gm17751	L2-3 IT CTX	Age_group_P14_vs_P10
Gm38325	21.989	1.54408	0.491696	3.14031	0.00168769	0.0060254	Gm38325	L2-3 IT CTX	Age_group_P14_vs_P10
Dbp	1103.06	1.54354	0.246073	6.27269	3.55e-10	6.58e-09	Dbp	L2-3 IT CTX	Age_group_P14_vs_P10
Akr1b10	69.0729	1.54167	0.443917	3.47288	0.000514902	0.00215606	Akr1b10	L2-3 IT CTX	Age_group_P14_vs_P10
E030044B06Rik	47.6618	1.54159	0.37589	4.10116	4.11e-05	0.000235689	E030044B06Rik	L2-3 IT CTX	Age_group_P14_vs_P10
Emx2	135.222	1.54152	0.337704	4.5647	5e-06	3.64e-05	Emx2	L2-3 IT CTX	Age_group_P14_vs_P10
1110008P14Rik	15151.1	1.53476	0.224991	6.82141	9.01e-12	2.25e-10	1110008P14Rik	L2-3 IT CTX	Age_group_P14_vs_P10
Drc3	1247.66	1.53341	0.249076	6.1564	7.44e-10	1.29e-08	Drc3	L2-3 IT CTX	Age_group_P14_vs_P10
Cd68	107.523	1.53273	0.294083	5.21189	1.87e-07	1.92e-06	Cd68	L2-3 IT CTX	Age_group_P14_vs_P10
Tmem121b	3358.93	1.53243	0.200608	7.63894	2.19e-14	8.74e-13	Tmem121b	L2-3 IT CTX	Age_group_P14_vs_P10
Man2a1	4070.1	1.53184	0.232864	6.57828	4.76e-11	1.04e-09	Man2a1	L2-3 IT CTX	Age_group_P14_vs_P10
Crh	380.692	1.53127	0.224282	6.82744	8.64e-12	2.17e-10	Crh	L2-3 IT CTX	Age_group_P14_vs_P10
Spred1	12371.3	1.53081	0.286267	5.34747	8.92e-08	9.81e-07	Spred1	L2-3 IT CTX	Age_group_P14_vs_P10
Sytl2	4162.96	1.53035	0.19896	7.69175	1.45e-14	5.88e-13	Sytl2	L2-3 IT CTX	Age_group_P14_vs_P10
Lin7a	10971.4	1.52971	0.211563	7.23053	4.81e-13	1.51e-11	Lin7a	L2-3 IT CTX	Age_group_P14_vs_P10
Gm9899	612.271	1.52905	0.176506	8.6629	4.6e-18	3.36e-16	Gm9899	L2-3 IT CTX	Age_group_P14_vs_P10
Lipc	37.2076	1.52905	0.36593	4.17853	2.93e-05	0.000174551	Lipc	L2-3 IT CTX	Age_group_P14_vs_P10
Slc17a7	38747.1	1.52776	0.255982	5.96822	2.4e-09	3.74e-08	Slc17a7	L2-3 IT CTX	Age_group_P14_vs_P10
5330416C01Rik	45.8387	1.52502	0.418603	3.64311	0.000269362	0.00121991	5330416C01Rik	L2-3 IT CTX	Age_group_P14_vs_P10
Cdkl4	1244.75	1.52377	0.251558	6.05732	1.38e-09	2.26e-08	Cdkl4	L2-3 IT CTX	Age_group_P14_vs_P10
Trhde	9476.67	1.52249	0.194914	7.81107	5.67e-15	2.46e-13	Trhde	L2-3 IT CTX	Age_group_P14_vs_P10
Nr4a1	5261.23	1.52242	0.575436	2.64568	0.0081528	0.0231362	Nr4a1	L2-3 IT CTX	Age_group_P14_vs_P10
Gm16497	29.4977	1.52173	0.489448	3.10908	0.00187674	0.00659717	Gm16497	L2-3 IT CTX	Age_group_P14_vs_P10
Coq8a	381.874	1.51892	0.276085	5.50162	3.76e-08	4.53e-07	Coq8a	L2-3 IT CTX	Age_group_P14_vs_P10
Hpcal1	1545.81	1.51769	0.305021	4.9757	6.5e-07	5.94e-06	Hpcal1	L2-3 IT CTX	Age_group_P14_vs_P10
Rassf4	26.8659	1.51763	0.381164	3.98158	6.85e-05	0.00036961	Rassf4	L2-3 IT CTX	Age_group_P14_vs_P10
Igfbp4	2393.04	1.51762	0.339745	4.46692	7.94e-06	5.49e-05	Igfbp4	L2-3 IT CTX	Age_group_P14_vs_P10
Baalc	7045.7	1.51666	0.167026	9.08036	1.08e-19	9.73e-18	Baalc	L2-3 IT CTX	Age_group_P14_vs_P10
Chrdl2	20.0606	1.51501	0.56743	2.66995	0.00758622	0.0217902	Chrdl2	L2-3 IT CTX	Age_group_P14_vs_P10
Arl4d	551.217	1.51268	0.581631	2.60076	0.00930169	0.0258712	Arl4d	L2-3 IT CTX	Age_group_P14_vs_P10
Gm45029	25.5123	1.51095	0.467787	3.22999	0.00123796	0.00460379	Gm45029	L2-3 IT CTX	Age_group_P14_vs_P10
Cbx6	21231	1.5102	0.24291	6.21713	5.06e-10	9.03e-09	Cbx6	L2-3 IT CTX	Age_group_P14_vs_P10
Gm28578	710.196	1.50768	0.229995	6.55525	5.55e-11	1.19e-09	Gm28578	L2-3 IT CTX	Age_group_P14_vs_P10
Cyp46a1	7403.02	1.50523	0.196157	7.6736	1.67e-14	6.72e-13	Cyp46a1	L2-3 IT CTX	Age_group_P14_vs_P10
Hsd11b1	141.571	1.50348	0.27932	5.38266	7.34e-08	8.24e-07	Hsd11b1	L2-3 IT CTX	Age_group_P14_vs_P10
Espn	15.7731	1.50342	0.547863	2.74416	0.00606661	0.0180096	Espn	L2-3 IT CTX	Age_group_P14_vs_P10
Cys1	909.537	1.50229	0.251219	5.98	2.23e-09	3.52e-08	Cys1	L2-3 IT CTX	Age_group_P14_vs_P10
Fam53b	805.47	1.49983	0.384042	3.90538	9.41e-05	0.000486076	Fam53b	L2-3 IT CTX	Age_group_P14_vs_P10
Cplx3	196.677	1.49905	0.420184	3.56761	0.000360259	0.00157631	Cplx3	L2-3 IT CTX	Age_group_P14_vs_P10
Rhbdl3	2558.61	1.49852	0.585652	2.55871	0.0105061	0.0286774	Rhbdl3	L2-3 IT CTX	Age_group_P14_vs_P10
Lnx2	447.574	1.49711	0.275183	5.44043	5.32e-08	6.15e-07	Lnx2	L2-3 IT CTX	Age_group_P14_vs_P10
Gm45188	87.409	1.49659	0.342295	4.37221	1.23e-05	8.05e-05	Gm45188	L2-3 IT CTX	Age_group_P14_vs_P10
Krt20	68.7667	1.49658	0.29545	5.06542	4.07e-07	3.89e-06	Krt20	L2-3 IT CTX	Age_group_P14_vs_P10
Gm11670	51.3542	1.49603	0.385935	3.87638	0.000106021	0.000538973	Gm11670	L2-3 IT CTX	Age_group_P14_vs_P10
5930430L01Rik	59.9333	1.49497	0.337372	4.43123	9.37e-06	6.35e-05	5930430L01Rik	L2-3 IT CTX	Age_group_P14_vs_P10
Anp32e	4770.76	1.49197	0.229393	6.50401	7.82e-11	1.63e-09	Anp32e	L2-3 IT CTX	Age_group_P14_vs_P10
Acot2	399.696	1.49195	0.221977	6.72117	1.8e-11	4.25e-10	Acot2	L2-3 IT CTX	Age_group_P14_vs_P10
Gm13661	8.83726	1.49087	0.637733	2.33777	0.0193994	0.0478474	Gm13661	L2-3 IT CTX	Age_group_P14_vs_P10
A2ml1	3695.92	1.49069	0.286137	5.20971	1.89e-07	1.94e-06	A2ml1	L2-3 IT CTX	Age_group_P14_vs_P10
5031434C07Rik	12.1815	1.49058	0.505087	2.95114	0.00316607	0.0103775	5031434C07Rik	L2-3 IT CTX	Age_group_P14_vs_P10
Gria3	67780.9	1.48972	0.225344	6.61089	3.82e-11	8.55e-10	Gria3	L2-3 IT CTX	Age_group_P14_vs_P10
Parvg	14.5285	1.48872	0.618053	2.40873	0.016008	0.0409121	Parvg	L2-3 IT CTX	Age_group_P14_vs_P10
Il33	260.988	1.48804	0.215785	6.89593	5.35e-12	1.41e-10	Il33	L2-3 IT CTX	Age_group_P14_vs_P10
Ramp1	6195.77	1.48593	0.250161	5.9399	2.85e-09	4.37e-08	Ramp1	L2-3 IT CTX	Age_group_P14_vs_P10
Fhad1os2	29.8283	1.48422	0.479695	3.09408	0.00197425	0.00689041	Fhad1os2	L2-3 IT CTX	Age_group_P14_vs_P10
Numb	8640.51	1.48102	0.210595	7.03255	2.03e-12	5.72e-11	Numb	L2-3 IT CTX	Age_group_P14_vs_P10
Gm29674	128.462	1.47688	0.325935	4.53121	5.86e-06	4.21e-05	Gm29674	L2-3 IT CTX	Age_group_P14_vs_P10
Htr5b	46.8425	1.4761	0.48782	3.02592	0.0024788	0.0083902	Htr5b	L2-3 IT CTX	Age_group_P14_vs_P10
Fgf16	135.01	1.47605	0.346822	4.25594	2.08e-05	0.000129199	Fgf16	L2-3 IT CTX	Age_group_P14_vs_P10
CN725425	12.6458	1.47583	0.603656	2.44482	0.0144925	0.0377098	CN725425	L2-3 IT CTX	Age_group_P14_vs_P10
Ptprt	25184	1.47314	0.244149	6.03376	1.6e-09	2.58e-08	Ptprt	L2-3 IT CTX	Age_group_P14_vs_P10
Nog	394.394	1.47255	0.335771	4.38558	1.16e-05	7.63e-05	Nog	L2-3 IT CTX	Age_group_P14_vs_P10
Lrrk2	2759.94	1.47193	0.281608	5.2269	1.72e-07	1.78e-06	Lrrk2	L2-3 IT CTX	Age_group_P14_vs_P10
Gm45353	30.3347	1.46809	0.444597	3.30208	0.000959723	0.00369483	Gm45353	L2-3 IT CTX	Age_group_P14_vs_P10
Msi2	4487.87	1.46791	0.140578	10.442	1.59e-25	3.09e-23	Msi2	L2-3 IT CTX	Age_group_P14_vs_P10
Hipk4	439.725	1.46787	0.202921	7.23368	4.7e-13	1.48e-11	Hipk4	L2-3 IT CTX	Age_group_P14_vs_P10
Lncpint	10875	1.46601	0.255559	5.73649	9.67e-09	1.32e-07	Lncpint	L2-3 IT CTX	Age_group_P14_vs_P10
Gm47767	15.9165	1.46282	0.496229	2.94788	0.00319966	0.0104733	Gm47767	L2-3 IT CTX	Age_group_P14_vs_P10
Enpp2	12939.2	1.4613	0.166509	8.7761	1.69e-18	1.31e-16	Enpp2	L2-3 IT CTX	Age_group_P14_vs_P10
Fbxo2	409.853	1.46127	0.269936	5.41339	6.18e-08	7.04e-07	Fbxo2	L2-3 IT CTX	Age_group_P14_vs_P10
Ankfn1	1641.83	1.45922	0.513658	2.84084	0.00449946	0.0139373	Ankfn1	L2-3 IT CTX	Age_group_P14_vs_P10
Melk	55.3204	1.4568	0.422182	3.45064	0.000559251	0.0023172	Melk	L2-3 IT CTX	Age_group_P14_vs_P10
Grhl1	490.462	1.45531	0.351951	4.13498	3.55e-05	0.000206881	Grhl1	L2-3 IT CTX	Age_group_P14_vs_P10
Slc25a37	1396.7	1.45489	0.214321	6.78836	1.13e-11	2.78e-10	Slc25a37	L2-3 IT CTX	Age_group_P14_vs_P10
Gpx2	20.4621	1.45372	0.474203	3.0656	0.00217233	0.00747883	Gpx2	L2-3 IT CTX	Age_group_P14_vs_P10
Epha10	3259.27	1.45268	0.247304	5.87407	4.25e-09	6.3e-08	Epha10	L2-3 IT CTX	Age_group_P14_vs_P10
A830011K09Rik	24.2132	1.45231	0.395901	3.66837	0.000244097	0.00111856	A830011K09Rik	L2-3 IT CTX	Age_group_P14_vs_P10
Kcnb1	21569.4	1.45175	0.181265	8.00898	1.16e-15	5.55e-14	Kcnb1	L2-3 IT CTX	Age_group_P14_vs_P10
Ephx4	4647.15	1.44941	0.258662	5.60348	2.1e-08	2.66e-07	Ephx4	L2-3 IT CTX	Age_group_P14_vs_P10
Syt13	7313.58	1.44766	0.213661	6.77551	1.24e-11	3.01e-10	Syt13	L2-3 IT CTX	Age_group_P14_vs_P10
Rgs4	28028.4	1.44696	0.174363	8.29853	1.05e-16	6.07e-15	Rgs4	L2-3 IT CTX	Age_group_P14_vs_P10
Bves	21.8967	1.44656	0.497536	2.90745	0.00364393	0.0116746	Bves	L2-3 IT CTX	Age_group_P14_vs_P10
Dgkz	7566.23	1.44348	0.211303	6.83132	8.41e-12	2.13e-10	Dgkz	L2-3 IT CTX	Age_group_P14_vs_P10
Slc4a4	5383.24	1.44186	0.281516	5.12176	3.03e-07	2.98e-06	Slc4a4	L2-3 IT CTX	Age_group_P14_vs_P10
Gm12295	157.166	1.4384	0.320457	4.4886	7.17e-06	5.02e-05	Gm12295	L2-3 IT CTX	Age_group_P14_vs_P10
Gm32081	25.0733	1.43777	0.445493	3.22737	0.00124936	0.00463696	Gm32081	L2-3 IT CTX	Age_group_P14_vs_P10
Shroom1	128.859	1.4371	0.256909	5.59381	2.22e-08	2.8e-07	Shroom1	L2-3 IT CTX	Age_group_P14_vs_P10
Pop5	5625.72	1.43472	0.243884	5.88278	4.03e-09	6.01e-08	Pop5	L2-3 IT CTX	Age_group_P14_vs_P10
Akap5	8700.84	1.4344	0.192691	7.44405	9.76e-14	3.43e-12	Akap5	L2-3 IT CTX	Age_group_P14_vs_P10
Matn2	1411.5	1.43198	0.13846	10.3422	4.54e-25	7.97e-23	Matn2	L2-3 IT CTX	Age_group_P14_vs_P10
Fbxo34	4825.01	1.4299	0.185169	7.72215	1.14e-14	4.71e-13	Fbxo34	L2-3 IT CTX	Age_group_P14_vs_P10
Tesk2	678.884	1.42863	0.181876	7.85497	4e-15	1.78e-13	Tesk2	L2-3 IT CTX	Age_group_P14_vs_P10
Tbc1d8b	82.6496	1.42624	0.450049	3.16908	0.00152921	0.00553171	Tbc1d8b	L2-3 IT CTX	Age_group_P14_vs_P10
Dlgap3	13598.3	1.42547	0.201353	7.07943	1.45e-12	4.18e-11	Dlgap3	L2-3 IT CTX	Age_group_P14_vs_P10
Tgfbr3	502.53	1.42374	0.293216	4.8556	1.2e-06	1.03e-05	Tgfbr3	L2-3 IT CTX	Age_group_P14_vs_P10
Rora	22761.2	1.42032	0.187189	7.5876	3.26e-14	1.25e-12	Rora	L2-3 IT CTX	Age_group_P14_vs_P10
Ak4	1185.96	1.4195	0.248312	5.7166	1.09e-08	1.47e-07	Ak4	L2-3 IT CTX	Age_group_P14_vs_P10
6430553K19Rik	37.4408	1.41882	0.372009	3.81393	0.000136774	0.000670903	6430553K19Rik	L2-3 IT CTX	Age_group_P14_vs_P10
Rxra	116.172	1.41824	0.256426	5.5308	3.19e-08	3.9e-07	Rxra	L2-3 IT CTX	Age_group_P14_vs_P10
Prcd	311.778	1.41808	0.279746	5.06915	4e-07	3.83e-06	Prcd	L2-3 IT CTX	Age_group_P14_vs_P10
Gm21860	120.129	1.41511	0.304398	4.64888	3.34e-06	2.55e-05	Gm21860	L2-3 IT CTX	Age_group_P14_vs_P10
Necab3	3098.18	1.41477	0.255826	5.53023	3.2e-08	3.91e-07	Necab3	L2-3 IT CTX	Age_group_P14_vs_P10
Otub2	1332.98	1.41407	0.203854	6.93664	4.02e-12	1.08e-10	Otub2	L2-3 IT CTX	Age_group_P14_vs_P10
Dnah1	188.883	1.41058	0.317142	4.44778	8.68e-06	5.93e-05	Dnah1	L2-3 IT CTX	Age_group_P14_vs_P10
Gm29069	375.86	1.40902	0.26643	5.28849	1.23e-07	1.32e-06	Gm29069	L2-3 IT CTX	Age_group_P14_vs_P10
Gm45083	112.851	1.40849	0.421183	3.34412	0.000825437	0.00323729	Gm45083	L2-3 IT CTX	Age_group_P14_vs_P10
Tmem38a	5415.79	1.4065	0.196411	7.16098	8.01e-13	2.4e-11	Tmem38a	L2-3 IT CTX	Age_group_P14_vs_P10
4930447F24Rik	47.1929	1.40327	0.314416	4.4631	8.08e-06	5.57e-05	4930447F24Rik	L2-3 IT CTX	Age_group_P14_vs_P10
Lynx1	1018.28	1.40183	0.343409	4.08209	4.46e-05	0.000253632	Lynx1	L2-3 IT CTX	Age_group_P14_vs_P10
Aldh1a1	173.399	1.40142	0.269488	5.20029	1.99e-07	2.03e-06	Aldh1a1	L2-3 IT CTX	Age_group_P14_vs_P10
Nova1	3563.35	1.40046	0.21752	6.43833	1.21e-10	2.43e-09	Nova1	L2-3 IT CTX	Age_group_P14_vs_P10
Acad11	562.721	1.39954	0.274629	5.09612	3.47e-07	3.37e-06	Acad11	L2-3 IT CTX	Age_group_P14_vs_P10
Kcnk1	3075.44	1.39799	0.170047	8.22118	2.02e-16	1.1e-14	Kcnk1	L2-3 IT CTX	Age_group_P14_vs_P10
Rgs20	4701.9	1.3941	0.339656	4.10443	4.05e-05	0.000232643	Rgs20	L2-3 IT CTX	Age_group_P14_vs_P10
Atp6v1g2	15797.8	1.39327	0.234376	5.94461	2.77e-09	4.26e-08	Atp6v1g2	L2-3 IT CTX	Age_group_P14_vs_P10
Got1	6475.84	1.39237	0.230683	6.03584	1.58e-09	2.56e-08	Got1	L2-3 IT CTX	Age_group_P14_vs_P10
Gm12394	129.182	1.39211	0.223468	6.22957	4.68e-10	8.41e-09	Gm12394	L2-3 IT CTX	Age_group_P14_vs_P10
Brinp2	13049.4	1.39183	0.185622	7.49822	6.47e-14	2.36e-12	Brinp2	L2-3 IT CTX	Age_group_P14_vs_P10
Xirp2	82.6502	1.39125	0.275746	5.0454	4.53e-07	4.27e-06	Xirp2	L2-3 IT CTX	Age_group_P14_vs_P10
Abcg1	1895.7	1.39121	0.248818	5.5913	2.25e-08	2.84e-07	Abcg1	L2-3 IT CTX	Age_group_P14_vs_P10
2010300C02Rik	12017	1.39052	0.272344	5.10575	3.29e-07	3.22e-06	2010300C02Rik	L2-3 IT CTX	Age_group_P14_vs_P10
Gm48807	14.8762	1.38769	0.577124	2.4045	0.0161947	0.0413153	Gm48807	L2-3 IT CTX	Age_group_P14_vs_P10
Tm6sf1	1363.37	1.38566	0.248912	5.56685	2.59e-08	3.24e-07	Tm6sf1	L2-3 IT CTX	Age_group_P14_vs_P10
Gm16867	419.928	1.38478	0.167831	8.25102	1.57e-16	8.81e-15	Gm16867	L2-3 IT CTX	Age_group_P14_vs_P10
Dmkn	190.063	1.38393	0.283748	4.8773	1.08e-06	9.33e-06	Dmkn	L2-3 IT CTX	Age_group_P14_vs_P10
Olah	1896.57	1.3839	0.258987	5.3435	9.12e-08	9.99e-07	Olah	L2-3 IT CTX	Age_group_P14_vs_P10
Syne1	33933.6	1.38273	0.202069	6.84287	7.76e-12	1.97e-10	Syne1	L2-3 IT CTX	Age_group_P14_vs_P10
Pcsk1	3781.87	1.38225	0.354416	3.90009	9.62e-05	0.00049552	Pcsk1	L2-3 IT CTX	Age_group_P14_vs_P10
Msrb3	1141.29	1.38065	0.219841	6.28023	3.38e-10	6.33e-09	Msrb3	L2-3 IT CTX	Age_group_P14_vs_P10
Pi15	24.2758	1.3796	0.405969	3.39828	0.000678103	0.00272647	Pi15	L2-3 IT CTX	Age_group_P14_vs_P10
4732463B04Rik	287.25	1.37614	0.225313	6.10768	1.01e-09	1.71e-08	4732463B04Rik	L2-3 IT CTX	Age_group_P14_vs_P10
Zfp703	832.754	1.37607	0.278249	4.94545	7.6e-07	6.83e-06	Zfp703	L2-3 IT CTX	Age_group_P14_vs_P10
Mmp17	4438.43	1.37475	0.190116	7.23115	4.79e-13	1.51e-11	Mmp17	L2-3 IT CTX	Age_group_P14_vs_P10
Gucy2c	23.8688	1.3718	0.494706	2.77295	0.00555499	0.0167007	Gucy2c	L2-3 IT CTX	Age_group_P14_vs_P10
Gm42518	56.3569	1.37176	0.27778	4.93831	7.88e-07	7.04e-06	Gm42518	L2-3 IT CTX	Age_group_P14_vs_P10
Pappa	132.016	1.37051	0.285886	4.7939	1.64e-06	1.36e-05	Pappa	L2-3 IT CTX	Age_group_P14_vs_P10
Susd4	6228.67	1.37026	0.228835	5.98799	2.12e-09	3.36e-08	Susd4	L2-3 IT CTX	Age_group_P14_vs_P10
Zbtb7a	7171.48	1.36991	0.164653	8.31998	8.8e-17	5.13e-15	Zbtb7a	L2-3 IT CTX	Age_group_P14_vs_P10
Ppp3r1	38895.1	1.36905	0.154969	8.8344	1.01e-18	8.08e-17	Ppp3r1	L2-3 IT CTX	Age_group_P14_vs_P10
Dusp6	4236.01	1.36783	0.305019	4.4844	7.31e-06	5.12e-05	Dusp6	L2-3 IT CTX	Age_group_P14_vs_P10
Gm15859	15.5907	1.367	0.499392	2.73732	0.00619416	0.0183188	Gm15859	L2-3 IT CTX	Age_group_P14_vs_P10
Fam126b	12590.5	1.36689	0.15953	8.5682	1.05e-17	7.13e-16	Fam126b	L2-3 IT CTX	Age_group_P14_vs_P10
Sptssb	123.023	1.36592	0.392132	3.48333	0.000495218	0.00208554	Sptssb	L2-3 IT CTX	Age_group_P14_vs_P10
Ece1	3559.94	1.36509	0.215053	6.34768	2.19e-10	4.2e-09	Ece1	L2-3 IT CTX	Age_group_P14_vs_P10
Eepd1	928.762	1.36454	0.208719	6.53769	6.25e-11	1.33e-09	Eepd1	L2-3 IT CTX	Age_group_P14_vs_P10
Chn1	48639.2	1.36428	0.162238	8.40913	4.13e-17	2.6e-15	Chn1	L2-3 IT CTX	Age_group_P14_vs_P10
Gm43581	52.1728	1.3628	0.354674	3.84239	0.000121842	0.000607968	Gm43581	L2-3 IT CTX	Age_group_P14_vs_P10
Fat3	13312.4	1.36054	0.197145	6.90119	5.16e-12	1.36e-10	Fat3	L2-3 IT CTX	Age_group_P14_vs_P10
1810062G17Rik	30.1833	1.3604	0.465651	2.9215	0.00348352	0.0112448	1810062G17Rik	L2-3 IT CTX	Age_group_P14_vs_P10
Gm12239	135.133	1.35917	0.402064	3.38049	0.000723573	0.00288628	Gm12239	L2-3 IT CTX	Age_group_P14_vs_P10
Zfhx4	871.383	1.35912	0.182243	7.45771	8.8e-14	3.15e-12	Zfhx4	L2-3 IT CTX	Age_group_P14_vs_P10
Wipf3	8246.16	1.3589	0.128561	10.5701	4.1e-26	8.6e-24	Wipf3	L2-3 IT CTX	Age_group_P14_vs_P10
Gm11728	38.5771	1.35825	0.574542	2.36405	0.0180764	0.0451536	Gm11728	L2-3 IT CTX	Age_group_P14_vs_P10
Sec14l2	629.825	1.35781	0.263801	5.14711	2.65e-07	2.64e-06	Sec14l2	L2-3 IT CTX	Age_group_P14_vs_P10
Ltk	800.577	1.35765	0.274661	4.94299	7.69e-07	6.9e-06	Ltk	L2-3 IT CTX	Age_group_P14_vs_P10
Ier5l	1205.6	1.35759	0.320624	4.23423	2.29e-05	0.000140761	Ier5l	L2-3 IT CTX	Age_group_P14_vs_P10
Gng13	8181.79	1.35716	0.163144	8.31877	8.89e-17	5.17e-15	Gng13	L2-3 IT CTX	Age_group_P14_vs_P10
Tgm3	431.358	1.35453	0.21446	6.316	2.68e-10	5.1e-09	Tgm3	L2-3 IT CTX	Age_group_P14_vs_P10
Hey1	1219.92	1.35436	0.262126	5.16682	2.38e-07	2.4e-06	Hey1	L2-3 IT CTX	Age_group_P14_vs_P10
Gm17202	657.308	1.35421	0.252913	5.35445	8.58e-08	9.47e-07	Gm17202	L2-3 IT CTX	Age_group_P14_vs_P10
Stard10	847.474	1.35348	0.308518	4.38703	1.15e-05	7.58e-05	Stard10	L2-3 IT CTX	Age_group_P14_vs_P10
Zar1l	889.231	1.35347	0.246442	5.49205	3.97e-08	4.74e-07	Zar1l	L2-3 IT CTX	Age_group_P14_vs_P10
Cacng3	24878.4	1.35335	0.187578	7.21485	5.4e-13	1.69e-11	Cacng3	L2-3 IT CTX	Age_group_P14_vs_P10
Gm12536	249.24	1.35295	0.331494	4.08136	4.48e-05	0.000254362	Gm12536	L2-3 IT CTX	Age_group_P14_vs_P10
Serpinb9	33.8454	1.35212	0.49527	2.73008	0.00633197	0.0186732	Serpinb9	L2-3 IT CTX	Age_group_P14_vs_P10
Tmem178	4313.51	1.35133	0.271679	4.974	6.56e-07	5.99e-06	Tmem178	L2-3 IT CTX	Age_group_P14_vs_P10
H2afv	2624.63	1.349	0.16024	8.41861	3.81e-17	2.43e-15	H2afv	L2-3 IT CTX	Age_group_P14_vs_P10
Olfr560	21.9039	1.34709	0.546484	2.46501	0.0137009	0.035937	Olfr560	L2-3 IT CTX	Age_group_P14_vs_P10
Nrap	40.6794	1.3463	0.355603	3.78595	0.00015312	0.000741347	Nrap	L2-3 IT CTX	Age_group_P14_vs_P10
Gm28448	18.0017	1.34579	0.465181	2.89304	0.00381537	0.0121198	Gm28448	L2-3 IT CTX	Age_group_P14_vs_P10
Mest	2716.14	1.3449	0.144093	9.33358	1.02e-20	1.03e-18	Mest	L2-3 IT CTX	Age_group_P14_vs_P10
Clec11a	281.405	1.344	0.219213	6.13105	8.73e-10	1.49e-08	Clec11a	L2-3 IT CTX	Age_group_P14_vs_P10
Gabra1	26830.5	1.34321	0.185591	7.23749	4.57e-13	1.44e-11	Gabra1	L2-3 IT CTX	Age_group_P14_vs_P10
Btg3	1998.56	1.34266	0.213303	6.29463	3.08e-10	5.82e-09	Btg3	L2-3 IT CTX	Age_group_P14_vs_P10
Gpr3	110.609	1.34198	0.487633	2.75202	0.00592285	0.0176389	Gpr3	L2-3 IT CTX	Age_group_P14_vs_P10
Lzts3	3695.6	1.34111	0.33052	4.05759	4.96e-05	0.000278527	Lzts3	L2-3 IT CTX	Age_group_P14_vs_P10
Fxyd7	8019.43	1.34087	0.233077	5.75291	8.77e-09	1.21e-07	Fxyd7	L2-3 IT CTX	Age_group_P14_vs_P10
Gm19531	2543.69	1.33992	0.334534	4.00533	6.19e-05	0.000338721	Gm19531	L2-3 IT CTX	Age_group_P14_vs_P10
9230102K24Rik	34.0018	1.33988	0.465591	2.87779	0.0040047	0.0126314	9230102K24Rik	L2-3 IT CTX	Age_group_P14_vs_P10
Gm48278	14.3426	1.3395	0.507866	2.6375	0.0083519	0.0236099	Gm48278	L2-3 IT CTX	Age_group_P14_vs_P10
Zdhhc14	13166.4	1.33852	0.296684	4.5116	6.43e-06	4.56e-05	Zdhhc14	L2-3 IT CTX	Age_group_P14_vs_P10
Etv4	62.3534	1.33813	0.464001	2.8839	0.00392788	0.0124158	Etv4	L2-3 IT CTX	Age_group_P14_vs_P10
Pcp4l1	134.749	1.33689	0.337305	3.96343	7.39e-05	0.000394934	Pcp4l1	L2-3 IT CTX	Age_group_P14_vs_P10
Spock3	10255.4	1.33566	0.231093	5.77975	7.48e-09	1.05e-07	Spock3	L2-3 IT CTX	Age_group_P14_vs_P10
Arhgap10	6687.4	1.33528	0.181255	7.36687	1.75e-13	5.9e-12	Arhgap10	L2-3 IT CTX	Age_group_P14_vs_P10
4930547M16Rik	83.3765	1.33478	0.338469	3.94358	8.03e-05	0.000425461	4930547M16Rik	L2-3 IT CTX	Age_group_P14_vs_P10
Runx2os1	213.466	1.33359	0.276363	4.82549	1.4e-06	1.18e-05	Runx2os1	L2-3 IT CTX	Age_group_P14_vs_P10
Gm42489	14.955	1.33266	0.515129	2.58705	0.00968009	0.0267498	Gm42489	L2-3 IT CTX	Age_group_P14_vs_P10
Gask1b	354.892	1.33152	0.375458	3.54639	0.000390548	0.00168941	Gask1b	L2-3 IT CTX	Age_group_P14_vs_P10
Gm48552	33.0536	1.33014	0.55797	2.38389	0.0171306	0.0432113	Gm48552	L2-3 IT CTX	Age_group_P14_vs_P10
Fosb	989.166	1.32823	0.523536	2.53703	0.0111796	0.0301989	Fosb	L2-3 IT CTX	Age_group_P14_vs_P10
Mbnl3	14.1814	1.32569	0.51675	2.56543	0.0103049	0.0282219	Mbnl3	L2-3 IT CTX	Age_group_P14_vs_P10
Aifm3	388.224	1.3236	0.262333	5.04548	4.52e-07	4.27e-06	Aifm3	L2-3 IT CTX	Age_group_P14_vs_P10
Mat2b	6146.46	1.32218	0.166065	7.96183	1.7e-15	8.01e-14	Mat2b	L2-3 IT CTX	Age_group_P14_vs_P10
Vill	70.7073	1.32151	0.292106	4.52408	6.07e-06	4.33e-05	Vill	L2-3 IT CTX	Age_group_P14_vs_P10
Rbpms2	19.2629	1.31959	0.481214	2.7422	0.00610292	0.0180965	Rbpms2	L2-3 IT CTX	Age_group_P14_vs_P10
Gm35769	39.1224	1.31941	0.475096	2.77713	0.00548404	0.0165261	Gm35769	L2-3 IT CTX	Age_group_P14_vs_P10
9330188P03Rik	112.858	1.31934	0.383224	3.44273	0.000575867	0.00237694	9330188P03Rik	L2-3 IT CTX	Age_group_P14_vs_P10
Cntn4	19852.1	1.31918	0.244193	5.40218	6.58e-08	7.45e-07	Cntn4	L2-3 IT CTX	Age_group_P14_vs_P10
Kcnab2	3996.03	1.31842	0.175245	7.52327	5.34e-14	1.97e-12	Kcnab2	L2-3 IT CTX	Age_group_P14_vs_P10
Trps1	8462.8	1.31835	0.160538	8.21211	2.17e-16	1.18e-14	Trps1	L2-3 IT CTX	Age_group_P14_vs_P10
Ptch1	2020.96	1.31537	0.211341	6.22393	4.85e-10	8.68e-09	Ptch1	L2-3 IT CTX	Age_group_P14_vs_P10
Gm15810	2469.5	1.31139	0.289812	4.52497	6.04e-06	4.32e-05	Gm15810	L2-3 IT CTX	Age_group_P14_vs_P10
Gm45441	1180.47	1.31128	0.18668	7.02418	2.15e-12	6.02e-11	Gm45441	L2-3 IT CTX	Age_group_P14_vs_P10
Gm43728	86.6508	1.31065	0.231404	5.66391	1.48e-08	1.93e-07	Gm43728	L2-3 IT CTX	Age_group_P14_vs_P10
Disp3	1873.05	1.3097	0.311569	4.20355	2.63e-05	0.000158712	Disp3	L2-3 IT CTX	Age_group_P14_vs_P10
Mas1	914.654	1.30907	0.286246	4.57324	4.8e-06	3.51e-05	Mas1	L2-3 IT CTX	Age_group_P14_vs_P10
Gm39158	18.1026	1.30896	0.470542	2.78181	0.00540573	0.0163261	Gm39158	L2-3 IT CTX	Age_group_P14_vs_P10
Gm34821	706.475	1.30773	0.241072	5.42465	5.81e-08	6.64e-07	Gm34821	L2-3 IT CTX	Age_group_P14_vs_P10
Ctdspl	9978.67	1.30659	0.148277	8.81186	1.23e-18	9.73e-17	Ctdspl	L2-3 IT CTX	Age_group_P14_vs_P10
2810468N07Rik	295.678	1.30574	0.30729	4.24922	2.15e-05	0.000132732	2810468N07Rik	L2-3 IT CTX	Age_group_P14_vs_P10
Gm20878	306.106	1.30564	0.226231	5.77128	7.87e-09	1.1e-07	Gm20878	L2-3 IT CTX	Age_group_P14_vs_P10
Nptxr	37223.8	1.30554	0.174253	7.49219	6.77e-14	2.45e-12	Nptxr	L2-3 IT CTX	Age_group_P14_vs_P10
Spns3	21.0465	1.30499	0.438973	2.97282	0.00295075	0.00977856	Spns3	L2-3 IT CTX	Age_group_P14_vs_P10
M5C1000I18Rik	192.144	1.30487	0.401664	3.24866	0.00115951	0.0043594	M5C1000I18Rik	L2-3 IT CTX	Age_group_P14_vs_P10
Tnr	12874.5	1.30354	0.274084	4.75597	1.97e-06	1.6e-05	Tnr	L2-3 IT CTX	Age_group_P14_vs_P10
Tns4	19.3339	1.30284	0.487581	2.67206	0.00753881	0.0216753	Tns4	L2-3 IT CTX	Age_group_P14_vs_P10
Kirrel2	36.3289	1.30205	0.406831	3.20048	0.00137201	0.00502857	Kirrel2	L2-3 IT CTX	Age_group_P14_vs_P10
B3gnt2	1886.09	1.30043	0.288885	4.50154	6.75e-06	4.76e-05	B3gnt2	L2-3 IT CTX	Age_group_P14_vs_P10
Hlcs	4234.66	1.29895	0.220395	5.89372	3.78e-09	5.65e-08	Hlcs	L2-3 IT CTX	Age_group_P14_vs_P10
Pik3r5	404.901	1.29855	0.390277	3.32725	0.000877077	0.00341894	Pik3r5	L2-3 IT CTX	Age_group_P14_vs_P10
Slc25a35	105.842	1.29827	0.325905	3.98357	6.79e-05	0.000366611	Slc25a35	L2-3 IT CTX	Age_group_P14_vs_P10
Cyp11a1	1232.53	1.29448	0.291199	4.44535	8.77e-06	5.98e-05	Cyp11a1	L2-3 IT CTX	Age_group_P14_vs_P10
Iqgap2	6901.42	1.29326	0.52889	2.44523	0.014476	0.0376764	Iqgap2	L2-3 IT CTX	Age_group_P14_vs_P10
Gm45479	24.9344	1.29313	0.478315	2.70351	0.00686112	0.0199898	Gm45479	L2-3 IT CTX	Age_group_P14_vs_P10
Gm43727	85.0755	1.29224	0.24842	5.20185	1.97e-07	2.01e-06	Gm43727	L2-3 IT CTX	Age_group_P14_vs_P10
Adra2a	1480.13	1.29104	0.328412	3.93115	8.45e-05	0.00044422	Adra2a	L2-3 IT CTX	Age_group_P14_vs_P10
Colca2	18.8282	1.29084	0.483811	2.66807	0.00762893	0.0218854	Colca2	L2-3 IT CTX	Age_group_P14_vs_P10
A830035O19Rik	45.9462	1.2901	0.387764	3.32701	0.00087783	0.00342122	A830035O19Rik	L2-3 IT CTX	Age_group_P14_vs_P10
Fbxo33	5219.11	1.28944	0.214948	5.99887	1.99e-09	3.16e-08	Fbxo33	L2-3 IT CTX	Age_group_P14_vs_P10
Adcy9	6689.65	1.28888	0.132972	9.69286	3.23e-22	4.23e-20	Adcy9	L2-3 IT CTX	Age_group_P14_vs_P10
D330050G23Rik	371.477	1.2877	0.207613	6.20241	5.56e-10	9.83e-09	D330050G23Rik	L2-3 IT CTX	Age_group_P14_vs_P10
Gm15912	246.929	1.28703	0.285864	4.50223	6.72e-06	4.75e-05	Gm15912	L2-3 IT CTX	Age_group_P14_vs_P10
Gm42596	13.9411	1.28461	0.4814	2.66847	0.00761965	0.021871	Gm42596	L2-3 IT CTX	Age_group_P14_vs_P10
Pradc1	1759.83	1.28447	0.193042	6.65388	2.85e-11	6.52e-10	Pradc1	L2-3 IT CTX	Age_group_P14_vs_P10
Gm10419	8784.62	1.28338	0.239589	5.35657	8.48e-08	9.39e-07	Gm10419	L2-3 IT CTX	Age_group_P14_vs_P10
Otud1	826.606	1.28182	0.194939	6.57551	4.85e-11	1.05e-09	Otud1	L2-3 IT CTX	Age_group_P14_vs_P10
Arhgef3	2705.91	1.28122	0.265567	4.82449	1.4e-06	1.18e-05	Arhgef3	L2-3 IT CTX	Age_group_P14_vs_P10
Arid5a	103.563	1.27878	0.338472	3.7781	0.000158027	0.000760983	Arid5a	L2-3 IT CTX	Age_group_P14_vs_P10
Gsg1l2	26.2658	1.27678	0.406905	3.13778	0.00170232	0.00606919	Gsg1l2	L2-3 IT CTX	Age_group_P14_vs_P10
Lratd1	2675.53	1.27538	0.233391	5.46455	4.64e-08	5.44e-07	Lratd1	L2-3 IT CTX	Age_group_P14_vs_P10
Junb	4340.84	1.27355	0.333883	3.81436	0.000136538	0.000670068	Junb	L2-3 IT CTX	Age_group_P14_vs_P10
Cuta	2036.53	1.27346	0.23774	5.35651	8.48e-08	9.39e-07	Cuta	L2-3 IT CTX	Age_group_P14_vs_P10
Tac1	32.1141	1.27279	0.468221	2.71836	0.00656072	0.0192346	Tac1	L2-3 IT CTX	Age_group_P14_vs_P10
Tacc1	14712.3	1.27208	0.184887	6.88029	5.97e-12	1.54e-10	Tacc1	L2-3 IT CTX	Age_group_P14_vs_P10
Mmel1	1840.7	1.27172	0.2344	5.42542	5.78e-08	6.62e-07	Mmel1	L2-3 IT CTX	Age_group_P14_vs_P10
Ccdc7b	219.072	1.27126	0.182023	6.98407	2.87e-12	7.9e-11	Ccdc7b	L2-3 IT CTX	Age_group_P14_vs_P10
Olfr878	14.6787	1.27117	0.491461	2.58652	0.00969502	0.0267839	Olfr878	L2-3 IT CTX	Age_group_P14_vs_P10
Gabra4	14817.6	1.27081	0.188277	6.74968	1.48e-11	3.55e-10	Gabra4	L2-3 IT CTX	Age_group_P14_vs_P10
Cacnb4	32091.8	1.26943	0.143952	8.81839	1.16e-18	9.21e-17	Cacnb4	L2-3 IT CTX	Age_group_P14_vs_P10
Gm29107	42.6942	1.26745	0.341128	3.71547	0.00020283	0.000949144	Gm29107	L2-3 IT CTX	Age_group_P14_vs_P10
Wfs1	2205.93	1.26689	0.345843	3.66321	0.000249077	0.00113909	Wfs1	L2-3 IT CTX	Age_group_P14_vs_P10
Lrtm1	305.644	1.2665	0.224655	5.63754	1.72e-08	2.22e-07	Lrtm1	L2-3 IT CTX	Age_group_P14_vs_P10
Gm42567	286.098	1.26554	0.186793	6.77512	1.24e-11	3.01e-10	Gm42567	L2-3 IT CTX	Age_group_P14_vs_P10
Lpcat4	2302.91	1.26283	0.287202	4.39699	1.1e-05	7.27e-05	Lpcat4	L2-3 IT CTX	Age_group_P14_vs_P10
Slc2a13	14640.1	1.26234	0.246497	5.12112	3.04e-07	2.99e-06	Slc2a13	L2-3 IT CTX	Age_group_P14_vs_P10
Tmco5	311.797	1.26215	0.224339	5.62608	1.84e-08	2.36e-07	Tmco5	L2-3 IT CTX	Age_group_P14_vs_P10
Rxfp2	39.5579	1.25996	0.386713	3.25813	0.0011215	0.00423512	Rxfp2	L2-3 IT CTX	Age_group_P14_vs_P10
Ajm1	2894.65	1.25932	0.200886	6.2688	3.64e-10	6.74e-09	Ajm1	L2-3 IT CTX	Age_group_P14_vs_P10
Acyp1	1196.42	1.25876	0.211213	5.95969	2.53e-09	3.91e-08	Acyp1	L2-3 IT CTX	Age_group_P14_vs_P10
Dscaml1	9962.35	1.25704	0.276163	4.55181	5.32e-06	3.85e-05	Dscaml1	L2-3 IT CTX	Age_group_P14_vs_P10
Gm14532	249.904	1.25369	0.229085	5.47262	4.43e-08	5.23e-07	Gm14532	L2-3 IT CTX	Age_group_P14_vs_P10
Cd53	21.4204	1.25227	0.521626	2.40071	0.0163635	0.0416497	Cd53	L2-3 IT CTX	Age_group_P14_vs_P10
Baiap2	17576.8	1.25182	0.168471	7.43048	1.08e-13	3.77e-12	Baiap2	L2-3 IT CTX	Age_group_P14_vs_P10
Trim9	24619.9	1.24983	0.209113	5.97683	2.28e-09	3.58e-08	Trim9	L2-3 IT CTX	Age_group_P14_vs_P10
Dlc1	2515.31	1.24919	0.273808	4.5623	5.06e-06	3.68e-05	Dlc1	L2-3 IT CTX	Age_group_P14_vs_P10
B2m	1080.93	1.24808	0.309398	4.03389	5.49e-05	0.000304103	B2m	L2-3 IT CTX	Age_group_P14_vs_P10
Gm50323	22.5047	1.24761	0.416966	2.99211	0.00277058	0.00925313	Gm50323	L2-3 IT CTX	Age_group_P14_vs_P10
Prnp	14988.1	1.24746	0.191035	6.53	6.58e-11	1.39e-09	Prnp	L2-3 IT CTX	Age_group_P14_vs_P10
Dnm1	22082.1	1.24705	0.238232	5.23461	1.65e-07	1.72e-06	Dnm1	L2-3 IT CTX	Age_group_P14_vs_P10
Cit	15374.7	1.24161	0.157733	7.87161	3.5e-15	1.58e-13	Cit	L2-3 IT CTX	Age_group_P14_vs_P10
Nlk	24183.4	1.2411	0.148896	8.33537	7.73e-17	4.57e-15	Nlk	L2-3 IT CTX	Age_group_P14_vs_P10
Dgkg	4307.39	1.23927	0.468018	2.64791	0.00809905	0.0230186	Dgkg	L2-3 IT CTX	Age_group_P14_vs_P10
4933412E12Rik	137.193	1.239	0.275431	4.49841	6.85e-06	4.82e-05	4933412E12Rik	L2-3 IT CTX	Age_group_P14_vs_P10
Phyhip	7774.09	1.23792	0.235325	5.26047	1.44e-07	1.51e-06	Phyhip	L2-3 IT CTX	Age_group_P14_vs_P10
Sncb	24673.2	1.23694	0.201839	6.12834	8.88e-10	1.51e-08	Sncb	L2-3 IT CTX	Age_group_P14_vs_P10
Gm27004	263.654	1.23402	0.229512	5.3767	7.59e-08	8.48e-07	Gm27004	L2-3 IT CTX	Age_group_P14_vs_P10
Gm47156	22.6084	1.23138	0.427677	2.87924	0.00398632	0.0125816	Gm47156	L2-3 IT CTX	Age_group_P14_vs_P10
Adra1d	42.8933	1.23093	0.45235	2.72119	0.00650467	0.0191158	Adra1d	L2-3 IT CTX	Age_group_P14_vs_P10
Gm37233	104.522	1.23037	0.241734	5.08976	3.59e-07	3.48e-06	Gm37233	L2-3 IT CTX	Age_group_P14_vs_P10
Pin1	7461.78	1.22979	0.230109	5.34437	9.07e-08	9.96e-07	Pin1	L2-3 IT CTX	Age_group_P14_vs_P10
Gm43112	251.078	1.22853	0.234687	5.23477	1.65e-07	1.72e-06	Gm43112	L2-3 IT CTX	Age_group_P14_vs_P10
Ypel3	14935.3	1.22766	0.208236	5.89551	3.74e-09	5.61e-08	Ypel3	L2-3 IT CTX	Age_group_P14_vs_P10
Pcgf5	3053.76	1.22664	0.177497	6.91079	4.82e-12	1.28e-10	Pcgf5	L2-3 IT CTX	Age_group_P14_vs_P10
Zfhx2	4203.82	1.22518	0.169078	7.24626	4.28e-13	1.36e-11	Zfhx2	L2-3 IT CTX	Age_group_P14_vs_P10
Gm45924	59.666	1.22511	0.293281	4.17725	2.95e-05	0.000175436	Gm45924	L2-3 IT CTX	Age_group_P14_vs_P10
4833411C07Rik	41.7917	1.22393	0.41351	2.95987	0.00307769	0.0101338	4833411C07Rik	L2-3 IT CTX	Age_group_P14_vs_P10
Cutc	214.67	1.22333	0.190845	6.41009	1.45e-10	2.9e-09	Cutc	L2-3 IT CTX	Age_group_P14_vs_P10
Bbx	2527.95	1.22057	0.13448	9.07617	1.12e-19	9.96e-18	Bbx	L2-3 IT CTX	Age_group_P14_vs_P10
Actn1	9207.22	1.22011	0.205634	5.93342	2.97e-09	4.53e-08	Actn1	L2-3 IT CTX	Age_group_P14_vs_P10
Phka2	3012.13	1.22009	0.180808	6.748	1.5e-11	3.59e-10	Phka2	L2-3 IT CTX	Age_group_P14_vs_P10
Gm37971	118.489	1.21992	0.299365	4.07503	4.6e-05	0.000260805	Gm37971	L2-3 IT CTX	Age_group_P14_vs_P10
Gm32036	92.708	1.21985	0.413413	2.95068	0.00317075	0.0103886	Gm32036	L2-3 IT CTX	Age_group_P14_vs_P10
Gm6260	288.281	1.21938	0.22871	5.33157	9.74e-08	1.06e-06	Gm6260	L2-3 IT CTX	Age_group_P14_vs_P10
Tpp1	859.375	1.21835	0.182818	6.66427	2.66e-11	6.12e-10	Tpp1	L2-3 IT CTX	Age_group_P14_vs_P10
Gm20628	31.4162	1.21686	0.375294	3.24242	0.00118517	0.00444208	Gm20628	L2-3 IT CTX	Age_group_P14_vs_P10
Cox8a	51018.1	1.21682	0.238053	5.11153	3.2e-07	3.13e-06	Cox8a	L2-3 IT CTX	Age_group_P14_vs_P10
Otulinl	1568.64	1.21612	0.238897	5.09058	3.57e-07	3.46e-06	Otulinl	L2-3 IT CTX	Age_group_P14_vs_P10
9130230N09Rik	76.1495	1.21508	0.386094	3.1471	0.00164899	0.00590571	9130230N09Rik	L2-3 IT CTX	Age_group_P14_vs_P10
C79798	68.6845	1.21435	0.334089	3.6348	0.000278198	0.00125483	C79798	L2-3 IT CTX	Age_group_P14_vs_P10
Abca8b	1982.23	1.21427	0.275611	4.40574	1.05e-05	7.04e-05	Abca8b	L2-3 IT CTX	Age_group_P14_vs_P10
Klf15	365.798	1.21225	0.223612	5.42123	5.92e-08	6.76e-07	Klf15	L2-3 IT CTX	Age_group_P14_vs_P10
Inf2	933.137	1.21218	0.214799	5.64334	1.67e-08	2.15e-07	Inf2	L2-3 IT CTX	Age_group_P14_vs_P10
Dusp3	9071.52	1.20691	0.167322	7.21311	5.47e-13	1.7e-11	Dusp3	L2-3 IT CTX	Age_group_P14_vs_P10
Tef	6888.54	1.20617	0.170629	7.06895	1.56e-12	4.5e-11	Tef	L2-3 IT CTX	Age_group_P14_vs_P10
Gm48350	98.2906	1.2061	0.228381	5.28107	1.28e-07	1.36e-06	Gm48350	L2-3 IT CTX	Age_group_P14_vs_P10
Nxt2	680.07	1.20507	0.150261	8.01979	1.06e-15	5.13e-14	Nxt2	L2-3 IT CTX	Age_group_P14_vs_P10
Pmp22	97.9293	1.20428	0.260861	4.61658	3.9e-06	2.93e-05	Pmp22	L2-3 IT CTX	Age_group_P14_vs_P10
Wnt2	114.275	1.20416	0.325646	3.69774	0.000217524	0.0010094	Wnt2	L2-3 IT CTX	Age_group_P14_vs_P10
Gipc1	2739.05	1.20393	0.206854	5.8202	5.88e-09	8.45e-08	Gipc1	L2-3 IT CTX	Age_group_P14_vs_P10
Insl5	26.291	1.20246	0.403519	2.97992	0.00288323	0.00958728	Insl5	L2-3 IT CTX	Age_group_P14_vs_P10
Gm10848	170.638	1.20211	0.280105	4.29165	1.77e-05	0.000112239	Gm10848	L2-3 IT CTX	Age_group_P14_vs_P10
Gm20063	1633.29	1.20117	0.122662	9.79255	1.21e-22	1.66e-20	Gm20063	L2-3 IT CTX	Age_group_P14_vs_P10
Rogdi	2090.48	1.20067	0.201133	5.96952	2.38e-09	3.72e-08	Rogdi	L2-3 IT CTX	Age_group_P14_vs_P10
Chst1	18250.6	1.20054	0.205775	5.83421	5.4e-09	7.83e-08	Chst1	L2-3 IT CTX	Age_group_P14_vs_P10
Pla2g5	121.979	1.19987	0.376934	3.18324	0.00145639	0.00529909	Pla2g5	L2-3 IT CTX	Age_group_P14_vs_P10
Cd164l2	45.9578	1.19828	0.430541	2.78319	0.00538269	0.016266	Cd164l2	L2-3 IT CTX	Age_group_P14_vs_P10
Pdk1	3528.75	1.19797	0.132262	9.05752	1.33e-19	1.17e-17	Pdk1	L2-3 IT CTX	Age_group_P14_vs_P10
Gm49519	93.5409	1.19763	0.336532	3.55874	0.00037264	0.00162262	Gm49519	L2-3 IT CTX	Age_group_P14_vs_P10
Serinc5	3941.09	1.19658	0.149084	8.02619	1.01e-15	4.89e-14	Serinc5	L2-3 IT CTX	Age_group_P14_vs_P10
Gm47018	50.5998	1.19557	0.353519	3.38191	0.000719828	0.0028735	Gm47018	L2-3 IT CTX	Age_group_P14_vs_P10
Klkb1	77.0352	1.1954	0.297978	4.01169	6.03e-05	0.000330797	Klkb1	L2-3 IT CTX	Age_group_P14_vs_P10
Akap8l	6995.5	1.19483	0.137674	8.6787	4e-18	2.95e-16	Akap8l	L2-3 IT CTX	Age_group_P14_vs_P10
Gm7125	34.5217	1.19471	0.469728	2.54341	0.0109776	0.0297588	Gm7125	L2-3 IT CTX	Age_group_P14_vs_P10
B230216N24Rik	5811.1	1.19035	0.205834	5.78307	7.33e-09	1.03e-07	B230216N24Rik	L2-3 IT CTX	Age_group_P14_vs_P10
Cecr2	124.172	1.18928	0.314591	3.7804	0.000156578	0.000755217	Cecr2	L2-3 IT CTX	Age_group_P14_vs_P10
Fjx1	3308.58	1.18885	0.131943	9.01038	2.05e-19	1.75e-17	Fjx1	L2-3 IT CTX	Age_group_P14_vs_P10
Ier2	590.673	1.18877	0.348802	3.40815	0.000654054	0.00264857	Ier2	L2-3 IT CTX	Age_group_P14_vs_P10
Epb41l4b	3823.31	1.18842	0.174948	6.79297	1.1e-11	2.69e-10	Epb41l4b	L2-3 IT CTX	Age_group_P14_vs_P10
Tcf19	152.726	1.18789	0.25733	4.6162	3.91e-06	2.93e-05	Tcf19	L2-3 IT CTX	Age_group_P14_vs_P10
Nat8l	5807.39	1.18461	0.201014	5.89319	3.79e-09	5.67e-08	Nat8l	L2-3 IT CTX	Age_group_P14_vs_P10
Nrgn	252420	1.1843	0.166035	7.13283	9.83e-13	2.93e-11	Nrgn	L2-3 IT CTX	Age_group_P14_vs_P10
Camkk1	2685.16	1.18364	0.150396	7.87015	3.54e-15	1.59e-13	Camkk1	L2-3 IT CTX	Age_group_P14_vs_P10
Herc3	12511.8	1.18305	0.173273	6.82768	8.63e-12	2.17e-10	Herc3	L2-3 IT CTX	Age_group_P14_vs_P10
Slc24a4	2905.92	1.18265	0.265231	4.45893	8.24e-06	5.67e-05	Slc24a4	L2-3 IT CTX	Age_group_P14_vs_P10
Slc12a5	24283.5	1.1824	0.194738	6.07171	1.27e-09	2.09e-08	Slc12a5	L2-3 IT CTX	Age_group_P14_vs_P10
Dbndd2	6400.84	1.18217	0.206457	5.72598	1.03e-08	1.4e-07	Dbndd2	L2-3 IT CTX	Age_group_P14_vs_P10
Tcp11l2	457.542	1.1812	0.177384	6.65901	2.76e-11	6.32e-10	Tcp11l2	L2-3 IT CTX	Age_group_P14_vs_P10
Fam220a	42.4	1.17947	0.454881	2.59293	0.00951622	0.026375	Fam220a	L2-3 IT CTX	Age_group_P14_vs_P10
Bmper	309.141	1.17852	0.231899	5.08204	3.73e-07	3.59e-06	Bmper	L2-3 IT CTX	Age_group_P14_vs_P10
4931428L18Rik	35.7368	1.17829	0.415586	2.83524	0.00457911	0.014152	4931428L18Rik	L2-3 IT CTX	Age_group_P14_vs_P10
Gm48025	18.6135	1.17595	0.427863	2.74843	0.00598812	0.0178152	Gm48025	L2-3 IT CTX	Age_group_P14_vs_P10
Sv2b	26391.7	1.17537	0.136434	8.61493	7e-18	4.99e-16	Sv2b	L2-3 IT CTX	Age_group_P14_vs_P10
Gm16998	33.2197	1.17534	0.411992	2.85282	0.00433326	0.0135122	Gm16998	L2-3 IT CTX	Age_group_P14_vs_P10
Tnfrsf8	76.2865	1.17447	0.36337	3.23215	0.00122863	0.00457159	Tnfrsf8	L2-3 IT CTX	Age_group_P14_vs_P10
Pter	118.303	1.17215	0.319418	3.66965	0.000242879	0.00111347	Pter	L2-3 IT CTX	Age_group_P14_vs_P10
Eno2	8261.38	1.17184	0.23137	5.0648	4.09e-07	3.9e-06	Eno2	L2-3 IT CTX	Age_group_P14_vs_P10
Catsperz	770.026	1.17023	0.230049	5.08687	3.64e-07	3.52e-06	Catsperz	L2-3 IT CTX	Age_group_P14_vs_P10
Hmga1	244.673	1.16893	0.308892	3.78427	0.000154163	0.000745697	Hmga1	L2-3 IT CTX	Age_group_P14_vs_P10
Gm44210	60.3457	1.1689	0.299242	3.9062	9.38e-05	0.000484797	Gm44210	L2-3 IT CTX	Age_group_P14_vs_P10
Gm10097	28.0224	1.16822	0.374971	3.11549	0.00183637	0.00647519	Gm10097	L2-3 IT CTX	Age_group_P14_vs_P10
Irf2	4157.03	1.16803	0.221007	5.28502	1.26e-07	1.34e-06	Irf2	L2-3 IT CTX	Age_group_P14_vs_P10
Rtkn	595.648	1.16795	0.246987	4.72877	2.26e-06	1.81e-05	Rtkn	L2-3 IT CTX	Age_group_P14_vs_P10
Stpg1	87.3892	1.16466	0.246731	4.72035	2.35e-06	1.87e-05	Stpg1	L2-3 IT CTX	Age_group_P14_vs_P10
Wipi1	1355.33	1.1629	0.19433	5.98415	2.18e-09	3.44e-08	Wipi1	L2-3 IT CTX	Age_group_P14_vs_P10
Podn	83.0923	1.16273	0.295477	3.93511	8.32e-05	0.000438373	Podn	L2-3 IT CTX	Age_group_P14_vs_P10
Gm49216	19.8914	1.16156	0.465087	2.49751	0.0125068	0.0332981	Gm49216	L2-3 IT CTX	Age_group_P14_vs_P10
Ramp3	1930.04	1.16117	0.256728	4.52297	6.1e-06	4.35e-05	Ramp3	L2-3 IT CTX	Age_group_P14_vs_P10
Ckb	8826.85	1.16068	0.245602	4.72584	2.29e-06	1.83e-05	Ckb	L2-3 IT CTX	Age_group_P14_vs_P10
Bsn	15763.5	1.15836	0.159047	7.28315	3.26e-13	1.07e-11	Bsn	L2-3 IT CTX	Age_group_P14_vs_P10
Scn1b	12443.6	1.15673	0.291793	3.96423	7.36e-05	0.000393922	Scn1b	L2-3 IT CTX	Age_group_P14_vs_P10
Fgf5	196.368	1.15614	0.183952	6.285	3.28e-10	6.16e-09	Fgf5	L2-3 IT CTX	Age_group_P14_vs_P10
Gm17733	126.258	1.15507	0.298328	3.87181	0.00010803	0.000547931	Gm17733	L2-3 IT CTX	Age_group_P14_vs_P10
Ciart	359.411	1.15493	0.173906	6.64113	3.11e-11	7.06e-10	Ciart	L2-3 IT CTX	Age_group_P14_vs_P10
Ywhah	47244.4	1.1548	0.120815	9.55843	1.2e-21	1.37e-19	Ywhah	L2-3 IT CTX	Age_group_P14_vs_P10
Foxo4	109.324	1.15387	0.247773	4.65698	3.21e-06	2.46e-05	Foxo4	L2-3 IT CTX	Age_group_P14_vs_P10
Otub1	7092.15	1.15309	0.152601	7.55623	4.15e-14	1.56e-12	Otub1	L2-3 IT CTX	Age_group_P14_vs_P10
Armc4	173.697	1.1519	0.359432	3.20477	0.00135172	0.00496562	Armc4	L2-3 IT CTX	Age_group_P14_vs_P10
Gm31356	534.857	1.15166	0.236901	4.86137	1.17e-06	1e-05	Gm31356	L2-3 IT CTX	Age_group_P14_vs_P10
Adcy10	1110.27	1.15053	0.142182	8.09193	5.87e-16	2.99e-14	Adcy10	L2-3 IT CTX	Age_group_P14_vs_P10
1700028P14Rik	80.6078	1.15043	0.336501	3.4188	0.000628988	0.00256273	1700028P14Rik	L2-3 IT CTX	Age_group_P14_vs_P10
1700015F17Rik	60.1957	1.14895	0.325034	3.53487	0.000407969	0.001757	1700015F17Rik	L2-3 IT CTX	Age_group_P14_vs_P10
C030017B01Rik	14477.8	1.14887	0.21172	5.42636	5.75e-08	6.6e-07	C030017B01Rik	L2-3 IT CTX	Age_group_P14_vs_P10
Gm31408	25.9576	1.14845	0.447454	2.56663	0.0102691	0.0281389	Gm31408	L2-3 IT CTX	Age_group_P14_vs_P10
Gm46367	2534.87	1.14842	0.219539	5.23107	1.69e-07	1.75e-06	Gm46367	L2-3 IT CTX	Age_group_P14_vs_P10
Clstn1	58376.7	1.14842	0.167195	6.86872	6.48e-12	1.66e-10	Clstn1	L2-3 IT CTX	Age_group_P14_vs_P10
Gm42875	74.3741	1.14829	0.337008	3.40732	0.000656052	0.00265353	Gm42875	L2-3 IT CTX	Age_group_P14_vs_P10
Gm44698	55.617	1.14803	0.331161	3.4667	0.000526897	0.00219912	Gm44698	L2-3 IT CTX	Age_group_P14_vs_P10
Ttc22	75.3924	1.14769	0.273402	4.19783	2.69e-05	0.000162204	Ttc22	L2-3 IT CTX	Age_group_P14_vs_P10
Hhatl	107.494	1.1467	0.372071	3.08195	0.00205651	0.00713388	Hhatl	L2-3 IT CTX	Age_group_P14_vs_P10
6430584L05Rik	230.118	1.14637	0.199299	5.75203	8.82e-09	1.22e-07	6430584L05Rik	L2-3 IT CTX	Age_group_P14_vs_P10
Dtl	211.814	1.14601	0.309578	3.70183	0.000214049	0.000995068	Dtl	L2-3 IT CTX	Age_group_P14_vs_P10
Rbm20	215.392	1.14576	0.294809	3.88644	0.000101725	0.000519574	Rbm20	L2-3 IT CTX	Age_group_P14_vs_P10
Vxn	4855.38	1.14541	0.286933	3.9919	6.55e-05	0.000355844	Vxn	L2-3 IT CTX	Age_group_P14_vs_P10
Pcdh1	3156.19	1.14525	0.19737	5.80257	6.53e-09	9.28e-08	Pcdh1	L2-3 IT CTX	Age_group_P14_vs_P10
Fbln2	72.8275	1.14307	0.352777	3.2402	0.00119447	0.00446937	Fbln2	L2-3 IT CTX	Age_group_P14_vs_P10
1700010K24Rik	245.807	1.14301	0.218965	5.22003	1.79e-07	1.84e-06	1700010K24Rik	L2-3 IT CTX	Age_group_P14_vs_P10
Gm12371	4588.25	1.14257	0.236475	4.83169	1.35e-06	1.15e-05	Gm12371	L2-3 IT CTX	Age_group_P14_vs_P10
Sdk1	4695.27	1.14252	0.27199	4.2006	2.66e-05	0.000160518	Sdk1	L2-3 IT CTX	Age_group_P14_vs_P10
Lysmd2	4913.51	1.1412	0.188891	6.04159	1.53e-09	2.48e-08	Lysmd2	L2-3 IT CTX	Age_group_P14_vs_P10
Tollip	4336.47	1.14077	0.178159	6.40307	1.52e-10	3.01e-09	Tollip	L2-3 IT CTX	Age_group_P14_vs_P10
Grin2a	81474.4	1.13991	0.182131	6.25871	3.88e-10	7.12e-09	Grin2a	L2-3 IT CTX	Age_group_P14_vs_P10
Wipf2	4085.72	1.13888	0.151954	7.49489	6.64e-14	2.41e-12	Wipf2	L2-3 IT CTX	Age_group_P14_vs_P10
Muc3a	397.594	1.13855	0.32991	3.45111	0.000558282	0.00231412	Muc3a	L2-3 IT CTX	Age_group_P14_vs_P10
Gm12027	2070.77	1.13823	0.268916	4.23267	2.31e-05	0.000141696	Gm12027	L2-3 IT CTX	Age_group_P14_vs_P10
Radx	110.697	1.13794	0.284912	3.99401	6.5e-05	0.000353161	Radx	L2-3 IT CTX	Age_group_P14_vs_P10
Faim2	8300.23	1.13619	0.190102	5.97677	2.28e-09	3.58e-08	Faim2	L2-3 IT CTX	Age_group_P14_vs_P10
Tmem151a	13155.6	1.13452	0.196042	5.78713	7.16e-09	1.01e-07	Tmem151a	L2-3 IT CTX	Age_group_P14_vs_P10
Spns2	2025.19	1.13448	0.212941	5.32764	9.95e-08	1.08e-06	Spns2	L2-3 IT CTX	Age_group_P14_vs_P10
Tmem144	65.0066	1.13371	0.312937	3.62282	0.000291411	0.00130709	Tmem144	L2-3 IT CTX	Age_group_P14_vs_P10
Gm21814	445.542	1.13273	0.15111	7.49607	6.58e-14	2.4e-12	Gm21814	L2-3 IT CTX	Age_group_P14_vs_P10
2310014F06Rik	20.6891	1.13254	0.456098	2.48311	0.0130242	0.0344479	2310014F06Rik	L2-3 IT CTX	Age_group_P14_vs_P10
Slc39a10	10745.6	1.13151	0.141263	8.00996	1.15e-15	5.52e-14	Slc39a10	L2-3 IT CTX	Age_group_P14_vs_P10
Dlg4	23660.1	1.131	0.214675	5.26844	1.38e-07	1.45e-06	Dlg4	L2-3 IT CTX	Age_group_P14_vs_P10
Cabp1	10283.4	1.1295	0.213867	5.28133	1.28e-07	1.36e-06	Cabp1	L2-3 IT CTX	Age_group_P14_vs_P10
Gm12198	212.271	1.12944	0.297647	3.79457	0.000147898	0.000719115	Gm12198	L2-3 IT CTX	Age_group_P14_vs_P10
Olfr239	39.6724	1.12777	0.312574	3.60801	0.000308556	0.0013765	Olfr239	L2-3 IT CTX	Age_group_P14_vs_P10
Dpys	97.3954	1.12563	0.319002	3.52858	0.000417794	0.0017933	Dpys	L2-3 IT CTX	Age_group_P14_vs_P10
Cyp2c23	98.0629	1.12548	0.364009	3.0919	0.00198881	0.00693064	Cyp2c23	L2-3 IT CTX	Age_group_P14_vs_P10
Cd28	39.2604	1.12543	0.447862	2.51288	0.0119749	0.0320689	Cd28	L2-3 IT CTX	Age_group_P14_vs_P10
Ppargc1a	6090.03	1.12496	0.286627	3.92484	8.68e-05	0.000453537	Ppargc1a	L2-3 IT CTX	Age_group_P14_vs_P10
Llgl2	64.3039	1.12398	0.365116	3.07841	0.00208106	0.00720323	Llgl2	L2-3 IT CTX	Age_group_P14_vs_P10
Arf3	44497.7	1.12373	0.196714	5.71249	1.11e-08	1.5e-07	Arf3	L2-3 IT CTX	Age_group_P14_vs_P10
A330069K06Rik	154.979	1.12372	0.27344	4.10955	3.96e-05	0.000227988	A330069K06Rik	L2-3 IT CTX	Age_group_P14_vs_P10
Pax6	116.102	1.12193	0.358716	3.12762	0.00176225	0.0062525	Pax6	L2-3 IT CTX	Age_group_P14_vs_P10
Map3k19	186.278	1.12141	0.351766	3.18794	0.00143293	0.00523038	Map3k19	L2-3 IT CTX	Age_group_P14_vs_P10
Epb41l3	13531.5	1.12064	0.194444	5.76331	8.25e-09	1.14e-07	Epb41l3	L2-3 IT CTX	Age_group_P14_vs_P10
Arhgap22	244.259	1.1204	0.329553	3.39975	0.000674484	0.00271472	Arhgap22	L2-3 IT CTX	Age_group_P14_vs_P10
Mapk12	120.016	1.12015	0.226119	4.9538	7.28e-07	6.57e-06	Mapk12	L2-3 IT CTX	Age_group_P14_vs_P10
Ccdc28a	764.635	1.1201	0.21253	5.2703	1.36e-07	1.44e-06	Ccdc28a	L2-3 IT CTX	Age_group_P14_vs_P10
Gm45606	358.785	1.11998	0.184677	6.06454	1.32e-09	2.17e-08	Gm45606	L2-3 IT CTX	Age_group_P14_vs_P10
Map7	7200.86	1.11939	0.249926	4.4789	7.5e-06	5.22e-05	Map7	L2-3 IT CTX	Age_group_P14_vs_P10
Adgrb2	9349.01	1.11896	0.20438	5.47489	4.38e-08	5.17e-07	Adgrb2	L2-3 IT CTX	Age_group_P14_vs_P10
Gm15910	36.4753	1.11799	0.351577	3.17992	0.00147316	0.00535344	Gm15910	L2-3 IT CTX	Age_group_P14_vs_P10
Pcsk5	1130.11	1.11491	0.355966	3.13206	0.00173584	0.00617584	Pcsk5	L2-3 IT CTX	Age_group_P14_vs_P10
Nfatc1	32.4637	1.11417	0.434722	2.56294	0.0103789	0.0283943	Nfatc1	L2-3 IT CTX	Age_group_P14_vs_P10
Tspan33	1450.01	1.11367	0.194886	5.71444	1.1e-08	1.48e-07	Tspan33	L2-3 IT CTX	Age_group_P14_vs_P10
Elmo1	8703.58	1.11246	0.343499	3.23861	0.00120112	0.00448873	Elmo1	L2-3 IT CTX	Age_group_P14_vs_P10
Rhobtb2	4804.14	1.11242	0.214746	5.18015	2.22e-07	2.25e-06	Rhobtb2	L2-3 IT CTX	Age_group_P14_vs_P10
Slc8a2	13859.9	1.11119	0.191391	5.8059	6.4e-09	9.11e-08	Slc8a2	L2-3 IT CTX	Age_group_P14_vs_P10
Gm31135	148.839	1.10807	0.237852	4.65866	3.18e-06	2.44e-05	Gm31135	L2-3 IT CTX	Age_group_P14_vs_P10
Gm13844	199.781	1.10796	0.280401	3.95133	7.77e-05	0.000413718	Gm13844	L2-3 IT CTX	Age_group_P14_vs_P10
Cdc14b	834.023	1.10694	0.193773	5.71257	1.11e-08	1.5e-07	Cdc14b	L2-3 IT CTX	Age_group_P14_vs_P10
Gm34006	938.834	1.10675	0.231952	4.77146	1.83e-06	1.5e-05	Gm34006	L2-3 IT CTX	Age_group_P14_vs_P10
Cdk17	17182.1	1.10639	0.148453	7.45279	9.14e-14	3.24e-12	Cdk17	L2-3 IT CTX	Age_group_P14_vs_P10
Gm49719	481.513	1.10572	0.339949	3.25262	0.00114346	0.00430538	Gm49719	L2-3 IT CTX	Age_group_P14_vs_P10
Prxl2b	1801.24	1.10572	0.251528	4.39603	1.1e-05	7.3e-05	Prxl2b	L2-3 IT CTX	Age_group_P14_vs_P10
Acot4	138.069	1.10512	0.279651	3.95177	7.76e-05	0.000413154	Acot4	L2-3 IT CTX	Age_group_P14_vs_P10
Kcnj11	1479.42	1.10433	0.160482	6.88131	5.93e-12	1.53e-10	Kcnj11	L2-3 IT CTX	Age_group_P14_vs_P10
Fam43a	122.185	1.10267	0.441016	2.50029	0.0124093	0.0330727	Fam43a	L2-3 IT CTX	Age_group_P14_vs_P10
Kcnd3os	169.62	1.10242	0.244604	4.50695	6.58e-06	4.65e-05	Kcnd3os	L2-3 IT CTX	Age_group_P14_vs_P10
Cep41	281.664	1.10192	0.189961	5.80077	6.6e-09	9.37e-08	Cep41	L2-3 IT CTX	Age_group_P14_vs_P10
9530062K07Rik	530.207	1.1017	0.237242	4.64377	3.42e-06	2.61e-05	9530062K07Rik	L2-3 IT CTX	Age_group_P14_vs_P10
Per3	1485.8	1.10141	0.216562	5.08588	3.66e-07	3.53e-06	Per3	L2-3 IT CTX	Age_group_P14_vs_P10
Nrros	245.381	1.10109	0.296381	3.71513	0.000203103	0.000949988	Nrros	L2-3 IT CTX	Age_group_P14_vs_P10
Plcb4	11087.1	1.09987	0.127433	8.63101	6.08e-18	4.37e-16	Plcb4	L2-3 IT CTX	Age_group_P14_vs_P10
Zmynd8	17868.3	1.09987	0.187757	5.85795	4.69e-09	6.88e-08	Zmynd8	L2-3 IT CTX	Age_group_P14_vs_P10
Trbc2	1185.05	1.09978	0.300379	3.66133	0.000250913	0.00114646	Trbc2	L2-3 IT CTX	Age_group_P14_vs_P10
Far2os2	151.111	1.09946	0.244344	4.49964	6.81e-06	4.8e-05	Far2os2	L2-3 IT CTX	Age_group_P14_vs_P10
Vamp1	487.342	1.09905	0.262735	4.18312	2.88e-05	0.000171563	Vamp1	L2-3 IT CTX	Age_group_P14_vs_P10
Gm16036	41.9695	1.09881	0.364244	3.01669	0.00255548	0.00860891	Gm16036	L2-3 IT CTX	Age_group_P14_vs_P10
Gm10115	5265.64	1.09807	0.202278	5.42852	5.68e-08	6.53e-07	Gm10115	L2-3 IT CTX	Age_group_P14_vs_P10
Tmem14c	1851.79	1.09772	0.247166	4.44123	8.94e-06	6.09e-05	Tmem14c	L2-3 IT CTX	Age_group_P14_vs_P10
Matn3	88.4899	1.09653	0.268252	4.0877	4.36e-05	0.000248407	Matn3	L2-3 IT CTX	Age_group_P14_vs_P10
Nrsn1	12222.6	1.09546	0.163553	6.6979	2.11e-11	4.96e-10	Nrsn1	L2-3 IT CTX	Age_group_P14_vs_P10
Polr2g	3702.63	1.09367	0.186146	5.87533	4.22e-09	6.26e-08	Polr2g	L2-3 IT CTX	Age_group_P14_vs_P10
Ltbp1	955.672	1.09367	0.301435	3.62822	0.000285384	0.00128257	Ltbp1	L2-3 IT CTX	Age_group_P14_vs_P10
Amigo1	1540.81	1.09345	0.137401	7.95811	1.75e-15	8.21e-14	Amigo1	L2-3 IT CTX	Age_group_P14_vs_P10
Nab2	948.598	1.09316	0.260929	4.18949	2.8e-05	0.000167647	Nab2	L2-3 IT CTX	Age_group_P14_vs_P10
Gm11973	541.841	1.093	0.242355	4.50993	6.49e-06	4.59e-05	Gm11973	L2-3 IT CTX	Age_group_P14_vs_P10
Flrt2	12788.8	1.09281	0.192688	5.6714	1.42e-08	1.87e-07	Flrt2	L2-3 IT CTX	Age_group_P14_vs_P10
Pik3r3	3176.99	1.09202	0.250377	4.36149	1.29e-05	8.42e-05	Pik3r3	L2-3 IT CTX	Age_group_P14_vs_P10
Sipa1l1	26967.9	1.09039	0.206225	5.28736	1.24e-07	1.32e-06	Sipa1l1	L2-3 IT CTX	Age_group_P14_vs_P10
Htr1a	993.015	1.09031	0.186626	5.84221	5.15e-09	7.49e-08	Htr1a	L2-3 IT CTX	Age_group_P14_vs_P10
Cthrc1	170.275	1.09014	0.307926	3.54028	0.000399706	0.00172503	Cthrc1	L2-3 IT CTX	Age_group_P14_vs_P10
Gstp1	295.599	1.08945	0.43039	2.5313	0.0113641	0.0306368	Gstp1	L2-3 IT CTX	Age_group_P14_vs_P10
Pbx3	1174.47	1.0881	0.223026	4.87882	1.07e-06	9.27e-06	Pbx3	L2-3 IT CTX	Age_group_P14_vs_P10
Ndufb6	2747.29	1.08797	0.228727	4.75661	1.97e-06	1.6e-05	Ndufb6	L2-3 IT CTX	Age_group_P14_vs_P10
Zfp521	567.186	1.08723	0.219469	4.95392	7.27e-07	6.57e-06	Zfp521	L2-3 IT CTX	Age_group_P14_vs_P10
4933432I09Rik	147.689	1.08687	0.269368	4.03488	5.46e-05	0.00030307	4933432I09Rik	L2-3 IT CTX	Age_group_P14_vs_P10
A730060N03Rik	805.436	1.08686	0.248754	4.3692	1.25e-05	8.15e-05	A730060N03Rik	L2-3 IT CTX	Age_group_P14_vs_P10
A230051N06Rik	701.89	1.0866	0.292996	3.70858	0.000208428	0.000971575	A230051N06Rik	L2-3 IT CTX	Age_group_P14_vs_P10
Icam5	3454.12	1.08585	0.257827	4.21153	2.54e-05	0.000153976	Icam5	L2-3 IT CTX	Age_group_P14_vs_P10
Sv2c	450.671	1.08484	0.257654	4.21045	2.55e-05	0.000154623	Sv2c	L2-3 IT CTX	Age_group_P14_vs_P10
Isoc2b	169.669	1.08423	0.245618	4.41432	1.01e-05	6.81e-05	Isoc2b	L2-3 IT CTX	Age_group_P14_vs_P10
AC171003.1	52.5258	1.08387	0.433576	2.49984	0.0124249	0.0331099	AC171003.1	L2-3 IT CTX	Age_group_P14_vs_P10
Dnajc28	221.16	1.08337	0.239689	4.51991	6.19e-06	4.41e-05	Dnajc28	L2-3 IT CTX	Age_group_P14_vs_P10
Pls1	995.987	1.08312	0.205861	5.26139	1.43e-07	1.51e-06	Pls1	L2-3 IT CTX	Age_group_P14_vs_P10
Camta2	7327.17	1.08104	0.167949	6.43671	1.22e-10	2.45e-09	Camta2	L2-3 IT CTX	Age_group_P14_vs_P10
AI115009	109.604	1.07826	0.256585	4.20236	2.64e-05	0.000159366	AI115009	L2-3 IT CTX	Age_group_P14_vs_P10
Gm30085	182.357	1.07815	0.228642	4.71544	2.41e-06	1.91e-05	Gm30085	L2-3 IT CTX	Age_group_P14_vs_P10
Rgs7bp	41554.4	1.07796	0.172535	6.24777	4.16e-10	7.57e-09	Rgs7bp	L2-3 IT CTX	Age_group_P14_vs_P10
Gm13270	38.6629	1.07785	0.354974	3.03642	0.00239408	0.00814549	Gm13270	L2-3 IT CTX	Age_group_P14_vs_P10
Gm15939	166.537	1.07745	0.259939	4.145	3.4e-05	0.000198826	Gm15939	L2-3 IT CTX	Age_group_P14_vs_P10
Gm15083	294.238	1.07703	0.16955	6.35228	2.12e-10	4.1e-09	Gm15083	L2-3 IT CTX	Age_group_P14_vs_P10
Fam47e	46.3717	1.077	0.456573	2.35889	0.0183297	0.0456532	Fam47e	L2-3 IT CTX	Age_group_P14_vs_P10
Bmp3	594.502	1.07672	0.336583	3.19897	0.00137922	0.0050532	Bmp3	L2-3 IT CTX	Age_group_P14_vs_P10
Gm34788	49.441	1.07622	0.33357	3.22635	0.00125379	0.00465087	Gm34788	L2-3 IT CTX	Age_group_P14_vs_P10
9630002D21Rik	644.954	1.07492	0.151781	7.08204	1.42e-12	4.12e-11	9630002D21Rik	L2-3 IT CTX	Age_group_P14_vs_P10
Erg	230.981	1.07375	0.431283	2.48967	0.0127861	0.0339447	Erg	L2-3 IT CTX	Age_group_P14_vs_P10
1700003M07Rik	134.129	1.0734	0.212231	5.05767	4.24e-07	4.03e-06	1700003M07Rik	L2-3 IT CTX	Age_group_P14_vs_P10
Ano3	13829.6	1.07325	0.195251	5.49674	3.87e-08	4.63e-07	Ano3	L2-3 IT CTX	Age_group_P14_vs_P10
Pdk2	965.52	1.07306	0.184224	5.82478	5.72e-09	8.25e-08	Pdk2	L2-3 IT CTX	Age_group_P14_vs_P10
4933436I20Rik	91.0214	1.07268	0.319286	3.35962	0.000780491	0.00308695	4933436I20Rik	L2-3 IT CTX	Age_group_P14_vs_P10
Coro6	115.503	1.07227	0.339269	3.16054	0.00157477	0.00567354	Coro6	L2-3 IT CTX	Age_group_P14_vs_P10
5830444B04Rik	134.433	1.07177	0.239155	4.48149	7.41e-06	5.17e-05	5830444B04Rik	L2-3 IT CTX	Age_group_P14_vs_P10
Per1	2056.97	1.07019	0.345399	3.09842	0.00194555	0.00680065	Per1	L2-3 IT CTX	Age_group_P14_vs_P10
Gm42707	203.723	1.06974	0.219545	4.87254	1.1e-06	9.51e-06	Gm42707	L2-3 IT CTX	Age_group_P14_vs_P10
Gm35166	133.545	1.06968	0.256384	4.17219	3.02e-05	0.000178858	Gm35166	L2-3 IT CTX	Age_group_P14_vs_P10
Snap25	71754.5	1.0693	0.219241	4.8773	1.08e-06	9.33e-06	Snap25	L2-3 IT CTX	Age_group_P14_vs_P10
Scp2	2387	1.06786	0.140287	7.61198	2.7e-14	1.06e-12	Scp2	L2-3 IT CTX	Age_group_P14_vs_P10
Syp	35878.8	1.0665	0.190009	5.61292	1.99e-08	2.53e-07	Syp	L2-3 IT CTX	Age_group_P14_vs_P10
Fam217b	2257.5	1.06505	0.132606	8.03167	9.62e-16	4.7e-14	Fam217b	L2-3 IT CTX	Age_group_P14_vs_P10
2410021H03Rik	48.7281	1.06453	0.312178	3.41001	0.000649612	0.00263267	2410021H03Rik	L2-3 IT CTX	Age_group_P14_vs_P10
Klf9	38876.6	1.06446	0.202836	5.24791	1.54e-07	1.61e-06	Klf9	L2-3 IT CTX	Age_group_P14_vs_P10
Gm6980	108.371	1.06341	0.306614	3.46825	0.000523866	0.00218869	Gm6980	L2-3 IT CTX	Age_group_P14_vs_P10
Il17ra	324.844	1.06341	0.281315	3.78013	0.000156748	0.000755707	Il17ra	L2-3 IT CTX	Age_group_P14_vs_P10
Slc18a1	60.9915	1.06258	0.314208	3.38178	0.00072019	0.0028735	Slc18a1	L2-3 IT CTX	Age_group_P14_vs_P10
Dnajb5	4853.3	1.0624	0.273884	3.87902	0.00010488	0.000533701	Dnajb5	L2-3 IT CTX	Age_group_P14_vs_P10
Foxo3	3941.98	1.06186	0.190048	5.58734	2.31e-08	2.9e-07	Foxo3	L2-3 IT CTX	Age_group_P14_vs_P10
Igsf21	2361.76	1.06095	0.305888	3.46842	0.000523529	0.00218773	Igsf21	L2-3 IT CTX	Age_group_P14_vs_P10
Adcy2	13354.8	1.06089	0.210662	5.03599	4.75e-07	4.46e-06	Adcy2	L2-3 IT CTX	Age_group_P14_vs_P10
Ppp1r36	47.1614	1.06074	0.354137	2.99529	0.00274181	0.00916747	Ppp1r36	L2-3 IT CTX	Age_group_P14_vs_P10
AC109619.1	1058.11	1.06039	0.147392	7.19437	6.28e-13	1.94e-11	AC109619.1	L2-3 IT CTX	Age_group_P14_vs_P10
Homer1	31942.6	1.06039	0.252186	4.20479	2.61e-05	0.000157989	Homer1	L2-3 IT CTX	Age_group_P14_vs_P10
Gm29340	79.2813	1.06025	0.291155	3.64153	0.000271027	0.00122637	Gm29340	L2-3 IT CTX	Age_group_P14_vs_P10
Gm26854	103.622	1.05859	0.295111	3.58709	0.000334392	0.00147634	Gm26854	L2-3 IT CTX	Age_group_P14_vs_P10
St3gal5	10943	1.05616	0.180822	5.84088	5.19e-09	7.54e-08	St3gal5	L2-3 IT CTX	Age_group_P14_vs_P10
Exd2	6230.39	1.05599	0.143712	7.34794	2.01e-13	6.76e-12	Exd2	L2-3 IT CTX	Age_group_P14_vs_P10
Emb	1251.94	1.05484	0.186019	5.6706	1.42e-08	1.87e-07	Emb	L2-3 IT CTX	Age_group_P14_vs_P10
Gm43305	374.663	1.05476	0.422154	2.49853	0.0124711	0.0332244	Gm43305	L2-3 IT CTX	Age_group_P14_vs_P10
Gpr62	140.528	1.0543	0.288467	3.65484	0.000257347	0.00117221	Gpr62	L2-3 IT CTX	Age_group_P14_vs_P10
Rnf112	9828.84	1.05396	0.184591	5.70971	1.13e-08	1.52e-07	Rnf112	L2-3 IT CTX	Age_group_P14_vs_P10
Gsta4	315.919	1.05333	0.223746	4.70771	2.51e-06	1.97e-05	Gsta4	L2-3 IT CTX	Age_group_P14_vs_P10
2810455O05Rik	1921.68	1.05261	0.19344	5.44151	5.28e-08	6.12e-07	2810455O05Rik	L2-3 IT CTX	Age_group_P14_vs_P10
Gm43674	88.0366	1.05259	0.450611	2.33592	0.0194952	0.0480203	Gm43674	L2-3 IT CTX	Age_group_P14_vs_P10
Gm45570	51.8361	1.0518	0.341068	3.08385	0.00204342	0.00709687	Gm45570	L2-3 IT CTX	Age_group_P14_vs_P10
1110018N20Rik	910.294	1.05171	0.293493	3.58344	0.000339105	0.0014949	1110018N20Rik	L2-3 IT CTX	Age_group_P14_vs_P10
Cetn4	642.534	1.05138	0.158036	6.65279	2.88e-11	6.56e-10	Cetn4	L2-3 IT CTX	Age_group_P14_vs_P10
Ghitm	7208.4	1.05078	0.17527	5.9952	2.03e-09	3.22e-08	Ghitm	L2-3 IT CTX	Age_group_P14_vs_P10
Hmg20b	526.761	1.04974	0.183788	5.71168	1.12e-08	1.51e-07	Hmg20b	L2-3 IT CTX	Age_group_P14_vs_P10
Camk1g	1807.32	1.04934	0.303563	3.45676	0.000546715	0.00227037	Camk1g	L2-3 IT CTX	Age_group_P14_vs_P10
Tbc1d31	537.233	1.048	0.23055	4.54563	5.48e-06	3.95e-05	Tbc1d31	L2-3 IT CTX	Age_group_P14_vs_P10
Nanp	1019.92	1.04676	0.130397	8.02746	9.95e-16	4.86e-14	Nanp	L2-3 IT CTX	Age_group_P14_vs_P10
Ttyh1	12620.5	1.04635	0.206888	5.05755	4.25e-07	4.04e-06	Ttyh1	L2-3 IT CTX	Age_group_P14_vs_P10
Wdhd1	503.243	1.04535	0.226973	4.6056	4.11e-06	3.07e-05	Wdhd1	L2-3 IT CTX	Age_group_P14_vs_P10
Ndufa3	4063.08	1.0448	0.237661	4.39619	1.1e-05	7.3e-05	Ndufa3	L2-3 IT CTX	Age_group_P14_vs_P10
Rtn4r	5153.76	1.04479	0.138176	7.56129	3.99e-14	1.51e-12	Rtn4r	L2-3 IT CTX	Age_group_P14_vs_P10
Gm22146	97.9711	1.0445	0.436596	2.39237	0.0167399	0.0423769	Gm22146	L2-3 IT CTX	Age_group_P14_vs_P10
Colgalt2	247.493	1.04434	0.333453	3.13189	0.00173682	0.00617721	Colgalt2	L2-3 IT CTX	Age_group_P14_vs_P10
Capn3	261.292	1.04286	0.209632	4.97469	6.54e-07	5.97e-06	Capn3	L2-3 IT CTX	Age_group_P14_vs_P10
Trabd2b	1537.36	1.04279	0.355038	2.93712	0.00331272	0.0107833	Trabd2b	L2-3 IT CTX	Age_group_P14_vs_P10
Calhm2	552.286	1.04246	0.256676	4.06139	4.88e-05	0.000274404	Calhm2	L2-3 IT CTX	Age_group_P14_vs_P10
9230112E08Rik	341.987	1.04221	0.23393	4.45521	8.38e-06	5.74e-05	9230112E08Rik	L2-3 IT CTX	Age_group_P14_vs_P10
Skap2	161.057	1.04069	0.280652	3.70811	0.000208812	0.000972925	Skap2	L2-3 IT CTX	Age_group_P14_vs_P10
Srp9	7842.2	1.04053	0.136423	7.62724	2.4e-14	9.47e-13	Srp9	L2-3 IT CTX	Age_group_P14_vs_P10
Ndufb9	11745.6	1.04023	0.205387	5.06474	4.09e-07	3.9e-06	Ndufb9	L2-3 IT CTX	Age_group_P14_vs_P10
Ermp1	634.047	1.03992	0.21785	4.77355	1.81e-06	1.48e-05	Ermp1	L2-3 IT CTX	Age_group_P14_vs_P10
Psd3	37429.2	1.03978	0.166085	6.26051	3.84e-10	7.05e-09	Psd3	L2-3 IT CTX	Age_group_P14_vs_P10
Gm17251	134.53	1.03934	0.420351	2.47254	0.0134157	0.0353159	Gm17251	L2-3 IT CTX	Age_group_P14_vs_P10
Plcz1	35.3634	1.03893	0.417888	2.48615	0.0129133	0.0342235	Plcz1	L2-3 IT CTX	Age_group_P14_vs_P10
Pla2g4a	57.853	1.03802	0.338842	3.06343	0.00218813	0.00752441	Pla2g4a	L2-3 IT CTX	Age_group_P14_vs_P10
Tnfrsf9	102.973	1.03761	0.355066	2.9223	0.00347451	0.0112228	Tnfrsf9	L2-3 IT CTX	Age_group_P14_vs_P10
Ccdc80	223.024	1.03759	0.404858	2.56285	0.0103818	0.0283986	Ccdc80	L2-3 IT CTX	Age_group_P14_vs_P10
Gal3st3	2016.63	1.03684	0.195865	5.29365	1.2e-07	1.28e-06	Gal3st3	L2-3 IT CTX	Age_group_P14_vs_P10
1810034E14Rik	295.518	1.0356	0.209495	4.94332	7.68e-07	6.89e-06	1810034E14Rik	L2-3 IT CTX	Age_group_P14_vs_P10
4933407I08Rik	36.6611	1.03541	0.414988	2.49503	0.0125945	0.0335097	4933407I08Rik	L2-3 IT CTX	Age_group_P14_vs_P10
2810414N06Rik	45.0764	1.03532	0.309432	3.34587	0.000820242	0.00322369	2810414N06Rik	L2-3 IT CTX	Age_group_P14_vs_P10
Ptprn	16244.3	1.03445	0.162795	6.35433	2.09e-10	4.05e-09	Ptprn	L2-3 IT CTX	Age_group_P14_vs_P10
Gm12940	1450.12	1.03325	0.218089	4.73774	2.16e-06	1.74e-05	Gm12940	L2-3 IT CTX	Age_group_P14_vs_P10
Fam131a	20282.4	1.03221	0.218676	4.72027	2.36e-06	1.87e-05	Fam131a	L2-3 IT CTX	Age_group_P14_vs_P10
Tspan7	42367.3	1.03139	0.165185	6.24386	4.27e-10	7.72e-09	Tspan7	L2-3 IT CTX	Age_group_P14_vs_P10
Josd2	1189.59	1.03085	0.191678	5.37803	7.53e-08	8.44e-07	Josd2	L2-3 IT CTX	Age_group_P14_vs_P10
Gm14066	2200.74	1.02996	0.154413	6.67015	2.56e-11	5.89e-10	Gm14066	L2-3 IT CTX	Age_group_P14_vs_P10
Ikzf2	1515.87	1.02987	0.360943	2.85328	0.0043271	0.0134971	Ikzf2	L2-3 IT CTX	Age_group_P14_vs_P10
Itm2b	9193.42	1.02985	0.129303	7.96462	1.66e-15	7.86e-14	Itm2b	L2-3 IT CTX	Age_group_P14_vs_P10
Coq10b	1686.56	1.02932	0.148919	6.91196	4.78e-12	1.27e-10	Coq10b	L2-3 IT CTX	Age_group_P14_vs_P10
Ngb	1538.91	1.02858	0.189089	5.43967	5.34e-08	6.17e-07	Ngb	L2-3 IT CTX	Age_group_P14_vs_P10
Kdm3a	2011.77	1.027	0.157599	6.51658	7.19e-11	1.51e-09	Kdm3a	L2-3 IT CTX	Age_group_P14_vs_P10
Cdc40	8137.41	1.02687	0.162329	6.32588	2.52e-10	4.8e-09	Cdc40	L2-3 IT CTX	Age_group_P14_vs_P10
Car10	66324.7	1.02684	0.218084	4.70845	2.5e-06	1.96e-05	Car10	L2-3 IT CTX	Age_group_P14_vs_P10
Gm10648	28.7618	1.02664	0.404139	2.54031	0.0110753	0.0299723	Gm10648	L2-3 IT CTX	Age_group_P14_vs_P10
Gm27243	35.1852	1.02429	0.383666	2.66975	0.00759086	0.0218005	Gm27243	L2-3 IT CTX	Age_group_P14_vs_P10
1700048F04Rik	62.1089	1.02414	0.441617	2.31907	0.0203914	0.0498395	1700048F04Rik	L2-3 IT CTX	Age_group_P14_vs_P10
Gm44091	41.2311	1.02396	0.423094	2.42018	0.0155128	0.0398831	Gm44091	L2-3 IT CTX	Age_group_P14_vs_P10
1700081B01Rik	42.2762	1.02354	0.343273	2.98172	0.00286638	0.0095405	1700081B01Rik	L2-3 IT CTX	Age_group_P14_vs_P10
Pdzd11	798.101	1.02113	0.175138	5.83043	5.53e-09	7.99e-08	Pdzd11	L2-3 IT CTX	Age_group_P14_vs_P10
Gm11613	533.765	1.02113	0.22083	4.62406	3.76e-06	2.84e-05	Gm11613	L2-3 IT CTX	Age_group_P14_vs_P10
Pip5k1a	6626.64	1.02112	0.156399	6.52896	6.62e-11	1.4e-09	Pip5k1a	L2-3 IT CTX	Age_group_P14_vs_P10
Tfdp2	3350.64	1.0204	0.178707	5.7099	1.13e-08	1.52e-07	Tfdp2	L2-3 IT CTX	Age_group_P14_vs_P10
Kctd1	12014.2	1.01962	0.149946	6.7999	1.05e-11	2.58e-10	Kctd1	L2-3 IT CTX	Age_group_P14_vs_P10
Ccl17	192.511	1.01877	0.259143	3.93129	8.45e-05	0.00044422	Ccl17	L2-3 IT CTX	Age_group_P14_vs_P10
Lrrc2	46.8059	1.01753	0.285481	3.56425	0.000364895	0.00159438	Lrrc2	L2-3 IT CTX	Age_group_P14_vs_P10
AA986860	101.893	1.01628	0.238529	4.26064	2.04e-05	0.000126782	AA986860	L2-3 IT CTX	Age_group_P14_vs_P10
Gpr158	25400.1	1.01555	0.217544	4.66824	3.04e-06	2.34e-05	Gpr158	L2-3 IT CTX	Age_group_P14_vs_P10
Gm37245	78.343	1.01317	0.264138	3.83577	0.000125169	0.000622303	Gm37245	L2-3 IT CTX	Age_group_P14_vs_P10
Ptpn3	3795.51	1.01311	0.162034	6.25244	4.04e-10	7.38e-09	Ptpn3	L2-3 IT CTX	Age_group_P14_vs_P10
Ankrd37	545.61	1.01288	0.306726	3.30224	0.000959144	0.00369329	Ankrd37	L2-3 IT CTX	Age_group_P14_vs_P10
Ncdn	27318.9	1.01155	0.172126	5.87679	4.18e-09	6.22e-08	Ncdn	L2-3 IT CTX	Age_group_P14_vs_P10
Gm48089	1149.36	1.00996	0.340199	2.96872	0.00299043	0.00988772	Gm48089	L2-3 IT CTX	Age_group_P14_vs_P10
Ndufs7	3001.55	1.00951	0.233668	4.32025	1.56e-05	9.97e-05	Ndufs7	L2-3 IT CTX	Age_group_P14_vs_P10
Gm16897	102.832	1.0082	0.259297	3.8882	0.000100989	0.000516333	Gm16897	L2-3 IT CTX	Age_group_P14_vs_P10
Hmmr	122.427	1.00782	0.195691	5.15003	2.6e-07	2.6e-06	Hmmr	L2-3 IT CTX	Age_group_P14_vs_P10
Gm29514	3000.45	1.00759	0.206685	4.87502	1.09e-06	9.41e-06	Gm29514	L2-3 IT CTX	Age_group_P14_vs_P10
Dnajc12	370.564	1.00734	0.214225	4.70225	2.57e-06	2.02e-05	Dnajc12	L2-3 IT CTX	Age_group_P14_vs_P10
Zbed3	1006.46	1.00658	0.129236	7.78868	6.77e-15	2.92e-13	Zbed3	L2-3 IT CTX	Age_group_P14_vs_P10
Cobl	9030.25	1.00631	0.142094	7.08201	1.42e-12	4.12e-11	Cobl	L2-3 IT CTX	Age_group_P14_vs_P10
Dazl	378.84	1.00627	0.17448	5.76727	8.06e-09	1.12e-07	Dazl	L2-3 IT CTX	Age_group_P14_vs_P10
Raver2	2302.45	1.00552	0.185047	5.43385	5.52e-08	6.36e-07	Raver2	L2-3 IT CTX	Age_group_P14_vs_P10
Tsks	169.861	1.00535	0.217636	4.61939	3.85e-06	2.9e-05	Tsks	L2-3 IT CTX	Age_group_P14_vs_P10
Arhgef9	29482.4	1.00433	0.151925	6.61071	3.82e-11	8.55e-10	Arhgef9	L2-3 IT CTX	Age_group_P14_vs_P10
Gm43824	67.541	1.00421	0.371055	2.70637	0.00680239	0.0198468	Gm43824	L2-3 IT CTX	Age_group_P14_vs_P10
Trerf1	17575.4	1.0038	0.156897	6.39781	1.58e-10	3.11e-09	Trerf1	L2-3 IT CTX	Age_group_P14_vs_P10
Elk3	924.574	1.00338	0.230088	4.36086	1.3e-05	8.44e-05	Elk3	L2-3 IT CTX	Age_group_P14_vs_P10
Jsrp1	303.501	1.00317	0.333498	3.00802	0.00262955	0.00883671	Jsrp1	L2-3 IT CTX	Age_group_P14_vs_P10
Cfap74	899.795	1.00247	0.175275	5.71941	1.07e-08	1.45e-07	Cfap74	L2-3 IT CTX	Age_group_P14_vs_P10
Plekha7	1093.09	1.00164	0.252911	3.96045	7.48e-05	0.000399797	Plekha7	L2-3 IT CTX	Age_group_P14_vs_P10
D3Ertd751e	571.869	1.00085	0.241433	4.14545	3.39e-05	0.000198719	D3Ertd751e	L2-3 IT CTX	Age_group_P14_vs_P10
Kcnj4	5843.1	1.00056	0.196275	5.09777	3.44e-07	3.34e-06	Kcnj4	L2-3 IT CTX	Age_group_P14_vs_P10
Cebpa	44.8053	0.999379	0.371409	2.69078	0.00712862	0.020652	Cebpa	L2-3 IT CTX	Age_group_P14_vs_P10
Cpped1	2098.47	0.999015	0.168513	5.9284	3.06e-09	4.67e-08	Cpped1	L2-3 IT CTX	Age_group_P14_vs_P10
Ablim2	9614.7	0.9987	0.122518	8.15143	3.6e-16	1.88e-14	Ablim2	L2-3 IT CTX	Age_group_P14_vs_P10
Gm43255	30.482	0.99777	0.408491	2.44257	0.0145829	0.0379212	Gm43255	L2-3 IT CTX	Age_group_P14_vs_P10
Gm47872	42.8901	0.997017	0.281283	3.54454	0.000393304	0.0016999	Gm47872	L2-3 IT CTX	Age_group_P14_vs_P10
Agbl4	13427.7	0.996915	0.170733	5.83904	5.25e-09	7.62e-08	Agbl4	L2-3 IT CTX	Age_group_P14_vs_P10
Gm10701	83.6711	0.996416	0.306955	3.24613	0.00116983	0.00439099	Gm10701	L2-3 IT CTX	Age_group_P14_vs_P10
Gm20616	267.008	0.996253	0.2952	3.37484	0.000738592	0.00293934	Gm20616	L2-3 IT CTX	Age_group_P14_vs_P10
4930539E08Rik	244.26	0.996037	0.226236	4.40264	1.07e-05	7.11e-05	4930539E08Rik	L2-3 IT CTX	Age_group_P14_vs_P10
Tgoln1	4006.25	0.995543	0.14096	7.06262	1.63e-12	4.68e-11	Tgoln1	L2-3 IT CTX	Age_group_P14_vs_P10
Isca1	1742.44	0.995016	0.190365	5.2269	1.72e-07	1.78e-06	Isca1	L2-3 IT CTX	Age_group_P14_vs_P10
Cdk2ap1	2331.41	0.994693	0.27329	3.63969	0.000272961	0.00123377	Cdk2ap1	L2-3 IT CTX	Age_group_P14_vs_P10
Angptl6	1010.14	0.994379	0.202398	4.913	8.97e-07	7.9e-06	Angptl6	L2-3 IT CTX	Age_group_P14_vs_P10
Gmfb	4606.47	0.993453	0.159491	6.22889	4.7e-10	8.44e-09	Gmfb	L2-3 IT CTX	Age_group_P14_vs_P10
Zfp652os	429.722	0.993445	0.251697	3.94699	7.91e-05	0.000420424	Zfp652os	L2-3 IT CTX	Age_group_P14_vs_P10
Yap1	299.12	0.992858	0.394478	2.51689	0.0118395	0.0317642	Yap1	L2-3 IT CTX	Age_group_P14_vs_P10
9330102E08Rik	264.202	0.992431	0.191816	5.17387	2.29e-07	2.32e-06	9330102E08Rik	L2-3 IT CTX	Age_group_P14_vs_P10
Gm2415	1670.7	0.992094	0.155128	6.39534	1.6e-10	3.16e-09	Gm2415	L2-3 IT CTX	Age_group_P14_vs_P10
Lrrc57	1245.03	0.991488	0.145405	6.81881	9.18e-12	2.29e-10	Lrrc57	L2-3 IT CTX	Age_group_P14_vs_P10
Prrt1	10351.5	0.990633	0.160276	6.1808	6.38e-10	1.12e-08	Prrt1	L2-3 IT CTX	Age_group_P14_vs_P10
Tmem59l	3812.41	0.989564	0.182869	5.41134	6.26e-08	7.1e-07	Tmem59l	L2-3 IT CTX	Age_group_P14_vs_P10
Camk2g	9417.83	0.988578	0.130703	7.56354	3.92e-14	1.49e-12	Camk2g	L2-3 IT CTX	Age_group_P14_vs_P10
Tsnax	7573.42	0.988107	0.192051	5.14503	2.67e-07	2.66e-06	Tsnax	L2-3 IT CTX	Age_group_P14_vs_P10
Gm14211	195.287	0.98599	0.203836	4.83717	1.32e-06	1.12e-05	Gm14211	L2-3 IT CTX	Age_group_P14_vs_P10
Gm5105	76.8859	0.98573	0.304902	3.23294	0.00122523	0.00456132	Gm5105	L2-3 IT CTX	Age_group_P14_vs_P10
Tmem30a	17612.6	0.985465	0.165099	5.96894	2.39e-09	3.73e-08	Tmem30a	L2-3 IT CTX	Age_group_P14_vs_P10
Cox4i1	19728.6	0.985462	0.152888	6.44563	1.15e-10	2.32e-09	Cox4i1	L2-3 IT CTX	Age_group_P14_vs_P10
Axin2	1259.53	0.985264	0.170121	5.79155	6.97e-09	9.87e-08	Axin2	L2-3 IT CTX	Age_group_P14_vs_P10
4931415C17Rik	164.556	0.984699	0.230077	4.27987	1.87e-05	0.000117621	4931415C17Rik	L2-3 IT CTX	Age_group_P14_vs_P10
A830092H15Rik	312.917	0.984691	0.212199	4.64041	3.48e-06	2.65e-05	A830092H15Rik	L2-3 IT CTX	Age_group_P14_vs_P10
Tmem64	2487.21	0.984309	0.147501	6.67322	2.5e-11	5.78e-10	Tmem64	L2-3 IT CTX	Age_group_P14_vs_P10
Rap2b	5961.32	0.984155	0.151832	6.48185	9.06e-11	1.86e-09	Rap2b	L2-3 IT CTX	Age_group_P14_vs_P10
Dnaja4	1271.51	0.984104	0.154212	6.38149	1.75e-10	3.43e-09	Dnaja4	L2-3 IT CTX	Age_group_P14_vs_P10
Igip	5936.48	0.983943	0.172277	5.7114	1.12e-08	1.51e-07	Igip	L2-3 IT CTX	Age_group_P14_vs_P10
6430573P05Rik	36.3073	0.983094	0.412497	2.38328	0.0171594	0.0432627	6430573P05Rik	L2-3 IT CTX	Age_group_P14_vs_P10
Cfap45	263.664	0.98268	0.289262	3.39719	0.000680807	0.00273481	Cfap45	L2-3 IT CTX	Age_group_P14_vs_P10
Phactr1	140761	0.982529	0.156362	6.28368	3.31e-10	6.2e-09	Phactr1	L2-3 IT CTX	Age_group_P14_vs_P10
9330160F10Rik	299.443	0.982306	0.239122	4.10798	3.99e-05	0.000229359	9330160F10Rik	L2-3 IT CTX	Age_group_P14_vs_P10
4930479D17Rik	137.336	0.980801	0.273758	3.58273	0.000340028	0.00149853	4930479D17Rik	L2-3 IT CTX	Age_group_P14_vs_P10
Rcan2	4973.64	0.980403	0.175673	5.58083	2.39e-08	3e-07	Rcan2	L2-3 IT CTX	Age_group_P14_vs_P10
Mirt1	145.401	0.979791	0.386966	2.53198	0.0113419	0.030585	Mirt1	L2-3 IT CTX	Age_group_P14_vs_P10
Aldh3b2	549.26	0.979168	0.250696	3.9058	9.39e-05	0.000485349	Aldh3b2	L2-3 IT CTX	Age_group_P14_vs_P10
Medag	209.223	0.97871	0.236765	4.13368	3.57e-05	0.000207875	Medag	L2-3 IT CTX	Age_group_P14_vs_P10
Cox7b2	330.991	0.977542	0.200524	4.87495	1.09e-06	9.41e-06	Cox7b2	L2-3 IT CTX	Age_group_P14_vs_P10
Oxr1	15126.2	0.977309	0.165323	5.91152	3.39e-09	5.13e-08	Oxr1	L2-3 IT CTX	Age_group_P14_vs_P10
Tmem203	411.091	0.977014	0.160441	6.08956	1.13e-09	1.88e-08	Tmem203	L2-3 IT CTX	Age_group_P14_vs_P10
Sox5	9778.59	0.975958	0.101235	9.64054	5.39e-22	6.71e-20	Sox5	L2-3 IT CTX	Age_group_P14_vs_P10
3110083C13Rik	133.865	0.97582	0.328984	2.96616	0.00301539	0.00995743	3110083C13Rik	L2-3 IT CTX	Age_group_P14_vs_P10
Gm44169	133.848	0.975212	0.404251	2.41239	0.0158481	0.0405591	Gm44169	L2-3 IT CTX	Age_group_P14_vs_P10
Crebrf	2212.71	0.975097	0.151145	6.4514	1.11e-10	2.24e-09	Crebrf	L2-3 IT CTX	Age_group_P14_vs_P10
Arhgap32	28696.7	0.974296	0.118688	8.20887	2.23e-16	1.2e-14	Arhgap32	L2-3 IT CTX	Age_group_P14_vs_P10
B4galnt3	93.5091	0.973674	0.277735	3.50576	0.000455304	0.00193541	B4galnt3	L2-3 IT CTX	Age_group_P14_vs_P10
Calhm5	242.929	0.973592	0.175996	5.5319	3.17e-08	3.89e-07	Calhm5	L2-3 IT CTX	Age_group_P14_vs_P10
Sorbs2os	3213.86	0.973346	0.1881	5.17461	2.28e-07	2.31e-06	Sorbs2os	L2-3 IT CTX	Age_group_P14_vs_P10
Krt222	1547.6	0.973334	0.277682	3.50521	0.000456239	0.00193847	Krt222	L2-3 IT CTX	Age_group_P14_vs_P10
Adamts2	1932.72	0.973001	0.231823	4.19717	2.7e-05	0.000162583	Adamts2	L2-3 IT CTX	Age_group_P14_vs_P10
Sptbn2	20041.7	0.972367	0.179607	5.41387	6.17e-08	7.02e-07	Sptbn2	L2-3 IT CTX	Age_group_P14_vs_P10
Crybg3	351.285	0.971109	0.2177	4.46077	8.17e-06	5.62e-05	Crybg3	L2-3 IT CTX	Age_group_P14_vs_P10
Sorl1	9793.47	0.970887	0.202182	4.80204	1.57e-06	1.31e-05	Sorl1	L2-3 IT CTX	Age_group_P14_vs_P10
Nhsl2	2462.91	0.970659	0.224881	4.31632	1.59e-05	0.00010147	Nhsl2	L2-3 IT CTX	Age_group_P14_vs_P10
Bhlhe41	681.307	0.969905	0.203337	4.76995	1.84e-06	1.51e-05	Bhlhe41	L2-3 IT CTX	Age_group_P14_vs_P10
Fbxl16	15829.2	0.968116	0.164117	5.89892	3.66e-09	5.51e-08	Fbxl16	L2-3 IT CTX	Age_group_P14_vs_P10
1700003F12Rik	285.867	0.967971	0.27158	3.56423	0.000364931	0.00159438	1700003F12Rik	L2-3 IT CTX	Age_group_P14_vs_P10
Ogfod1	3321.6	0.96792	0.137384	7.04535	1.85e-12	5.27e-11	Ogfod1	L2-3 IT CTX	Age_group_P14_vs_P10
Pex13	2021.47	0.967039	0.158171	6.1139	9.72e-10	1.65e-08	Pex13	L2-3 IT CTX	Age_group_P14_vs_P10
Tmem255a	312.416	0.966698	0.305074	3.16873	0.00153107	0.00553746	Tmem255a	L2-3 IT CTX	Age_group_P14_vs_P10
Adamts19	80.2737	0.965259	0.390395	2.47252	0.0134165	0.0353159	Adamts19	L2-3 IT CTX	Age_group_P14_vs_P10
Spata2l	4374.66	0.963969	0.225593	4.27304	1.93e-05	0.000120735	Spata2l	L2-3 IT CTX	Age_group_P14_vs_P10
D6Ertd474e	79.0156	0.963921	0.269702	3.57403	0.000351532	0.00154372	D6Ertd474e	L2-3 IT CTX	Age_group_P14_vs_P10
Kcnip3	4785.75	0.962275	0.159557	6.03092	1.63e-09	2.62e-08	Kcnip3	L2-3 IT CTX	Age_group_P14_vs_P10
N4bp2l1	2847.49	0.96226	0.156757	6.13856	8.33e-10	1.42e-08	N4bp2l1	L2-3 IT CTX	Age_group_P14_vs_P10
Arhgap15	557.915	0.962158	0.259274	3.71097	0.000206471	0.000964421	Arhgap15	L2-3 IT CTX	Age_group_P14_vs_P10
Pcdh20	581.113	0.960538	0.299539	3.20672	0.00134259	0.00493571	Pcdh20	L2-3 IT CTX	Age_group_P14_vs_P10
Rbms2	207.789	0.959868	0.171185	5.60719	2.06e-08	2.61e-07	Rbms2	L2-3 IT CTX	Age_group_P14_vs_P10
Wdr78	1225.14	0.958942	0.175739	5.45663	4.85e-08	5.67e-07	Wdr78	L2-3 IT CTX	Age_group_P14_vs_P10
Pkig	14727.8	0.957976	0.161122	5.94564	2.75e-09	4.24e-08	Pkig	L2-3 IT CTX	Age_group_P14_vs_P10
Zhx2	1552.61	0.95705	0.293795	3.25755	0.00112379	0.00424298	Zhx2	L2-3 IT CTX	Age_group_P14_vs_P10
Mbp	6405.86	0.956643	0.335735	2.8494	0.00438018	0.0136378	Mbp	L2-3 IT CTX	Age_group_P14_vs_P10
Gm10053	119.077	0.956472	0.366041	2.61302	0.00897464	0.0250736	Gm10053	L2-3 IT CTX	Age_group_P14_vs_P10
Urod	225.15	0.956403	0.232352	4.11618	3.85e-05	0.000222282	Urod	L2-3 IT CTX	Age_group_P14_vs_P10
Ctsk	255.295	0.956267	0.241193	3.96474	7.35e-05	0.000393173	Ctsk	L2-3 IT CTX	Age_group_P14_vs_P10
Bhlha9	421.244	0.954974	0.294364	3.24419	0.00117785	0.00441948	Bhlha9	L2-3 IT CTX	Age_group_P14_vs_P10
Bicc1	5403.55	0.954895	0.152206	6.2737	3.53e-10	6.56e-09	Bicc1	L2-3 IT CTX	Age_group_P14_vs_P10
Dusp18	4542.61	0.950812	0.121677	7.81424	5.53e-15	2.41e-13	Dusp18	L2-3 IT CTX	Age_group_P14_vs_P10
Gm43847	378.689	0.950581	0.197743	4.80714	1.53e-06	1.28e-05	Gm43847	L2-3 IT CTX	Age_group_P14_vs_P10
Tmem218	1401.87	0.950473	0.119026	7.98545	1.4e-15	6.67e-14	Tmem218	L2-3 IT CTX	Age_group_P14_vs_P10
Ctsb	11167.7	0.950217	0.163183	5.82303	5.78e-09	8.33e-08	Ctsb	L2-3 IT CTX	Age_group_P14_vs_P10
Dad1	4041.59	0.950203	0.194932	4.87453	1.09e-06	9.43e-06	Dad1	L2-3 IT CTX	Age_group_P14_vs_P10
Scg2	2245.02	0.950002	0.251218	3.78158	0.000155837	0.000751846	Scg2	L2-3 IT CTX	Age_group_P14_vs_P10
Btbd3	4342.06	0.949585	0.135173	7.02495	2.14e-12	5.99e-11	Btbd3	L2-3 IT CTX	Age_group_P14_vs_P10
Pde1b	2504.96	0.948404	0.196244	4.83277	1.35e-06	1.14e-05	Pde1b	L2-3 IT CTX	Age_group_P14_vs_P10
Cldn12	1897.9	0.948284	0.186966	5.07196	3.94e-07	3.77e-06	Cldn12	L2-3 IT CTX	Age_group_P14_vs_P10
Gls2	1267.6	0.948175	0.163889	5.78546	7.23e-09	1.02e-07	Gls2	L2-3 IT CTX	Age_group_P14_vs_P10
Lrrc6	526.518	0.947214	0.252288	3.7545	0.000173687	0.000826512	Lrrc6	L2-3 IT CTX	Age_group_P14_vs_P10
Pcsk1n	24749.4	0.946609	0.171856	5.50814	3.63e-08	4.39e-07	Pcsk1n	L2-3 IT CTX	Age_group_P14_vs_P10
4930519K11Rik	131.832	0.946214	0.294629	3.21154	0.00132026	0.00486583	4930519K11Rik	L2-3 IT CTX	Age_group_P14_vs_P10
Pld3	8580.43	0.9458	0.164474	5.75044	8.9e-09	1.23e-07	Pld3	L2-3 IT CTX	Age_group_P14_vs_P10
Gm10010	556.778	0.945711	0.150501	6.28377	3.3e-10	6.2e-09	Gm10010	L2-3 IT CTX	Age_group_P14_vs_P10
Adgrb1	11513.9	0.945344	0.181653	5.20411	1.95e-07	1.99e-06	Adgrb1	L2-3 IT CTX	Age_group_P14_vs_P10
Atp2b2	71764.5	0.944527	0.149447	6.32015	2.61e-10	4.97e-09	Atp2b2	L2-3 IT CTX	Age_group_P14_vs_P10
Tfrc	2866.87	0.944463	0.190892	4.94762	7.51e-07	6.76e-06	Tfrc	L2-3 IT CTX	Age_group_P14_vs_P10
Strn4	9666.79	0.944057	0.152126	6.20575	5.44e-10	9.66e-09	Strn4	L2-3 IT CTX	Age_group_P14_vs_P10
Sorbs2	49432.9	0.942963	0.18941	4.97844	6.41e-07	5.87e-06	Sorbs2	L2-3 IT CTX	Age_group_P14_vs_P10
Prune2	1338.79	0.941577	0.254839	3.69479	0.000220072	0.00101961	Prune2	L2-3 IT CTX	Age_group_P14_vs_P10
A930005H10Rik	708.074	0.941368	0.216749	4.34312	1.4e-05	9.08e-05	A930005H10Rik	L2-3 IT CTX	Age_group_P14_vs_P10
C78859	2983.75	0.941327	0.191715	4.91004	9.11e-07	8.01e-06	C78859	L2-3 IT CTX	Age_group_P14_vs_P10
Unc13c	886.979	0.940743	0.171148	5.49668	3.87e-08	4.63e-07	Unc13c	L2-3 IT CTX	Age_group_P14_vs_P10
4933407L21Rik	201.303	0.939097	0.231798	4.05136	5.09e-05	0.000285259	4933407L21Rik	L2-3 IT CTX	Age_group_P14_vs_P10
Gm35248	55.0958	0.93785	0.29985	3.12773	0.00176164	0.0062514	Gm35248	L2-3 IT CTX	Age_group_P14_vs_P10
Ppp3ca	161552	0.937849	0.120014	7.8145	5.52e-15	2.41e-13	Ppp3ca	L2-3 IT CTX	Age_group_P14_vs_P10
B4galt1	760.765	0.937469	0.369767	2.5353	0.0112351	0.0303329	B4galt1	L2-3 IT CTX	Age_group_P14_vs_P10
Ccdc122	46.9739	0.937238	0.360673	2.59859	0.00936088	0.0260147	Ccdc122	L2-3 IT CTX	Age_group_P14_vs_P10
Acad10	414.873	0.936825	0.16302	5.7467	9.1e-09	1.25e-07	Acad10	L2-3 IT CTX	Age_group_P14_vs_P10
Gm42738	63.3398	0.936691	0.300836	3.11363	0.00184801	0.00651068	Gm42738	L2-3 IT CTX	Age_group_P14_vs_P10
Me3	7638.65	0.936603	0.232449	4.02929	5.59e-05	0.000308793	Me3	L2-3 IT CTX	Age_group_P14_vs_P10
Prtg	459.628	0.936421	0.192895	4.85457	1.21e-06	1.03e-05	Prtg	L2-3 IT CTX	Age_group_P14_vs_P10
Phip	10022.4	0.935217	0.140378	6.66214	2.7e-11	6.19e-10	Phip	L2-3 IT CTX	Age_group_P14_vs_P10
Ctxn3	327.919	0.934778	0.396604	2.35696	0.0184254	0.0458297	Ctxn3	L2-3 IT CTX	Age_group_P14_vs_P10
Erf	2813.26	0.934547	0.183642	5.08896	3.6e-07	3.49e-06	Erf	L2-3 IT CTX	Age_group_P14_vs_P10
Gm31251	35.208	0.934469	0.349843	2.67111	0.00756008	0.0217273	Gm31251	L2-3 IT CTX	Age_group_P14_vs_P10
Atp6v1d	9058.23	0.933995	0.140712	6.63763	3.19e-11	7.21e-10	Atp6v1d	L2-3 IT CTX	Age_group_P14_vs_P10
Gm47484	147.598	0.932294	0.197353	4.72399	2.31e-06	1.84e-05	Gm47484	L2-3 IT CTX	Age_group_P14_vs_P10
Rimbp2	13298.6	0.93211	0.153145	6.08644	1.15e-09	1.92e-08	Rimbp2	L2-3 IT CTX	Age_group_P14_vs_P10
Dalir	85.3212	0.932063	0.346118	2.69291	0.00708313	0.0205376	Dalir	L2-3 IT CTX	Age_group_P14_vs_P10
Mrtfb	21806.4	0.932043	0.144608	6.44531	1.15e-10	2.33e-09	Mrtfb	L2-3 IT CTX	Age_group_P14_vs_P10
D630036H23Rik	121.809	0.931716	0.246955	3.77282	0.000161415	0.00077421	D630036H23Rik	L2-3 IT CTX	Age_group_P14_vs_P10
R3hdm1	59087	0.931712	0.144825	6.43338	1.25e-10	2.5e-09	R3hdm1	L2-3 IT CTX	Age_group_P14_vs_P10
Cmc2	1163.11	0.931586	0.187515	4.96805	6.76e-07	6.15e-06	Cmc2	L2-3 IT CTX	Age_group_P14_vs_P10
Fcsk	451.693	0.931464	0.146188	6.37167	1.87e-10	3.65e-09	Fcsk	L2-3 IT CTX	Age_group_P14_vs_P10
Lrtm2	2028.7	0.929412	0.20165	4.60904	4.05e-06	3.03e-05	Lrtm2	L2-3 IT CTX	Age_group_P14_vs_P10
Naaladl2	6253.12	0.929074	0.131012	7.09153	1.33e-12	3.85e-11	Naaladl2	L2-3 IT CTX	Age_group_P14_vs_P10
Nkiras1	3655.22	0.928006	0.166757	5.565	2.62e-08	3.27e-07	Nkiras1	L2-3 IT CTX	Age_group_P14_vs_P10
Gm42865	829.384	0.927617	0.311927	2.97383	0.00294111	0.0097529	Gm42865	L2-3 IT CTX	Age_group_P14_vs_P10
Cdk5r1	32085.4	0.927398	0.166001	5.5867	2.31e-08	2.91e-07	Cdk5r1	L2-3 IT CTX	Age_group_P14_vs_P10
Scrn3	622.188	0.926752	0.166417	5.56886	2.56e-08	3.21e-07	Scrn3	L2-3 IT CTX	Age_group_P14_vs_P10
Gm40603	48.7097	0.92664	0.312675	2.96359	0.00304077	0.0100251	Gm40603	L2-3 IT CTX	Age_group_P14_vs_P10
Ccsap	3724.19	0.926349	0.148234	6.24924	4.12e-10	7.51e-09	Ccsap	L2-3 IT CTX	Age_group_P14_vs_P10
Ttll11	5844.41	0.925535	0.15401	6.00958	1.86e-09	2.97e-08	Ttll11	L2-3 IT CTX	Age_group_P14_vs_P10
Gfod1	11876.5	0.925296	0.233449	3.9636	7.38e-05	0.000394761	Gfod1	L2-3 IT CTX	Age_group_P14_vs_P10
Galnt12	106.174	0.924695	0.307455	3.00757	0.00263343	0.00884687	Galnt12	L2-3 IT CTX	Age_group_P14_vs_P10
Jdp2	4491.59	0.92443	0.33612	2.7503	0.00595409	0.0177191	Jdp2	L2-3 IT CTX	Age_group_P14_vs_P10
H2afj	6541.93	0.924276	0.196086	4.71363	2.43e-06	1.92e-05	H2afj	L2-3 IT CTX	Age_group_P14_vs_P10
Arhgef2	6903.68	0.923431	0.189693	4.86803	1.13e-06	9.72e-06	Arhgef2	L2-3 IT CTX	Age_group_P14_vs_P10
Dcdc2c	125.875	0.923243	0.207599	4.44725	8.7e-06	5.94e-05	Dcdc2c	L2-3 IT CTX	Age_group_P14_vs_P10
Gfra4	2513.72	0.922393	0.224305	4.11223	3.92e-05	0.000225483	Gfra4	L2-3 IT CTX	Age_group_P14_vs_P10
Sprn	8838.58	0.922136	0.204888	4.50069	6.77e-06	4.78e-05	Sprn	L2-3 IT CTX	Age_group_P14_vs_P10
Gadd45b	647.998	0.921042	0.264617	3.48066	0.000500176	0.0021034	Gadd45b	L2-3 IT CTX	Age_group_P14_vs_P10
Mapk1	36244.5	0.920327	0.16308	5.64342	1.67e-08	2.15e-07	Mapk1	L2-3 IT CTX	Age_group_P14_vs_P10
Ccdc191	895.827	0.919928	0.23132	3.97686	6.98e-05	0.00037602	Ccdc191	L2-3 IT CTX	Age_group_P14_vs_P10
Gm34939	76.5724	0.91926	0.248642	3.69712	0.000218061	0.00101143	Gm34939	L2-3 IT CTX	Age_group_P14_vs_P10
Spry3	313.519	0.919148	0.255265	3.60076	0.000317289	0.00141023	Spry3	L2-3 IT CTX	Age_group_P14_vs_P10
Coch	1849.76	0.918113	0.179482	5.11535	3.13e-07	3.07e-06	Coch	L2-3 IT CTX	Age_group_P14_vs_P10
Gm35394	46.9492	0.91759	0.340811	2.69238	0.00709449	0.0205676	Gm35394	L2-3 IT CTX	Age_group_P14_vs_P10
Gm12525	75.4953	0.916677	0.233352	3.9283	8.55e-05	0.000448084	Gm12525	L2-3 IT CTX	Age_group_P14_vs_P10
9530036O11Rik	362.965	0.915782	0.229055	3.99809	6.39e-05	0.000348049	9530036O11Rik	L2-3 IT CTX	Age_group_P14_vs_P10
Tex2	4123.73	0.915594	0.131704	6.95191	3.6e-12	9.74e-11	Tex2	L2-3 IT CTX	Age_group_P14_vs_P10
Fbh1	1694.6	0.914336	0.124847	7.32362	2.41e-13	8.01e-12	Fbh1	L2-3 IT CTX	Age_group_P14_vs_P10
Tspan13	22587.3	0.913779	0.125604	7.27507	3.46e-13	1.12e-11	Tspan13	L2-3 IT CTX	Age_group_P14_vs_P10
Prdx5	8256.12	0.913511	0.226653	4.03043	5.57e-05	0.00030781	Prdx5	L2-3 IT CTX	Age_group_P14_vs_P10
Crim1	4539.37	0.913448	0.1377	6.63359	3.28e-11	7.4e-10	Crim1	L2-3 IT CTX	Age_group_P14_vs_P10
Morc2b	1004.08	0.913143	0.175519	5.20252	1.97e-07	2.01e-06	Morc2b	L2-3 IT CTX	Age_group_P14_vs_P10
Zadh2	1282.03	0.912882	0.184152	4.95721	7.15e-07	6.47e-06	Zadh2	L2-3 IT CTX	Age_group_P14_vs_P10
Gfra1	86.7337	0.912708	0.302221	3.02	0.00252771	0.00852796	Gfra1	L2-3 IT CTX	Age_group_P14_vs_P10
Lair1	380.415	0.912584	0.274482	3.32475	0.000884992	0.00344522	Lair1	L2-3 IT CTX	Age_group_P14_vs_P10
B4gat1	2363.05	0.912466	0.171819	5.31062	1.09e-07	1.18e-06	B4gat1	L2-3 IT CTX	Age_group_P14_vs_P10
Rbm15	1109.36	0.911723	0.228722	3.98616	6.72e-05	0.000363311	Rbm15	L2-3 IT CTX	Age_group_P14_vs_P10
Yod1	1823.07	0.910776	0.145197	6.27271	3.55e-10	6.58e-09	Yod1	L2-3 IT CTX	Age_group_P14_vs_P10
5430400D12Rik	355.987	0.909957	0.214309	4.246	2.18e-05	0.000134535	5430400D12Rik	L2-3 IT CTX	Age_group_P14_vs_P10
Bcl2	2049.19	0.909837	0.224829	4.0468	5.19e-05	0.000289924	Bcl2	L2-3 IT CTX	Age_group_P14_vs_P10
1600010M07Rik	1312.82	0.909724	0.134642	6.75662	1.41e-11	3.4e-10	1600010M07Rik	L2-3 IT CTX	Age_group_P14_vs_P10
Sirpa	15093.1	0.90971	0.224338	4.05509	5.01e-05	0.000281132	Sirpa	L2-3 IT CTX	Age_group_P14_vs_P10
2700046G09Rik	230.954	0.909433	0.271234	3.35294	0.000799568	0.0031533	2700046G09Rik	L2-3 IT CTX	Age_group_P14_vs_P10
A830036E02Rik	4998.74	0.908348	0.230843	3.93492	8.32e-05	0.000438574	A830036E02Rik	L2-3 IT CTX	Age_group_P14_vs_P10
Hint2	909.124	0.907856	0.244731	3.70961	0.000207576	0.000968705	Hint2	L2-3 IT CTX	Age_group_P14_vs_P10
Gse1	3070.49	0.907277	0.221667	4.09298	4.26e-05	0.000243289	Gse1	L2-3 IT CTX	Age_group_P14_vs_P10
Shisa7	6204.11	0.906421	0.108079	8.38663	5e-17	3.09e-15	Shisa7	L2-3 IT CTX	Age_group_P14_vs_P10
4930481A15Rik	95.8843	0.905944	0.317008	2.8578	0.00426591	0.0133345	4930481A15Rik	L2-3 IT CTX	Age_group_P14_vs_P10
Gadl1	32.9323	0.904915	0.366637	2.46815	0.0135815	0.0356646	Gadl1	L2-3 IT CTX	Age_group_P14_vs_P10
Rasgef1a	13421.1	0.904213	0.131218	6.89095	5.54e-12	1.45e-10	Rasgef1a	L2-3 IT CTX	Age_group_P14_vs_P10
Cfap65	150.126	0.904161	0.257786	3.5074	0.0004525	0.00192617	Cfap65	L2-3 IT CTX	Age_group_P14_vs_P10
Gabarapl1	19627.8	0.904011	0.162899	5.54951	2.86e-08	3.54e-07	Gabarapl1	L2-3 IT CTX	Age_group_P14_vs_P10
Scg5	13959.6	0.903535	0.139742	6.46574	1.01e-10	2.05e-09	Scg5	L2-3 IT CTX	Age_group_P14_vs_P10
Npas4	1392.27	0.903301	0.320927	2.81466	0.00488284	0.0149157	Npas4	L2-3 IT CTX	Age_group_P14_vs_P10
Gm42918	156.196	0.903189	0.340307	2.65404	0.00795345	0.0226613	Gm42918	L2-3 IT CTX	Age_group_P14_vs_P10
Ndufa4	19986.5	0.90306	0.230938	3.91039	9.21e-05	0.000477292	Ndufa4	L2-3 IT CTX	Age_group_P14_vs_P10
Thy1	22305.4	0.902889	0.216648	4.16754	3.08e-05	0.000182126	Thy1	L2-3 IT CTX	Age_group_P14_vs_P10
Mrps34	1729.59	0.901624	0.230295	3.91509	9.04e-05	0.000469398	Mrps34	L2-3 IT CTX	Age_group_P14_vs_P10
Atg4c	2855.25	0.900846	0.146383	6.15405	7.55e-10	1.3e-08	Atg4c	L2-3 IT CTX	Age_group_P14_vs_P10
Ccdc142os	89.6084	0.900731	0.320426	2.81104	0.00493819	0.0150646	Ccdc142os	L2-3 IT CTX	Age_group_P14_vs_P10
Prr13	975.613	0.900636	0.145903	6.17284	6.71e-10	1.17e-08	Prr13	L2-3 IT CTX	Age_group_P14_vs_P10
Pnpo	1026.24	0.900519	0.177826	5.06404	4.1e-07	3.91e-06	Pnpo	L2-3 IT CTX	Age_group_P14_vs_P10
Arpc5l	10307.5	0.899688	0.171139	5.25706	1.46e-07	1.54e-06	Arpc5l	L2-3 IT CTX	Age_group_P14_vs_P10
2810459M11Rik	181.057	0.899019	0.312721	2.87482	0.00404255	0.0127293	2810459M11Rik	L2-3 IT CTX	Age_group_P14_vs_P10
Rhpn1	164.772	0.898301	0.232306	3.86689	0.000110233	0.000556528	Rhpn1	L2-3 IT CTX	Age_group_P14_vs_P10
Nefh	509.036	0.897322	0.170674	5.25752	1.46e-07	1.54e-06	Nefh	L2-3 IT CTX	Age_group_P14_vs_P10
Shc3	4129.94	0.896835	0.279555	3.20808	0.00133623	0.0049141	Shc3	L2-3 IT CTX	Age_group_P14_vs_P10
Plppr4	43850.5	0.896382	0.170788	5.24849	1.53e-07	1.6e-06	Plppr4	L2-3 IT CTX	Age_group_P14_vs_P10
Frmd6	4800.29	0.895639	0.259796	3.44747	0.000565863	0.00234082	Frmd6	L2-3 IT CTX	Age_group_P14_vs_P10
Rnf6	3321.45	0.895322	0.143492	6.23951	4.39e-10	7.92e-09	Rnf6	L2-3 IT CTX	Age_group_P14_vs_P10
Elk1	2384.76	0.895314	0.143307	6.24754	4.17e-10	7.57e-09	Elk1	L2-3 IT CTX	Age_group_P14_vs_P10
Vmn2r54	60.6788	0.895006	0.27443	3.26132	0.00110894	0.00419616	Vmn2r54	L2-3 IT CTX	Age_group_P14_vs_P10
Dnajc30	2234.86	0.89473	0.159112	5.62326	1.87e-08	2.4e-07	Dnajc30	L2-3 IT CTX	Age_group_P14_vs_P10
Kcnd3	8897.65	0.894661	0.160833	5.56266	2.66e-08	3.3e-07	Kcnd3	L2-3 IT CTX	Age_group_P14_vs_P10
Sft2d2	122.568	0.894436	0.344017	2.59998	0.00932292	0.0259267	Sft2d2	L2-3 IT CTX	Age_group_P14_vs_P10
Kcnf1	6896.04	0.893935	0.236038	3.78725	0.000152322	0.00073766	Kcnf1	L2-3 IT CTX	Age_group_P14_vs_P10
AI593442	17707.2	0.893015	0.150507	5.93336	2.97e-09	4.53e-08	AI593442	L2-3 IT CTX	Age_group_P14_vs_P10
Ackr4	172.537	0.892091	0.295459	3.01934	0.0025333	0.008544	Ackr4	L2-3 IT CTX	Age_group_P14_vs_P10
Elmo2	4936.85	0.891449	0.12937	6.89068	5.55e-12	1.45e-10	Elmo2	L2-3 IT CTX	Age_group_P14_vs_P10
1700087I21Rik	180.494	0.891448	0.182475	4.88531	1.03e-06	8.99e-06	1700087I21Rik	L2-3 IT CTX	Age_group_P14_vs_P10
Gm13025	125.47	0.891157	0.189957	4.69136	2.71e-06	2.12e-05	Gm13025	L2-3 IT CTX	Age_group_P14_vs_P10
Zfp367	1129.22	0.89104	0.187024	4.76431	1.9e-06	1.54e-05	Zfp367	L2-3 IT CTX	Age_group_P14_vs_P10
Gm30504	251.928	0.89102	0.260322	3.42276	0.000619877	0.00253063	Gm30504	L2-3 IT CTX	Age_group_P14_vs_P10
Myo1b	2165.53	0.890102	0.252178	3.52965	0.000416108	0.00178718	Myo1b	L2-3 IT CTX	Age_group_P14_vs_P10
Msrb2	849.999	0.889009	0.182326	4.87593	1.08e-06	9.38e-06	Msrb2	L2-3 IT CTX	Age_group_P14_vs_P10
Lzts1	5940.7	0.888367	0.121195	7.33008	2.3e-13	7.67e-12	Lzts1	L2-3 IT CTX	Age_group_P14_vs_P10
Gm35339	158.877	0.888201	0.243133	3.65314	0.00025905	0.00117866	Gm35339	L2-3 IT CTX	Age_group_P14_vs_P10
Actr1b	6797.02	0.888051	0.162772	5.4558	4.88e-08	5.7e-07	Actr1b	L2-3 IT CTX	Age_group_P14_vs_P10
Galt	2134.55	0.887865	0.169281	5.24492	1.56e-07	1.63e-06	Galt	L2-3 IT CTX	Age_group_P14_vs_P10
Gm27197	100.727	0.887537	0.276437	3.21064	0.00132442	0.00487763	Gm27197	L2-3 IT CTX	Age_group_P14_vs_P10
Olfr539	27.318	0.88748	0.357988	2.47908	0.0131722	0.0347677	Olfr539	L2-3 IT CTX	Age_group_P14_vs_P10
Syngr1	12931.3	0.887413	0.193456	4.58716	4.49e-06	3.32e-05	Syngr1	L2-3 IT CTX	Age_group_P14_vs_P10
Cox17	6015.98	0.887134	0.172928	5.13008	2.9e-07	2.87e-06	Cox17	L2-3 IT CTX	Age_group_P14_vs_P10
D17H6S53E	551.98	0.886784	0.276122	3.21157	0.00132013	0.00486583	D17H6S53E	L2-3 IT CTX	Age_group_P14_vs_P10
Mrpl20	5353.77	0.886576	0.222391	3.98656	6.7e-05	0.000362798	Mrpl20	L2-3 IT CTX	Age_group_P14_vs_P10
Arl8b	10014.7	0.886152	0.151245	5.85905	4.66e-09	6.85e-08	Arl8b	L2-3 IT CTX	Age_group_P14_vs_P10
Icmt	1227.82	0.88614	0.15504	5.71557	1.09e-08	1.48e-07	Icmt	L2-3 IT CTX	Age_group_P14_vs_P10
Nudt18	1533.62	0.885303	0.164073	5.39579	6.82e-08	7.7e-07	Nudt18	L2-3 IT CTX	Age_group_P14_vs_P10
Gm14412	244.309	0.885035	0.250546	3.53243	0.000411756	0.00177145	Gm14412	L2-3 IT CTX	Age_group_P14_vs_P10
Mink1	7766.36	0.884775	0.154923	5.71105	1.12e-08	1.51e-07	Mink1	L2-3 IT CTX	Age_group_P14_vs_P10
Gm16268	61.7451	0.88413	0.286988	3.08072	0.00206499	0.00715654	Gm16268	L2-3 IT CTX	Age_group_P14_vs_P10
Gas7	24238.7	0.882951	0.145533	6.06703	1.3e-09	2.14e-08	Gas7	L2-3 IT CTX	Age_group_P14_vs_P10
Cyld	10214	0.88279	0.156675	5.63454	1.76e-08	2.26e-07	Cyld	L2-3 IT CTX	Age_group_P14_vs_P10
Cox5b	10410	0.882319	0.19147	4.60813	4.06e-06	3.04e-05	Cox5b	L2-3 IT CTX	Age_group_P14_vs_P10
Dctn3	4711.65	0.882121	0.208542	4.22995	2.34e-05	0.000143081	Dctn3	L2-3 IT CTX	Age_group_P14_vs_P10
Egr3	16533	0.881795	0.220653	3.99629	6.43e-05	0.000350332	Egr3	L2-3 IT CTX	Age_group_P14_vs_P10
Lin7b	4555.53	0.881556	0.218787	4.02928	5.59e-05	0.000308793	Lin7b	L2-3 IT CTX	Age_group_P14_vs_P10
Mettl24	336.77	0.881357	0.24687	3.57012	0.000356817	0.00156292	Mettl24	L2-3 IT CTX	Age_group_P14_vs_P10
Cyb561d1	627.841	0.881281	0.176222	5.00098	5.7e-07	5.26e-06	Cyb561d1	L2-3 IT CTX	Age_group_P14_vs_P10
2500004C02Rik	374.891	0.880142	0.183226	4.80359	1.56e-06	1.3e-05	2500004C02Rik	L2-3 IT CTX	Age_group_P14_vs_P10
Mdh1	8474.07	0.878942	0.162839	5.39763	6.75e-08	7.63e-07	Mdh1	L2-3 IT CTX	Age_group_P14_vs_P10
Gm47163	718.692	0.878617	0.181542	4.83974	1.3e-06	1.11e-05	Gm47163	L2-3 IT CTX	Age_group_P14_vs_P10
Chia1	113.69	0.878376	0.24609	3.56933	0.000357895	0.00156664	Chia1	L2-3 IT CTX	Age_group_P14_vs_P10
C2cd2l	6752.62	0.877335	0.183713	4.77557	1.79e-06	1.47e-05	C2cd2l	L2-3 IT CTX	Age_group_P14_vs_P10
Amacr	241.003	0.877318	0.18085	4.85107	1.23e-06	1.05e-05	Amacr	L2-3 IT CTX	Age_group_P14_vs_P10
Gm13031	88.2527	0.877209	0.25512	3.43841	0.000585135	0.00240716	Gm13031	L2-3 IT CTX	Age_group_P14_vs_P10
Slc39a1	1144.87	0.876886	0.303056	2.89348	0.00381003	0.0121066	Slc39a1	L2-3 IT CTX	Age_group_P14_vs_P10
Dlgap2	78559.4	0.876199	0.191139	4.58408	4.56e-06	3.36e-05	Dlgap2	L2-3 IT CTX	Age_group_P14_vs_P10
Slc2a3	9850.56	0.875546	0.161391	5.42502	5.79e-08	6.64e-07	Slc2a3	L2-3 IT CTX	Age_group_P14_vs_P10
Gm46392	74.7593	0.874537	0.282469	3.09604	0.00196123	0.00685078	Gm46392	L2-3 IT CTX	Age_group_P14_vs_P10
Peg10	571.443	0.874344	0.240861	3.63008	0.000283334	0.00127504	Peg10	L2-3 IT CTX	Age_group_P14_vs_P10
Gm41505	965.947	0.874237	0.149537	5.84629	5.03e-09	7.33e-08	Gm41505	L2-3 IT CTX	Age_group_P14_vs_P10
Gm42864	867.853	0.874031	0.203078	4.30392	1.68e-05	0.000106856	Gm42864	L2-3 IT CTX	Age_group_P14_vs_P10
Gm15631	543.546	0.873419	0.183614	4.75682	1.97e-06	1.6e-05	Gm15631	L2-3 IT CTX	Age_group_P14_vs_P10
Znfx1	2120.67	0.872854	0.104162	8.37978	5.3e-17	3.25e-15	Znfx1	L2-3 IT CTX	Age_group_P14_vs_P10
Gnb5	6026.95	0.872579	0.189024	4.61623	3.91e-06	2.93e-05	Gnb5	L2-3 IT CTX	Age_group_P14_vs_P10
Pacsin1	17888.6	0.871778	0.135068	6.45438	1.09e-10	2.2e-09	Pacsin1	L2-3 IT CTX	Age_group_P14_vs_P10
Gm14443	454.566	0.871249	0.158862	5.48433	4.15e-08	4.93e-07	Gm14443	L2-3 IT CTX	Age_group_P14_vs_P10
Vps13a	8703.99	0.871047	0.146547	5.9438	2.78e-09	4.28e-08	Vps13a	L2-3 IT CTX	Age_group_P14_vs_P10
Ildr2	29121	0.870817	0.218726	3.98132	6.85e-05	0.000369914	Ildr2	L2-3 IT CTX	Age_group_P14_vs_P10
Cox5a	9851.34	0.869804	0.203036	4.28398	1.84e-05	0.000115717	Cox5a	L2-3 IT CTX	Age_group_P14_vs_P10
Kcnv1	6393.28	0.868664	0.165759	5.24053	1.6e-07	1.67e-06	Kcnv1	L2-3 IT CTX	Age_group_P14_vs_P10
Gm43653	33.2339	0.86848	0.349416	2.48552	0.0129363	0.0342463	Gm43653	L2-3 IT CTX	Age_group_P14_vs_P10
Frrs1l	27029.2	0.867973	0.135789	6.39206	1.64e-10	3.22e-09	Frrs1l	L2-3 IT CTX	Age_group_P14_vs_P10
Gm2449	225.289	0.867868	0.229828	3.77617	0.000159258	0.000765859	Gm2449	L2-3 IT CTX	Age_group_P14_vs_P10
Usp28	2608.41	0.867567	0.21031	4.12518	3.7e-05	0.000214491	Usp28	L2-3 IT CTX	Age_group_P14_vs_P10
Tigd2	1993.96	0.866432	0.175726	4.93057	8.2e-07	7.29e-06	Tigd2	L2-3 IT CTX	Age_group_P14_vs_P10
Bag4	4298.69	0.866358	0.12927	6.70191	2.06e-11	4.84e-10	Bag4	L2-3 IT CTX	Age_group_P14_vs_P10
R3hdm4	12137.5	0.866353	0.13353	6.48807	8.69e-11	1.8e-09	R3hdm4	L2-3 IT CTX	Age_group_P14_vs_P10
Sidt1	11044.6	0.864899	0.114202	7.57339	3.64e-14	1.38e-12	Sidt1	L2-3 IT CTX	Age_group_P14_vs_P10
Btbd8	10514.5	0.86483	0.149911	5.76895	7.98e-09	1.11e-07	Btbd8	L2-3 IT CTX	Age_group_P14_vs_P10
Cfap99	120.505	0.863373	0.292499	2.95171	0.0031602	0.0103623	Cfap99	L2-3 IT CTX	Age_group_P14_vs_P10
K230015D01Rik	82.8245	0.863	0.306382	2.81674	0.0048513	0.0148459	K230015D01Rik	L2-3 IT CTX	Age_group_P14_vs_P10
Cln5	89.0643	0.862821	0.231377	3.72907	0.000192187	0.000905114	Cln5	L2-3 IT CTX	Age_group_P14_vs_P10
Stat1	336.795	0.86227	0.168216	5.12597	2.96e-07	2.92e-06	Stat1	L2-3 IT CTX	Age_group_P14_vs_P10
Ly6e	4262.11	0.861881	0.184999	4.65886	3.18e-06	2.44e-05	Ly6e	L2-3 IT CTX	Age_group_P14_vs_P10
Pigp	1996.51	0.861631	0.127995	6.73177	1.68e-11	3.96e-10	Pigp	L2-3 IT CTX	Age_group_P14_vs_P10
Prmt8	14038.8	0.861534	0.162485	5.30224	1.14e-07	1.23e-06	Prmt8	L2-3 IT CTX	Age_group_P14_vs_P10
Gm16316	109.07	0.861477	0.225763	3.81585	0.000135717	0.000667472	Gm16316	L2-3 IT CTX	Age_group_P14_vs_P10
Abhd6	7443.42	0.861402	0.155052	5.55557	2.77e-08	3.42e-07	Abhd6	L2-3 IT CTX	Age_group_P14_vs_P10
Pttg1	476.66	0.861115	0.235526	3.65613	0.000256052	0.0011669	Pttg1	L2-3 IT CTX	Age_group_P14_vs_P10
Rasal2	28939.9	0.86094	0.156398	5.50481	3.7e-08	4.46e-07	Rasal2	L2-3 IT CTX	Age_group_P14_vs_P10
Mapk4	16874.7	0.86092	0.17343	4.96408	6.9e-07	6.27e-06	Mapk4	L2-3 IT CTX	Age_group_P14_vs_P10
Ndufb10	5582.67	0.860834	0.177318	4.85474	1.21e-06	1.03e-05	Ndufb10	L2-3 IT CTX	Age_group_P14_vs_P10
Gm13791	150.361	0.860785	0.250082	3.44202	0.000577389	0.00238179	Gm13791	L2-3 IT CTX	Age_group_P14_vs_P10
Gm12689	77.5348	0.86024	0.228378	3.76674	0.000165394	0.00079108	Gm12689	L2-3 IT CTX	Age_group_P14_vs_P10
Gm47140	29.4132	0.859883	0.332435	2.58662	0.00969234	0.0267801	Gm47140	L2-3 IT CTX	Age_group_P14_vs_P10
Zdbf2	3200.65	0.859866	0.290605	2.95888	0.00308757	0.0101648	Zdbf2	L2-3 IT CTX	Age_group_P14_vs_P10
A730081D07Rik	970.402	0.859564	0.101095	8.50255	1.85e-17	1.22e-15	A730081D07Rik	L2-3 IT CTX	Age_group_P14_vs_P10
Gm26653	103.713	0.85944	0.244155	3.52006	0.000431456	0.00184616	Gm26653	L2-3 IT CTX	Age_group_P14_vs_P10
A430018G15Rik	274.449	0.85869	0.197722	4.34292	1.41e-05	9.09e-05	A430018G15Rik	L2-3 IT CTX	Age_group_P14_vs_P10
Impact	7220.57	0.858042	0.153979	5.57247	2.51e-08	3.14e-07	Impact	L2-3 IT CTX	Age_group_P14_vs_P10
Spcs3	4228.57	0.858021	0.137006	6.26265	3.78e-10	6.99e-09	Spcs3	L2-3 IT CTX	Age_group_P14_vs_P10
Smim10l1	12807.7	0.85701	0.1702	5.03531	4.77e-07	4.48e-06	Smim10l1	L2-3 IT CTX	Age_group_P14_vs_P10
Nol4	23914.3	0.856656	0.127209	6.73426	1.65e-11	3.91e-10	Nol4	L2-3 IT CTX	Age_group_P14_vs_P10
Mef2d	10386.1	0.856631	0.161139	5.3161	1.06e-07	1.15e-06	Mef2d	L2-3 IT CTX	Age_group_P14_vs_P10
Ndufb11	4367.16	0.855809	0.201566	4.2458	2.18e-05	0.000134576	Ndufb11	L2-3 IT CTX	Age_group_P14_vs_P10
Ccdc103	204.488	0.855738	0.255792	3.34545	0.000821504	0.00322591	Ccdc103	L2-3 IT CTX	Age_group_P14_vs_P10
Gm48747	987.718	0.854824	0.264229	3.23516	0.00121573	0.00453192	Gm48747	L2-3 IT CTX	Age_group_P14_vs_P10
Galnt17	7076.62	0.854238	0.22376	3.81765	0.000134729	0.000662934	Galnt17	L2-3 IT CTX	Age_group_P14_vs_P10
Npas2	7421.69	0.853886	0.166453	5.1299	2.9e-07	2.87e-06	Npas2	L2-3 IT CTX	Age_group_P14_vs_P10
Gm40437	273.96	0.853852	0.179105	4.76734	1.87e-06	1.52e-05	Gm40437	L2-3 IT CTX	Age_group_P14_vs_P10
Slc35g2	65.024	0.853787	0.281007	3.03831	0.00237909	0.00809971	Slc35g2	L2-3 IT CTX	Age_group_P14_vs_P10
Ndufb8	7844.07	0.853742	0.207275	4.11889	3.81e-05	0.000219996	Ndufb8	L2-3 IT CTX	Age_group_P14_vs_P10
Snw1	3040.44	0.852922	0.112878	7.55615	4.15e-14	1.56e-12	Snw1	L2-3 IT CTX	Age_group_P14_vs_P10
Chrm1	10626.4	0.852828	0.152199	5.60336	2.1e-08	2.66e-07	Chrm1	L2-3 IT CTX	Age_group_P14_vs_P10
Gm13269	381.368	0.852437	0.214329	3.97724	6.97e-05	0.000375699	Gm13269	L2-3 IT CTX	Age_group_P14_vs_P10
Fam76a	4561.43	0.852316	0.119533	7.13039	1e-12	2.97e-11	Fam76a	L2-3 IT CTX	Age_group_P14_vs_P10
Bola3	1727.59	0.85222	0.152059	5.60454	2.09e-08	2.65e-07	Bola3	L2-3 IT CTX	Age_group_P14_vs_P10
Atf6	6884.42	0.850743	0.160287	5.30762	1.11e-07	1.2e-06	Atf6	L2-3 IT CTX	Age_group_P14_vs_P10
Siae	2561.71	0.850689	0.164961	5.15691	2.51e-07	2.52e-06	Siae	L2-3 IT CTX	Age_group_P14_vs_P10
Tek	452.592	0.850239	0.216284	3.93112	8.45e-05	0.00044422	Tek	L2-3 IT CTX	Age_group_P14_vs_P10
Rab27b	3181.13	0.849743	0.213007	3.98927	6.63e-05	0.000358857	Rab27b	L2-3 IT CTX	Age_group_P14_vs_P10
1700123M08Rik	787.757	0.848451	0.230903	3.6745	0.000238318	0.00109463	1700123M08Rik	L2-3 IT CTX	Age_group_P14_vs_P10
Coro2b	7830.92	0.847728	0.12066	7.02574	2.13e-12	5.97e-11	Coro2b	L2-3 IT CTX	Age_group_P14_vs_P10
Gm12002	435.265	0.847348	0.220319	3.84601	0.000120055	0.000600804	Gm12002	L2-3 IT CTX	Age_group_P14_vs_P10
Gm26571	81.7423	0.8473	0.302304	2.8028	0.00506604	0.0154203	Gm26571	L2-3 IT CTX	Age_group_P14_vs_P10
P4ha1	3118.77	0.846281	0.249619	3.39029	0.000698192	0.00279808	P4ha1	L2-3 IT CTX	Age_group_P14_vs_P10
Gm42067	603.382	0.845957	0.244958	3.45348	0.000553407	0.0022953	Gm42067	L2-3 IT CTX	Age_group_P14_vs_P10
6430548M08Rik	4108.69	0.845853	0.161096	5.2506	1.52e-07	1.59e-06	6430548M08Rik	L2-3 IT CTX	Age_group_P14_vs_P10
Cygb	1523.59	0.845788	0.191313	4.42097	9.83e-06	6.62e-05	Cygb	L2-3 IT CTX	Age_group_P14_vs_P10
Fam222a	253.669	0.845202	0.271726	3.11049	0.00186776	0.0065701	Fam222a	L2-3 IT CTX	Age_group_P14_vs_P10
Usp2	4142.62	0.8451	0.152816	5.53017	3.2e-08	3.91e-07	Usp2	L2-3 IT CTX	Age_group_P14_vs_P10
Gm30025	253.504	0.844992	0.270984	3.11824	0.00181933	0.00642394	Gm30025	L2-3 IT CTX	Age_group_P14_vs_P10
Cbarp	11223.9	0.844432	0.165038	5.11661	3.11e-07	3.05e-06	Cbarp	L2-3 IT CTX	Age_group_P14_vs_P10
4833445I07Rik	33.1881	0.844347	0.325153	2.59677	0.00941044	0.0261171	4833445I07Rik	L2-3 IT CTX	Age_group_P14_vs_P10
Myh2	44.3239	0.844207	0.361197	2.33725	0.0194261	0.0478825	Myh2	L2-3 IT CTX	Age_group_P14_vs_P10
Gm5	147.815	0.842489	0.254237	3.31379	0.000920392	0.00356546	Gm5	L2-3 IT CTX	Age_group_P14_vs_P10
Edf1	6033.74	0.841107	0.220498	3.81457	0.000136418	0.000669959	Edf1	L2-3 IT CTX	Age_group_P14_vs_P10
Spon1	3668.14	0.8411	0.274352	3.06576	0.00217115	0.00747727	Spon1	L2-3 IT CTX	Age_group_P14_vs_P10
Gm12374	54.6558	0.840977	0.354883	2.36973	0.017801	0.0446012	Gm12374	L2-3 IT CTX	Age_group_P14_vs_P10
Cinp	5017.61	0.840487	0.224769	3.73935	0.0001845	0.000873114	Cinp	L2-3 IT CTX	Age_group_P14_vs_P10
Gm46563	153.904	0.840021	0.196292	4.27944	1.87e-05	0.000117781	Gm46563	L2-3 IT CTX	Age_group_P14_vs_P10
C030014I23Rik	559.84	0.83972	0.173571	4.83792	1.31e-06	1.12e-05	C030014I23Rik	L2-3 IT CTX	Age_group_P14_vs_P10
Smarcd1	9308.14	0.83868	0.11124	7.5394	4.72e-14	1.76e-12	Smarcd1	L2-3 IT CTX	Age_group_P14_vs_P10
Slitrk1	7485.18	0.838508	0.15758	5.32116	1.03e-07	1.12e-06	Slitrk1	L2-3 IT CTX	Age_group_P14_vs_P10
Gabbr2	36712.5	0.837879	0.149016	5.62275	1.88e-08	2.4e-07	Gabbr2	L2-3 IT CTX	Age_group_P14_vs_P10
AW495222	296.101	0.837746	0.225133	3.72111	0.000198349	0.000931358	AW495222	L2-3 IT CTX	Age_group_P14_vs_P10
Gm49086	47.4758	0.837257	0.297846	2.81104	0.00493811	0.0150646	Gm49086	L2-3 IT CTX	Age_group_P14_vs_P10
Pdgfc	1611.91	0.83715	0.139626	5.99565	2.03e-09	3.22e-08	Pdgfc	L2-3 IT CTX	Age_group_P14_vs_P10
Cspg4	62.1343	0.835997	0.301307	2.77457	0.00552755	0.0166304	Cspg4	L2-3 IT CTX	Age_group_P14_vs_P10
Necap1	6197.82	0.835719	0.167808	4.98022	6.35e-07	5.82e-06	Necap1	L2-3 IT CTX	Age_group_P14_vs_P10
2410080I02Rik	220.608	0.835143	0.173512	4.81318	1.49e-06	1.25e-05	2410080I02Rik	L2-3 IT CTX	Age_group_P14_vs_P10
Gm37184	160.893	0.834703	0.326049	2.56005	0.0104656	0.0285973	Gm37184	L2-3 IT CTX	Age_group_P14_vs_P10
Ebf2	641.019	0.83468	0.286207	2.91635	0.00354156	0.0113958	Ebf2	L2-3 IT CTX	Age_group_P14_vs_P10
Hagh	3338.39	0.833427	0.16494	5.0529	4.35e-07	4.12e-06	Hagh	L2-3 IT CTX	Age_group_P14_vs_P10
Atp6v1c1	10753.7	0.833253	0.153563	5.42613	5.76e-08	6.6e-07	Atp6v1c1	L2-3 IT CTX	Age_group_P14_vs_P10
Ankrd40	3316.63	0.832792	0.140427	5.93043	3.02e-09	4.61e-08	Ankrd40	L2-3 IT CTX	Age_group_P14_vs_P10
Nek7	238.064	0.832673	0.227565	3.65906	0.000253141	0.0011551	Nek7	L2-3 IT CTX	Age_group_P14_vs_P10
Dpp4	102.837	0.832593	0.289346	2.8775	0.00400845	0.0126413	Dpp4	L2-3 IT CTX	Age_group_P14_vs_P10
Gm16861	52.962	0.832189	0.300651	2.76796	0.00564086	0.0169218	Gm16861	L2-3 IT CTX	Age_group_P14_vs_P10
Rgsl1	549.818	0.831954	0.163372	5.09239	3.54e-07	3.43e-06	Rgsl1	L2-3 IT CTX	Age_group_P14_vs_P10
Mrps14	3704.27	0.831879	0.18052	4.60825	4.06e-06	3.04e-05	Mrps14	L2-3 IT CTX	Age_group_P14_vs_P10
Fkbp2	3989.32	0.831443	0.216265	3.84455	0.000120774	0.00060396	Fkbp2	L2-3 IT CTX	Age_group_P14_vs_P10
Tomm7	7286.97	0.829553	0.195512	4.24298	2.21e-05	0.000136074	Tomm7	L2-3 IT CTX	Age_group_P14_vs_P10
Gm37168	133.135	0.82949	0.197518	4.19957	2.67e-05	0.000161103	Gm37168	L2-3 IT CTX	Age_group_P14_vs_P10
Cds1	6345.91	0.828598	0.210885	3.92914	8.53e-05	0.000447105	Cds1	L2-3 IT CTX	Age_group_P14_vs_P10
Olfr55	33.2159	0.828375	0.348671	2.37581	0.0175106	0.044024	Olfr55	L2-3 IT CTX	Age_group_P14_vs_P10
9930004E17Rik	37.2484	0.828347	0.321179	2.57908	0.00990628	0.0272758	9930004E17Rik	L2-3 IT CTX	Age_group_P14_vs_P10
Iqub	245.603	0.828144	0.189008	4.38153	1.18e-05	7.74e-05	Iqub	L2-3 IT CTX	Age_group_P14_vs_P10
Lmbrd1	10100.8	0.828131	0.127725	6.48371	8.95e-11	1.84e-09	Lmbrd1	L2-3 IT CTX	Age_group_P14_vs_P10
Gm10855	429.651	0.827294	0.246426	3.35717	0.000787454	0.00311209	Gm10855	L2-3 IT CTX	Age_group_P14_vs_P10
Ndufab1	6687.14	0.827237	0.201719	4.10094	4.11e-05	0.000235855	Ndufab1	L2-3 IT CTX	Age_group_P14_vs_P10
Tom1l1	1482.88	0.827081	0.154381	5.35741	8.44e-08	9.35e-07	Tom1l1	L2-3 IT CTX	Age_group_P14_vs_P10
Cnnm1	7915.6	0.825708	0.149633	5.51821	3.42e-08	4.17e-07	Cnnm1	L2-3 IT CTX	Age_group_P14_vs_P10
Tspyl5	3550.76	0.82553	0.164871	5.00713	5.52e-07	5.12e-06	Tspyl5	L2-3 IT CTX	Age_group_P14_vs_P10
Mbnl2	27076.5	0.825225	0.162288	5.08494	3.68e-07	3.55e-06	Mbnl2	L2-3 IT CTX	Age_group_P14_vs_P10
Fut9	19664	0.825057	0.118649	6.95379	3.56e-12	9.64e-11	Fut9	L2-3 IT CTX	Age_group_P14_vs_P10
Armh2	103.469	0.82479	0.315048	2.61798	0.00884522	0.024776	Armh2	L2-3 IT CTX	Age_group_P14_vs_P10
Ttpal	1721.73	0.824751	0.176293	4.67831	2.89e-06	2.24e-05	Ttpal	L2-3 IT CTX	Age_group_P14_vs_P10
Cystm1	3451.18	0.824737	0.163212	5.05316	4.35e-07	4.11e-06	Cystm1	L2-3 IT CTX	Age_group_P14_vs_P10
Rab15	9153.09	0.823804	0.150809	5.46255	4.69e-08	5.5e-07	Rab15	L2-3 IT CTX	Age_group_P14_vs_P10
Svop	10352.3	0.823452	0.122893	6.70057	2.08e-11	4.87e-10	Svop	L2-3 IT CTX	Age_group_P14_vs_P10
Gm29054	282.947	0.823272	0.232058	3.54769	0.000388619	0.00168249	Gm29054	L2-3 IT CTX	Age_group_P14_vs_P10
Cyfip2	25780.2	0.82311	0.125125	6.57831	4.76e-11	1.04e-09	Cyfip2	L2-3 IT CTX	Age_group_P14_vs_P10
Gm17167	4893.06	0.822731	0.169588	4.85134	1.23e-06	1.05e-05	Gm17167	L2-3 IT CTX	Age_group_P14_vs_P10
Coq9	1401.53	0.822204	0.124688	6.5941	4.28e-11	9.53e-10	Coq9	L2-3 IT CTX	Age_group_P14_vs_P10
Ephb3	1381.25	0.821752	0.272884	3.01137	0.00260075	0.0087471	Ephb3	L2-3 IT CTX	Age_group_P14_vs_P10
1810009A15Rik	80.6467	0.821529	0.321562	2.5548	0.0106248	0.0289372	1810009A15Rik	L2-3 IT CTX	Age_group_P14_vs_P10
Syn2	23982.1	0.821232	0.198565	4.13585	3.54e-05	0.000206218	Syn2	L2-3 IT CTX	Age_group_P14_vs_P10
Dhrs7	267.112	0.82118	0.194906	4.21322	2.52e-05	0.000153061	Dhrs7	L2-3 IT CTX	Age_group_P14_vs_P10
Ddrgk1	1505.94	0.820828	0.142269	5.76955	7.95e-09	1.11e-07	Ddrgk1	L2-3 IT CTX	Age_group_P14_vs_P10
Eif1	52253.2	0.820809	0.182381	4.50051	6.78e-06	4.78e-05	Eif1	L2-3 IT CTX	Age_group_P14_vs_P10
Apoo	2648.88	0.820618	0.114891	7.14255	9.16e-13	2.74e-11	Apoo	L2-3 IT CTX	Age_group_P14_vs_P10
Tbc1d30	9331.52	0.820579	0.10239	8.01426	1.11e-15	5.34e-14	Tbc1d30	L2-3 IT CTX	Age_group_P14_vs_P10
Pdxk	2278.61	0.819765	0.174073	4.70931	2.49e-06	1.96e-05	Pdxk	L2-3 IT CTX	Age_group_P14_vs_P10
Nlrx1	314.484	0.819663	0.195038	4.20258	2.64e-05	0.000159302	Nlrx1	L2-3 IT CTX	Age_group_P14_vs_P10
Pdcd4	10936	0.819563	0.198219	4.13464	3.56e-05	0.000207127	Pdcd4	L2-3 IT CTX	Age_group_P14_vs_P10
Lama3	179.153	0.818917	0.216194	3.78788	0.00015194	0.000736155	Lama3	L2-3 IT CTX	Age_group_P14_vs_P10
Tmx2	4639.36	0.818615	0.149968	5.4586	4.8e-08	5.62e-07	Tmx2	L2-3 IT CTX	Age_group_P14_vs_P10
Kcng1	3563.99	0.817798	0.264552	3.09126	0.00199312	0.00694212	Kcng1	L2-3 IT CTX	Age_group_P14_vs_P10
Fnip1	6035.1	0.81765	0.120806	6.76827	1.3e-11	3.15e-10	Fnip1	L2-3 IT CTX	Age_group_P14_vs_P10
Supt4a	2851.4	0.817107	0.195607	4.17729	2.95e-05	0.000175436	Supt4a	L2-3 IT CTX	Age_group_P14_vs_P10
Speg	5542.41	0.817041	0.129727	6.29817	3.01e-10	5.7e-09	Speg	L2-3 IT CTX	Age_group_P14_vs_P10
B430218F22Rik	38.9242	0.816884	0.351862	2.3216	0.0202544	0.0495874	B430218F22Rik	L2-3 IT CTX	Age_group_P14_vs_P10
Smim12	2995.66	0.81636	0.17504	4.66385	3.1e-06	2.39e-05	Smim12	L2-3 IT CTX	Age_group_P14_vs_P10
Sod2	9320.99	0.815837	0.119005	6.85551	7.11e-12	1.81e-10	Sod2	L2-3 IT CTX	Age_group_P14_vs_P10
Lingo1	33124.7	0.815749	0.168698	4.83555	1.33e-06	1.13e-05	Lingo1	L2-3 IT CTX	Age_group_P14_vs_P10
C130013H08Rik	120.031	0.815534	0.229715	3.55021	0.000384929	0.00166862	C130013H08Rik	L2-3 IT CTX	Age_group_P14_vs_P10
Grin1	26762.5	0.815517	0.149059	5.47109	4.47e-08	5.27e-07	Grin1	L2-3 IT CTX	Age_group_P14_vs_P10
Ppp1r9a	34734.3	0.815458	0.13227	6.1651	7.04e-10	1.23e-08	Ppp1r9a	L2-3 IT CTX	Age_group_P14_vs_P10
Gm29642	134.735	0.814788	0.289436	2.81509	0.00487641	0.0149027	Gm29642	L2-3 IT CTX	Age_group_P14_vs_P10
Gm47204	299.518	0.814784	0.212195	3.83979	0.000123139	0.000613545	Gm47204	L2-3 IT CTX	Age_group_P14_vs_P10
Ndufa13	9181.04	0.814264	0.191551	4.25089	2.13e-05	0.000131909	Ndufa13	L2-3 IT CTX	Age_group_P14_vs_P10
Vgll3	382.778	0.814211	0.233576	3.48585	0.000490568	0.00206765	Vgll3	L2-3 IT CTX	Age_group_P14_vs_P10
Rab40b	4878.26	0.814109	0.203432	4.00186	6.28e-05	0.000342994	Rab40b	L2-3 IT CTX	Age_group_P14_vs_P10
Prex1	7479.36	0.812869	0.179463	4.52945	5.91e-06	4.24e-05	Prex1	L2-3 IT CTX	Age_group_P14_vs_P10
Fndc3b	2921.5	0.811595	0.183453	4.424	9.69e-06	6.54e-05	Fndc3b	L2-3 IT CTX	Age_group_P14_vs_P10
Plekhh3	100.699	0.811164	0.231695	3.501	0.000463524	0.00196658	Plekhh3	L2-3 IT CTX	Age_group_P14_vs_P10
Pi4ka	12608.7	0.810647	0.113773	7.12515	1.04e-12	3.07e-11	Pi4ka	L2-3 IT CTX	Age_group_P14_vs_P10
Gm15813	101.819	0.810535	0.316719	2.55916	0.0104926	0.0286483	Gm15813	L2-3 IT CTX	Age_group_P14_vs_P10
Gm49041	198.124	0.810328	0.325371	2.49047	0.0127575	0.0338907	Gm49041	L2-3 IT CTX	Age_group_P14_vs_P10
Med29	904.311	0.81031	0.224899	3.60299	0.000314574	0.00139967	Med29	L2-3 IT CTX	Age_group_P14_vs_P10
Flywch1	3416.3	0.809829	0.1544	5.245	1.56e-07	1.63e-06	Flywch1	L2-3 IT CTX	Age_group_P14_vs_P10
D1Ertd622e	4366.28	0.809467	0.115909	6.98367	2.88e-12	7.91e-11	D1Ertd622e	L2-3 IT CTX	Age_group_P14_vs_P10
Ndufb5	7534.8	0.809455	0.169194	4.78418	1.72e-06	1.42e-05	Ndufb5	L2-3 IT CTX	Age_group_P14_vs_P10
Stum	8381.42	0.809426	0.169215	4.78343	1.72e-06	1.42e-05	Stum	L2-3 IT CTX	Age_group_P14_vs_P10
Zfp612	2829.73	0.809073	0.142247	5.68781	1.29e-08	1.71e-07	Zfp612	L2-3 IT CTX	Age_group_P14_vs_P10
Etfrf1	429.97	0.80824	0.211509	3.8213	0.000132751	0.000655406	Etfrf1	L2-3 IT CTX	Age_group_P14_vs_P10
Smim20	1006.99	0.807858	0.19456	4.15223	3.29e-05	0.000193581	Smim20	L2-3 IT CTX	Age_group_P14_vs_P10
Gm17322	2052.16	0.807802	0.280875	2.87602	0.0040272	0.0126927	Gm17322	L2-3 IT CTX	Age_group_P14_vs_P10
Stx1a	15028.1	0.806997	0.140392	5.74815	9.02e-09	1.24e-07	Stx1a	L2-3 IT CTX	Age_group_P14_vs_P10
Zfpm1	651.245	0.806673	0.250689	3.21782	0.00129169	0.00477682	Zfpm1	L2-3 IT CTX	Age_group_P14_vs_P10
Zswim7	965.617	0.805786	0.17496	4.60554	4.11e-06	3.07e-05	Zswim7	L2-3 IT CTX	Age_group_P14_vs_P10
Kif1bp	5297.22	0.805645	0.153058	5.26366	1.41e-07	1.49e-06	Kif1bp	L2-3 IT CTX	Age_group_P14_vs_P10
Gpr137c	6546.69	0.805279	0.143446	5.61381	1.98e-08	2.52e-07	Gpr137c	L2-3 IT CTX	Age_group_P14_vs_P10
Zdhhc8	7794.98	0.805108	0.178594	4.50802	6.54e-06	4.63e-05	Zdhhc8	L2-3 IT CTX	Age_group_P14_vs_P10
Cisd1	9401.09	0.80473	0.160856	5.00281	5.65e-07	5.22e-06	Cisd1	L2-3 IT CTX	Age_group_P14_vs_P10
Gsr	1530.25	0.804684	0.156651	5.1368	2.79e-07	2.78e-06	Gsr	L2-3 IT CTX	Age_group_P14_vs_P10
Ddn	7645.45	0.804548	0.179045	4.49356	7e-06	4.92e-05	Ddn	L2-3 IT CTX	Age_group_P14_vs_P10
Ctdnep1	3432.64	0.804495	0.159948	5.02974	4.91e-07	4.6e-06	Ctdnep1	L2-3 IT CTX	Age_group_P14_vs_P10
A430005L14Rik	1656.84	0.804238	0.18374	4.37705	1.2e-05	7.89e-05	A430005L14Rik	L2-3 IT CTX	Age_group_P14_vs_P10
Kcnk4	1894.03	0.803606	0.16991	4.72959	2.25e-06	1.8e-05	Kcnk4	L2-3 IT CTX	Age_group_P14_vs_P10
Gm19792	28.2727	0.803525	0.330447	2.43163	0.015031	0.0389189	Gm19792	L2-3 IT CTX	Age_group_P14_vs_P10
Myo5c	348.022	0.803263	0.217437	3.69423	0.000220557	0.00102111	Myo5c	L2-3 IT CTX	Age_group_P14_vs_P10
Foxn2	1418.54	0.8031	0.126459	6.35068	2.14e-10	4.14e-09	Foxn2	L2-3 IT CTX	Age_group_P14_vs_P10
Atp5g1	20350.2	0.803029	0.199022	4.03488	5.46e-05	0.00030307	Atp5g1	L2-3 IT CTX	Age_group_P14_vs_P10
Ndrg4	42298.1	0.802955	0.186368	4.30843	1.64e-05	0.000104934	Ndrg4	L2-3 IT CTX	Age_group_P14_vs_P10
Rpp25	271.026	0.802923	0.20899	3.84192	0.000122075	0.000608983	Rpp25	L2-3 IT CTX	Age_group_P14_vs_P10
Erh	2633.09	0.802777	0.273445	2.93579	0.00332702	0.0108195	Erh	L2-3 IT CTX	Age_group_P14_vs_P10
Gm47664	300.818	0.80234	0.210669	3.80853	0.000139796	0.000684096	Gm47664	L2-3 IT CTX	Age_group_P14_vs_P10
Ccne1	363.499	0.802135	0.215958	3.7143	0.000203766	0.000952653	Ccne1	L2-3 IT CTX	Age_group_P14_vs_P10
Mrpl49	1206.03	0.802048	0.157095	5.10548	3.3e-07	3.22e-06	Mrpl49	L2-3 IT CTX	Age_group_P14_vs_P10
Samd4	6356.51	0.801384	0.261642	3.0629	0.002192	0.00753518	Samd4	L2-3 IT CTX	Age_group_P14_vs_P10
Rnaseh2c	1136.16	0.800721	0.230463	3.4744	0.000511999	0.00214532	Rnaseh2c	L2-3 IT CTX	Age_group_P14_vs_P10
Txnl4b	412.157	0.800451	0.219764	3.64232	0.000270195	0.00122314	Txnl4b	L2-3 IT CTX	Age_group_P14_vs_P10
Stc1	1392.16	0.800405	0.28054	2.85309	0.00432963	0.0135029	Stc1	L2-3 IT CTX	Age_group_P14_vs_P10
Gm17597	66.8459	0.799565	0.318678	2.509	0.0121072	0.0323895	Gm17597	L2-3 IT CTX	Age_group_P14_vs_P10
Cd320	804.796	0.799534	0.161378	4.95442	7.25e-07	6.56e-06	Cd320	L2-3 IT CTX	Age_group_P14_vs_P10
Igfbp2	547.482	0.798686	0.318041	2.51126	0.01203	0.0322081	Igfbp2	L2-3 IT CTX	Age_group_P14_vs_P10
Gm15809	156.276	0.797664	0.224918	3.54647	0.000390433	0.00168927	Gm15809	L2-3 IT CTX	Age_group_P14_vs_P10
Dab2ip	6043.1	0.797439	0.167296	4.76665	1.87e-06	1.53e-05	Dab2ip	L2-3 IT CTX	Age_group_P14_vs_P10
Grsf1	3481.65	0.796826	0.128259	6.21262	5.21e-10	9.28e-09	Grsf1	L2-3 IT CTX	Age_group_P14_vs_P10
Nudt12	73.1808	0.796609	0.301401	2.64302	0.00821696	0.0232925	Nudt12	L2-3 IT CTX	Age_group_P14_vs_P10
Osbpl8	12461.6	0.795436	0.202337	3.93124	8.45e-05	0.00044422	Osbpl8	L2-3 IT CTX	Age_group_P14_vs_P10
Pomp	5772.49	0.79426	0.207188	3.83353	0.000126319	0.00062726	Pomp	L2-3 IT CTX	Age_group_P14_vs_P10
Zfp459	420.851	0.793936	0.172291	4.60813	4.06e-06	3.04e-05	Zfp459	L2-3 IT CTX	Age_group_P14_vs_P10
Mtmr12	3232.07	0.79378	0.1269	6.25517	3.97e-10	7.27e-09	Mtmr12	L2-3 IT CTX	Age_group_P14_vs_P10
Pithd1	2453.24	0.793718	0.188743	4.20528	2.61e-05	0.000157739	Pithd1	L2-3 IT CTX	Age_group_P14_vs_P10
Bcl2l2	1960.48	0.793498	0.180249	4.40223	1.07e-05	7.12e-05	Bcl2l2	L2-3 IT CTX	Age_group_P14_vs_P10
Elmsan1	1178.38	0.793186	0.14956	5.30345	1.14e-07	1.22e-06	Elmsan1	L2-3 IT CTX	Age_group_P14_vs_P10
Tmem185a	1383.87	0.79282	0.19481	4.0697	4.71e-05	0.000265885	Tmem185a	L2-3 IT CTX	Age_group_P14_vs_P10
Tor1b	1438.33	0.791995	0.160232	4.9428	7.7e-07	6.9e-06	Tor1b	L2-3 IT CTX	Age_group_P14_vs_P10
1700121C08Rik	54.565	0.791744	0.2719	2.9119	0.00359242	0.0115347	1700121C08Rik	L2-3 IT CTX	Age_group_P14_vs_P10
Psenen	1740.49	0.791517	0.225364	3.51217	0.000444465	0.00189472	Psenen	L2-3 IT CTX	Age_group_P14_vs_P10
2026-09-04	607.547	0.791512	0.14703	5.38335	7.31e-08	8.22e-07	2026-09-04	L2-3 IT CTX	Age_group_P14_vs_P10
Rit2	8587.4	0.791274	0.16583	4.77161	1.83e-06	1.5e-05	Rit2	L2-3 IT CTX	Age_group_P14_vs_P10
Cc2d2b	61.5181	0.790083	0.321639	2.45643	0.0140327	0.0366807	Cc2d2b	L2-3 IT CTX	Age_group_P14_vs_P10
Chchd7	1385.64	0.789513	0.149829	5.26943	1.37e-07	1.45e-06	Chchd7	L2-3 IT CTX	Age_group_P14_vs_P10
Gm14401	52.4628	0.789096	0.253028	3.11861	0.00181706	0.00641702	Gm14401	L2-3 IT CTX	Age_group_P14_vs_P10
Zfp524	188.375	0.788561	0.220556	3.57533	0.000349792	0.00153706	Zfp524	L2-3 IT CTX	Age_group_P14_vs_P10
Gm31793	170.161	0.788559	0.248668	3.17113	0.0015185	0.0055007	Gm31793	L2-3 IT CTX	Age_group_P14_vs_P10
Stat3	1446.48	0.788433	0.139109	5.66774	1.45e-08	1.9e-07	Stat3	L2-3 IT CTX	Age_group_P14_vs_P10
Acap2	10060.3	0.788344	0.121078	6.51107	7.46e-11	1.56e-09	Acap2	L2-3 IT CTX	Age_group_P14_vs_P10
Hspa12a	10487.8	0.788215	0.146908	5.36538	8.08e-08	8.97e-07	Hspa12a	L2-3 IT CTX	Age_group_P14_vs_P10
Mcfd2	1244.92	0.787842	0.13839	5.6929	1.25e-08	1.66e-07	Mcfd2	L2-3 IT CTX	Age_group_P14_vs_P10
Hr	818.298	0.78738	0.189067	4.16457	3.12e-05	0.000184463	Hr	L2-3 IT CTX	Age_group_P14_vs_P10
Sh3bp1	309.823	0.787262	0.268382	2.93336	0.00335312	0.0108923	Sh3bp1	L2-3 IT CTX	Age_group_P14_vs_P10
Ptgfr	56.3091	0.78714	0.297298	2.64764	0.00810546	0.0230305	Ptgfr	L2-3 IT CTX	Age_group_P14_vs_P10
Gm35569	75.6182	0.786789	0.289119	2.72133	0.00650196	0.0191114	Gm35569	L2-3 IT CTX	Age_group_P14_vs_P10
Dusp16	274.659	0.786545	0.193366	4.06765	4.75e-05	0.000267869	Dusp16	L2-3 IT CTX	Age_group_P14_vs_P10
Ndufa11	4073.43	0.786313	0.247382	3.17853	0.00148022	0.00537628	Ndufa11	L2-3 IT CTX	Age_group_P14_vs_P10
Gm33045	183.854	0.785931	0.214539	3.66335	0.000248941	0.00113872	Gm33045	L2-3 IT CTX	Age_group_P14_vs_P10
A530017D24Rik	1175.89	0.785644	0.155391	5.05593	4.28e-07	4.06e-06	A530017D24Rik	L2-3 IT CTX	Age_group_P14_vs_P10
Gca	871.777	0.785471	0.192372	4.08308	4.44e-05	0.000252831	Gca	L2-3 IT CTX	Age_group_P14_vs_P10
Dazap2	3492.75	0.785301	0.150288	5.22531	1.74e-07	1.79e-06	Dazap2	L2-3 IT CTX	Age_group_P14_vs_P10
Chrd	640.636	0.784787	0.188264	4.16855	3.07e-05	0.000181534	Chrd	L2-3 IT CTX	Age_group_P14_vs_P10
Gm42744	215.15	0.783678	0.188192	4.16425	3.12e-05	0.00018467	Gm42744	L2-3 IT CTX	Age_group_P14_vs_P10
Asrgl1	575.112	0.783611	0.207522	3.77604	0.000159343	0.000766063	Asrgl1	L2-3 IT CTX	Age_group_P14_vs_P10
Gm9962	756.375	0.783461	0.238843	3.28024	0.0010372	0.00395415	Gm9962	L2-3 IT CTX	Age_group_P14_vs_P10
Ttc9b	16792.3	0.782626	0.194368	4.02651	5.66e-05	0.000312283	Ttc9b	L2-3 IT CTX	Age_group_P14_vs_P10
Higd1a	5770.4	0.782506	0.151338	5.17059	2.33e-07	2.35e-06	Higd1a	L2-3 IT CTX	Age_group_P14_vs_P10
Ptrh1	122.761	0.782007	0.205299	3.80911	0.00013947	0.000682825	Ptrh1	L2-3 IT CTX	Age_group_P14_vs_P10
Itpr1	14167.1	0.781821	0.202042	3.86959	0.000109017	0.000551746	Itpr1	L2-3 IT CTX	Age_group_P14_vs_P10
Gm15663	191.161	0.781468	0.188148	4.15349	3.27e-05	0.000192745	Gm15663	L2-3 IT CTX	Age_group_P14_vs_P10
Mpp5	1396.61	0.781308	0.179216	4.35959	1.3e-05	8.47e-05	Mpp5	L2-3 IT CTX	Age_group_P14_vs_P10
Cops7a	4639.72	0.781212	0.168192	4.64478	3.4e-06	2.6e-05	Cops7a	L2-3 IT CTX	Age_group_P14_vs_P10
Vps37b	3333.32	0.78103	0.139146	5.61303	1.99e-08	2.53e-07	Vps37b	L2-3 IT CTX	Age_group_P14_vs_P10
Mettl27	250.131	0.780414	0.190854	4.08907	4.33e-05	0.000247082	Mettl27	L2-3 IT CTX	Age_group_P14_vs_P10
Mrpl36	1788.43	0.780326	0.176805	4.41348	1.02e-05	6.83e-05	Mrpl36	L2-3 IT CTX	Age_group_P14_vs_P10
Pip5k1c	13470.7	0.779728	0.145477	5.35979	8.33e-08	9.24e-07	Pip5k1c	L2-3 IT CTX	Age_group_P14_vs_P10
Aoah	44.1451	0.779664	0.334127	2.33343	0.0196254	0.0482773	Aoah	L2-3 IT CTX	Age_group_P14_vs_P10
Timm10b	4364.96	0.779529	0.168035	4.63909	3.5e-06	2.66e-05	Timm10b	L2-3 IT CTX	Age_group_P14_vs_P10
Ppp2r2c	26661.2	0.779421	0.13115	5.94298	2.8e-09	4.3e-08	Ppp2r2c	L2-3 IT CTX	Age_group_P14_vs_P10
Glp2r	790.834	0.779313	0.231258	3.36988	0.000752009	0.00298522	Glp2r	L2-3 IT CTX	Age_group_P14_vs_P10
Ube2b	17761.7	0.779279	0.121939	6.39073	1.65e-10	3.24e-09	Ube2b	L2-3 IT CTX	Age_group_P14_vs_P10
Gm1141	48.1182	0.779123	0.321001	2.42716	0.0152174	0.0392678	Gm1141	L2-3 IT CTX	Age_group_P14_vs_P10
Rundc1	1661.56	0.777917	0.248828	3.12632	0.0017701	0.00627682	Rundc1	L2-3 IT CTX	Age_group_P14_vs_P10
Insyn1	5314.45	0.777539	0.195081	3.98572	6.73e-05	0.000363798	Insyn1	L2-3 IT CTX	Age_group_P14_vs_P10
C130026L21Rik	2060.62	0.777399	0.170265	4.5658	4.98e-06	3.62e-05	C130026L21Rik	L2-3 IT CTX	Age_group_P14_vs_P10
B930025P03Rik	337.915	0.777035	0.298178	2.60594	0.00916224	0.0255291	B930025P03Rik	L2-3 IT CTX	Age_group_P14_vs_P10
Otud7a	21506.6	0.77697	0.168009	4.62459	3.75e-06	2.83e-05	Otud7a	L2-3 IT CTX	Age_group_P14_vs_P10
Crebl2	621.51	0.776875	0.133654	5.8126	6.15e-09	8.79e-08	Crebl2	L2-3 IT CTX	Age_group_P14_vs_P10
Tubd1	394.188	0.776816	0.165709	4.68783	2.76e-06	2.15e-05	Tubd1	L2-3 IT CTX	Age_group_P14_vs_P10
Lrrc4	9073.96	0.776731	0.150395	5.1646	2.41e-07	2.42e-06	Lrrc4	L2-3 IT CTX	Age_group_P14_vs_P10
Lix1	7463.52	0.776447	0.118211	6.56833	5.09e-11	1.1e-09	Lix1	L2-3 IT CTX	Age_group_P14_vs_P10
Ankdd1a	144.403	0.776251	0.30735	2.52562	0.0115494	0.0310712	Ankdd1a	L2-3 IT CTX	Age_group_P14_vs_P10
Ifit1bl1	146.493	0.775883	0.217121	3.57351	0.000352227	0.00154611	Ifit1bl1	L2-3 IT CTX	Age_group_P14_vs_P10
Cep19	5874.36	0.775635	0.130306	5.95243	2.64e-09	4.08e-08	Cep19	L2-3 IT CTX	Age_group_P14_vs_P10
Zmym1	936.718	0.774933	0.300228	2.58115	0.00984725	0.0271351	Zmym1	L2-3 IT CTX	Age_group_P14_vs_P10
Tmem198	3241.38	0.774682	0.168339	4.60193	4.19e-06	3.12e-05	Tmem198	L2-3 IT CTX	Age_group_P14_vs_P10
Dzank1	4255.71	0.774558	0.163852	4.72717	2.28e-06	1.82e-05	Dzank1	L2-3 IT CTX	Age_group_P14_vs_P10
Sh3glb2	4664.91	0.773828	0.156929	4.93107	8.18e-07	7.28e-06	Sh3glb2	L2-3 IT CTX	Age_group_P14_vs_P10
Eqtn	221.661	0.772887	0.180921	4.27196	1.94e-05	0.000121281	Eqtn	L2-3 IT CTX	Age_group_P14_vs_P10
Slc48a1	5350.38	0.772565	0.148507	5.20221	1.97e-07	2.01e-06	Slc48a1	L2-3 IT CTX	Age_group_P14_vs_P10
Nipal3	2232	0.772208	0.188929	4.08729	4.36e-05	0.000248632	Nipal3	L2-3 IT CTX	Age_group_P14_vs_P10
Ipcef1	5730.59	0.771952	0.181284	4.25825	2.06e-05	0.000128063	Ipcef1	L2-3 IT CTX	Age_group_P14_vs_P10
Gm35021	200.202	0.771414	0.180087	4.28356	1.84e-05	0.000115838	Gm35021	L2-3 IT CTX	Age_group_P14_vs_P10
Unc80	18910	0.77134	0.164872	4.67843	2.89e-06	2.24e-05	Unc80	L2-3 IT CTX	Age_group_P14_vs_P10
Ebag9	1875.33	0.77103	0.0933647	8.25825	1.48e-16	8.34e-15	Ebag9	L2-3 IT CTX	Age_group_P14_vs_P10
Abcb9	2297.13	0.770653	0.131239	5.87212	4.3e-09	6.36e-08	Abcb9	L2-3 IT CTX	Age_group_P14_vs_P10
Gm43113	364.704	0.770125	0.176683	4.35879	1.31e-05	8.5e-05	Gm43113	L2-3 IT CTX	Age_group_P14_vs_P10
BC006965	132.419	0.77005	0.2639	2.91796	0.00352328	0.0113446	BC006965	L2-3 IT CTX	Age_group_P14_vs_P10
Srxn1	1224.59	0.769582	0.186429	4.128	3.66e-05	0.00021247	Srxn1	L2-3 IT CTX	Age_group_P14_vs_P10
Clnk	150.523	0.769099	0.244307	3.14809	0.00164342	0.00588784	Clnk	L2-3 IT CTX	Age_group_P14_vs_P10
Stk17b	137.071	0.76906	0.319379	2.40799	0.0160407	0.0409855	Stk17b	L2-3 IT CTX	Age_group_P14_vs_P10
Cycs	10581.6	0.76898	0.186932	4.1137	3.89e-05	0.000224244	Cycs	L2-3 IT CTX	Age_group_P14_vs_P10
Gm16230	53.6695	0.768745	0.326988	2.35099	0.0187234	0.0464712	Gm16230	L2-3 IT CTX	Age_group_P14_vs_P10
Cplx2	44994.9	0.768058	0.120809	6.35763	2.05e-10	3.97e-09	Cplx2	L2-3 IT CTX	Age_group_P14_vs_P10
Socs7	8242.91	0.767077	0.168592	4.54991	5.37e-06	3.88e-05	Socs7	L2-3 IT CTX	Age_group_P14_vs_P10
Ak9	58.1879	0.767073	0.308911	2.48315	0.0130225	0.0344478	Ak9	L2-3 IT CTX	Age_group_P14_vs_P10
Kitl	10823.6	0.766846	0.172877	4.43579	9.17e-06	6.23e-05	Kitl	L2-3 IT CTX	Age_group_P14_vs_P10
Sntg1	37531.8	0.766377	0.137521	5.57281	2.51e-08	3.14e-07	Sntg1	L2-3 IT CTX	Age_group_P14_vs_P10
Myrip	9834.71	0.766255	0.174202	4.39866	1.09e-05	7.23e-05	Myrip	L2-3 IT CTX	Age_group_P14_vs_P10
Sntb2	3215.18	0.765855	0.219907	3.48263	0.000496518	0.00209059	Sntb2	L2-3 IT CTX	Age_group_P14_vs_P10
Dynlt3	5260.45	0.765794	0.130339	5.87541	4.22e-09	6.26e-08	Dynlt3	L2-3 IT CTX	Age_group_P14_vs_P10
Kcnip2	4345.77	0.765555	0.165202	4.63405	3.59e-06	2.72e-05	Kcnip2	L2-3 IT CTX	Age_group_P14_vs_P10
Arl6ip5	6564.29	0.765393	0.155712	4.91544	8.86e-07	7.83e-06	Arl6ip5	L2-3 IT CTX	Age_group_P14_vs_P10
Gm14827	713.077	0.764937	0.170919	4.47544	7.63e-06	5.3e-05	Gm14827	L2-3 IT CTX	Age_group_P14_vs_P10
Gm46218	1010.88	0.764599	0.229421	3.33273	0.000859993	0.00335935	Gm46218	L2-3 IT CTX	Age_group_P14_vs_P10
Naa38	1515.09	0.764571	0.204369	3.74114	0.000183189	0.000867306	Naa38	L2-3 IT CTX	Age_group_P14_vs_P10
Cbx7	389.437	0.764433	0.17444	4.3822	1.17e-05	7.73e-05	Cbx7	L2-3 IT CTX	Age_group_P14_vs_P10
Crtac1	4529.77	0.76375	0.10492	7.27934	3.35e-13	1.09e-11	Crtac1	L2-3 IT CTX	Age_group_P14_vs_P10
Rab24	3214.18	0.763634	0.207295	3.68381	0.000229776	0.00105836	Rab24	L2-3 IT CTX	Age_group_P14_vs_P10
Ndufs3	2228.26	0.763523	0.131565	5.80339	6.5e-09	9.24e-08	Ndufs3	L2-3 IT CTX	Age_group_P14_vs_P10
Smarca2	15421.6	0.762976	0.117745	6.47988	9.18e-11	1.88e-09	Smarca2	L2-3 IT CTX	Age_group_P14_vs_P10
Mfsd4a	6287.14	0.762808	0.16728	4.56006	5.11e-06	3.71e-05	Mfsd4a	L2-3 IT CTX	Age_group_P14_vs_P10
Uhrf1bp1l	4893.15	0.762796	0.121535	6.27634	3.47e-10	6.46e-09	Uhrf1bp1l	L2-3 IT CTX	Age_group_P14_vs_P10
Vwa5b1	168.008	0.761546	0.268993	2.8311	0.00463883	0.0143065	Vwa5b1	L2-3 IT CTX	Age_group_P14_vs_P10
9330151L19Rik	1486.69	0.761531	0.168032	4.53206	5.84e-06	4.2e-05	9330151L19Rik	L2-3 IT CTX	Age_group_P14_vs_P10
Fth1	170561	0.7613	0.153767	4.95099	7.38e-07	6.66e-06	Fth1	L2-3 IT CTX	Age_group_P14_vs_P10
Dnajc15	3124.29	0.760549	0.16442	4.62564	3.73e-06	2.82e-05	Dnajc15	L2-3 IT CTX	Age_group_P14_vs_P10
Fam81a	24060.8	0.760541	0.181228	4.1966	2.71e-05	0.000162847	Fam81a	L2-3 IT CTX	Age_group_P14_vs_P10
Zmynd10	65.9546	0.760199	0.284663	2.67052	0.00757337	0.0217563	Zmynd10	L2-3 IT CTX	Age_group_P14_vs_P10
Jhy	59.6659	0.758557	0.238048	3.18658	0.00143968	0.0052485	Jhy	L2-3 IT CTX	Age_group_P14_vs_P10
Alkbh5	2888.56	0.758473	0.118329	6.40987	1.46e-10	2.9e-09	Alkbh5	L2-3 IT CTX	Age_group_P14_vs_P10
Tmem132b	27888.2	0.758431	0.179261	4.23087	2.33e-05	0.000142614	Tmem132b	L2-3 IT CTX	Age_group_P14_vs_P10
Pnmal2	12645.1	0.757407	0.179318	4.22381	2.4e-05	0.000146642	Pnmal2	L2-3 IT CTX	Age_group_P14_vs_P10
Dexi	2939.3	0.757161	0.188609	4.01444	5.96e-05	0.000327206	Dexi	L2-3 IT CTX	Age_group_P14_vs_P10
Zmat2	10166.5	0.756696	0.13674	5.53381	3.13e-08	3.85e-07	Zmat2	L2-3 IT CTX	Age_group_P14_vs_P10
Napb	21985.1	0.75664	0.180371	4.19491	2.73e-05	0.000163923	Napb	L2-3 IT CTX	Age_group_P14_vs_P10
Golph3	4754.14	0.755861	0.169772	4.45222	8.5e-06	5.82e-05	Golph3	L2-3 IT CTX	Age_group_P14_vs_P10
Mrpl14	1547.15	0.755805	0.210176	3.59606	0.000323076	0.00143254	Mrpl14	L2-3 IT CTX	Age_group_P14_vs_P10
Stx1b	13256.8	0.755799	0.157936	4.78548	1.71e-06	1.41e-05	Stx1b	L2-3 IT CTX	Age_group_P14_vs_P10
Zfp808	398.727	0.755664	0.209692	3.60369	0.000313729	0.00139622	Zfp808	L2-3 IT CTX	Age_group_P14_vs_P10
Gm15201	81.3286	0.755599	0.243165	3.10735	0.00188771	0.00663007	Gm15201	L2-3 IT CTX	Age_group_P14_vs_P10
2310002D06Rik	119.198	0.755518	0.243992	3.09648	0.00195831	0.00684175	2310002D06Rik	L2-3 IT CTX	Age_group_P14_vs_P10
Dcc	24733.6	0.755502	0.140705	5.36942	7.9e-08	8.79e-07	Dcc	L2-3 IT CTX	Age_group_P14_vs_P10
Kcnc4	4035.81	0.755382	0.238788	3.1634	0.00155939	0.00562504	Kcnc4	L2-3 IT CTX	Age_group_P14_vs_P10
Nr3c1	13007.8	0.755099	0.180387	4.186	2.84e-05	0.000169843	Nr3c1	L2-3 IT CTX	Age_group_P14_vs_P10
Magi1	24744.3	0.754878	0.124556	6.06054	1.36e-09	2.22e-08	Magi1	L2-3 IT CTX	Age_group_P14_vs_P10
Foxk1	3307.2	0.754496	0.135231	5.5793	2.41e-08	3.03e-07	Foxk1	L2-3 IT CTX	Age_group_P14_vs_P10
Mrps12	4365.6	0.75425	0.19143	3.94008	8.15e-05	0.000430716	Mrps12	L2-3 IT CTX	Age_group_P14_vs_P10
Chn1os3	176.806	0.753945	0.168751	4.4678	7.9e-06	5.47e-05	Chn1os3	L2-3 IT CTX	Age_group_P14_vs_P10
Emc7	5876.38	0.75289	0.12341	6.10071	1.06e-09	1.78e-08	Emc7	L2-3 IT CTX	Age_group_P14_vs_P10
Ldlrad3	1325.57	0.752607	0.198017	3.80073	0.000144273	0.000703324	Ldlrad3	L2-3 IT CTX	Age_group_P14_vs_P10
Gm49201	45.8072	0.752371	0.27856	2.70093	0.00691458	0.0201255	Gm49201	L2-3 IT CTX	Age_group_P14_vs_P10
Ppp4r4	1710.1	0.751649	0.13983	5.37543	7.64e-08	8.53e-07	Ppp4r4	L2-3 IT CTX	Age_group_P14_vs_P10
Atp6v1f	8546.12	0.750714	0.179	4.19393	2.74e-05	0.000164585	Atp6v1f	L2-3 IT CTX	Age_group_P14_vs_P10
Flrt1	3912.56	0.750633	0.127987	5.86491	4.49e-09	6.63e-08	Flrt1	L2-3 IT CTX	Age_group_P14_vs_P10
Gm6277	313.508	0.749886	0.200401	3.74192	0.000182619	0.000865008	Gm6277	L2-3 IT CTX	Age_group_P14_vs_P10
Ankrd34a	2337.74	0.749812	0.127211	5.89426	3.76e-09	5.64e-08	Ankrd34a	L2-3 IT CTX	Age_group_P14_vs_P10
Klf16	1848.92	0.749743	0.163606	4.58261	4.59e-06	3.38e-05	Klf16	L2-3 IT CTX	Age_group_P14_vs_P10
Aak1	18245	0.749687	0.125688	5.96468	2.45e-09	3.81e-08	Aak1	L2-3 IT CTX	Age_group_P14_vs_P10
Ppp2r5a	5352.27	0.749446	0.184233	4.06792	4.74e-05	0.000267633	Ppp2r5a	L2-3 IT CTX	Age_group_P14_vs_P10
Eno1	2580.33	0.749297	0.17252	4.34324	1.4e-05	9.08e-05	Eno1	L2-3 IT CTX	Age_group_P14_vs_P10
Slit3	39088.6	0.749238	0.165993	4.51368	6.37e-06	4.52e-05	Slit3	L2-3 IT CTX	Age_group_P14_vs_P10
AU023762	412.974	0.748272	0.197294	3.79268	0.000149032	0.000723944	AU023762	L2-3 IT CTX	Age_group_P14_vs_P10
Extl3	5124.32	0.748153	0.132753	5.63567	1.74e-08	2.24e-07	Extl3	L2-3 IT CTX	Age_group_P14_vs_P10
Nsf	29834.9	0.748058	0.146822	5.09501	3.49e-07	3.39e-06	Nsf	L2-3 IT CTX	Age_group_P14_vs_P10
Kcnip4	510605	0.747855	0.18327	4.08062	4.49e-05	0.000255034	Kcnip4	L2-3 IT CTX	Age_group_P14_vs_P10
Pih1d2	182.956	0.747775	0.248267	3.01198	0.0025955	0.00873372	Pih1d2	L2-3 IT CTX	Age_group_P14_vs_P10
Ndufa8	4864.93	0.747619	0.191998	3.89389	9.86e-05	0.000506256	Ndufa8	L2-3 IT CTX	Age_group_P14_vs_P10
Snx5	2761.05	0.747238	0.108059	6.91511	4.67e-12	1.25e-10	Snx5	L2-3 IT CTX	Age_group_P14_vs_P10
Entpd1	227.413	0.747196	0.234965	3.18003	0.00147261	0.00535241	Entpd1	L2-3 IT CTX	Age_group_P14_vs_P10
Gm10501	1054.18	0.746916	0.127538	5.85644	4.73e-09	6.93e-08	Gm10501	L2-3 IT CTX	Age_group_P14_vs_P10
4930599N23Rik	507.253	0.746875	0.237264	3.14787	0.00164464	0.00589117	4930599N23Rik	L2-3 IT CTX	Age_group_P14_vs_P10
Jun	2443.61	0.746365	0.143097	5.2158	1.83e-07	1.88e-06	Jun	L2-3 IT CTX	Age_group_P14_vs_P10
Tox3	2190.1	0.746217	0.203017	3.67564	0.000237256	0.00109062	Tox3	L2-3 IT CTX	Age_group_P14_vs_P10
Ndufs8	1573.07	0.746207	0.231482	3.22361	0.00126586	0.00469227	Ndufs8	L2-3 IT CTX	Age_group_P14_vs_P10
Cdh7	5699.74	0.746119	0.22513	3.31418	0.000919137	0.00356127	Cdh7	L2-3 IT CTX	Age_group_P14_vs_P10
Efcab14	2495.2	0.745919	0.127874	5.83324	5.44e-09	7.87e-08	Efcab14	L2-3 IT CTX	Age_group_P14_vs_P10
Tdrp	520.056	0.745774	0.121287	6.14882	7.81e-10	1.35e-08	Tdrp	L2-3 IT CTX	Age_group_P14_vs_P10
Ctdsp2	1629.02	0.745498	0.148796	5.0102	5.44e-07	5.05e-06	Ctdsp2	L2-3 IT CTX	Age_group_P14_vs_P10
Dcaf12l1	2468.35	0.744967	0.209023	3.56404	0.000365184	0.00159515	Dcaf12l1	L2-3 IT CTX	Age_group_P14_vs_P10
Gm12999	42.8411	0.744141	0.314751	2.36422	0.0180678	0.0451378	Gm12999	L2-3 IT CTX	Age_group_P14_vs_P10
Tchh	142.672	0.742943	0.261456	2.84157	0.00448923	0.0139119	Tchh	L2-3 IT CTX	Age_group_P14_vs_P10
Pnmal1	5012.25	0.742753	0.136639	5.43587	5.45e-08	6.29e-07	Pnmal1	L2-3 IT CTX	Age_group_P14_vs_P10
Eme2	194.323	0.742736	0.210123	3.53476	0.000408138	0.00175736	Eme2	L2-3 IT CTX	Age_group_P14_vs_P10
Uqcc2	7727.92	0.742253	0.178917	4.14858	3.35e-05	0.000196358	Uqcc2	L2-3 IT CTX	Age_group_P14_vs_P10
Ccne2	448.599	0.742189	0.22767	3.25994	0.00111436	0.00421279	Ccne2	L2-3 IT CTX	Age_group_P14_vs_P10
Ets2	2625.83	0.742148	0.170197	4.36052	1.3e-05	8.44e-05	Ets2	L2-3 IT CTX	Age_group_P14_vs_P10
6330403L08Rik	672.899	0.741736	0.133986	5.53594	3.1e-08	3.81e-07	6330403L08Rik	L2-3 IT CTX	Age_group_P14_vs_P10
Atp5g2	7484.63	0.741037	0.205731	3.60197	0.000315817	0.00140451	Atp5g2	L2-3 IT CTX	Age_group_P14_vs_P10
Gm41609	1753.08	0.740961	0.216589	3.42105	0.000623798	0.0025431	Gm41609	L2-3 IT CTX	Age_group_P14_vs_P10
Pdk3	1292.24	0.740747	0.176265	4.20246	2.64e-05	0.00015934	Pdk3	L2-3 IT CTX	Age_group_P14_vs_P10
Gm8098	1232.06	0.740705	0.169715	4.3644	1.27e-05	8.32e-05	Gm8098	L2-3 IT CTX	Age_group_P14_vs_P10
Pcdhgc5	320.207	0.740098	0.187785	3.94119	8.11e-05	0.000428948	Pcdhgc5	L2-3 IT CTX	Age_group_P14_vs_P10
Gm12122	545.165	0.740016	0.166545	4.44333	8.86e-06	6.04e-05	Gm12122	L2-3 IT CTX	Age_group_P14_vs_P10
Bnip3	4079.56	0.739904	0.128916	5.73943	9.5e-09	1.3e-07	Bnip3	L2-3 IT CTX	Age_group_P14_vs_P10
Plec	5433.09	0.739702	0.190655	3.8798	0.000104542	0.000532197	Plec	L2-3 IT CTX	Age_group_P14_vs_P10
Nuak1	2701.59	0.739574	0.226314	3.26791	0.00108345	0.00411335	Nuak1	L2-3 IT CTX	Age_group_P14_vs_P10
Camk1d	20332.1	0.739468	0.209767	3.52518	0.000423196	0.00181346	Camk1d	L2-3 IT CTX	Age_group_P14_vs_P10
Etohd2	85.6859	0.739121	0.298955	2.47235	0.0134229	0.035325	Etohd2	L2-3 IT CTX	Age_group_P14_vs_P10
4933439C10Rik	1757.58	0.738985	0.234125	3.15637	0.00159748	0.00574326	4933439C10Rik	L2-3 IT CTX	Age_group_P14_vs_P10
Kifc2	6898.8	0.738885	0.183362	4.02966	5.59e-05	0.000308626	Kifc2	L2-3 IT CTX	Age_group_P14_vs_P10
Aard	195.209	0.7385	0.19361	3.81437	0.000136532	0.000670068	Aard	L2-3 IT CTX	Age_group_P14_vs_P10
M6pr	1664.33	0.738015	0.108249	6.81773	9.25e-12	2.3e-10	M6pr	L2-3 IT CTX	Age_group_P14_vs_P10
Rbm18	3338.95	0.737853	0.0877815	8.40557	4.26e-17	2.67e-15	Rbm18	L2-3 IT CTX	Age_group_P14_vs_P10
Abhd13	2177.26	0.737543	0.142575	5.17302	2.3e-07	2.33e-06	Abhd13	L2-3 IT CTX	Age_group_P14_vs_P10
Hddc3	337.338	0.737272	0.15014	4.91056	9.08e-07	7.99e-06	Hddc3	L2-3 IT CTX	Age_group_P14_vs_P10
E330009J07Rik	2124.23	0.737153	0.149216	4.94019	7.8e-07	6.98e-06	E330009J07Rik	L2-3 IT CTX	Age_group_P14_vs_P10
Ppard	958.714	0.736076	0.179497	4.10077	4.12e-05	0.000235962	Ppard	L2-3 IT CTX	Age_group_P14_vs_P10
Sh3gl2	18557.5	0.73571	0.13148	5.59561	2.2e-08	2.77e-07	Sh3gl2	L2-3 IT CTX	Age_group_P14_vs_P10
Slc15a3	70.9981	0.735175	0.301326	2.4398	0.0146956	0.0381706	Slc15a3	L2-3 IT CTX	Age_group_P14_vs_P10
Gm43111	484.665	0.7347	0.186931	3.93034	8.48e-05	0.000445559	Gm43111	L2-3 IT CTX	Age_group_P14_vs_P10
Dnmt3a	22347.7	0.733661	0.166754	4.39965	1.08e-05	7.2e-05	Dnmt3a	L2-3 IT CTX	Age_group_P14_vs_P10
Kcnj6	16986.3	0.733491	0.152712	4.80309	1.56e-06	1.3e-05	Kcnj6	L2-3 IT CTX	Age_group_P14_vs_P10
Gm37573	63.2581	0.733169	0.266034	2.75593	0.00585263	0.0174703	Gm37573	L2-3 IT CTX	Age_group_P14_vs_P10
B230334C09Rik	20461.7	0.73284	0.153675	4.76875	1.85e-06	1.52e-05	B230334C09Rik	L2-3 IT CTX	Age_group_P14_vs_P10
Pbx2	1395.89	0.732782	0.119306	6.14204	8.15e-10	1.39e-08	Pbx2	L2-3 IT CTX	Age_group_P14_vs_P10
Vamp4	6965.34	0.732351	0.105327	6.9531	3.57e-12	9.67e-11	Vamp4	L2-3 IT CTX	Age_group_P14_vs_P10
Ptpn5	8373.51	0.73216	0.157106	4.6603	3.16e-06	2.43e-05	Ptpn5	L2-3 IT CTX	Age_group_P14_vs_P10
Repin1	423.676	0.732027	0.14889	4.91656	8.81e-07	7.79e-06	Repin1	L2-3 IT CTX	Age_group_P14_vs_P10
Cfap54	3178.48	0.731686	0.20267	3.61022	0.000305933	0.00136685	Cfap54	L2-3 IT CTX	Age_group_P14_vs_P10
4930533B01Rik	103.492	0.731549	0.268974	2.71977	0.00653267	0.0191688	4930533B01Rik	L2-3 IT CTX	Age_group_P14_vs_P10
Omg	3032.52	0.731381	0.187139	3.90822	9.3e-05	0.000481128	Omg	L2-3 IT CTX	Age_group_P14_vs_P10
Rpa3	539.112	0.731017	0.234687	3.11486	0.00184031	0.00648575	Rpa3	L2-3 IT CTX	Age_group_P14_vs_P10
Rbp4	115.648	0.731011	0.280537	2.60576	0.00916707	0.0255383	Rbp4	L2-3 IT CTX	Age_group_P14_vs_P10
Meis1	204.491	0.731	0.22981	3.1809	0.0014682	0.00533794	Meis1	L2-3 IT CTX	Age_group_P14_vs_P10
Cox6c	24599.4	0.730855	0.21595	3.38437	0.000713426	0.00285357	Cox6c	L2-3 IT CTX	Age_group_P14_vs_P10
Tmem33	3676.47	0.730632	0.145789	5.01157	5.4e-07	5.01e-06	Tmem33	L2-3 IT CTX	Age_group_P14_vs_P10
Rfk	1453.93	0.73063	0.129455	5.64389	1.66e-08	2.15e-07	Rfk	L2-3 IT CTX	Age_group_P14_vs_P10
9530046B11Rik	60.3821	0.730516	0.282354	2.58724	0.00967492	0.0267391	9530046B11Rik	L2-3 IT CTX	Age_group_P14_vs_P10
Uqcr11	13397.2	0.729818	0.216074	3.37763	0.000731143	0.00291309	Uqcr11	L2-3 IT CTX	Age_group_P14_vs_P10
Acp1	10386	0.729628	0.110909	6.57862	4.75e-11	1.04e-09	Acp1	L2-3 IT CTX	Age_group_P14_vs_P10
Plagl1	1656.36	0.72939	0.29371	2.48337	0.0130148	0.0344329	Plagl1	L2-3 IT CTX	Age_group_P14_vs_P10
Fn3krp	256.36	0.729271	0.222837	3.27267	0.00106538	0.00405299	Fn3krp	L2-3 IT CTX	Age_group_P14_vs_P10
Ccng1	2508.86	0.729238	0.11076	6.58392	4.58e-11	1.01e-09	Ccng1	L2-3 IT CTX	Age_group_P14_vs_P10
Mpc2	11229	0.729194	0.172331	4.23135	2.32e-05	0.000142402	Mpc2	L2-3 IT CTX	Age_group_P14_vs_P10
Bckdha	563.299	0.729023	0.218731	3.33297	0.000859249	0.00335708	Bckdha	L2-3 IT CTX	Age_group_P14_vs_P10
Rcc2	2622.8	0.728794	0.152181	4.78898	1.68e-06	1.39e-05	Rcc2	L2-3 IT CTX	Age_group_P14_vs_P10
Cby1	4192.34	0.728644	0.159413	4.5708	4.86e-06	3.55e-05	Cby1	L2-3 IT CTX	Age_group_P14_vs_P10
Mal2	8996.92	0.728478	0.125802	5.79067	7.01e-09	9.91e-08	Mal2	L2-3 IT CTX	Age_group_P14_vs_P10
Gm15627	68.1962	0.727768	0.299599	2.42914	0.0151345	0.0391277	Gm15627	L2-3 IT CTX	Age_group_P14_vs_P10
1700037F03Rik	105.176	0.727377	0.201011	3.6186	0.000296204	0.00132511	1700037F03Rik	L2-3 IT CTX	Age_group_P14_vs_P10
Cavin3	519.404	0.727336	0.242988	2.9933	0.00275982	0.00922169	Cavin3	L2-3 IT CTX	Age_group_P14_vs_P10
Syt7	17168.4	0.726912	0.15158	4.79557	1.62e-06	1.35e-05	Syt7	L2-3 IT CTX	Age_group_P14_vs_P10
Bpnt1	2967.67	0.726849	0.140998	5.15502	2.54e-07	2.54e-06	Bpnt1	L2-3 IT CTX	Age_group_P14_vs_P10
Rilpl2	1797.72	0.726693	0.151496	4.79677	1.61e-06	1.34e-05	Rilpl2	L2-3 IT CTX	Age_group_P14_vs_P10
Pgk1	4381.57	0.726666	0.13527	5.37195	7.79e-08	8.69e-07	Pgk1	L2-3 IT CTX	Age_group_P14_vs_P10
Luzp1	4900.37	0.726181	0.164909	4.40354	1.06e-05	7.09e-05	Luzp1	L2-3 IT CTX	Age_group_P14_vs_P10
Gm13710	103.299	0.726074	0.202825	3.57981	0.000343845	0.0015132	Gm13710	L2-3 IT CTX	Age_group_P14_vs_P10
Gm1976	8141.14	0.725796	0.122489	5.92541	3.12e-09	4.74e-08	Gm1976	L2-3 IT CTX	Age_group_P14_vs_P10
Atxn1l	1480.35	0.725753	0.135143	5.37024	7.86e-08	8.76e-07	Atxn1l	L2-3 IT CTX	Age_group_P14_vs_P10
Chp1	4114.09	0.725284	0.12144	5.97234	2.34e-09	3.66e-08	Chp1	L2-3 IT CTX	Age_group_P14_vs_P10
Synpr	1824.48	0.725129	0.293175	2.47337	0.0133846	0.0352513	Synpr	L2-3 IT CTX	Age_group_P14_vs_P10
Slc2a1	843.812	0.724773	0.21487	3.37307	0.000743348	0.00295598	Slc2a1	L2-3 IT CTX	Age_group_P14_vs_P10
Iscu	3580.47	0.724758	0.151936	4.77016	1.84e-06	1.51e-05	Iscu	L2-3 IT CTX	Age_group_P14_vs_P10
Map1lc3b	7923.58	0.724621	0.129782	5.58339	2.36e-08	2.96e-07	Map1lc3b	L2-3 IT CTX	Age_group_P14_vs_P10
Opcml	178846	0.724109	0.122728	5.9001	3.63e-09	5.47e-08	Opcml	L2-3 IT CTX	Age_group_P14_vs_P10
Macrod1	5866.44	0.724104	0.127634	5.67328	1.4e-08	1.85e-07	Macrod1	L2-3 IT CTX	Age_group_P14_vs_P10
B930059L03Rik	152.142	0.723545	0.253284	2.85665	0.00428133	0.0133705	B930059L03Rik	L2-3 IT CTX	Age_group_P14_vs_P10
Celf1	26917.9	0.723484	0.119266	6.06613	1.31e-09	2.16e-08	Celf1	L2-3 IT CTX	Age_group_P14_vs_P10
Jph3	6374.69	0.722342	0.131476	5.49409	3.93e-08	4.69e-07	Jph3	L2-3 IT CTX	Age_group_P14_vs_P10
Cacnb1	3591.27	0.722256	0.151263	4.77485	1.8e-06	1.47e-05	Cacnb1	L2-3 IT CTX	Age_group_P14_vs_P10
Homer2	6850.03	0.722209	0.13837	5.21939	1.8e-07	1.84e-06	Homer2	L2-3 IT CTX	Age_group_P14_vs_P10
Gm20045	877.336	0.721841	0.147832	4.88284	1.05e-06	9.09e-06	Gm20045	L2-3 IT CTX	Age_group_P14_vs_P10
Prrt3	903.207	0.721015	0.174579	4.13003	3.63e-05	0.000210907	Prrt3	L2-3 IT CTX	Age_group_P14_vs_P10
Akirin1	4477.27	0.720781	0.150946	4.77509	1.8e-06	1.47e-05	Akirin1	L2-3 IT CTX	Age_group_P14_vs_P10
Gm42705	115.772	0.720749	0.265632	2.71334	0.00666094	0.0194923	Gm42705	L2-3 IT CTX	Age_group_P14_vs_P10
Zbtb8a	663.693	0.720468	0.138021	5.21998	1.79e-07	1.84e-06	Zbtb8a	L2-3 IT CTX	Age_group_P14_vs_P10
6430531B16Rik	47.8106	0.720308	0.2915	2.47104	0.0134722	0.0354229	6430531B16Rik	L2-3 IT CTX	Age_group_P14_vs_P10
Gm17753	126.771	0.719608	0.221333	3.25125	0.00114899	0.00432539	Gm17753	L2-3 IT CTX	Age_group_P14_vs_P10
Gabra2	17551	0.719434	0.170046	4.23082	2.33e-05	0.000142614	Gabra2	L2-3 IT CTX	Age_group_P14_vs_P10
Ubxn2b	3423.45	0.718391	0.12961	5.54271	2.98e-08	3.67e-07	Ubxn2b	L2-3 IT CTX	Age_group_P14_vs_P10
Tpi1	13556.9	0.718017	0.147317	4.87395	1.09e-06	9.45e-06	Tpi1	L2-3 IT CTX	Age_group_P14_vs_P10
Lmo3	536.507	0.717809	0.262086	2.73883	0.00616587	0.0182489	Lmo3	L2-3 IT CTX	Age_group_P14_vs_P10
Arl6ip1	10621.7	0.717269	0.112239	6.39057	1.65e-10	3.24e-09	Arl6ip1	L2-3 IT CTX	Age_group_P14_vs_P10
Atp5h	8309.47	0.7172	0.198016	3.62193	0.00029241	0.00131128	Atp5h	L2-3 IT CTX	Age_group_P14_vs_P10
Gm16062	191.146	0.717155	0.272566	2.63113	0.00851025	0.0239849	Gm16062	L2-3 IT CTX	Age_group_P14_vs_P10
Mbnl1	6688.93	0.717117	0.127394	5.62912	1.81e-08	2.32e-07	Mbnl1	L2-3 IT CTX	Age_group_P14_vs_P10
Gm34121	67.4385	0.717024	0.247765	2.89397	0.00380409	0.0120952	Gm34121	L2-3 IT CTX	Age_group_P14_vs_P10
Gm46633	218.142	0.716757	0.284768	2.51698	0.0118364	0.0317601	Gm46633	L2-3 IT CTX	Age_group_P14_vs_P10
Rgcc	2238.16	0.716562	0.19397	3.69418	0.000220594	0.00102111	Rgcc	L2-3 IT CTX	Age_group_P14_vs_P10
Ell2	3798.31	0.715839	0.190562	3.75646	0.000172337	0.000821039	Ell2	L2-3 IT CTX	Age_group_P14_vs_P10
Tspyl1	8255.5	0.715379	0.13846	5.16668	2.38e-07	2.4e-06	Tspyl1	L2-3 IT CTX	Age_group_P14_vs_P10
Rsph4a	94.9102	0.714233	0.299016	2.38861	0.0169121	0.0427285	Rsph4a	L2-3 IT CTX	Age_group_P14_vs_P10
Fastk	1729.71	0.713337	0.14204	5.02209	5.11e-07	4.77e-06	Fastk	L2-3 IT CTX	Age_group_P14_vs_P10
Kctd21	410.028	0.713137	0.161966	4.403	1.07e-05	7.1e-05	Kctd21	L2-3 IT CTX	Age_group_P14_vs_P10
Abhd12	8572.6	0.713088	0.115619	6.16755	6.94e-10	1.21e-08	Abhd12	L2-3 IT CTX	Age_group_P14_vs_P10
Gm43597	670.606	0.712672	0.164355	4.33616	1.45e-05	9.34e-05	Gm43597	L2-3 IT CTX	Age_group_P14_vs_P10
Dcaf6	14126	0.712153	0.106049	6.7153	1.88e-11	4.42e-10	Dcaf6	L2-3 IT CTX	Age_group_P14_vs_P10
Scn8a	28802.4	0.712	0.13054	5.45426	4.92e-08	5.74e-07	Scn8a	L2-3 IT CTX	Age_group_P14_vs_P10
Oard1	559.85	0.711536	0.182392	3.90115	9.57e-05	0.000493786	Oard1	L2-3 IT CTX	Age_group_P14_vs_P10
Hnrnph2	3567.96	0.711147	0.102348	6.94834	3.7e-12	9.98e-11	Hnrnph2	L2-3 IT CTX	Age_group_P14_vs_P10
4930578G10Rik	405.134	0.710935	0.175831	4.04328	5.27e-05	0.000293921	4930578G10Rik	L2-3 IT CTX	Age_group_P14_vs_P10
Kalrn	99204.8	0.710662	0.122256	5.81289	6.14e-09	8.78e-08	Kalrn	L2-3 IT CTX	Age_group_P14_vs_P10
Fbxw7	34561.4	0.710439	0.140359	5.06157	4.16e-07	3.96e-06	Fbxw7	L2-3 IT CTX	Age_group_P14_vs_P10
Olfr1564	177.368	0.710301	0.228823	3.10415	0.00190829	0.00669317	Olfr1564	L2-3 IT CTX	Age_group_P14_vs_P10
Atp5k	12029.1	0.710285	0.211214	3.36287	0.000771357	0.00305257	Atp5k	L2-3 IT CTX	Age_group_P14_vs_P10
Nphp4	1881.52	0.710169	0.127536	5.5684	2.57e-08	3.21e-07	Nphp4	L2-3 IT CTX	Age_group_P14_vs_P10
Gm41168	65.011	0.709858	0.262716	2.702	0.00689236	0.0200723	Gm41168	L2-3 IT CTX	Age_group_P14_vs_P10
Atp5d	7794.31	0.709754	0.214143	3.31439	0.00091842	0.00355916	Atp5d	L2-3 IT CTX	Age_group_P14_vs_P10
Rfx2	121.433	0.709384	0.269526	2.63196	0.00848932	0.0239391	Rfx2	L2-3 IT CTX	Age_group_P14_vs_P10
Tomm6os	56.9721	0.708021	0.286405	2.4721	0.0134323	0.0353453	Tomm6os	L2-3 IT CTX	Age_group_P14_vs_P10
Copg1	4759.17	0.707949	0.144466	4.90047	9.56e-07	8.38e-06	Copg1	L2-3 IT CTX	Age_group_P14_vs_P10
Arid3b	1020.45	0.707278	0.220109	3.21331	0.00131216	0.00484031	Arid3b	L2-3 IT CTX	Age_group_P14_vs_P10
2310011J03Rik	1713.48	0.70713	0.176842	3.99866	6.37e-05	0.000347298	2310011J03Rik	L2-3 IT CTX	Age_group_P14_vs_P10
Il11ra1	1211.22	0.706809	0.157786	4.47955	7.48e-06	5.21e-05	Il11ra1	L2-3 IT CTX	Age_group_P14_vs_P10
Snx24	3218.59	0.706563	0.130898	5.3978	6.75e-08	7.63e-07	Snx24	L2-3 IT CTX	Age_group_P14_vs_P10
C530005A16Rik	500.03	0.706321	0.177997	3.96815	7.24e-05	0.000388608	C530005A16Rik	L2-3 IT CTX	Age_group_P14_vs_P10
Sf3b5	3636.93	0.706103	0.187044	3.77506	0.000159971	0.000768182	Sf3b5	L2-3 IT CTX	Age_group_P14_vs_P10
Hsd17b12	2073.52	0.705897	0.228053	3.09532	0.00196601	0.00686517	Hsd17b12	L2-3 IT CTX	Age_group_P14_vs_P10
Trim66	844.512	0.705848	0.197406	3.57561	0.000349409	0.00153571	Trim66	L2-3 IT CTX	Age_group_P14_vs_P10
Ppargc1b	2451.25	0.70583	0.156425	4.51227	6.41e-06	4.55e-05	Ppargc1b	L2-3 IT CTX	Age_group_P14_vs_P10
Ppm1h	14101.7	0.705705	0.192843	3.65949	0.000252719	0.00115361	Ppm1h	L2-3 IT CTX	Age_group_P14_vs_P10
Micu3	11987.7	0.705658	0.117849	5.98781	2.13e-09	3.36e-08	Micu3	L2-3 IT CTX	Age_group_P14_vs_P10
Fundc1	824.149	0.705549	0.14719	4.79345	1.64e-06	1.36e-05	Fundc1	L2-3 IT CTX	Age_group_P14_vs_P10
Mrpl28	2330.4	0.704643	0.176127	4.00077	6.31e-05	0.000344401	Mrpl28	L2-3 IT CTX	Age_group_P14_vs_P10
Rims3	3565.78	0.70379	0.182028	3.86639	0.000110459	0.000557259	Rims3	L2-3 IT CTX	Age_group_P14_vs_P10
B230217C12Rik	2940.12	0.70323	0.116046	6.05991	1.36e-09	2.23e-08	B230217C12Rik	L2-3 IT CTX	Age_group_P14_vs_P10
Cox7a2	17858.4	0.703192	0.199582	3.52333	0.000426162	0.00182502	Cox7a2	L2-3 IT CTX	Age_group_P14_vs_P10
Fam234b	4557.81	0.702864	0.123447	5.69363	1.24e-08	1.66e-07	Fam234b	L2-3 IT CTX	Age_group_P14_vs_P10
Rps6ka3	11105.3	0.702675	0.120007	5.85528	4.76e-09	6.98e-08	Rps6ka3	L2-3 IT CTX	Age_group_P14_vs_P10
Slc35a4	1255.95	0.70228	0.147688	4.75516	1.98e-06	1.61e-05	Slc35a4	L2-3 IT CTX	Age_group_P14_vs_P10
Gm45871	589.274	0.702201	0.132654	5.29347	1.2e-07	1.28e-06	Gm45871	L2-3 IT CTX	Age_group_P14_vs_P10
Creg2	8904.7	0.702069	0.138132	5.08258	3.72e-07	3.58e-06	Creg2	L2-3 IT CTX	Age_group_P14_vs_P10
Pcdhb13	316.584	0.701555	0.183492	3.82336	0.000131645	0.000650717	Pcdhb13	L2-3 IT CTX	Age_group_P14_vs_P10
Gm13919	169.608	0.701112	0.268634	2.60992	0.0090564	0.0252745	Gm13919	L2-3 IT CTX	Age_group_P14_vs_P10
Gm48623	1252.08	0.700999	0.178856	3.91935	8.88e-05	0.000462237	Gm48623	L2-3 IT CTX	Age_group_P14_vs_P10
Gm45495	124.085	0.70084	0.208082	3.3681	0.000756873	0.00300105	Gm45495	L2-3 IT CTX	Age_group_P14_vs_P10
Ptk2b	10331.6	0.700628	0.123687	5.66454	1.47e-08	1.93e-07	Ptk2b	L2-3 IT CTX	Age_group_P14_vs_P10
Zscan26	3270.15	0.700445	0.170488	4.10846	3.98e-05	0.000228939	Zscan26	L2-3 IT CTX	Age_group_P14_vs_P10
1700101I11Rik	250.138	0.700418	0.29879	2.34418	0.0190687	0.0471906	1700101I11Rik	L2-3 IT CTX	Age_group_P14_vs_P10
Gm15738	3599.55	0.70031	0.206472	3.39179	0.000694388	0.00278429	Gm15738	L2-3 IT CTX	Age_group_P14_vs_P10
Mgat3	5897.79	0.700239	0.144559	4.84398	1.27e-06	1.08e-05	Mgat3	L2-3 IT CTX	Age_group_P14_vs_P10
Ing2	4874.35	0.700011	0.181537	3.85602	0.000115249	0.00057929	Ing2	L2-3 IT CTX	Age_group_P14_vs_P10
Nr1d1	1171.09	0.699949	0.253856	2.75727	0.0058287	0.0174124	Nr1d1	L2-3 IT CTX	Age_group_P14_vs_P10
Olfr1256	179.75	0.699161	0.288028	2.42741	0.0152071	0.0392609	Olfr1256	L2-3 IT CTX	Age_group_P14_vs_P10
Ppm1e	30976.7	0.698563	0.131917	5.29548	1.19e-07	1.27e-06	Ppm1e	L2-3 IT CTX	Age_group_P14_vs_P10
Ccdc22	399.536	0.697145	0.222493	3.13333	0.00172834	0.00615342	Ccdc22	L2-3 IT CTX	Age_group_P14_vs_P10
Ankrd6	3857.26	0.696858	0.296181	2.35281	0.018632	0.0462938	Ankrd6	L2-3 IT CTX	Age_group_P14_vs_P10
1700028J19Rik	80.5648	0.696777	0.254527	2.73754	0.00619003	0.0183098	1700028J19Rik	L2-3 IT CTX	Age_group_P14_vs_P10
Klhl3	7694.73	0.69654	0.171071	4.07164	4.67e-05	0.000264047	Klhl3	L2-3 IT CTX	Age_group_P14_vs_P10
Polr2l	1873.2	0.696256	0.242515	2.87099	0.00409192	0.0128604	Polr2l	L2-3 IT CTX	Age_group_P14_vs_P10
Shank1	24679.1	0.696118	0.15147	4.59573	4.31e-06	3.21e-05	Shank1	L2-3 IT CTX	Age_group_P14_vs_P10
Cage1	294.221	0.696006	0.208395	3.33985	0.000838251	0.00328254	Cage1	L2-3 IT CTX	Age_group_P14_vs_P10
Sdha	5436.68	0.695177	0.110926	6.26705	3.68e-10	6.81e-09	Sdha	L2-3 IT CTX	Age_group_P14_vs_P10
Osbpl3	3450.42	0.695088	0.282324	2.46202	0.0138156	0.0361915	Osbpl3	L2-3 IT CTX	Age_group_P14_vs_P10
Aff1	233.028	0.694855	0.211349	3.28771	0.00101006	0.00386687	Aff1	L2-3 IT CTX	Age_group_P14_vs_P10
Pknox2	12040.1	0.694257	0.123151	5.63747	1.73e-08	2.22e-07	Pknox2	L2-3 IT CTX	Age_group_P14_vs_P10
Gm27008	1032.78	0.694243	0.183713	3.77895	0.00015749	0.000758752	Gm27008	L2-3 IT CTX	Age_group_P14_vs_P10
Neurl1a	4518.08	0.692018	0.187296	3.69479	0.00022007	0.00101961	Neurl1a	L2-3 IT CTX	Age_group_P14_vs_P10
Epdr1	2198.76	0.691706	0.130065	5.31816	1.05e-07	1.14e-06	Epdr1	L2-3 IT CTX	Age_group_P14_vs_P10
Brk1	11995.1	0.691564	0.139427	4.96003	7.05e-07	6.39e-06	Brk1	L2-3 IT CTX	Age_group_P14_vs_P10
Gpt2	1911.14	0.691347	0.187562	3.68596	0.000227845	0.00105041	Gpt2	L2-3 IT CTX	Age_group_P14_vs_P10
Gm4285	241.569	0.691105	0.169275	4.08275	4.45e-05	0.000253059	Gm4285	L2-3 IT CTX	Age_group_P14_vs_P10
Prkacb	31881	0.690899	0.156712	4.40871	1.04e-05	6.96e-05	Prkacb	L2-3 IT CTX	Age_group_P14_vs_P10
Gm10484	174.94	0.690888	0.205257	3.36596	0.000762767	0.00302325	Gm10484	L2-3 IT CTX	Age_group_P14_vs_P10
[truncated: 18,548 more rows]

## Sheet: L23_IT P28 vs P14
Supplementary Table 4. Developmental transcriptome dataset DE genes L2/3 IT P28 v.s. P14
	baseMean	log2FoldChange	lfcSE	stat	pvalue	padj	gene	subclass	test
Xkr4	39512.6	0.0595564	0.22121	0.26923	0.787753	0.897242	Xkr4	L2-3 IT CTX	Age_group_P28_vs_P14
Gm1992	1063.08	-0.16254	0.251124	-0.64725	0.51747	0.713581	Gm1992	L2-3 IT CTX	Age_group_P28_vs_P14
Gm19938	1963.25	-0.100706	0.213637	-0.47139	0.637362	0.804073	Gm19938	L2-3 IT CTX	Age_group_P28_vs_P14
Rp1	20.5497	-0.130925	0.493959	-0.265053	0.790969	0.899219	Rp1	L2-3 IT CTX	Age_group_P28_vs_P14
Sox17	6.57442	1.2704	1.07711	1.17944	0.238222	0.452287	Sox17	L2-3 IT CTX	Age_group_P28_vs_P14
Mrpl15	1403.59	-0.0741242	0.177874	-0.416723	0.676881	0.82962	Mrpl15	L2-3 IT CTX	Age_group_P28_vs_P14
Lypla1	1738.21	-0.150176	0.157869	-0.951268	0.341468	0.562472	Lypla1	L2-3 IT CTX	Age_group_P28_vs_P14
Tcea1	5860.82	0.328373	0.127238	2.58078	0.00985778	0.0489101	Tcea1	L2-3 IT CTX	Age_group_P28_vs_P14
Rgs20	4701.9	0.746054	0.405517	1.83976	0.0658034	0.193994	Rgs20	L2-3 IT CTX	Age_group_P28_vs_P14
Gm16041	10.7303	1.02771	0.82217	1.24999	0.211302	0.420557	Gm16041	L2-3 IT CTX	Age_group_P28_vs_P14
Atp6v1h	6513.81	0.293388	0.091419	3.20926	0.00133076	0.0100975	Atp6v1h	L2-3 IT CTX	Age_group_P28_vs_P14
Oprk1	10.8986	0.543009	1.17203	0.463305	0.643146	0.807752	Oprk1	L2-3 IT CTX	Age_group_P28_vs_P14
Npbwr1	7.07128	-0.113032	0.925896	-0.122079	0.902837	0.957821	Npbwr1	L2-3 IT CTX	Age_group_P28_vs_P14
Rb1cc1	10534.7	-0.0231926	0.149177	-0.15547	0.87645	0.944584	Rb1cc1	L2-3 IT CTX	Age_group_P28_vs_P14
4732440D04Rik	510.014	0.345238	0.233234	1.48022	0.138814	0.321289	4732440D04Rik	L2-3 IT CTX	Age_group_P28_vs_P14
Alkal1	16.6057	-0.779761	0.589322	-1.32315	0.185785	0.386697	Alkal1	L2-3 IT CTX	Age_group_P28_vs_P14
St18	57.1587	0.435599	0.31817	1.36907	0.170976	0.366868	St18	L2-3 IT CTX	Age_group_P28_vs_P14
Pcmtd1	12543.3	-0.0180536	0.135232	-0.133501	0.893797	0.953737	Pcmtd1	L2-3 IT CTX	Age_group_P28_vs_P14
Gm26901	1372.22	-0.026042	0.24565	-0.106013	0.915572	0.963549	Gm26901	L2-3 IT CTX	Age_group_P28_vs_P14
Gm30414	13.1044	2.74234	0.840276	3.26362	0.00109999	0.00871657	Gm30414	L2-3 IT CTX	Age_group_P28_vs_P14
Sntg1	37531.8	0.321938	0.164309	1.95935	0.0500717	0.160255	Sntg1	L2-3 IT CTX	Age_group_P28_vs_P14
Rrs1	746.227	-0.19321	0.173528	-1.11342	0.265529	0.483137	Rrs1	L2-3 IT CTX	Age_group_P28_vs_P14
Adhfe1	132.603	-0.0395829	0.222555	-0.177857	0.858835	0.93515	Adhfe1	L2-3 IT CTX	Age_group_P28_vs_P14
2610203C22Rik	119.216	0.483443	0.295582	1.63556	0.101931	0.262034	2610203C22Rik	L2-3 IT CTX	Age_group_P28_vs_P14
Vxn	4855.38	0.986117	0.342457	2.87953	0.00398266	0.0240416	Vxn	L2-3 IT CTX	Age_group_P28_vs_P14
Mybl1	66.7496	0.634062	0.256395	2.47299	0.0133987	0.0621899	Mybl1	L2-3 IT CTX	Age_group_P28_vs_P14
Vcpip1	4215.15	-0.185994	0.128218	-1.45061	0.146889	0.332764	Vcpip1	L2-3 IT CTX	Age_group_P28_vs_P14
1700034P13Rik	234.389	0.244108	0.287249	0.849813	0.395429	0.613058	1700034P13Rik	L2-3 IT CTX	Age_group_P28_vs_P14
Sgk3	5131.97	-0.51096	0.146305	-3.49244	0.000478634	0.00437459	Sgk3	L2-3 IT CTX	Age_group_P28_vs_P14
Mcmdc2	861.948	-0.167712	0.158902	-1.05544	0.291225	0.511437	Mcmdc2	L2-3 IT CTX	Age_group_P28_vs_P14
Snhg6	6528.06	-0.0383603	0.260519	-0.147246	0.882938	0.948329	Snhg6	L2-3 IT CTX	Age_group_P28_vs_P14
Tcf24	62.675	-2.09415	0.559472	-3.74309	0.000181774	0.00196546	Tcf24	L2-3 IT CTX	Age_group_P28_vs_P14
Ppp1r42	95.428	0.683908	0.318902	2.14457	0.031987	0.117261	Ppp1r42	L2-3 IT CTX	Age_group_P28_vs_P14
Gm15818	7.28699	-0.071199	0.794094	-0.0896607	0.928557	0.96831	Gm15818	L2-3 IT CTX	Age_group_P28_vs_P14
Cops5	2823.19	0.401431	0.122308	3.28215	0.00103021	0.00824492	Cops5	L2-3 IT CTX	Age_group_P28_vs_P14
Cspp1	8275.19	-0.175052	0.16059	-1.09006	0.275688	0.4936	Cspp1	L2-3 IT CTX	Age_group_P28_vs_P14
Arfgef1	10635	0.110521	0.136616	0.808992	0.41852	0.633266	Arfgef1	L2-3 IT CTX	Age_group_P28_vs_P14
Cpa6	244.58	-0.440431	0.367263	-1.19923	0.23044	0.443446	Cpa6	L2-3 IT CTX	Age_group_P28_vs_P14
Prex2	316.748	-0.0382222	0.319215	-0.119738	0.904691	0.958608	Prex2	L2-3 IT CTX	Age_group_P28_vs_P14
A830018L16Rik	22207.3	-1.24305	0.179465	-6.92642	4.31614e-12	2.87895e-10	A830018L16Rik	L2-3 IT CTX	Age_group_P28_vs_P14
Sulf1	427.476	0.841376	0.369106	2.2795	0.0226375	0.0914582	Sulf1	L2-3 IT CTX	Age_group_P28_vs_P14
Slco5a1	1542.9	-2.05956	0.388594	-5.30003	1.15783e-07	3.22591e-06	Slco5a1	L2-3 IT CTX	Age_group_P28_vs_P14
Gm29283	10.3382	0.522328	1.15859	0.450831	0.652111	0.813382	Gm29283	L2-3 IT CTX	Age_group_P28_vs_P14
Ncoa2	12610.4	0.273255	0.135073	2.02301	0.0430722	0.144703	Ncoa2	L2-3 IT CTX	Age_group_P28_vs_P14
Gm29570	61.275	0.305278	0.418444	0.729556	0.465662	0.674211	Gm29570	L2-3 IT CTX	Age_group_P28_vs_P14
Tram1	2046.16	-0.0813304	0.142024	-0.572653	0.56688	0.75013	Tram1	L2-3 IT CTX	Age_group_P28_vs_P14
Lactb2	922.14	-0.150049	0.290885	-0.515835	0.60597	0.779829	Lactb2	L2-3 IT CTX	Age_group_P28_vs_P14
Eya1	1182.46	0.125384	0.364546	0.343945	0.730888	0.86297	Eya1	L2-3 IT CTX	Age_group_P28_vs_P14
Gm9947	362.128	0.517705	0.212376	2.43768	0.0147819	0.0670946	Gm9947	L2-3 IT CTX	Age_group_P28_vs_P14
Msc	229.622	-0.248944	0.250646	-0.99321	0.320608	0.541988	Msc	L2-3 IT CTX	Age_group_P28_vs_P14
Trpa1	712.874	-4.17817	0.550372	-7.59154	3.16126e-14	3.0324e-12	Trpa1	L2-3 IT CTX	Age_group_P28_vs_P14
Kcnb2	96172.8	-0.0323496	0.15326	-0.211077	0.832827	0.920924	Kcnb2	L2-3 IT CTX	Age_group_P28_vs_P14
Terf1	2234.84	0.167176	0.166754	1.00253	0.316087	0.537412	Terf1	L2-3 IT CTX	Age_group_P28_vs_P14
Sbspon	51.2387	-0.665172	0.435193	-1.52845	0.1264	0.301791	Sbspon	L2-3 IT CTX	Age_group_P28_vs_P14
4930444P10Rik	865.941	-0.869013	0.195388	-4.44762	8.68265e-06	0.000149706	4930444P10Rik	L2-3 IT CTX	Age_group_P28_vs_P14
Rpl7	18503.3	-0.969362	0.113556	-8.53642	1.38445e-17	2.09687e-15	Rpl7	L2-3 IT CTX	Age_group_P28_vs_P14
Rdh10	696.218	0.0538489	0.159457	0.337702	0.735588	0.865873	Rdh10	L2-3 IT CTX	Age_group_P28_vs_P14
Gm28095	50.0005	-0.708412	0.390587	-1.81371	0.0697218	0.201532	Gm28095	L2-3 IT CTX	Age_group_P28_vs_P14
Stau2	18604.9	0.114687	0.151175	0.758638	0.448069	0.658729	Stau2	L2-3 IT CTX	Age_group_P28_vs_P14
Gm7568	98.0547	-0.655721	0.376701	-1.7407	0.081737	0.224872	Gm7568	L2-3 IT CTX	Age_group_P28_vs_P14
Ube2w	10940.3	-0.155654	0.0988691	-1.57434	0.115408	0.285091	Ube2w	L2-3 IT CTX	Age_group_P28_vs_P14
Eloc	9510.31	-0.1165	0.112217	-1.03817	0.299193	0.519608	Eloc	L2-3 IT CTX	Age_group_P28_vs_P14
D030040B21Rik	3.46498	0.311208	1.17243	0.265439	0.790671	NA	D030040B21Rik	L2-3 IT CTX	Age_group_P28_vs_P14
Tmem70	1866.97	0.132175	0.124806	1.05904	0.28958	0.509636	Tmem70	L2-3 IT CTX	Age_group_P28_vs_P14
Ly96	103.532	0.968273	0.319145	3.03396	0.00241365	0.0161745	Ly96	L2-3 IT CTX	Age_group_P28_vs_P14
Gm28376	6039.67	0.159716	0.164384	0.971605	0.331247	0.552737	Gm28376	L2-3 IT CTX	Age_group_P28_vs_P14
Jph1	7469.25	0.326734	0.171991	1.89971	0.0574707	0.175727	Jph1	L2-3 IT CTX	Age_group_P28_vs_P14
Gm28783	8.09006	0.377283	0.696961	0.541326	0.588283	0.766568	Gm28783	L2-3 IT CTX	Age_group_P28_vs_P14
Gdap1	10984.1	-0.509019	0.11546	-4.40861	1.04039e-05	0.000175818	Gdap1	L2-3 IT CTX	Age_group_P28_vs_P14
Gm28784	24.7956	-0.214655	0.539144	-0.39814	0.690527	0.838391	Gm28784	L2-3 IT CTX	Age_group_P28_vs_P14
Pi15	24.2758	-3.13	0.608494	-5.14385	2.69166e-07	6.95138e-06	Pi15	L2-3 IT CTX	Age_group_P28_vs_P14
Gm28154	31.7269	0.18271	0.50547	0.361465	0.717752	0.85502	Gm28154	L2-3 IT CTX	Age_group_P28_vs_P14
Gm16070	194.305	0.46652	0.33706	1.38409	0.166332	0.360553	Gm16070	L2-3 IT CTX	Age_group_P28_vs_P14
Crispld1	397.815	1.00641	0.295276	3.40837	0.000653528	0.00566913	Crispld1	L2-3 IT CTX	Age_group_P28_vs_P14
Gm28153	204.691	0.543512	0.324275	1.67609	0.0937214	0.247078	Gm28153	L2-3 IT CTX	Age_group_P28_vs_P14
Gm28756	394.788	-0.231425	0.403756	-0.573181	0.566522	0.749948	Gm28756	L2-3 IT CTX	Age_group_P28_vs_P14
Gm15825	8.78244	-0.559176	0.869042	-0.643439	0.519939	0.715469	Gm15825	L2-3 IT CTX	Age_group_P28_vs_P14
Tfap2d	44.5635	-0.872218	0.42475	-2.05349	0.0400253	0.137405	Tfap2d	L2-3 IT CTX	Age_group_P28_vs_P14
Pkhd1	107.62	0.919618	0.31809	2.89106	0.00383941	0.0233448	Pkhd1	L2-3 IT CTX	Age_group_P28_vs_P14
4930486I03Rik	34.7974	3.90949	0.771128	5.06984	3.98152e-07	9.72671e-06	4930486I03Rik	L2-3 IT CTX	Age_group_P28_vs_P14
Mcm3	24.9015	0.619647	0.527096	1.17559	0.23976	0.454006	Mcm3	L2-3 IT CTX	Age_group_P28_vs_P14
6720483E21Rik	6.89741	0.00206513	0.988251	0.00208968	0.998333	0.99921	6720483E21Rik	L2-3 IT CTX	Age_group_P28_vs_P14
Paqr8	1653.91	-0.291742	0.200471	-1.45528	0.145592	0.330644	Paqr8	L2-3 IT CTX	Age_group_P28_vs_P14
Efhc1	78.74	0.415289	0.291879	1.42281	0.154791	0.344239	Efhc1	L2-3 IT CTX	Age_group_P28_vs_P14
Tram2	95.6137	0.0786229	0.440306	0.178564	0.85828	0.934753	Tram2	L2-3 IT CTX	Age_group_P28_vs_P14
Tmem14a	2419.33	0.321155	0.249539	1.28699	0.198096	0.40275	Tmem14a	L2-3 IT CTX	Age_group_P28_vs_P14
Gsta3	86.0201	0.184532	0.256514	0.719386	0.471903	0.678904	Gsta3	L2-3 IT CTX	Age_group_P28_vs_P14
Gm28836	24.7222	1.86019	0.596146	3.12036	0.0018063	0.0128346	Gm28836	L2-3 IT CTX	Age_group_P28_vs_P14
Kcnq5	98481.3	0.293596	0.174921	1.67845	0.0932595	0.246183	Kcnq5	L2-3 IT CTX	Age_group_P28_vs_P14
Rims1	69603.1	0.258046	0.190154	1.35704	0.17477	0.372428	Rims1	L2-3 IT CTX	Age_group_P28_vs_P14
Gm29506	25.8094	1.68498	0.459988	3.6631	0.000249181	0.00255966	Gm29506	L2-3 IT CTX	Age_group_P28_vs_P14
Gm29107	42.6942	0.753246	0.360906	2.0871	0.0368792	0.129809	Gm29107	L2-3 IT CTX	Age_group_P28_vs_P14
Ogfrl1	6842.22	0.400074	0.169357	2.36231	0.0181613	0.0780931	Ogfrl1	L2-3 IT CTX	Age_group_P28_vs_P14
B3gat2	759.783	0.0378859	0.239232	0.158365	0.874169	0.943067	B3gat2	L2-3 IT CTX	Age_group_P28_vs_P14
Smap1	11580.6	0.0829011	0.176431	0.469879	0.638442	0.804854	Smap1	L2-3 IT CTX	Age_group_P28_vs_P14
Sdhaf4	2743.22	-0.174626	0.240031	-0.727513	0.466912	0.675147	Sdhaf4	L2-3 IT CTX	Age_group_P28_vs_P14
Fam135a	6526	0.525152	0.230719	2.27615	0.0228369	0.0920236	Fam135a	L2-3 IT CTX	Age_group_P28_vs_P14
Col9a1	54.5626	1.22829	0.439566	2.79432	0.00520087	0.0298055	Col9a1	L2-3 IT CTX	Age_group_P28_vs_P14
Col19a1	3499.72	1.71156	0.810631	2.11139	0.0347385	0.124426	Col19a1	L2-3 IT CTX	Age_group_P28_vs_P14
Lmbrd1	10100.8	0.146493	0.152446	0.960947	0.336579	0.558096	Lmbrd1	L2-3 IT CTX	Age_group_P28_vs_P14
Adgrb3	137196	-0.331384	0.168644	-1.96499	0.0494157	0.158761	Adgrb3	L2-3 IT CTX	Age_group_P28_vs_P14
Gm9898	10.4412	1.0964	0.617371	1.77593	0.075745	0.21334	Gm9898	L2-3 IT CTX	Age_group_P28_vs_P14
Phf3	9661.05	0.181807	0.145711	1.24772	0.212132	0.4216	Phf3	L2-3 IT CTX	Age_group_P28_vs_P14
Ptp4a1	39.7614	-0.218631	0.478298	-0.457102	0.647598	0.810358	Ptp4a1	L2-3 IT CTX	Age_group_P28_vs_P14
Ptp4a1 ENSMUSG00000117310	53.4494	1.10713	0.505856	2.18864	0.0286232	0.108381	Ptp4a1 ENSMUSG00000117310	L2-3 IT CTX	Age_group_P28_vs_P14
4931428L18Rik	35.7368	0.36446	0.464621	0.784425	0.432791	0.646044	4931428L18Rik	L2-3 IT CTX	Age_group_P28_vs_P14
Khdrbs2	43751.3	-0.408085	0.214538	-1.90216	0.0571503	0.17512	Khdrbs2	L2-3 IT CTX	Age_group_P28_vs_P14
Gm5415	93.538	-1.21677	0.414263	-2.93719	0.00331202	0.020739	Gm5415	L2-3 IT CTX	Age_group_P28_vs_P14
Gm37724	7.96734	-0.436781	0.786385	-0.555429	0.578601	0.759158	Gm37724	L2-3 IT CTX	Age_group_P28_vs_P14
Prim2	1689.55	0.790279	0.31038	2.54616	0.0108914	0.0527775	Prim2	L2-3 IT CTX	Age_group_P28_vs_P14
Rab23	1883.42	-0.242761	0.123105	-1.97199	0.0486105	0.15705	Rab23	L2-3 IT CTX	Age_group_P28_vs_P14
Bag2	1351.12	-0.175534	0.210959	-0.832078	0.405365	0.621386	Bag2	L2-3 IT CTX	Age_group_P28_vs_P14
Zfp451	8092.11	0.0614323	0.12878	0.477031	0.63334	0.801735	Zfp451	L2-3 IT CTX	Age_group_P28_vs_P14
Bend6	15011.8	-0.431915	0.113141	-3.8175	0.000134813	0.00152138	Bend6	L2-3 IT CTX	Age_group_P28_vs_P14
Dst	30684.6	-0.423155	0.130962	-3.23113	0.00123303	0.00952381	Dst	L2-3 IT CTX	Age_group_P28_vs_P14
Gm26788	53.7876	-0.218555	0.337485	-0.647601	0.517243	0.71351	Gm26788	L2-3 IT CTX	Age_group_P28_vs_P14
Gm37233	104.522	0.275664	0.270164	1.02036	0.307559	0.528804	Gm37233	L2-3 IT CTX	Age_group_P28_vs_P14
Ccdc115	1048.18	-0.383399	0.147932	-2.59171	0.00954994	0.0478067	Ccdc115	L2-3 IT CTX	Age_group_P28_vs_P14
Imp4	978.351	-0.166706	0.153145	-1.08855	0.276351	0.494265	Imp4	L2-3 IT CTX	Age_group_P28_vs_P14
Ptpn18	44.9385	0.300122	0.527063	0.569423	0.569069	0.751796	Ptpn18	L2-3 IT CTX	Age_group_P28_vs_P14
Cfc1	12.3753	0.733287	1.14808	0.638707	0.523014	0.718319	Cfc1	L2-3 IT CTX	Age_group_P28_vs_P14
Amer3	1225.63	-0.487654	0.145937	-3.34155	0.000833128	0.0069378	Amer3	L2-3 IT CTX	Age_group_P28_vs_P14
Arhgef4	6382.85	-0.141872	0.144064	-0.984789	0.324728	0.545883	Arhgef4	L2-3 IT CTX	Age_group_P28_vs_P14
Gm38336	19.003	-0.510067	0.498255	-1.02371	0.305974	0.526915	Gm38336	L2-3 IT CTX	Age_group_P28_vs_P14
Fam168b	9280.4	-0.150643	0.12224	-1.23236	0.217815	0.428358	Fam168b	L2-3 IT CTX	Age_group_P28_vs_P14
Plekhb2	6641.54	0.00411955	0.167191	0.0246397	0.980342	0.991516	Plekhb2	L2-3 IT CTX	Age_group_P28_vs_P14
1110002O04Rik	84.1447	0.516283	0.576647	0.895319	0.370617	0.589124	1110002O04Rik	L2-3 IT CTX	Age_group_P28_vs_P14
Hs6st1	4291.52	-0.339406	0.162057	-2.09437	0.0362273	0.128208	Hs6st1	L2-3 IT CTX	Age_group_P28_vs_P14
Gm37335	6.1714	-1.70132	1.01187	-1.68136	0.0926931	NA	Gm37335	L2-3 IT CTX	Age_group_P28_vs_P14
Gm33280	17.2309	0.503413	0.511699	0.983807	0.32521	0.546019	Gm33280	L2-3 IT CTX	Age_group_P28_vs_P14
Uggt1	3681.55	0.126469	0.134074	0.943279	0.345538	0.566661	Uggt1	L2-3 IT CTX	Age_group_P28_vs_P14
Neurl3	10.921	-0.971262	0.824493	-1.17801	0.238792	0.452685	Neurl3	L2-3 IT CTX	Age_group_P28_vs_P14
Arid5a	103.563	0.636722	0.386723	1.64645	0.0996706	0.257842	Arid5a	L2-3 IT CTX	Age_group_P28_vs_P14
4930403P22Rik	61.4192	-0.605306	0.376249	-1.60879	0.107662	0.272046	4930403P22Rik	L2-3 IT CTX	Age_group_P28_vs_P14
Kansl3	2500.09	-0.149347	0.0986519	-1.51388	0.130057	0.30743	Kansl3	L2-3 IT CTX	Age_group_P28_vs_P14
Fer1l5	9.13417	-0.358904	0.789744	-0.454456	0.649501	0.811634	Fer1l5	L2-3 IT CTX	Age_group_P28_vs_P14
Lman2l	1995.47	-0.179584	0.153356	-1.17103	0.241588	0.456396	Lman2l	L2-3 IT CTX	Age_group_P28_vs_P14
Cnnm4	671.999	0.00345571	0.148482	0.0232736	0.981432	0.99197	Cnnm4	L2-3 IT CTX	Age_group_P28_vs_P14
Cnnm3	1512.5	-0.0733062	0.154727	-0.473778	0.635658	0.803314	Cnnm3	L2-3 IT CTX	Age_group_P28_vs_P14
Gm38033	8.95517	1.08968	0.721561	1.51017	0.131	0.308999	Gm38033	L2-3 IT CTX	Age_group_P28_vs_P14
Ankrd23	126.355	-0.29968	0.306341	-0.978257	0.327947	0.548913	Ankrd23	L2-3 IT CTX	Age_group_P28_vs_P14
Ankrd39	999.604	-0.639482	0.154474	-4.13974	3.47695e-05	0.000493933	Ankrd39	L2-3 IT CTX	Age_group_P28_vs_P14
Sema4c	456.181	0.235614	0.272184	0.865643	0.386686	0.605162	Sema4c	L2-3 IT CTX	Age_group_P28_vs_P14
D430040D24Rik	32.3916	1.06515	0.398988	2.66962	0.0075938	0.0401207	D430040D24Rik	L2-3 IT CTX	Age_group_P28_vs_P14
Fam178b	5.66548	-1.28058	1.07256	-1.19395	0.232499	NA	Fam178b	L2-3 IT CTX	Age_group_P28_vs_P14
Cox5b	10410	0.262797	0.228684	1.14917	0.250486	0.466469	Cox5b	L2-3 IT CTX	Age_group_P28_vs_P14
Actr1b	6797.02	0.430157	0.194199	2.21503	0.0267581	0.103212	Actr1b	L2-3 IT CTX	Age_group_P28_vs_P14
4933424G06Rik	206.177	0.600202	0.229042	2.62049	0.00878029	0.0449365	4933424G06Rik	L2-3 IT CTX	Age_group_P28_vs_P14
Gm33533	104.257	1.00603	0.350921	2.86683	0.00414611	0.0248027	Gm33533	L2-3 IT CTX	Age_group_P28_vs_P14
Zap70	62.3044	0.903931	0.353035	2.56045	0.0104535	0.0510735	Zap70	L2-3 IT CTX	Age_group_P28_vs_P14
Tmem131	7107.54	0.0619499	0.121355	0.510487	0.60971	0.783041	Tmem131	L2-3 IT CTX	Age_group_P28_vs_P14
Gm38115	288.481	0.0289907	0.175958	0.164759	0.869133	0.94032	Gm38115	L2-3 IT CTX	Age_group_P28_vs_P14
Vwa3b	123.589	-0.230997	0.408547	-0.565412	0.571794	0.753772	Vwa3b	L2-3 IT CTX	Age_group_P28_vs_P14
Gm37020	42.8885	-0.222312	0.367453	-0.605006	0.545175	0.733957	Gm37020	L2-3 IT CTX	Age_group_P28_vs_P14
Cnga3	9.54181	-0.65911	0.993806	-0.663217	0.507191	0.705748	Cnga3	L2-3 IT CTX	Age_group_P28_vs_P14
Inpp4a	7681.86	0.108853	0.1209	0.900357	0.36793	0.586731	Inpp4a	L2-3 IT CTX	Age_group_P28_vs_P14
4930439A04Rik	11.5929	-0.383726	0.632942	-0.606258	0.544343	0.733662	4930439A04Rik	L2-3 IT CTX	Age_group_P28_vs_P14
Coa5	1704.59	0.0294329	0.119744	0.245799	0.805838	0.907824	Coa5	L2-3 IT CTX	Age_group_P28_vs_P14
Unc50	1819.25	0.0901482	0.199247	0.452444	0.650949	0.812487	Unc50	L2-3 IT CTX	Age_group_P28_vs_P14
Mgat4a	4515.83	-0.172415	0.131792	-1.30824	0.190791	0.392775	Mgat4a	L2-3 IT CTX	Age_group_P28_vs_P14
2010300C02Rik	12017	0.609985	0.325311	1.87508	0.0607815	0.183126	2010300C02Rik	L2-3 IT CTX	Age_group_P28_vs_P14
4930556I23Rik	13.15	0.92653	0.634992	1.45912	0.144532	0.329146	4930556I23Rik	L2-3 IT CTX	Age_group_P28_vs_P14
Tsga10	3581.97	0.08024	0.160387	0.50029	0.616871	0.788868	Tsga10	L2-3 IT CTX	Age_group_P28_vs_P14
Gm26805	193.475	0.390593	0.200983	1.94341	0.0519668	0.164362	Gm26805	L2-3 IT CTX	Age_group_P28_vs_P14
Lipt1	241.437	0.118316	0.186443	0.634592	0.525694	0.720483	Lipt1	L2-3 IT CTX	Age_group_P28_vs_P14
Mitd1	504.055	0.125138	0.167505	0.74707	0.455021	0.664777	Mitd1	L2-3 IT CTX	Age_group_P28_vs_P14
Mrpl30	4504.63	-0.221502	0.151493	-1.46212	0.143708	0.328177	Mrpl30	L2-3 IT CTX	Age_group_P28_vs_P14
Lyg2	5.46324	-1.53633	1.19283	-1.28797	0.197756	NA	Lyg2	L2-3 IT CTX	Age_group_P28_vs_P14
Gm15457	8.19912	-1.31489	1.07261	-1.22588	0.220244	0.431156	Gm15457	L2-3 IT CTX	Age_group_P28_vs_P14
Txndc9	1809.48	0.131675	0.136269	0.966288	0.3339	0.555663	Txndc9	L2-3 IT CTX	Age_group_P28_vs_P14
Eif5b	10393.4	0.606723	0.157901	3.84244	0.000121819	0.00139745	Eif5b	L2-3 IT CTX	Age_group_P28_vs_P14
Rev1	4191.99	-0.0174411	0.132402	-0.131728	0.895199	0.954543	Rev1	L2-3 IT CTX	Age_group_P28_vs_P14
Gm5099	7.29116	0.206303	0.933851	0.220916	0.825158	0.917097	Gm5099	L2-3 IT CTX	Age_group_P28_vs_P14
Aff3	17772.2	-0.00238035	0.128392	-0.0185398	0.985208	0.993942	Aff3	L2-3 IT CTX	Age_group_P28_vs_P14
Gm16150	120.333	-0.48801	0.258999	-1.88421	0.0595361	0.18021	Gm16150	L2-3 IT CTX	Age_group_P28_vs_P14
Gm16151	23.1486	-0.403818	0.567847	-0.711139	0.476998	0.683063	Gm16151	L2-3 IT CTX	Age_group_P28_vs_P14
Gm16152	538.826	-0.0581783	0.242377	-0.240032	0.810305	0.910588	Gm16152	L2-3 IT CTX	Age_group_P28_vs_P14
Lonrf2	8710.76	-0.317963	0.132476	-2.40015	0.0163886	0.0721921	Lonrf2	L2-3 IT CTX	Age_group_P28_vs_P14
Chst10	2872.5	-0.157334	0.166328	-0.945929	0.344185	0.565159	Chst10	L2-3 IT CTX	Age_group_P28_vs_P14
Gm37707	8.23542	0.17766	0.831197	0.21374	0.83075	0.919637	Gm37707	L2-3 IT CTX	Age_group_P28_vs_P14
Pdcl3	915.258	0.312982	0.194371	1.61023	0.107348	0.271526	Pdcl3	L2-3 IT CTX	Age_group_P28_vs_P14
Npas2	7421.69	0.582941	0.198606	2.93516	0.00333373	0.0208425	Npas2	L2-3 IT CTX	Age_group_P28_vs_P14
Rpl31	14164.3	-0.136658	0.156559	-0.87288	0.382729	0.60153	Rpl31	L2-3 IT CTX	Age_group_P28_vs_P14
Tbc1d8	1549.33	0.82976	0.240523	3.44981	0.000560974	0.0049957	Tbc1d8	L2-3 IT CTX	Age_group_P28_vs_P14
Cnot11	1124.29	0.206961	0.141453	1.4631	0.143439	0.327781	Cnot11	L2-3 IT CTX	Age_group_P28_vs_P14
Gm15832	146.823	0.525115	0.23166	2.26675	0.0234054	0.0935103	Gm15832	L2-3 IT CTX	Age_group_P28_vs_P14
Rnf149	913.741	0.215798	0.197886	1.09052	0.275486	0.49341	Rnf149	L2-3 IT CTX	Age_group_P28_vs_P14
Creg2	8904.7	-0.156852	0.16499	-0.950676	0.341769	0.56276	Creg2	L2-3 IT CTX	Age_group_P28_vs_P14
D930019O06Rik	293.964	-0.0668267	0.218964	-0.305195	0.760217	0.880918	D930019O06Rik	L2-3 IT CTX	Age_group_P28_vs_P14
Rfx8	16.6905	0.0329416	0.517657	0.063636	0.94926	0.978117	Rfx8	L2-3 IT CTX	Age_group_P28_vs_P14
Map4k4	8231.53	-0.414651	0.169147	-2.45142	0.0142295	0.0650569	Map4k4	L2-3 IT CTX	Age_group_P28_vs_P14
Il1r2	89.4643	0.560914	0.357426	1.56932	0.116574	0.287035	Il1r2	L2-3 IT CTX	Age_group_P28_vs_P14
Gm16894	586.11	0.660332	0.253999	2.59974	0.00932944	0.0469361	Gm16894	L2-3 IT CTX	Age_group_P28_vs_P14
Il1r1	39.1641	-0.830446	0.416688	-1.99297	0.046265	0.151835	Il1r1	L2-3 IT CTX	Age_group_P28_vs_P14
Il1rl2	23.4897	1.61347	0.761311	2.11934	0.0340621	0.122658	Il1rl2	L2-3 IT CTX	Age_group_P28_vs_P14
Slc9a4	26.7689	-0.160109	0.450604	-0.355321	0.722349	0.857253	Slc9a4	L2-3 IT CTX	Age_group_P28_vs_P14
Slc9a2	18.7017	0.0554916	0.635188	0.0873624	0.930383	0.969412	Slc9a2	L2-3 IT CTX	Age_group_P28_vs_P14
Mfsd9	140.272	0.53663	0.310714	1.72709	0.084152	0.22923	Mfsd9	L2-3 IT CTX	Age_group_P28_vs_P14
Gm29260	964.619	-1.31382	0.303771	-4.32504	1.52502e-05	0.000244197	Gm29260	L2-3 IT CTX	Age_group_P28_vs_P14
Gm9915	16.2333	0.0451129	0.642351	0.0702309	0.94401	0.975802	Gm9915	L2-3 IT CTX	Age_group_P28_vs_P14
Gm28175	5832.72	-0.786736	0.239091	-3.29053	0.000999979	0.00803814	Gm28175	L2-3 IT CTX	Age_group_P28_vs_P14
Gm28140	382.796	-1.49726	0.321792	-4.65289	3.27314e-06	6.38803e-05	Gm28140	L2-3 IT CTX	Age_group_P28_vs_P14
Pantr1	20896.7	-0.747572	0.193259	-3.86824	0.000109623	0.00127423	Pantr1	L2-3 IT CTX	Age_group_P28_vs_P14
Gm20646	2397.35	0.0889457	0.19351	0.459644	0.645771	0.809552	Gm20646	L2-3 IT CTX	Age_group_P28_vs_P14
Pou3f3	9462.89	-0.453923	0.240366	-1.88847	0.0589634	0.179041	Pou3f3	L2-3 IT CTX	Age_group_P28_vs_P14
Pantr2	581.796	-0.0216336	0.366287	-0.059062	0.952903	0.979551	Pantr2	L2-3 IT CTX	Age_group_P28_vs_P14
Dalir	85.3212	1.23238	0.390596	3.15514	0.00160421	0.0117169	Dalir	L2-3 IT CTX	Age_group_P28_vs_P14
Mrps9	2474.7	0.0610834	0.123511	0.494559	0.620911	0.792533	Mrps9	L2-3 IT CTX	Age_group_P28_vs_P14
Gpr45	4085.7	0.0721034	0.228589	0.315428	0.752437	0.876386	Gpr45	L2-3 IT CTX	Age_group_P28_vs_P14
Tgfbrap1	2019.81	-0.0064965	0.104767	-0.062009	0.950556	0.978828	Tgfbrap1	L2-3 IT CTX	Age_group_P28_vs_P14
8430432A02Rik	58.1965	1.02449	0.491892	2.08275	0.0372738	0.130786	8430432A02Rik	L2-3 IT CTX	Age_group_P28_vs_P14
AI597479	970.891	0.155167	0.169976	0.912874	0.361309	0.581617	AI597479	L2-3 IT CTX	Age_group_P28_vs_P14
Fhl2	3679.62	0.688509	0.305936	2.2505	0.024417	0.096329	Fhl2	L2-3 IT CTX	Age_group_P28_vs_P14
Nck2	3897.34	0.0849086	0.172846	0.491238	0.623258	0.794464	Nck2	L2-3 IT CTX	Age_group_P28_vs_P14
Ecrg4	19.8184	-1.56837	0.545416	-2.87554	0.00403337	0.024275	Ecrg4	L2-3 IT CTX	Age_group_P28_vs_P14
Gm29155	29.6278	0.640845	0.403322	1.58892	0.112079	0.279076	Gm29155	L2-3 IT CTX	Age_group_P28_vs_P14
Gm29156	16.0007	0.227712	0.535636	0.425125	0.670746	0.825459	Gm29156	L2-3 IT CTX	Age_group_P28_vs_P14
Uxs1	4898.6	0.393047	0.108257	3.63068	0.000282672	0.00284992	Uxs1	L2-3 IT CTX	Age_group_P28_vs_P14
Tpp2	3827.92	0.0334919	0.110877	0.302064	0.762603	0.882335	Tpp2	L2-3 IT CTX	Age_group_P28_vs_P14
Mettl21c	61.749	-0.735983	0.38712	-1.90118	0.057279	0.175407	Mettl21c	L2-3 IT CTX	Age_group_P28_vs_P14
Gm8251	21.0286	-0.384466	0.821029	-0.468273	0.639589	0.805618	Gm8251	L2-3 IT CTX	Age_group_P28_vs_P14
Tex30	244.549	0.539673	0.183036	2.94845	0.00319371	0.0202181	Tex30	L2-3 IT CTX	Age_group_P28_vs_P14
Poglut2	264.537	-0.340856	0.218835	-1.55759	0.11933	0.29091	Poglut2	L2-3 IT CTX	Age_group_P28_vs_P14
Bivm	1200.08	-0.207506	0.123867	-1.67523	0.0938891	0.247455	Bivm	L2-3 IT CTX	Age_group_P28_vs_P14
Ercc5	1491.72	-0.175154	0.153008	-1.14474	0.252316	0.468663	Ercc5	L2-3 IT CTX	Age_group_P28_vs_P14
Gulp1	306.229	-1.65431	0.358847	-4.61007	4.02534e-06	7.62808e-05	Gulp1	L2-3 IT CTX	Age_group_P28_vs_P14
Col3a1	52.5796	-2.85335	0.718372	-3.97197	7.1282e-05	0.00089744	Col3a1	L2-3 IT CTX	Age_group_P28_vs_P14
Col5a2	286.949	-0.868936	0.452024	-1.92232	0.0545653	0.169494	Col5a2	L2-3 IT CTX	Age_group_P28_vs_P14
Wdr75	1331.77	-0.127487	0.12614	-1.01068	0.312168	0.533587	Wdr75	L2-3 IT CTX	Age_group_P28_vs_P14
Slc40a1	51.5117	0.601882	0.413437	1.4558	0.145448	0.330503	Slc40a1	L2-3 IT CTX	Age_group_P28_vs_P14
Dnah7b	223.344	-0.909132	0.433223	-2.09853	0.0358582	0.127283	Dnah7b	L2-3 IT CTX	Age_group_P28_vs_P14
Dnah7c	556.332	-0.537999	0.211591	-2.54264	0.0110019	0.0531723	Dnah7c	L2-3 IT CTX	Age_group_P28_vs_P14
Slc39a10	10745.6	0.680052	0.168467	4.03671	5.42071e-05	0.000712295	Slc39a10	L2-3 IT CTX	Age_group_P28_vs_P14
Gm28151	174.605	0.996794	0.338175	2.94757	0.00320279	0.0202523	Gm28151	L2-3 IT CTX	Age_group_P28_vs_P14
Gm28826	38.0654	4.33782	0.496053	8.74468	2.23658e-18	3.66289e-16	Gm28826	L2-3 IT CTX	Age_group_P28_vs_P14
4933411E06Rik	31.1394	-0.257687	0.525595	-0.490276	0.623939	0.79486	4933411E06Rik	L2-3 IT CTX	Age_group_P28_vs_P14
Tmeff2	7373.13	1.30035	0.20771	6.26039	3.84026e-10	1.80744e-08	Tmeff2	L2-3 IT CTX	Age_group_P28_vs_P14
Gm28319	8.64972	1.70078	0.78844	2.15715	0.0309944	0.114749	Gm28319	L2-3 IT CTX	Age_group_P28_vs_P14
Gm28320	174.101	0.866423	0.220301	3.93291	8.39227e-05	0.00102585	Gm28320	L2-3 IT CTX	Age_group_P28_vs_P14
Gm29325	47.12	0.32227	0.331164	0.973144	0.330482	0.551789	Gm29325	L2-3 IT CTX	Age_group_P28_vs_P14
9330175M20Rik	135.342	0.991847	0.322156	3.07878	0.00207849	0.0143485	9330175M20Rik	L2-3 IT CTX	Age_group_P28_vs_P14
Cavin2	122.388	0.116889	0.270173	0.432645	0.665272	0.822176	Cavin2	L2-3 IT CTX	Age_group_P28_vs_P14
Nabp1	297.936	0.220404	0.314627	0.700524	0.4836	0.68792	Nabp1	L2-3 IT CTX	Age_group_P28_vs_P14
Gm17767	32.5615	-0.675988	0.521588	-1.29602	0.194969	0.398281	Gm17767	L2-3 IT CTX	Age_group_P28_vs_P14
Gm28055	85.9984	0.761863	0.423746	1.79793	0.0721888	0.206412	Gm28055	L2-3 IT CTX	Age_group_P28_vs_P14
Myo1b	2165.53	0.990066	0.300359	3.29627	0.000979772	0.00789146	Myo1b	L2-3 IT CTX	Age_group_P28_vs_P14
Gm29453	14.5922	0.766337	0.792304	0.967225	0.333431	0.555172	Gm29453	L2-3 IT CTX	Age_group_P28_vs_P14
Gm28323	18.7582	1.41273	0.603603	2.3405	0.019258	0.0814815	Gm28323	L2-3 IT CTX	Age_group_P28_vs_P14
Stat4	360.692	1.1257	0.205107	5.48834	4.0572e-08	1.26711e-06	Stat4	L2-3 IT CTX	Age_group_P28_vs_P14
Gm31812	31.7547	0.726264	0.503538	1.44232	0.149211	0.336586	Gm31812	L2-3 IT CTX	Age_group_P28_vs_P14
Stat1	336.795	0.438922	0.194313	2.25883	0.0238937	0.094803	Stat1	L2-3 IT CTX	Age_group_P28_vs_P14
Gls	20796.2	0.189575	0.143181	1.32402	0.185495	0.386518	Gls	L2-3 IT CTX	Age_group_P28_vs_P14
Nab1	1799.75	-0.58469	0.163151	-3.58373	0.000338718	0.00330935	Nab1	L2-3 IT CTX	Age_group_P28_vs_P14
Gm553	57.8151	1.28357	0.367919	3.48874	0.000485305	0.00441752	Gm553	L2-3 IT CTX	Age_group_P28_vs_P14
Nemp2	412.142	-0.21434	0.209383	-1.02367	0.30599	0.526915	Nemp2	L2-3 IT CTX	Age_group_P28_vs_P14
Mfsd6	5697.94	-0.252116	0.150179	-1.67878	0.0931956	0.246115	Mfsd6	L2-3 IT CTX	Age_group_P28_vs_P14
Gm29670	9.13218	0.798131	0.71961	1.10912	0.26738	0.484362	Gm29670	L2-3 IT CTX	Age_group_P28_vs_P14
Inpp1	1919.63	-0.38845	0.125702	-3.09024	0.00199993	0.0139448	Inpp1	L2-3 IT CTX	Age_group_P28_vs_P14
Hibch	732.27	0.341121	0.214074	1.59348	0.111054	0.277517	Hibch	L2-3 IT CTX	Age_group_P28_vs_P14
1700019D03Rik	1634.82	-0.598514	0.302465	-1.97878	0.0478403	0.15541	1700019D03Rik	L2-3 IT CTX	Age_group_P28_vs_P14
Mstn	42.7396	-2.09439	0.531417	-3.94115	8.10928e-05	0.000999103	Mstn	L2-3 IT CTX	Age_group_P28_vs_P14
1700019A02Rik	98.6567	-0.400869	0.267667	-1.49764	0.134226	0.313854	1700019A02Rik	L2-3 IT CTX	Age_group_P28_vs_P14
Pms1	457.873	0.319089	0.190794	1.67243	0.0944399	0.248647	Pms1	L2-3 IT CTX	Age_group_P28_vs_P14
Ormdl1	162.251	0.289772	0.222197	1.30412	0.192192	0.395015	Ormdl1	L2-3 IT CTX	Age_group_P28_vs_P14
Osgepl1	719.156	-0.103724	0.166113	-0.624422	0.53235	0.726093	Osgepl1	L2-3 IT CTX	Age_group_P28_vs_P14
Asnsd1	1255.62	-0.181376	0.136052	-1.33314	0.182486	0.382637	Asnsd1	L2-3 IT CTX	Age_group_P28_vs_P14
Dnah7a	854.849	-0.718625	0.19295	-3.72441	0.000195775	0.0020943	Dnah7a	L2-3 IT CTX	Age_group_P28_vs_P14
Stk17b	137.071	-0.205116	0.378421	-0.542031	0.587797	0.766332	Stk17b	L2-3 IT CTX	Age_group_P28_vs_P14
Hecw2	31971.6	0.521607	0.243024	2.14632	0.0318475	0.116942	Hecw2	L2-3 IT CTX	Age_group_P28_vs_P14
Ccdc150	115.351	0.21385	0.306504	0.697708	0.48536	0.689061	Ccdc150	L2-3 IT CTX	Age_group_P28_vs_P14
Gtf3c3	2381	0.529465	0.108221	4.89245	9.95906e-07	2.20214e-05	Gtf3c3	L2-3 IT CTX	Age_group_P28_vs_P14
Pgap1	5722.43	-0.0696666	0.204291	-0.341016	0.733092	0.864281	Pgap1	L2-3 IT CTX	Age_group_P28_vs_P14
Ankrd44	1810.65	-0.302622	0.236653	-1.27876	0.200983	0.406854	Ankrd44	L2-3 IT CTX	Age_group_P28_vs_P14
4930444A19Rik	216.743	-0.220619	0.293413	-0.751906	0.452107	0.662249	4930444A19Rik	L2-3 IT CTX	Age_group_P28_vs_P14
Sf3b1	6980.51	-0.0726886	0.110185	-0.659698	0.509448	0.707697	Sf3b1	L2-3 IT CTX	Age_group_P28_vs_P14
Coq10b	1686.56	-0.108557	0.176942	-0.613517	0.539534	0.730402	Coq10b	L2-3 IT CTX	Age_group_P28_vs_P14
Hspd1	4799.71	0.257992	0.13806	1.86869	0.0616658	0.185181	Hspd1	L2-3 IT CTX	Age_group_P28_vs_P14
Hspe1	8382.21	0.111108	0.199355	0.557338	0.577297	0.758038	Hspe1	L2-3 IT CTX	Age_group_P28_vs_P14
Mob4	7010.14	-0.350991	0.130558	-2.68839	0.00717973	0.0385676	Mob4	L2-3 IT CTX	Age_group_P28_vs_P14
Rftn2	40.1852	-0.548277	0.529364	-1.03573	0.30033	0.520864	Rftn2	L2-3 IT CTX	Age_group_P28_vs_P14
Gm10561	8.50921	0.271115	0.801152	0.338407	0.735057	0.865562	Gm10561	L2-3 IT CTX	Age_group_P28_vs_P14
Mars2	928.417	-0.40599	0.197644	-2.05415	0.0399615	0.137322	Mars2	L2-3 IT CTX	Age_group_P28_vs_P14
Boll	20.0358	-0.387504	0.52357	-0.740119	0.459228	0.669477	Boll	L2-3 IT CTX	Age_group_P28_vs_P14
Plcl1	5932.56	1.62828	0.178906	9.10134	8.92217e-20	1.79728e-17	Plcl1	L2-3 IT CTX	Age_group_P28_vs_P14
9130227L01Rik	328.73	-0.808459	0.199624	-4.04991	5.12377e-05	0.000683984	9130227L01Rik	L2-3 IT CTX	Age_group_P28_vs_P14
Satb2	38949.7	-0.596875	0.22164	-2.69299	0.00708134	0.0381714	Satb2	L2-3 IT CTX	Age_group_P28_vs_P14
9130024F11Rik	10479	0.0297041	0.113583	0.261518	0.793693	0.900791	9130024F11Rik	L2-3 IT CTX	Age_group_P28_vs_P14
BC055402	24.9896	-0.175735	0.622049	-0.282509	0.777553	0.891414	BC055402	L2-3 IT CTX	Age_group_P28_vs_P14
4930558J18Rik	17.0364	-1.13245	0.659646	-1.71676	0.0860239	0.232506	4930558J18Rik	L2-3 IT CTX	Age_group_P28_vs_P14
1700066M21Rik	1188.43	0.0630292	0.104201	0.604882	0.545257	0.733957	1700066M21Rik	L2-3 IT CTX	Age_group_P28_vs_P14
Tyw5	997.121	0.129062	0.159565	0.808839	0.418607	0.633286	Tyw5	L2-3 IT CTX	Age_group_P28_vs_P14
Maip1	1102.27	0.0319527	0.128341	0.248967	0.803386	0.906451	Maip1	L2-3 IT CTX	Age_group_P28_vs_P14
Spats2l	11008.2	0.246822	0.201217	1.22664	0.219956	0.43095	Spats2l	L2-3 IT CTX	Age_group_P28_vs_P14
Gm17234	19.4948	0.452534	0.471564	0.959644	0.337234	0.558594	Gm17234	L2-3 IT CTX	Age_group_P28_vs_P14
Kctd18	904.013	0.0547763	0.205675	0.266324	0.789989	0.898827	Kctd18	L2-3 IT CTX	Age_group_P28_vs_P14
Sgo2a	36.7979	0.22844	0.464545	0.491749	0.622897	0.794154	Sgo2a	L2-3 IT CTX	Age_group_P28_vs_P14
Aox1	10.1846	0.0614194	0.681816	0.090082	0.928222	0.96831	Aox1	L2-3 IT CTX	Age_group_P28_vs_P14
Aox3	11.4725	0.996024	0.734694	1.3557	0.175195	0.372694	Aox3	L2-3 IT CTX	Age_group_P28_vs_P14
Aox4	604.361	-0.888551	0.347337	-2.55818	0.010522	0.0513211	Aox4	L2-3 IT CTX	Age_group_P28_vs_P14
Gm15759	34.8114	-0.657779	0.623245	-1.05541	0.291238	0.511437	Gm15759	L2-3 IT CTX	Age_group_P28_vs_P14
Aox2	18.8062	0.299578	0.502643	0.596006	0.551171	0.738217	Aox2	L2-3 IT CTX	Age_group_P28_vs_P14
Bzw1	10390.6	-0.231282	0.119872	-1.92942	0.0536791	0.167723	Bzw1	L2-3 IT CTX	Age_group_P28_vs_P14
Clk1	3693.13	-0.130997	0.140289	-0.933768	0.350424	0.571389	Clk1	L2-3 IT CTX	Age_group_P28_vs_P14
Ppil3	1096.25	0.00858113	0.171744	0.0499646	0.960151	0.983038	Ppil3	L2-3 IT CTX	Age_group_P28_vs_P14
Nif3l1	862.529	0.0993721	0.130713	0.760234	0.447115	0.657806	Nif3l1	L2-3 IT CTX	Age_group_P28_vs_P14
Orc2	2920.53	0.49496	0.158262	3.12746	0.00176322	0.0126041	Orc2	L2-3 IT CTX	Age_group_P28_vs_P14
Gm15834	283.179	1.14872	0.225556	5.09285	3.52716e-07	8.76092e-06	Gm15834	L2-3 IT CTX	Age_group_P28_vs_P14
Fam126b	12590.5	0.30526	0.190406	1.60321	0.108888	0.273975	Fam126b	L2-3 IT CTX	Age_group_P28_vs_P14
Ndufb3	4502.75	0.449987	0.229719	1.95886	0.0501297	0.160373	Ndufb3	L2-3 IT CTX	Age_group_P28_vs_P14
Flacc1	27.0905	-0.16291	0.529831	-0.307476	0.758481	0.880016	Flacc1	L2-3 IT CTX	Age_group_P28_vs_P14
Cflar	291.799	0.466688	0.171719	2.71775	0.00657279	0.0360868	Cflar	L2-3 IT CTX	Age_group_P28_vs_P14
Casp8	14.7416	-0.886825	0.875886	-1.01249	0.311304	0.532787	Casp8	L2-3 IT CTX	Age_group_P28_vs_P14
Trak2	6015.71	-0.402528	0.174794	-2.30288	0.0212859	0.0876554	Trak2	L2-3 IT CTX	Age_group_P28_vs_P14
Stradb	4255.38	-0.432302	0.121794	-3.54944	0.000386049	0.00366819	Stradb	L2-3 IT CTX	Age_group_P28_vs_P14
C2cd6	61.5321	-0.575347	0.362081	-1.589	0.11206	0.279063	C2cd6	L2-3 IT CTX	Age_group_P28_vs_P14
Gm29018	86.559	-1.41721	0.463523	-3.05748	0.0022321	0.0152367	Gm29018	L2-3 IT CTX	Age_group_P28_vs_P14
Tmem237	3010.2	-0.0236731	0.156197	-0.151559	0.879535	0.946339	Tmem237	L2-3 IT CTX	Age_group_P28_vs_P14
G730003C15Rik	118.143	0.123295	0.38736	0.318295	0.750262	0.875269	G730003C15Rik	L2-3 IT CTX	Age_group_P28_vs_P14
Mpp4	325.709	-0.424428	0.266531	-1.59242	0.111291	0.277869	Mpp4	L2-3 IT CTX	Age_group_P28_vs_P14
Gm29017	8.90255	-1.34732	1.01963	-1.32138	0.186376	0.387389	Gm29017	L2-3 IT CTX	Age_group_P28_vs_P14
Als2	1256.86	-0.0181743	0.157174	-0.115632	0.907944	0.960324	Als2	L2-3 IT CTX	Age_group_P28_vs_P14
Cdk15	21.5993	0.617119	0.51562	1.19685	0.231365	0.44466	Cdk15	L2-3 IT CTX	Age_group_P28_vs_P14
Fzd7	7.4682	0.220509	0.917725	0.240278	0.810115	0.910503	Fzd7	L2-3 IT CTX	Age_group_P28_vs_P14
Gm973	47.9041	-0.18343	0.369089	-0.49698	0.619203	0.790896	Gm973	L2-3 IT CTX	Age_group_P28_vs_P14
Sumo1	10713	-0.0345276	0.140796	-0.245232	0.806277	0.908166	Sumo1	L2-3 IT CTX	Age_group_P28_vs_P14
Nop58	3097.45	0.177539	0.150134	1.18254	0.236992	0.451001	Nop58	L2-3 IT CTX	Age_group_P28_vs_P14
Bmpr2	15880.6	-0.167493	0.146604	-1.14248	0.253253	0.469841	Bmpr2	L2-3 IT CTX	Age_group_P28_vs_P14
Fam117b	6922.82	-0.13617	0.143331	-0.950035	0.342095	0.562982	Fam117b	L2-3 IT CTX	Age_group_P28_vs_P14
Ica1l	5484.83	-0.0550725	0.132845	-0.414561	0.678463	0.830288	Ica1l	L2-3 IT CTX	Age_group_P28_vs_P14
Wdr12	2288.52	0.0495147	0.135071	0.366582	0.713931	0.85248	Wdr12	L2-3 IT CTX	Age_group_P28_vs_P14
Carf	1658.95	-0.178877	0.247169	-0.723704	0.469248	0.677115	Carf	L2-3 IT CTX	Age_group_P28_vs_P14
Nbeal1	3427.04	0.362542	0.175917	2.06087	0.0393151	0.135959	Nbeal1	L2-3 IT CTX	Age_group_P28_vs_P14
Cyp20a1	824.888	-0.175453	0.170638	-1.02822	0.303845	0.524433	Cyp20a1	L2-3 IT CTX	Age_group_P28_vs_P14
Abi2	23269.9	-0.427155	0.146579	-2.91417	0.00356637	0.0219899	Abi2	L2-3 IT CTX	Age_group_P28_vs_P14
Raph1	13325.4	-0.0917484	0.147404	-0.622426	0.533662	0.726869	Raph1	L2-3 IT CTX	Age_group_P28_vs_P14
Cd28	39.2604	0.0671994	0.515049	0.130472	0.896193	0.955278	Cd28	L2-3 IT CTX	Age_group_P28_vs_P14
Ctla4	38.9435	0.801632	0.369952	2.16685	0.0302459	0.112849	Ctla4	L2-3 IT CTX	Age_group_P28_vs_P14
Pard3b	1196.62	-0.153822	0.431213	-0.35672	0.721302	0.856588	Pard3b	L2-3 IT CTX	Age_group_P28_vs_P14
Pard3bos1	36.2365	-0.124916	0.806251	-0.154934	0.876874	0.944866	Pard3bos1	L2-3 IT CTX	Age_group_P28_vs_P14
Pard3bos3	7.03336	-1.17151	1.69581	-0.690828	0.489674	0.692356	Pard3bos3	L2-3 IT CTX	Age_group_P28_vs_P14
Nrp2	2007.07	1.83878	0.310117	5.92931	3.04219e-09	1.21591e-07	Nrp2	L2-3 IT CTX	Age_group_P28_vs_P14
Gm4208	12.2982	-0.765496	0.70067	-1.09252	0.274605	0.492401	Gm4208	L2-3 IT CTX	Age_group_P28_vs_P14
Ino80d	4810.2	0.0664229	0.117729	0.564204	0.572615	0.754383	Ino80d	L2-3 IT CTX	Age_group_P28_vs_P14
Ino80dos	1565.72	-0.118993	0.142598	-0.834458	0.404023	0.620049	Ino80dos	L2-3 IT CTX	Age_group_P28_vs_P14
Gm20342	916.888	-0.00592143	0.172643	-0.0342987	0.972639	0.988539	Gm20342	L2-3 IT CTX	Age_group_P28_vs_P14
Ndufs1	2770.17	0.182112	0.126882	1.43529	0.151206	0.339159	Ndufs1	L2-3 IT CTX	Age_group_P28_vs_P14
Eef1b2	16702.9	-0.832385	0.129493	-6.42801	1.29286e-10	6.60997e-09	Eef1b2	L2-3 IT CTX	Age_group_P28_vs_P14
Gpr1	205.886	-0.279403	0.276807	-1.00938	0.312792	0.534109	Gpr1	L2-3 IT CTX	Age_group_P28_vs_P14
Zdbf2	3200.65	0.394705	0.346946	1.13766	0.255264	0.472266	Zdbf2	L2-3 IT CTX	Age_group_P28_vs_P14
Adam23	12307.8	0.108082	0.316522	0.341466	0.732753	0.864086	Adam23	L2-3 IT CTX	Age_group_P28_vs_P14
Gm39653	11.0384	2.58157	0.866759	2.97842	0.00289738	0.0187487	Gm39653	L2-3 IT CTX	Age_group_P28_vs_P14
Dytn	8.30416	-0.00197037	0.785157	-0.00250953	0.997998	0.99921	Dytn	L2-3 IT CTX	Age_group_P28_vs_P14
Mdh1b	36.4423	0.530218	0.53128	0.998001	0.318279	0.539545	Mdh1b	L2-3 IT CTX	Age_group_P28_vs_P14
Fastkd2	487.862	0.202193	0.155071	1.30388	0.192275	0.395102	Fastkd2	L2-3 IT CTX	Age_group_P28_vs_P14
4933402D24Rik	47.0002	-0.346889	0.356534	-0.972948	0.330579	0.551851	4933402D24Rik	L2-3 IT CTX	Age_group_P28_vs_P14
Gm13749	8.03135	-0.0211394	0.893597	-0.0236566	0.981127	0.991963	Gm13749	L2-3 IT CTX	Age_group_P28_vs_P14
Klf7	23444.9	-0.940614	0.249419	-3.77122	0.000162453	0.00179313	Klf7	L2-3 IT CTX	Age_group_P28_vs_P14
Gm13748	82.1626	-0.802157	0.444966	-1.80274	0.0714293	0.204851	Gm13748	L2-3 IT CTX	Age_group_P28_vs_P14
Gm28981	11.5928	-0.293889	0.769662	-0.381841	0.702579	0.845444	Gm28981	L2-3 IT CTX	Age_group_P28_vs_P14
Creb1	4971.36	-0.167258	0.159625	-1.04782	0.294721	0.515237	Creb1	L2-3 IT CTX	Age_group_P28_vs_P14
Mettl21a	358.204	0.190964	0.18804	1.01555	0.309842	0.531458	Mettl21a	L2-3 IT CTX	Age_group_P28_vs_P14
Gm28982	18.9253	1.0765	0.784913	1.3715	0.17022	0.365881	Gm28982	L2-3 IT CTX	Age_group_P28_vs_P14
2810408I11Rik	74.3426	0.662709	0.318446	2.08107	0.0374271	0.131256	2810408I11Rik	L2-3 IT CTX	Age_group_P28_vs_P14
Ccnyl1	2279	-0.191997	0.178393	-1.07626	0.281812	0.500941	Ccnyl1	L2-3 IT CTX	Age_group_P28_vs_P14
Fzd5	16.3814	-0.244171	0.577022	-0.423157	0.67218	0.826321	Fzd5	L2-3 IT CTX	Age_group_P28_vs_P14
Plekhm3	5260.03	-0.115774	0.198457	-0.583374	0.559641	0.744773	Plekhm3	L2-3 IT CTX	Age_group_P28_vs_P14
Cryga	14.7993	-0.926079	0.744466	-1.24395	0.213517	0.423336	Cryga	L2-3 IT CTX	Age_group_P28_vs_P14
D630023F18Rik	383.467	-0.744154	0.417647	-1.78178	0.0747857	0.211496	D630023F18Rik	L2-3 IT CTX	Age_group_P28_vs_P14
Idh1	2755.76	-0.931177	0.353427	-2.63471	0.00842102	0.0434399	Idh1	L2-3 IT CTX	Age_group_P28_vs_P14
Pikfyve	3712.83	0.122002	0.121108	1.00738	0.31375	0.534838	Pikfyve	L2-3 IT CTX	Age_group_P28_vs_P14
Pth2r	849.758	-0.670005	0.725472	-0.923543	0.355724	0.576671	Pth2r	L2-3 IT CTX	Age_group_P28_vs_P14
Map2	39319.6	0.316379	0.18458	1.71405	0.0865194	0.233266	Map2	L2-3 IT CTX	Age_group_P28_vs_P14
Gm10558	152.687	0.275221	0.272158	1.01126	0.311893	0.53342	Gm10558	L2-3 IT CTX	Age_group_P28_vs_P14
Unc80	18910	0.138857	0.196978	0.70494	0.480848	0.68638	Unc80	L2-3 IT CTX	Age_group_P28_vs_P14
Rpe	1542.16	-0.131924	0.144663	-0.911936	0.361802	0.581749	Rpe	L2-3 IT CTX	Age_group_P28_vs_P14
Kansl1l	3274.7	0.185238	0.224568	0.824862	0.40945	0.625148	Kansl1l	L2-3 IT CTX	Age_group_P28_vs_P14
Acadl	35.7806	-0.614784	0.445268	-1.3807	0.16737	0.362127	Acadl	L2-3 IT CTX	Age_group_P28_vs_P14
Myl1	25.4411	-0.0581609	0.455207	-0.127768	0.898332	0.955988	Myl1	L2-3 IT CTX	Age_group_P28_vs_P14
Lancl1	3272.14	0.446665	0.142245	3.14011	0.00168884	0.0121848	Lancl1	L2-3 IT CTX	Age_group_P28_vs_P14
Erbb4	1013.46	-0.319367	0.35182	-0.907755	0.364008	0.583061	Erbb4	L2-3 IT CTX	Age_group_P28_vs_P14
Gm29113	5.51449	-1.77366	1.11815	-1.58623	0.112686	NA	Gm29113	L2-3 IT CTX	Age_group_P28_vs_P14
Gm29114	35.2313	-1.07644	0.59377	-1.8129	0.0698477	0.201809	Gm29114	L2-3 IT CTX	Age_group_P28_vs_P14
Ikzf2	1515.87	-0.671039	0.431299	-1.55586	0.119742	0.291597	Ikzf2	L2-3 IT CTX	Age_group_P28_vs_P14
Gm28112	18.5786	-0.567754	0.757206	-0.749802	0.453374	0.663381	Gm28112	L2-3 IT CTX	Age_group_P28_vs_P14
Spag16	300.351	-0.927412	0.199335	-4.65253	3.27882e-06	6.38803e-05	Spag16	L2-3 IT CTX	Age_group_P28_vs_P14
Vwc2l	5423.07	-1.60827	0.413941	-3.88526	0.000102221	0.00120984	Vwc2l	L2-3 IT CTX	Age_group_P28_vs_P14
Bard1	75.7745	-0.921574	0.418593	-2.2016	0.0276935	0.105675	Bard1	L2-3 IT CTX	Age_group_P28_vs_P14
Abca12	311.687	-1.07251	0.402971	-2.6615	0.00777934	0.0407985	Abca12	L2-3 IT CTX	Age_group_P28_vs_P14
Atic	918.228	-0.31099	0.217843	-1.42758	0.153412	0.342342	Atic	L2-3 IT CTX	Age_group_P28_vs_P14
Fn1	2851.85	-3.29359	0.586472	-5.61594	1.95502e-08	6.62996e-07	Fn1	L2-3 IT CTX	Age_group_P28_vs_P14
Apol7d	181.674	-4.57772	0.609538	-7.51015	5.9059e-14	5.28748e-12	Apol7d	L2-3 IT CTX	Age_group_P28_vs_P14
Gm28818	8.72321	-0.0935617	0.89884	-0.104092	0.917097	0.964044	Gm28818	L2-3 IT CTX	Age_group_P28_vs_P14
4933417E11Rik	12.1039	0.784238	0.811709	0.966157	0.333966	0.555663	4933417E11Rik	L2-3 IT CTX	Age_group_P28_vs_P14
4930556G22Rik	10.3059	-0.414053	1.08547	-0.38145	0.702869	0.845539	4930556G22Rik	L2-3 IT CTX	Age_group_P28_vs_P14
Gm4319	34.6082	-1.506	0.704718	-2.13703	0.0325956	0.118849	Gm4319	L2-3 IT CTX	Age_group_P28_vs_P14
Mreg	120.931	1.43204	0.36194	3.95657	7.60324e-05	0.000948542	Mreg	L2-3 IT CTX	Age_group_P28_vs_P14
Pecr	338.859	-0.0710609	0.276059	-0.257412	0.796861	0.902704	Pecr	L2-3 IT CTX	Age_group_P28_vs_P14
Tmem169	1962.82	-0.407804	0.164694	-2.47613	0.0132817	0.0617041	Tmem169	L2-3 IT CTX	Age_group_P28_vs_P14
Xrcc5	702.476	0.407335	0.187682	2.17034	0.0299808	0.112151	Xrcc5	L2-3 IT CTX	Age_group_P28_vs_P14
2026-03-04	8418.17	-0.834191	0.164515	-5.07062	3.96514e-07	9.7052e-06	2026-03-04	L2-3 IT CTX	Age_group_P28_vs_P14
Smarcal1	1081.95	0.118882	0.147556	0.805674	0.420431	0.634917	Smarcal1	L2-3 IT CTX	Age_group_P28_vs_P14
Gm39662	16.9267	-0.309169	0.645406	-0.47903	0.631917	0.800588	Gm39662	L2-3 IT CTX	Age_group_P28_vs_P14
Ankar	31.4202	-0.223289	0.54592	-0.409014	0.682529	0.832861	Ankar	L2-3 IT CTX	Age_group_P28_vs_P14
Rpl37a	30428.8	-0.197646	0.201193	-0.982373	0.325916	0.54674	Rpl37a	L2-3 IT CTX	Age_group_P28_vs_P14
Igfbp2	547.482	-0.608222	0.380104	-1.60015	0.109566	0.274857	Igfbp2	L2-3 IT CTX	Age_group_P28_vs_P14
Igfbp5	13244	-1.75456	0.230253	-7.62015	2.53375e-14	2.4421e-12	Igfbp5	L2-3 IT CTX	Age_group_P28_vs_P14
1700027A15Rik	8.19522	1.39395	0.720999	1.93336	0.0531922	0.166857	1700027A15Rik	L2-3 IT CTX	Age_group_P28_vs_P14
Gm29185	14.1468	-0.0434523	0.805925	-0.053916	0.957002	0.981701	Gm29185	L2-3 IT CTX	Age_group_P28_vs_P14
6030407O03Rik	107.6	-2.35362	0.464847	-5.06322	4.12236e-07	9.98117e-06	6030407O03Rik	L2-3 IT CTX	Age_group_P28_vs_P14
Tns1	99.893	1.73221	0.438094	3.95397	7.68645e-05	0.000956367	Tns1	L2-3 IT CTX	Age_group_P28_vs_P14
Rufy4	9.21489	-1.60699	0.847952	-1.89514	0.0580733	0.177139	Rufy4	L2-3 IT CTX	Age_group_P28_vs_P14
Cxcr2	19.8637	1.48976	0.495369	3.00736	0.00263524	0.0173535	Cxcr2	L2-3 IT CTX	Age_group_P28_vs_P14
Arpc2	20886.5	-0.056931	0.15883	-0.35844	0.720014	0.856013	Arpc2	L2-3 IT CTX	Age_group_P28_vs_P14
Aamp	2985.88	0.550011	0.191969	2.8651	0.00416872	0.0248884	Aamp	L2-3 IT CTX	Age_group_P28_vs_P14
Pnkd	4422.53	0.0838176	0.120248	0.697038	0.485779	0.689318	Pnkd	L2-3 IT CTX	Age_group_P28_vs_P14
Tmbim1	278.059	0.547746	0.27236	2.01111	0.0443143	0.147402	Tmbim1	L2-3 IT CTX	Age_group_P28_vs_P14
Gm29358	103.797	0.738518	0.239605	3.08224	0.00205452	0.0142466	Gm29358	L2-3 IT CTX	Age_group_P28_vs_P14
Catip	19.1827	1.06069	0.574018	1.84784	0.0646258	0.191666	Catip	L2-3 IT CTX	Age_group_P28_vs_P14
Ctdsp1	30.7915	-0.468854	0.409348	-1.14537	0.252058	0.468313	Ctdsp1	L2-3 IT CTX	Age_group_P28_vs_P14
Vil1	37.0175	-2.10125	0.516307	-4.06977	4.70589e-05	0.000638353	Vil1	L2-3 IT CTX	Age_group_P28_vs_P14
Usp37	2858.15	-0.150837	0.129289	-1.16667	0.243345	0.457911	Usp37	L2-3 IT CTX	Age_group_P28_vs_P14
Cnot9	1897.42	-0.254976	0.121961	-2.09063	0.0365611	0.128982	Cnot9	L2-3 IT CTX	Age_group_P28_vs_P14
Plcd4	85.1554	-0.503813	0.319331	-1.57771	0.114632	0.283713	Plcd4	L2-3 IT CTX	Age_group_P28_vs_P14
Zfp142	1055.31	-0.0613613	0.139441	-0.440053	0.659899	0.818423	Zfp142	L2-3 IT CTX	Age_group_P28_vs_P14
Bcs1l	945.809	0.273552	0.167511	1.63304	0.10246	0.262932	Bcs1l	L2-3 IT CTX	Age_group_P28_vs_P14
Rnf25	1265.27	0.370259	0.187292	1.9769	0.0480524	0.155822	Rnf25	L2-3 IT CTX	Age_group_P28_vs_P14
Stk36	229.95	-0.945192	0.309204	-3.05685	0.00223673	0.0152591	Stk36	L2-3 IT CTX	Age_group_P28_vs_P14
Ttll4	1043.3	-0.187147	0.119053	-1.57196	0.11596	0.285948	Ttll4	L2-3 IT CTX	Age_group_P28_vs_P14
Cyp27a1	11.6519	-0.694471	0.829434	-0.837283	0.402434	0.618709	Cyp27a1	L2-3 IT CTX	Age_group_P28_vs_P14
Wnt6	8.56348	-0.44279	0.813275	-0.544453	0.58613	0.765644	Wnt6	L2-3 IT CTX	Age_group_P28_vs_P14
Wnt10a	363.357	1.63541	0.68099	2.40152	0.0163273	0.0720001	Wnt10a	L2-3 IT CTX	Age_group_P28_vs_P14
Gm16582	1062.18	-0.814405	0.191988	-4.24196	2.21579e-05	0.00033917	Gm16582	L2-3 IT CTX	Age_group_P28_vs_P14
Cdk5r2	24526.2	-0.454513	0.246718	-1.84223	0.0654409	0.19323	Cdk5r2	L2-3 IT CTX	Age_group_P28_vs_P14
Cfap65	150.126	0.358812	0.298529	1.20193	0.229389	0.442437	Cfap65	L2-3 IT CTX	Age_group_P28_vs_P14
Ihh	6.84162	0.838221	0.798871	1.04926	0.29406	0.514598	Ihh	L2-3 IT CTX	Age_group_P28_vs_P14
Nhej1	210.542	0.128883	0.27101	0.475567	0.634383	0.8025	Nhej1	L2-3 IT CTX	Age_group_P28_vs_P14
Slc23a3	137.932	4.64575	0.487812	9.52364	1.67218e-21	3.96287e-19	Slc23a3	L2-3 IT CTX	Age_group_P28_vs_P14
Cnppd1	887.56	0.524155	0.195437	2.68197	0.00731911	0.0391181	Cnppd1	L2-3 IT CTX	Age_group_P28_vs_P14
Retreg2	5868.02	0.295684	0.121434	2.43493	0.0148948	0.0674551	Retreg2	L2-3 IT CTX	Age_group_P28_vs_P14
Zfand2b	601.621	0.125865	0.162248	0.775754	0.437894	0.650018	Zfand2b	L2-3 IT CTX	Age_group_P28_vs_P14
Abcb6	444.619	-0.464076	0.157268	-2.95087	0.00316884	0.0201054	Abcb6	L2-3 IT CTX	Age_group_P28_vs_P14
Atg9a	5210.62	-0.256372	0.194465	-1.31834	0.187388	0.388302	Atg9a	L2-3 IT CTX	Age_group_P28_vs_P14
Ankzf1	660.209	-0.0720051	0.161568	-0.445665	0.655839	0.816213	Ankzf1	L2-3 IT CTX	Age_group_P28_vs_P14
Glb1l	408.527	-0.218186	0.193416	-1.12806	0.259293	0.476656	Glb1l	L2-3 IT CTX	Age_group_P28_vs_P14
Stk16	2961.93	-0.167024	0.122688	-1.36138	0.173395	0.370125	Stk16	L2-3 IT CTX	Age_group_P28_vs_P14
Tuba4a	13438.6	0.065316	0.29176	0.223869	0.822859	0.916552	Tuba4a	L2-3 IT CTX	Age_group_P28_vs_P14
A630095N17Rik	9.95986	-1.21567	0.855346	-1.42126	0.155241	0.345079	A630095N17Rik	L2-3 IT CTX	Age_group_P28_vs_P14
Dnajb2	2447.97	0.299345	0.140114	2.13644	0.0326434	0.118931	Dnajb2	L2-3 IT CTX	Age_group_P28_vs_P14
Ptprn	16244.3	0.644501	0.194383	3.31563	0.000914384	0.00749482	Ptprn	L2-3 IT CTX	Age_group_P28_vs_P14
Gm28294	105.394	0.698397	0.43711	1.59776	0.110096	0.275844	Gm28294	L2-3 IT CTX	Age_group_P28_vs_P14
Resp18	488.949	0.0447302	0.264861	0.168882	0.86589	0.939072	Resp18	L2-3 IT CTX	Age_group_P28_vs_P14
Dnpep	667.606	0.23169	0.235969	0.981865	0.326166	0.546887	Dnpep	L2-3 IT CTX	Age_group_P28_vs_P14
Des	13.7997	-0.0929814	0.665633	-0.139689	0.888906	0.951289	Des	L2-3 IT CTX	Age_group_P28_vs_P14
Gm15179	21.0229	0.812491	0.592391	1.37155	0.170205	0.365881	Gm15179	L2-3 IT CTX	Age_group_P28_vs_P14
Speg	5542.41	-0.114383	0.154792	-0.738946	0.45994	0.669922	Speg	L2-3 IT CTX	Age_group_P28_vs_P14
Gm15178	27.5593	0.0843387	0.499265	0.168926	0.865855	0.939072	Gm15178	L2-3 IT CTX	Age_group_P28_vs_P14
Gmppa	548.107	0.127223	0.203162	0.626215	0.531174	0.725422	Gmppa	L2-3 IT CTX	Age_group_P28_vs_P14
Asic4	38.4294	1.14986	0.643667	1.78642	0.0740311	0.210247	Asic4	L2-3 IT CTX	Age_group_P28_vs_P14
Chpf	2320.2	0.173716	0.127174	1.36597	0.171949	0.368269	Chpf	L2-3 IT CTX	Age_group_P28_vs_P14
Obsl1	570.412	0.0493138	0.20459	0.241037	0.809526	0.910057	Obsl1	L2-3 IT CTX	Age_group_P28_vs_P14
Tmem198	3241.38	0.700054	0.20041	3.49312	0.000477416	0.00436743	Tmem198	L2-3 IT CTX	Age_group_P28_vs_P14
Inha	2501.24	-0.528852	0.121264	-4.36116	1.29372e-05	0.000211704	Inha	L2-3 IT CTX	Age_group_P28_vs_P14
Stk11ip	525.076	0.130341	0.184679	0.705769	0.480332	0.686199	Stk11ip	L2-3 IT CTX	Age_group_P28_vs_P14
Slc4a3	6553.46	-0.386372	0.156453	-2.46957	0.0135275	0.0626001	Slc4a3	L2-3 IT CTX	Age_group_P28_vs_P14
Gm29069	375.86	0.300561	0.31287	0.960658	0.336724	0.558132	Gm29069	L2-3 IT CTX	Age_group_P28_vs_P14
Gm17751	67.5705	0.440566	0.354987	1.24107	0.214578	0.424562	Gm17751	L2-3 IT CTX	Age_group_P28_vs_P14
Gm816	12.7409	0.527376	0.607876	0.867572	0.385629	0.604099	Gm816	L2-3 IT CTX	Age_group_P28_vs_P14
Epha4	57235.8	-0.768886	0.199997	-3.84448	0.000120806	0.00138741	Epha4	L2-3 IT CTX	Age_group_P28_vs_P14
Gm28386	26.0799	-0.676094	0.429453	-1.57431	0.115415	0.285091	Gm28386	L2-3 IT CTX	Age_group_P28_vs_P14
Sgpp2	144.853	0.744145	0.321394	2.31537	0.0205929	0.0856721	Sgpp2	L2-3 IT CTX	Age_group_P28_vs_P14
Farsb	2720.43	-0.0266868	0.131845	-0.20241	0.839596	0.924898	Farsb	L2-3 IT CTX	Age_group_P28_vs_P14
Mogat1	11.7105	1.28592	0.879019	1.4629	0.143495	0.32784	Mogat1	L2-3 IT CTX	Age_group_P28_vs_P14
Acsl3	4204.17	0.245678	0.12966	1.89479	0.0581205	0.17723	Acsl3	L2-3 IT CTX	Age_group_P28_vs_P14
Utp14b	423.217	0.86342	0.185511	4.65428	3.25109e-06	6.35207e-05	Utp14b	L2-3 IT CTX	Age_group_P28_vs_P14
Gm29536	66.0812	0.0672751	0.334128	0.201345	0.840429	0.925356	Gm29536	L2-3 IT CTX	Age_group_P28_vs_P14
Scg2	2245.02	1.96244	0.298432	6.57583	4.83841e-11	2.70736e-09	Scg2	L2-3 IT CTX	Age_group_P28_vs_P14
Ap1s3	546.399	1.5203	0.196506	7.73663	1.02085e-14	1.03337e-12	Ap1s3	L2-3 IT CTX	Age_group_P28_vs_P14
Wdfy1	2178.15	0.256322	0.205685	1.24619	0.212695	0.422162	Wdfy1	L2-3 IT CTX	Age_group_P28_vs_P14
Mrpl44	793.824	0.0663006	0.193655	0.342365	0.732077	0.863405	Mrpl44	L2-3 IT CTX	Age_group_P28_vs_P14
Serpine2	3874.57	-0.41397	0.239936	-1.72534	0.0844669	0.229808	Serpine2	L2-3 IT CTX	Age_group_P28_vs_P14
Cul3	8715.42	0.145413	0.135115	1.07622	0.281829	0.500941	Cul3	L2-3 IT CTX	Age_group_P28_vs_P14
1700016L21Rik	13.6674	-0.305931	0.819893	-0.373135	0.709048	0.849525	1700016L21Rik	L2-3 IT CTX	Age_group_P28_vs_P14
Dock10	614.154	0.843527	0.26501	3.18299	0.0014576	0.0108667	Dock10	L2-3 IT CTX	Age_group_P28_vs_P14
Nyap2	16300	-0.0623349	0.163532	-0.381179	0.70307	0.845608	Nyap2	L2-3 IT CTX	Age_group_P28_vs_P14
Irs1	1270.67	0.0315229	0.197264	0.1598	0.873038	0.942672	Irs1	L2-3 IT CTX	Age_group_P28_vs_P14
Gm9747	7.84777	0.512057	0.828443	0.618095	0.536513	0.728686	Gm9747	L2-3 IT CTX	Age_group_P28_vs_P14
Rhbdd1	345.295	0.36651	0.243948	1.50241	0.13299	0.312378	Rhbdd1	L2-3 IT CTX	Age_group_P28_vs_P14
Col4a4	78.722	-1.29074	0.584118	-2.20972	0.0271243	0.104174	Col4a4	L2-3 IT CTX	Age_group_P28_vs_P14
Col4a3	7.7654	0.256687	0.804409	0.3191	0.74965	0.874838	Col4a3	L2-3 IT CTX	Age_group_P28_vs_P14
C430014B12Rik	16.5839	0.379419	0.622073	0.609926	0.541911	0.731897	C430014B12Rik	L2-3 IT CTX	Age_group_P28_vs_P14
Mff	9057.52	-0.0878874	0.0928632	-0.946417	0.343936	0.564879	Mff	L2-3 IT CTX	Age_group_P28_vs_P14
Gm28941	31.2966	-0.0641954	0.439047	-0.146215	0.883751	0.948912	Gm28941	L2-3 IT CTX	Age_group_P28_vs_P14
Tm4sf20	10.7007	-0.939929	0.681982	-1.37823	0.168132	0.363162	Tm4sf20	L2-3 IT CTX	Age_group_P28_vs_P14
Agfg1	7388.09	0.202874	0.105424	1.92435	0.0543102	0.169013	Agfg1	L2-3 IT CTX	Age_group_P28_vs_P14
A030005L19Rik	31.342	-0.434019	0.41016	-1.05817	0.289977	0.509927	A030005L19Rik	L2-3 IT CTX	Age_group_P28_vs_P14
Slc19a3	22.2871	-0.00979837	0.461307	-0.0212405	0.983054	0.992693	Slc19a3	L2-3 IT CTX	Age_group_P28_vs_P14
Daw1	8.92449	-1.38448	0.915911	-1.51159	0.130638	0.308472	Daw1	L2-3 IT CTX	Age_group_P28_vs_P14
Sphkap	39228.2	-0.574902	0.191991	-2.99442	0.00274966	0.0179754	Sphkap	L2-3 IT CTX	Age_group_P28_vs_P14
4933436I20Rik	91.0214	0.0348975	0.37034	0.0942309	0.924926	0.967153	4933436I20Rik	L2-3 IT CTX	Age_group_P28_vs_P14
Pid1	3035.43	-0.0445021	0.253909	-0.175268	0.860869	0.936158	Pid1	L2-3 IT CTX	Age_group_P28_vs_P14
Dner	5798.69	-0.740309	0.242285	-3.05553	0.00224664	0.0152841	Dner	L2-3 IT CTX	Age_group_P28_vs_P14
Trip12	8353.15	0.111805	0.137164	0.81512	0.415003	0.630407	Trip12	L2-3 IT CTX	Age_group_P28_vs_P14
Fbxo36	655.657	0.295583	0.130495	2.2651	0.0235068	0.0937109	Fbxo36	L2-3 IT CTX	Age_group_P28_vs_P14
Slc16a14	1394.39	-1.4828	0.189662	-7.81809	5.36309e-15	5.80829e-13	Slc16a14	L2-3 IT CTX	Age_group_P28_vs_P14
C130026I21Rik	27.6	0.668427	0.493517	1.35442	0.175604	0.373258	C130026I21Rik	L2-3 IT CTX	Age_group_P28_vs_P14
Sp140	54.1787	0.636049	0.347364	1.83107	0.0670897	0.19669	Sp140	L2-3 IT CTX	Age_group_P28_vs_P14
Sp100	6.73546	0.476332	0.83132	0.572983	0.566656	0.749956	Sp100	L2-3 IT CTX	Age_group_P28_vs_P14
A630001G21Rik	5.05964	0.75065	0.996328	0.753416	0.4512	NA	A630001G21Rik	L2-3 IT CTX	Age_group_P28_vs_P14
Cab39	11588.2	-0.160393	0.119784	-1.33902	0.180564	0.380319	Cab39	L2-3 IT CTX	Age_group_P28_vs_P14
Itm2c	15791.3	0.503053	0.35769	1.40639	0.159607	0.351764	Itm2c	L2-3 IT CTX	Age_group_P28_vs_P14
4933407L21Rik	201.303	0.105668	0.270567	0.390543	0.696135	0.841512	4933407L21Rik	L2-3 IT CTX	Age_group_P28_vs_P14
Gm28884	28.0119	0.788648	0.458309	1.72078	0.0852908	0.231363	Gm28884	L2-3 IT CTX	Age_group_P28_vs_P14
Gpr55	19.8905	0.0551789	0.4569	0.120768	0.903875	0.958241	Gpr55	L2-3 IT CTX	Age_group_P28_vs_P14
Spata3	6.32536	0.97286	0.935832	1.03957	0.298541	NA	Spata3	L2-3 IT CTX	Age_group_P28_vs_P14
2810459M11Rik	181.057	-0.689385	0.373541	-1.84554	0.0649591	0.192291	2810459M11Rik	L2-3 IT CTX	Age_group_P28_vs_P14
Psmd1	6549.1	0.259065	0.125853	2.05847	0.0395446	0.136344	Psmd1	L2-3 IT CTX	Age_group_P28_vs_P14
Htr2b	154.85	-0.274187	0.258618	-1.0602	0.289053	0.509066	Htr2b	L2-3 IT CTX	Age_group_P28_vs_P14
Armc9	5393.26	0.00633336	0.0937835	0.0675317	0.946158	0.976663	Armc9	L2-3 IT CTX	Age_group_P28_vs_P14
Gm16341	27.7179	0.165061	0.474118	0.348144	0.727732	0.861104	Gm16341	L2-3 IT CTX	Age_group_P28_vs_P14
B3gnt7	74.6388	1.16451	0.54252	2.14648	0.0318348	0.116942	B3gnt7	L2-3 IT CTX	Age_group_P28_vs_P14
Gm28626	31.496	0.545257	0.578596	0.942379	0.345999	0.566854	Gm28626	L2-3 IT CTX	Age_group_P28_vs_P14
Ncl	12502.3	0.23368	0.160158	1.45906	0.14455	0.329146	Ncl	L2-3 IT CTX	Age_group_P28_vs_P14
C130036L24Rik	587.132	0.23075	0.208447	1.107	0.268295	0.485452	C130036L24Rik	L2-3 IT CTX	Age_group_P28_vs_P14
Nmur1	25.4415	0.734632	0.58326	1.25953	0.20784	0.416052	Nmur1	L2-3 IT CTX	Age_group_P28_vs_P14
Ptma	35761.2	0.0402393	0.197667	0.203571	0.838689	0.924499	Ptma	L2-3 IT CTX	Age_group_P28_vs_P14
Pde6d	2512.99	-0.273382	0.141617	-1.93043	0.0535535	0.167507	Pde6d	L2-3 IT CTX	Age_group_P28_vs_P14
Cops7b	1829.48	0.0395531	0.131846	0.299994	0.764182	0.88307	Cops7b	L2-3 IT CTX	Age_group_P28_vs_P14
Nppc	1130.18	0.118833	0.427659	0.277869	0.781113	0.89334	Nppc	L2-3 IT CTX	Age_group_P28_vs_P14
Dis3l2	8053.98	0.0947787	0.137506	0.689267	0.490655	0.692956	Dis3l2	L2-3 IT CTX	Age_group_P28_vs_P14
Gm29055	117.907	0.148205	0.367299	0.4035	0.68658	0.83545	Gm29055	L2-3 IT CTX	Age_group_P28_vs_P14
Gm28375	1370.3	0.0666309	0.14418	0.462135	0.643984	0.80815	Gm28375	L2-3 IT CTX	Age_group_P28_vs_P14
Ecel1	56.12	1.6987	0.486794	3.48957	0.00048379	0.00440573	Ecel1	L2-3 IT CTX	Age_group_P28_vs_P14
Prss56	11.9645	0.364819	0.706756	0.516188	0.605723	0.779646	Prss56	L2-3 IT CTX	Age_group_P28_vs_P14
Eif4e2	2859.65	-0.127306	0.135105	-0.942272	0.346053	0.566878	Eif4e2	L2-3 IT CTX	Age_group_P28_vs_P14
Efhd1	15.9111	-0.202665	0.758895	-0.267053	0.789428	0.898432	Efhd1	L2-3 IT CTX	Age_group_P28_vs_P14
Gigyf2	8792.51	-0.153416	0.135445	-1.13268	0.257348	0.474554	Gigyf2	L2-3 IT CTX	Age_group_P28_vs_P14
Kcnj13	187.761	-0.29605	0.213448	-1.38699	0.165445	0.359651	Kcnj13	L2-3 IT CTX	Age_group_P28_vs_P14
Snorc	169.077	0.122481	0.27671	0.442634	0.658031	0.817123	Snorc	L2-3 IT CTX	Age_group_P28_vs_P14
Ngef	9458.77	0.551488	0.14716	3.74755	0.000178573	0.00193813	Ngef	L2-3 IT CTX	Age_group_P28_vs_P14
Neu2	380.41	1.45478	0.215503	6.7506	1.47232e-11	9.04221e-10	Neu2	L2-3 IT CTX	Age_group_P28_vs_P14
Inpp5d	197.835	1.00036	0.311181	3.21473	0.00130569	0.00997034	Inpp5d	L2-3 IT CTX	Age_group_P28_vs_P14
Atg16l1	4049.5	0.0643278	0.121116	0.531127	0.595331	0.77146	Atg16l1	L2-3 IT CTX	Age_group_P28_vs_P14
Sag	419.373	1.0181	0.21945	4.63932	3.49554e-06	6.76408e-05	Sag	L2-3 IT CTX	Age_group_P28_vs_P14
Dgkd	7968.36	-0.466669	0.141033	-3.30894	0.0009365	0.00762833	Dgkd	L2-3 IT CTX	Age_group_P28_vs_P14
Usp40	2503.09	0.0449766	0.141783	0.317221	0.751076	0.875864	Usp40	L2-3 IT CTX	Age_group_P28_vs_P14
Gm20528	14.7278	-0.152976	0.732083	-0.20896	0.834479	0.921703	Gm20528	L2-3 IT CTX	Age_group_P28_vs_P14
Dnajb3	106.61	-0.374952	0.347247	-1.07978	0.280239	0.498686	Dnajb3	L2-3 IT CTX	Age_group_P28_vs_P14
Mroh2a	15.1951	-0.389916	0.686694	-0.567817	0.570159	0.752412	Mroh2a	L2-3 IT CTX	Age_group_P28_vs_P14
Hjurp	1736.26	0.141198	0.173788	0.812473	0.41652	0.631666	Hjurp	L2-3 IT CTX	Age_group_P28_vs_P14
Trpm8	18.2016	-0.406671	0.549726	-0.739769	0.45944	0.66963	Trpm8	L2-3 IT CTX	Age_group_P28_vs_P14
Gm19589	5.75686	-2.13233	1.02648	-2.07731	0.0377729	NA	Gm19589	L2-3 IT CTX	Age_group_P28_vs_P14
Arl4c	3548.36	-0.874274	0.133781	-6.53514	6.35521e-11	3.44138e-09	Arl4c	L2-3 IT CTX	Age_group_P28_vs_P14
Sh3bp4	718.141	-1.30452	0.199693	-6.53261	6.46337e-11	3.49057e-09	Sh3bp4	L2-3 IT CTX	Age_group_P28_vs_P14
Agap1	9441.71	-0.381955	0.163839	-2.33128	0.0197386	0.0829919	Agap1	L2-3 IT CTX	Age_group_P28_vs_P14
4933400F21Rik	202.504	-0.196893	0.202442	-0.972593	0.330755	0.5521	4933400F21Rik	L2-3 IT CTX	Age_group_P28_vs_P14
Asb18	99.2526	0.504191	0.343974	1.46578	0.142708	0.32713	Asb18	L2-3 IT CTX	Age_group_P28_vs_P14
Iqca	23.7106	1.12853	0.532579	2.11899	0.034091	0.122708	Iqca	L2-3 IT CTX	Age_group_P28_vs_P14
Ackr3	57.6499	2.41656	0.478934	5.0457	4.51871e-07	1.07897e-05	Ackr3	L2-3 IT CTX	Age_group_P28_vs_P14
Gm28723	15.1779	1.81391	0.619699	2.92708	0.00342164	0.0212471	Gm28723	L2-3 IT CTX	Age_group_P28_vs_P14
Cops8	3517.45	0.021064	0.106102	0.198527	0.842633	0.926331	Cops8	L2-3 IT CTX	Age_group_P28_vs_P14
Col6a3	21.698	-1.23611	0.74735	-1.65399	0.0981294	0.255291	Col6a3	L2-3 IT CTX	Age_group_P28_vs_P14
Mlph	6.88048	-0.122593	1.19785	-0.102344	0.918484	0.964949	Mlph	L2-3 IT CTX	Age_group_P28_vs_P14
Lrrfip1	10373	-0.0860865	0.146676	-0.586918	0.557259	0.743012	Lrrfip1	L2-3 IT CTX	Age_group_P28_vs_P14
Rbm44	7.95149	-0.437654	1.05063	-0.416565	0.676997	0.82962	Rbm44	L2-3 IT CTX	Age_group_P28_vs_P14
Ramp1	6195.77	-0.335988	0.298762	-1.1246	0.260758	0.478128	Ramp1	L2-3 IT CTX	Age_group_P28_vs_P14
Ube2f	3051.69	0.14276	0.119982	1.18985	0.234107	0.447914	Ube2f	L2-3 IT CTX	Age_group_P28_vs_P14
Scly	481.117	0.412664	0.147701	2.79391	0.00520745	0.0298096	Scly	L2-3 IT CTX	Age_group_P28_vs_P14
Gm17090	57.4238	0.317793	0.296332	1.07242	0.283532	0.502858	Gm17090	L2-3 IT CTX	Age_group_P28_vs_P14
Espnl	14.5485	1.12725	0.65615	1.71798	0.0858009	0.23209	Espnl	L2-3 IT CTX	Age_group_P28_vs_P14
Erfe	10.9396	4.17182	0.981641	4.24984	2.13924e-05	0.000328447	Erfe	L2-3 IT CTX	Age_group_P28_vs_P14
Ilkap	2742.34	-0.0951595	0.158252	-0.601315	0.54763	0.735953	Ilkap	L2-3 IT CTX	Age_group_P28_vs_P14
Hes6	692.326	-1.07602	0.308037	-3.49315	0.000477363	0.00436743	Hes6	L2-3 IT CTX	Age_group_P28_vs_P14
Per2	1534.21	0.402635	0.65813	0.611787	0.540679	0.730969	Per2	L2-3 IT CTX	Age_group_P28_vs_P14
Traf3ip1	1372.96	0.0962188	0.113805	0.845468	0.39785	0.615064	Traf3ip1	L2-3 IT CTX	Age_group_P28_vs_P14
Asb1	1270.97	-0.357432	0.151322	-2.36206	0.0181737	0.0781078	Asb1	L2-3 IT CTX	Age_group_P28_vs_P14
Gm28380	11.3524	0.0642229	0.811487	0.0791423	0.936919	0.972498	Gm28380	L2-3 IT CTX	Age_group_P28_vs_P14
Gm29100	32.2037	2.73646	0.758969	3.6055	0.000311552	0.00309462	Gm29100	L2-3 IT CTX	Age_group_P28_vs_P14
Twist2	45.1366	2.52171	0.602723	4.18386	2.86604e-05	0.000418591	Twist2	L2-3 IT CTX	Age_group_P28_vs_P14
Hdac4	7406.17	-0.0564545	0.113125	-0.499045	0.617748	0.789688	Hdac4	L2-3 IT CTX	Age_group_P28_vs_P14
Ndufa10	5414.53	-0.0229384	0.14316	-0.16023	0.8727	0.942408	Ndufa10	L2-3 IT CTX	Age_group_P28_vs_P14
Cops9	11111.8	0.343086	0.148284	2.31372	0.0206833	0.0859416	Cops9	L2-3 IT CTX	Age_group_P28_vs_P14
Gm29481	25.0652	0.719983	0.479986	1.50001	0.133612	0.313254	Gm29481	L2-3 IT CTX	Age_group_P28_vs_P14
Gpc1	2358.02	0.134744	0.13716	0.982382	0.325912	0.54674	Gpc1	L2-3 IT CTX	Age_group_P28_vs_P14
Gm29480	26.2719	0.0981033	0.435232	0.225404	0.821665	0.916032	Gm29480	L2-3 IT CTX	Age_group_P28_vs_P14
Ankmy1	405.363	0.483913	0.305649	1.58323	0.113369	0.281558	Ankmy1	L2-3 IT CTX	Age_group_P28_vs_P14
Dusp28	525.57	0.179649	0.211011	0.851371	0.394563	0.612627	Dusp28	L2-3 IT CTX	Age_group_P28_vs_P14
5033417F24Rik	236.711	1.58068	0.530404	2.98015	0.00288108	0.0186613	5033417F24Rik	L2-3 IT CTX	Age_group_P28_vs_P14
Rnpepl1	1356.11	-0.153501	0.177587	-0.864368	0.387386	0.605711	Rnpepl1	L2-3 IT CTX	Age_group_P28_vs_P14
9430060I03Rik	301.142	-0.115383	0.187892	-0.61409	0.539156	0.730232	9430060I03Rik	L2-3 IT CTX	Age_group_P28_vs_P14
Capn10	2232.51	-0.39421	0.111755	-3.52744	0.000419594	0.00393496	Capn10	L2-3 IT CTX	Age_group_P28_vs_P14
Gpr35	91.8023	-0.461594	0.377538	-1.22264	0.221465	0.432747	Gpr35	L2-3 IT CTX	Age_group_P28_vs_P14
Kif1a	23473.6	-0.280802	0.129524	-2.16796	0.0301618	0.112661	Kif1a	L2-3 IT CTX	Age_group_P28_vs_P14
Crocc2	15.6687	-1.08692	0.767087	-1.41694	0.1565	0.347081	Crocc2	L2-3 IT CTX	Age_group_P28_vs_P14
Sned1	156.891	0.537863	0.238536	2.25485	0.024143	0.0954974	Sned1	L2-3 IT CTX	Age_group_P28_vs_P14
Mterf4	464.302	-0.186431	0.15288	-1.21946	0.222669	0.4343	Mterf4	L2-3 IT CTX	Age_group_P28_vs_P14
Gm28535	75.9431	0.0130051	0.276246	0.0470779	0.962451	0.983893	Gm28535	L2-3 IT CTX	Age_group_P28_vs_P14
Pask	272.995	-0.504912	0.163595	-3.08635	0.00202631	0.0140946	Pask	L2-3 IT CTX	Age_group_P28_vs_P14
Ppp1r7	5522.78	-0.305774	0.134073	-2.28065	0.0225691	0.0912973	Ppp1r7	L2-3 IT CTX	Age_group_P28_vs_P14
Ano7	12.0643	-1.08857	0.74824	-1.45483	0.145715	0.330774	Ano7	L2-3 IT CTX	Age_group_P28_vs_P14
Hdlbp	5556.72	0.0587602	0.101512	0.578847	0.562692	0.746859	Hdlbp	L2-3 IT CTX	Age_group_P28_vs_P14
2026-09-02	321.548	0.102702	0.217317	0.472589	0.636507	0.803773	2026-09-02	L2-3 IT CTX	Age_group_P28_vs_P14
Farp2	1220.75	0.0262312	0.134666	0.194787	0.84556	0.927115	Farp2	L2-3 IT CTX	Age_group_P28_vs_P14
Stk25	5266.07	-0.298906	0.119971	-2.49148	0.0127212	0.0596082	Stk25	L2-3 IT CTX	Age_group_P28_vs_P14
Bok	1400.89	0.000521135	0.27937	0.00186539	0.998512	0.99921	Bok	L2-3 IT CTX	Age_group_P28_vs_P14
Thap4	922.14	0.349194	0.129273	2.70122	0.00690855	0.0374908	Thap4	L2-3 IT CTX	Age_group_P28_vs_P14
Gm10550	288.345	0.52881	0.236382	2.2371	0.0252799	0.0988235	Gm10550	L2-3 IT CTX	Age_group_P28_vs_P14
Atg4b	2441.63	-0.0378303	0.0989277	-0.382404	0.702162	0.845044	Atg4b	L2-3 IT CTX	Age_group_P28_vs_P14
Dtymk	3574.42	-0.502004	0.155036	-3.23799	0.00120375	0.0093301	Dtymk	L2-3 IT CTX	Age_group_P28_vs_P14
Ing5	581.024	0.503518	0.124399	4.04759	5.17466e-05	0.00069032	Ing5	L2-3 IT CTX	Age_group_P28_vs_P14
D2hgdh	364.884	-0.254893	0.245598	-1.03785	0.29934	0.519686	D2hgdh	L2-3 IT CTX	Age_group_P28_vs_P14
Neu4	8.36333	0.568579	1.20409	0.472204	0.636781	0.803843	Neu4	L2-3 IT CTX	Age_group_P28_vs_P14
Fam174a	6131.27	-0.111531	0.21231	-0.525323	0.599359	0.774855	Fam174a	L2-3 IT CTX	Age_group_P28_vs_P14
St8sia4	263.537	-0.461647	0.327367	-1.41018	0.158486	0.350021	St8sia4	L2-3 IT CTX	Age_group_P28_vs_P14
Slco4c1	953.943	0.637993	0.239539	2.66342	0.00773506	0.0406297	Slco4c1	L2-3 IT CTX	Age_group_P28_vs_P14
Panct2	720.874	0.819063	0.145576	5.62638	1.84031e-08	6.28325e-07	Panct2	L2-3 IT CTX	Age_group_P28_vs_P14
Slco6c1	28.8118	-0.561114	0.388721	-1.44349	0.148883	0.335884	Slco6c1	L2-3 IT CTX	Age_group_P28_vs_P14
D1Ertd622e	4366.28	0.124167	0.138018	0.899648	0.368308	0.587054	D1Ertd622e	L2-3 IT CTX	Age_group_P28_vs_P14
Ppip5k2	2571.4	0.354369	0.241602	1.46675	0.142445	0.326813	Ppip5k2	L2-3 IT CTX	Age_group_P28_vs_P14
Gin1	1074.57	0.343233	0.156204	2.19734	0.0279962	0.106567	Gin1	L2-3 IT CTX	Age_group_P28_vs_P14
Pam	36897.5	-0.163788	0.184344	-0.888491	0.374277	0.592722	Pam	L2-3 IT CTX	Age_group_P28_vs_P14
B230216N24Rik	5811.1	0.592494	0.245548	2.41295	0.0158239	0.070506	B230216N24Rik	L2-3 IT CTX	Age_group_P28_vs_P14
Slco6d1	10.9972	-0.263694	0.638	-0.413314	0.679377	0.830834	Slco6d1	L2-3 IT CTX	Age_group_P28_vs_P14
Cntnap5b	12269	-0.713813	0.372708	-1.91521	0.0554661	0.171559	Cntnap5b	L2-3 IT CTX	Age_group_P28_vs_P14
Cdh20	10883.5	-1.41606	0.207038	-6.83961	7.94098e-12	5.11064e-10	Cdh20	L2-3 IT CTX	Age_group_P28_vs_P14
Rnf152	293.355	-1.75665	0.380626	-4.61517	3.92778e-06	7.47837e-05	Rnf152	L2-3 IT CTX	Age_group_P28_vs_P14
Gm17634	5.97292	-1.17397	1.21381	-0.96718	0.333454	NA	Gm17634	L2-3 IT CTX	Age_group_P28_vs_P14
Gm28403	272.188	-0.0414305	0.233434	-0.177482	0.859129	0.93515	Gm28403	L2-3 IT CTX	Age_group_P28_vs_P14
Pign	1142.99	0.446068	0.177931	2.50697	0.0121771	0.0575676	Pign	L2-3 IT CTX	Age_group_P28_vs_P14
Gm28404	11.4331	0.677876	0.600668	1.12854	0.259093	0.476419	Gm28404	L2-3 IT CTX	Age_group_P28_vs_P14
Relch	7606.39	-0.163447	0.118718	-1.37677	0.168585	0.363606	Relch	L2-3 IT CTX	Age_group_P28_vs_P14
Tnfrsf11a	681.643	1.04547	0.257055	4.06709	4.76035e-05	0.000644006	Tnfrsf11a	L2-3 IT CTX	Age_group_P28_vs_P14
Gm7160	207.816	0.732625	0.382676	1.91448	0.0555591	0.171785	Gm7160	L2-3 IT CTX	Age_group_P28_vs_P14
Zcchc2	1777.27	0.661391	0.164417	4.02265	5.75472e-05	0.000748374	Zcchc2	L2-3 IT CTX	Age_group_P28_vs_P14
Gm20753	194.554	-0.835229	0.234262	-3.56536	0.000363354	0.00349042	Gm20753	L2-3 IT CTX	Age_group_P28_vs_P14
Phlpp1	12149.2	0.154575	0.160706	0.961853	0.336123	0.55764	Phlpp1	L2-3 IT CTX	Age_group_P28_vs_P14
Bcl2	2049.19	0.417878	0.267871	1.56	0.118761	0.290083	Bcl2	L2-3 IT CTX	Age_group_P28_vs_P14
D630008O14Rik	15.5245	0.117177	0.583028	0.200981	0.840714	0.925371	D630008O14Rik	L2-3 IT CTX	Age_group_P28_vs_P14
Kdsr	2326.22	-0.288082	0.167528	-1.7196	0.0855048	0.231662	Kdsr	L2-3 IT CTX	Age_group_P28_vs_P14
Vps4b	2711.7	0.463535	0.116844	3.96713	7.27429e-05	0.00091469	Vps4b	L2-3 IT CTX	Age_group_P28_vs_P14
Serpinb3b	13.394	-0.0172719	0.634699	-0.0272127	0.97829	0.990833	Serpinb3b	L2-3 IT CTX	Age_group_P28_vs_P14
Serpinb8	438.437	1.27768	0.805113	1.58695	0.112523	0.279939	Serpinb8	L2-3 IT CTX	Age_group_P28_vs_P14
Cdh7	5699.74	-0.403266	0.269032	-1.49895	0.133887	0.31346	Cdh7	L2-3 IT CTX	Age_group_P28_vs_P14
Cdh19	16.5428	0.274735	0.691709	0.397183	0.691233	0.838889	Cdh19	L2-3 IT CTX	Age_group_P28_vs_P14
Gm29088	221.336	-0.140183	0.261616	-0.535834	0.592073	0.768821	Gm29088	L2-3 IT CTX	Age_group_P28_vs_P14
Dsel	1393.4	-0.112631	0.186402	-0.604237	0.545686	0.734306	Dsel	L2-3 IT CTX	Age_group_P28_vs_P14
9330185C12Rik	23.7864	1.20664	0.781582	1.54384	0.122627	0.296116	9330185C12Rik	L2-3 IT CTX	Age_group_P28_vs_P14
Cntnap5a	51494.4	0.394107	0.249278	1.58099	0.11388	0.282547	Cntnap5a	L2-3 IT CTX	Age_group_P28_vs_P14
Gm19965	8.66362	-0.032269	0.862274	-0.0374232	0.970148	0.987733	Gm19965	L2-3 IT CTX	Age_group_P28_vs_P14
Tsn	6633.73	-0.24657	0.125985	-1.95714	0.0503306	0.160751	Tsn	L2-3 IT CTX	Age_group_P28_vs_P14
Nifk	1379.07	0.064661	0.154045	0.419754	0.674665	0.827929	Nifk	L2-3 IT CTX	Age_group_P28_vs_P14
Clasp1	12635.3	-0.292236	0.141193	-2.06975	0.0384753	0.13386	Clasp1	L2-3 IT CTX	Age_group_P28_vs_P14
2900060B14Rik	279.105	-0.0918251	0.245773	-0.373618	0.708689	0.849214	2900060B14Rik	L2-3 IT CTX	Age_group_P28_vs_P14
Tfcp2l1	24.2032	-0.587988	0.756701	-0.777042	0.437134	0.649324	Tfcp2l1	L2-3 IT CTX	Age_group_P28_vs_P14
Gli2	16.4891	1.07521	0.831887	1.2925	0.196185	0.400166	Gli2	L2-3 IT CTX	Age_group_P28_vs_P14
Inhbb	56.8375	-0.0116479	0.548358	-0.0212414	0.983053	0.992693	Inhbb	L2-3 IT CTX	Age_group_P28_vs_P14
Ralb	1262.15	-0.43416	0.184211	-2.35686	0.0184303	0.0789075	Ralb	L2-3 IT CTX	Age_group_P28_vs_P14
Gm27184	18.796	0.0773091	0.525752	0.147045	0.883097	0.948448	Gm27184	L2-3 IT CTX	Age_group_P28_vs_P14
Tmem185b	198.57	0.491923	0.235925	2.08508	0.0370619	0.130217	Tmem185b	L2-3 IT CTX	Age_group_P28_vs_P14
Epb41l5	1028.48	0.497269	0.593076	0.838458	0.401774	0.61824	Epb41l5	L2-3 IT CTX	Age_group_P28_vs_P14
Ptpn4	7371.29	0.209551	0.146077	1.43452	0.151423	0.339304	Ptpn4	L2-3 IT CTX	Age_group_P28_vs_P14
Tmem177	101.064	-0.00244149	0.295303	-0.00826773	0.993403	0.997258	Tmem177	L2-3 IT CTX	Age_group_P28_vs_P14
Cfap221	119.447	-1.12248	0.341152	-3.29025	0.00100099	0.00804303	Cfap221	L2-3 IT CTX	Age_group_P28_vs_P14
Sctr	24.8731	-0.961705	0.575091	-1.67227	0.094472	0.248699	Sctr	L2-3 IT CTX	Age_group_P28_vs_P14
Tmem37	24.3803	2.87872	0.615217	4.6792	2.87996e-06	5.69881e-05	Tmem37	L2-3 IT CTX	Age_group_P28_vs_P14
Dbi	1534.48	0.042716	0.197114	0.216707	0.828437	0.918712	Dbi	L2-3 IT CTX	Age_group_P28_vs_P14
3110009E18Rik	292.131	0.263955	0.179818	1.46791	0.14213	0.326313	3110009E18Rik	L2-3 IT CTX	Age_group_P28_vs_P14
Steap3	14.0587	-0.355496	0.665947	-0.53382	0.593466	0.769917	Steap3	L2-3 IT CTX	Age_group_P28_vs_P14
2610027F03Rik	7.19394	1.58584	1.2654	1.25323	0.210122	0.418913	2610027F03Rik	L2-3 IT CTX	Age_group_P28_vs_P14
Celrr	50.5759	-0.345658	0.338559	-1.02097	0.307269	0.528486	Celrr	L2-3 IT CTX	Age_group_P28_vs_P14
Insig2	2867.08	0.34617	0.118127	2.93049	0.00338427	0.0210605	Insig2	L2-3 IT CTX	Age_group_P28_vs_P14
Ccdc93	1828.87	0.168404	0.144901	1.1622	0.245154	0.460113	Ccdc93	L2-3 IT CTX	Age_group_P28_vs_P14
Gm15392	7.41461	0.703431	0.780291	0.901498	0.367324	0.586321	Gm15392	L2-3 IT CTX	Age_group_P28_vs_P14
Htr5b	46.8425	0.354469	0.556039	0.637489	0.523806	0.718918	Htr5b	L2-3 IT CTX	Age_group_P28_vs_P14
Ddx18	1418.83	0.597086	0.180956	3.29963	0.000968141	0.00781339	Ddx18	L2-3 IT CTX	Age_group_P28_vs_P14
Gm28590	46.7611	0.452616	0.527051	0.85877	0.390467	0.608508	Gm28590	L2-3 IT CTX	Age_group_P28_vs_P14
Dpp10	407111	-0.508957	0.170376	-2.98726	0.0028149	0.0182973	Dpp10	L2-3 IT CTX	Age_group_P28_vs_P14
Actr3	10126.3	0.0159857	0.114317	0.139836	0.88879	0.951215	Actr3	L2-3 IT CTX	Age_group_P28_vs_P14
Slc35f5	1109.33	0.160867	0.122804	1.30995	0.190212	0.392142	Slc35f5	L2-3 IT CTX	Age_group_P28_vs_P14
Gpr39	222.768	-0.711006	0.318056	-2.23548	0.0253861	0.0990849	Gpr39	L2-3 IT CTX	Age_group_P28_vs_P14
Lypd1	14673.5	-0.685218	0.302607	-2.26438	0.0235507	0.0938114	Lypd1	L2-3 IT CTX	Age_group_P28_vs_P14
Nckap5	5526.78	-0.724279	0.302511	-2.39423	0.0166555	0.0731114	Nckap5	L2-3 IT CTX	Age_group_P28_vs_P14
4930599A14Rik	3.86072	-1.20683	1.25212	-0.963829	0.335132	NA	4930599A14Rik	L2-3 IT CTX	Age_group_P28_vs_P14
Mgat5	22280.8	-0.147096	0.138981	-1.05839	0.289878	0.509862	Mgat5	L2-3 IT CTX	Age_group_P28_vs_P14
Tmem163	3279.58	-0.688068	0.262004	-2.62617	0.00863505	0.0443058	Tmem163	L2-3 IT CTX	Age_group_P28_vs_P14
Acmsd	37.3028	0.0701663	0.357462	0.19629	0.844383	0.926884	Acmsd	L2-3 IT CTX	Age_group_P28_vs_P14
2900009J06Rik	748.35	0.252823	0.192317	1.31461	0.18864	0.390015	2900009J06Rik	L2-3 IT CTX	Age_group_P28_vs_P14
Ccnt2	4592.9	0.128825	0.107065	1.20324	0.228884	0.441808	Ccnt2	L2-3 IT CTX	Age_group_P28_vs_P14
Map3k19	186.278	-1.14649	0.421991	-2.71685	0.00659072	0.0361556	Map3k19	L2-3 IT CTX	Age_group_P28_vs_P14
Rab3gap1	6073.13	0.00294332	0.138215	0.0212952	0.98301	0.992693	Rab3gap1	L2-3 IT CTX	Age_group_P28_vs_P14
Zranb3	1115.85	0.029657	0.171365	0.173063	0.862602	0.937151	Zranb3	L2-3 IT CTX	Age_group_P28_vs_P14
Gm28800	80.8245	0.63888	0.330622	1.93236	0.0533152	0.167079	Gm28800	L2-3 IT CTX	Age_group_P28_vs_P14
R3hdm1	59087	0.346728	0.173055	2.00358	0.0451153	0.149253	R3hdm1	L2-3 IT CTX	Age_group_P28_vs_P14
Ubxn4	6159.77	-0.153548	0.147915	-1.03808	0.299232	0.519632	Ubxn4	L2-3 IT CTX	Age_group_P28_vs_P14
Lct	232.181	-2.77362	0.440068	-6.3027	2.92497e-10	1.40622e-08	Lct	L2-3 IT CTX	Age_group_P28_vs_P14
Mcm6	228.434	-0.938883	0.2577	-3.64331	0.000269152	0.00273497	Mcm6	L2-3 IT CTX	Age_group_P28_vs_P14
Dars	1915.52	-0.171278	0.122862	-1.39407	0.163298	0.35693	Dars	L2-3 IT CTX	Age_group_P28_vs_P14
Cxcr4	5.68072	-0.942524	1.37588	-0.685035	0.493322	NA	Cxcr4	L2-3 IT CTX	Age_group_P28_vs_P14
Thsd7b	411.535	-0.144852	0.349738	-0.414172	0.678748	0.830461	Thsd7b	L2-3 IT CTX	Age_group_P28_vs_P14
Cd55b	6.49252	1.70925	1.04661	1.63313	0.102442	0.262932	Cd55b	L2-3 IT CTX	Age_group_P28_vs_P14
Gm15675	32.5128	-0.469615	0.560567	-0.837751	0.40217	0.61843	Gm15675	L2-3 IT CTX	Age_group_P28_vs_P14
Cd55	153.319	0.0167284	0.282952	0.0591209	0.952856	0.979551	Cd55	L2-3 IT CTX	Age_group_P28_vs_P14
Gm16083	4272.12	-0.823103	0.34409	-2.39211	0.0167518	0.0734061	Gm16083	L2-3 IT CTX	Age_group_P28_vs_P14
Zp3r	61.6006	-1.42847	0.485955	-2.93952	0.00328723	0.020603	Zp3r	L2-3 IT CTX	Age_group_P28_vs_P14
C4bp	24.8696	-1.48281	0.702244	-2.11153	0.0347266	0.124406	C4bp	L2-3 IT CTX	Age_group_P28_vs_P14
Pfkfb2	1458.74	-0.154769	0.133345	-1.16066	0.245779	0.460855	Pfkfb2	L2-3 IT CTX	Age_group_P28_vs_P14
Yod1	1823.07	-0.115943	0.172715	-0.671297	0.502031	0.701894	Yod1	L2-3 IT CTX	Age_group_P28_vs_P14
AA986860	101.893	0.0588268	0.271912	0.216345	0.828719	0.918808	AA986860	L2-3 IT CTX	Age_group_P28_vs_P14
Fcmr	8.92465	-0.214747	0.914071	-0.234934	0.81426	0.912261	Fcmr	L2-3 IT CTX	Age_group_P28_vs_P14
Il10	6.96165	-0.446232	0.995687	-0.448165	0.654034	0.81463	Il10	L2-3 IT CTX	Age_group_P28_vs_P14
Mapkapk2	1034.97	0.577791	0.12435	4.64648	3.37639e-06	6.54277e-05	Mapkapk2	L2-3 IT CTX	Age_group_P28_vs_P14
Dyrk3	614.875	0.537198	0.319103	1.68347	0.092285	0.24468	Dyrk3	L2-3 IT CTX	Age_group_P28_vs_P14
Eif2d	1221.48	0.103219	0.106855	0.965974	0.334057	0.555723	Eif2d	L2-3 IT CTX	Age_group_P28_vs_P14
Rassf5	587.434	0.270343	0.214805	1.25855	0.208192	0.416388	Rassf5	L2-3 IT CTX	Age_group_P28_vs_P14
Ikbke	56.3028	-1.51055	0.432718	-3.49085	0.000481482	0.00439066	Ikbke	L2-3 IT CTX	Age_group_P28_vs_P14
Gm28913	75.9252	-0.57331	0.451538	-1.26968	0.204198	0.411461	Gm28913	L2-3 IT CTX	Age_group_P28_vs_P14
Srgap2	14320.2	-0.319552	0.23051	-1.38628	0.165661	0.359831	Srgap2	L2-3 IT CTX	Age_group_P28_vs_P14
Gm29488	152.324	-0.394346	0.284417	-1.38651	0.165593	0.35976	Gm29488	L2-3 IT CTX	Age_group_P28_vs_P14
Fam72a	83.0182	-0.320489	0.262216	-1.22224	0.221619	0.432915	Fam72a	L2-3 IT CTX	Age_group_P28_vs_P14
Slc41a1	1623.61	-0.778047	0.185666	-4.19058	2.78245e-05	0.000408525	Slc41a1	L2-3 IT CTX	Age_group_P28_vs_P14
Rab29	65.6129	-0.391817	0.460958	-0.850007	0.395321	0.613035	Rab29	L2-3 IT CTX	Age_group_P28_vs_P14
Nucks1	23626.2	0.128176	0.104849	1.22248	0.221526	0.432824	Nucks1	L2-3 IT CTX	Age_group_P28_vs_P14
Elk4	1819.01	-0.191914	0.152357	-1.25963	0.207801	0.416052	Elk4	L2-3 IT CTX	Age_group_P28_vs_P14
Mfsd4a	6287.14	-0.37065	0.199861	-1.85453	0.063663	0.189568	Mfsd4a	L2-3 IT CTX	Age_group_P28_vs_P14
Cdk18	467.515	-0.258339	0.283117	-0.912483	0.361514	0.581617	Cdk18	L2-3 IT CTX	Age_group_P28_vs_P14
Lemd1	444.771	1.97572	0.27278	7.24289	4.39211e-13	3.45605e-11	Lemd1	L2-3 IT CTX	Age_group_P28_vs_P14
Gm29695	163.588	1.40055	0.336604	4.16081	3.1712e-05	0.00045499	Gm29695	L2-3 IT CTX	Age_group_P28_vs_P14
Klhdc8a	1066.18	-2.95483	0.298962	-9.88361	4.90348e-23	1.4966e-20	Klhdc8a	L2-3 IT CTX	Age_group_P28_vs_P14
Nuak2	51.7247	-0.218997	0.569799	-0.38434	0.700726	0.844133	Nuak2	L2-3 IT CTX	Age_group_P28_vs_P14
Tmcc2	2950.84	-0.614539	0.146546	-4.1935	2.74683e-05	0.000404179	Tmcc2	L2-3 IT CTX	Age_group_P28_vs_P14
Dstyk	3726.44	0.111055	0.133009	0.834945	0.403749	0.619876	Dstyk	L2-3 IT CTX	Age_group_P28_vs_P14
6030442K20Rik	374.513	0.389536	0.199993	1.94775	0.0514451	0.163276	6030442K20Rik	L2-3 IT CTX	Age_group_P28_vs_P14
Rbbp5	1343.92	0.0887739	0.117731	0.754037	0.450827	0.661047	Rbbp5	L2-3 IT CTX	Age_group_P28_vs_P14
Tmem81	61.0924	-0.11795	0.328158	-0.35943	0.719273	0.855656	Tmem81	L2-3 IT CTX	Age_group_P28_vs_P14
Cntn2	2052.06	-0.188462	0.220232	-0.85574	0.392142	0.610032	Cntn2	L2-3 IT CTX	Age_group_P28_vs_P14
Nfasc	10965.1	0.22214	0.135675	1.6373	0.101568	0.261234	Nfasc	L2-3 IT CTX	Age_group_P28_vs_P14
Gm10538	8.73799	0.692425	0.698713	0.991	0.321686	0.542972	Gm10538	L2-3 IT CTX	Age_group_P28_vs_P14
Lrrn2	4572.27	0.102467	0.150273	0.681867	0.495323	0.697113	Lrrn2	L2-3 IT CTX	Age_group_P28_vs_P14
Mdm4	4508.41	-0.0780611	0.118218	-0.660317	0.50905	0.707487	Mdm4	L2-3 IT CTX	Age_group_P28_vs_P14
Pik3c2b	2225.64	-1.10464	0.238671	-4.62829	3.68695e-06	7.08007e-05	Pik3c2b	L2-3 IT CTX	Age_group_P28_vs_P14
Gm28609	143.447	-0.738069	0.353173	-2.08982	0.0366337	0.129088	Gm28609	L2-3 IT CTX	Age_group_P28_vs_P14
Ppp1r15b	1696.01	-0.0982265	0.211572	-0.46427	0.642454	0.807386	Ppp1r15b	L2-3 IT CTX	Age_group_P28_vs_P14
Plekha6	6641.63	0.151095	0.168094	0.89887	0.368722	0.587435	Plekha6	L2-3 IT CTX	Age_group_P28_vs_P14
Gm19461	422.18	0.245621	0.220526	1.1138	0.265366	0.483106	Gm19461	L2-3 IT CTX	Age_group_P28_vs_P14
Gm28040	99.1209	1.35645	0.348909	3.8877	0.000101199	0.00119986	Gm28040	L2-3 IT CTX	Age_group_P28_vs_P14
Etnk2	818.21	1.55605	0.20072	7.75233	9.02248e-15	9.20585e-13	Etnk2	L2-3 IT CTX	Age_group_P28_vs_P14
Sox13	9.45049	0.627136	0.733466	0.85503	0.392535	0.610454	Sox13	L2-3 IT CTX	Age_group_P28_vs_P14
Snrpe	4399.76	0.169208	0.193645	0.873809	0.382223	0.601006	Snrpe	L2-3 IT CTX	Age_group_P28_vs_P14
Zc3h11a	162.708	0.0373177	0.268439	0.139018	0.889436	0.951655	Zc3h11a	L2-3 IT CTX	Age_group_P28_vs_P14
Gm38394	77.6255	0.00274151	0.338861	0.00809039	0.993545	0.997258	Gm38394	L2-3 IT CTX	Age_group_P28_vs_P14
Lax1	87.0514	-1.11993	0.492721	-2.27296	0.0230286	0.0925926	Lax1	L2-3 IT CTX	Age_group_P28_vs_P14
Atp2b4	26471.6	-0.203585	0.211084	-0.964474	0.334808	0.556237	Atp2b4	L2-3 IT CTX	Age_group_P28_vs_P14
Optc	56.3127	-0.734502	0.434073	-1.69212	0.0906237	0.241326	Optc	L2-3 IT CTX	Age_group_P28_vs_P14
Prelp	6.17047	1.47034	1.01823	1.44402	0.148732	NA	Prelp	L2-3 IT CTX	Age_group_P28_vs_P14
Fmod	9.28914	0.591684	0.90248	0.65562	0.512069	0.709479	Fmod	L2-3 IT CTX	Age_group_P28_vs_P14
Btg2	1815.34	-0.348957	0.353223	-0.987924	0.32319	0.544626	Btg2	L2-3 IT CTX	Age_group_P28_vs_P14
Chit1	7.80613	-1.61566	0.845699	-1.91044	0.0560761	0.172853	Chit1	L2-3 IT CTX	Age_group_P28_vs_P14
Chil1	49.9065	-0.322261	0.389309	-0.827777	0.407797	0.62374	Chil1	L2-3 IT CTX	Age_group_P28_vs_P14
Mybph	70.1386	-0.0475221	0.395239	-0.120236	0.904296	0.958348	Mybph	L2-3 IT CTX	Age_group_P28_vs_P14
Adora1	5929.59	0.121683	0.23857	0.51005	0.610016	0.783284	Adora1	L2-3 IT CTX	Age_group_P28_vs_P14
Ppfia4	1973.97	-0.525187	0.162801	-3.22594	0.0012556	0.00967961	Ppfia4	L2-3 IT CTX	Age_group_P28_vs_P14
Tmem183a	3871.81	-0.292831	0.125961	-2.32477	0.0200844	0.0840425	Tmem183a	L2-3 IT CTX	Age_group_P28_vs_P14
Cyb5r1	256.196	1.1778	0.237858	4.95171	7.35655e-07	1.67262e-05	Cyb5r1	L2-3 IT CTX	Age_group_P28_vs_P14
Adipor1	3594.72	-0.320656	0.124164	-2.58253	0.00980797	0.048735	Adipor1	L2-3 IT CTX	Age_group_P28_vs_P14
Platr1	9.21711	-1.08873	0.769003	-1.41577	0.156843	0.347573	Platr1	L2-3 IT CTX	Age_group_P28_vs_P14
Klhl12	1900.72	0.0342405	0.113892	0.30064	0.763689	0.882927	Klhl12	L2-3 IT CTX	Age_group_P28_vs_P14
Rabif	1869.05	-0.363242	0.102143	-3.55619	0.000376269	0.00358371	Rabif	L2-3 IT CTX	Age_group_P28_vs_P14
Mgat4e	4.33268	-1.77342	1.60662	-1.10382	0.269671	NA	Mgat4e	L2-3 IT CTX	Age_group_P28_vs_P14
Kdm5b	6395.31	-0.172607	0.12659	-1.36351	0.172722	0.369196	Kdm5b	L2-3 IT CTX	Age_group_P28_vs_P14
Syt2	322.189	-1.59562	0.286722	-5.56504	2.62095e-08	8.62688e-07	Syt2	L2-3 IT CTX	Age_group_P28_vs_P14
Ppp1r12b	14631.5	-0.139432	0.130838	-1.06568	0.28657	0.506395	Ppp1r12b	L2-3 IT CTX	Age_group_P28_vs_P14
Gm28892	57.7684	-0.193616	0.418645	-0.462482	0.643735	0.808039	Gm28892	L2-3 IT CTX	Age_group_P28_vs_P14
Ube2t	105.84	0.350384	0.258966	1.35301	0.176052	0.373895	Ube2t	L2-3 IT CTX	Age_group_P28_vs_P14
Lgr6	67.6476	0.177689	0.419245	0.423831	0.671689	0.825996	Lgr6	L2-3 IT CTX	Age_group_P28_vs_P14
Arl8a	15922	-0.639296	0.117545	-5.43874	5.36595e-08	1.62035e-06	Arl8a	L2-3 IT CTX	Age_group_P28_vs_P14
Gm15445	60.4287	-0.073962	0.373234	-0.198165	0.842916	0.926485	Gm15445	L2-3 IT CTX	Age_group_P28_vs_P14
Gpr37l1	85.0495	-0.131246	1.42217	-0.0922857	0.926471	0.967632	Gpr37l1	L2-3 IT CTX	Age_group_P28_vs_P14
Rnpep	1624.95	0.261439	0.142544	1.83409	0.06664	0.19577	Rnpep	L2-3 IT CTX	Age_group_P28_vs_P14
Timm17a	3746.72	0.0546197	0.179719	0.303917	0.761191	0.881435	Timm17a	L2-3 IT CTX	Age_group_P28_vs_P14
Lmod1	40.9738	1.17101	0.455926	2.56843	0.010216	0.0502297	Lmod1	L2-3 IT CTX	Age_group_P28_vs_P14
Shisa4	6023.56	1.38572	0.164683	8.41444	3.94767e-17	5.721e-15	Shisa4	L2-3 IT CTX	Age_group_P28_vs_P14
Ipo9	4288.36	0.0364982	0.146282	0.249506	0.80297	0.90628	Ipo9	L2-3 IT CTX	Age_group_P28_vs_P14
Nav1	52664.6	-1.67495	0.206101	-8.12686	4.40547e-16	5.7254e-14	Nav1	L2-3 IT CTX	Age_group_P28_vs_P14
Gm4793	218.999	-0.0881384	0.206763	-0.426277	0.669906	0.825055	Gm4793	L2-3 IT CTX	Age_group_P28_vs_P14
Csrp1	157.076	0.83361	0.581858	1.43267	0.151952	0.339952	Csrp1	L2-3 IT CTX	Age_group_P28_vs_P14
Phlda3	603.849	0.746324	0.237962	3.13631	0.00171087	0.0123085	Phlda3	L2-3 IT CTX	Age_group_P28_vs_P14
Tnni1	11.0562	1.802	0.84939	2.12152	0.0338782	0.122126	Tnni1	L2-3 IT CTX	Age_group_P28_vs_P14
Tnnt2	82.4272	2.03961	0.340012	5.99864	1.98979e-09	8.29861e-08	Tnnt2	L2-3 IT CTX	Age_group_P28_vs_P14
Pkp1	67.8239	0.489417	0.694126	0.705084	0.480758	0.686302	Pkp1	L2-3 IT CTX	Age_group_P28_vs_P14
Igfn1	777.158	3.81694	1.01313	3.76746	0.000164916	0.00181434	Igfn1	L2-3 IT CTX	Age_group_P28_vs_P14
Tmem9	2620.02	-0.339807	0.111246	-3.05455	0.00225399	0.0153186	Tmem9	L2-3 IT CTX	Age_group_P28_vs_P14
Cacna1s	18.9875	-0.780371	0.578678	-1.34854	0.177484	0.375787	Cacna1s	L2-3 IT CTX	Age_group_P28_vs_P14
Gm15850	5.82384	0.760386	1.01635	0.748154	0.454367	NA	Gm15850	L2-3 IT CTX	Age_group_P28_vs_P14
Kif21b	15729.4	-1.91678	0.192581	-9.95307	2.44514e-23	8.07458e-21	Kif21b	L2-3 IT CTX	Age_group_P28_vs_P14
Mroh3	12.38	-2.45913	1.11259	-2.21028	0.027086	0.104086	Mroh3	L2-3 IT CTX	Age_group_P28_vs_P14
Inava	21.0153	-0.751807	0.741412	-1.01402	0.310573	0.532009	Inava	L2-3 IT CTX	Age_group_P28_vs_P14
A430034D21Rik	10.215	-1.41276	1.0425	-1.35517	0.175363	0.372865	A430034D21Rik	L2-3 IT CTX	Age_group_P28_vs_P14
Gm26781	165.479	0.341067	0.207007	1.64761	0.0994327	0.257601	Gm26781	L2-3 IT CTX	Age_group_P28_vs_P14
Gpr25	15.368	0.271293	0.593254	0.457296	0.647458	0.810339	Gpr25	L2-3 IT CTX	Age_group_P28_vs_P14
Camsap2	9059.16	-0.0806975	0.119754	-0.673863	0.500398	0.700634	Camsap2	L2-3 IT CTX	Age_group_P28_vs_P14
9230116N13Rik	67.3106	0.302583	0.351037	0.861968	0.388705	0.606794	9230116N13Rik	L2-3 IT CTX	Age_group_P28_vs_P14
Ddx59	249.974	0.462899	0.188434	2.45656	0.0140276	0.0643527	Ddx59	L2-3 IT CTX	Age_group_P28_vs_P14
Kif14	19.7656	0.0105031	0.467865	0.022449	0.98209	0.992386	Kif14	L2-3 IT CTX	Age_group_P28_vs_P14
Gm37799	113.049	-1.94383	0.564029	-3.44633	0.000568261	0.00504943	Gm37799	L2-3 IT CTX	Age_group_P28_vs_P14
Platr23	10.2207	-0.0794975	0.711182	-0.111782	0.910996	0.9621	Platr23	L2-3 IT CTX	Age_group_P28_vs_P14
Zfp281	3616.37	-0.447447	0.183889	-2.43324	0.0149643	0.0676181	Zfp281	L2-3 IT CTX	Age_group_P28_vs_P14
Gm19705	182.307	0.34011	0.199269	1.70678	0.0878621	0.23608	Gm19705	L2-3 IT CTX	Age_group_P28_vs_P14
Platr22	27.9876	0.215264	0.412922	0.521319	0.602144	0.776772	Platr22	L2-3 IT CTX	Age_group_P28_vs_P14
Gm4258	9152.76	-0.614358	0.185975	-3.30345	0.000955035	0.0077293	Gm4258	L2-3 IT CTX	Age_group_P28_vs_P14
Gm26979	65.0733	-1.04754	0.506869	-2.06669	0.0387631	0.134559	Gm26979	L2-3 IT CTX	Age_group_P28_vs_P14
Gm26936	558.261	-0.896054	0.265863	-3.37037	0.000750685	0.00636035	Gm26936	L2-3 IT CTX	Age_group_P28_vs_P14
Gm26930	193.722	-0.287127	0.270987	-1.05956	0.289345	0.509401	Gm26930	L2-3 IT CTX	Age_group_P28_vs_P14
A430106G13Rik	311.899	-1.06789	0.235759	-4.5296	5.90957e-06	0.000107245	A430106G13Rik	L2-3 IT CTX	Age_group_P28_vs_P14
Ptprc	11.6709	-0.355169	0.697095	-0.509498	0.610403	0.783631	Ptprc	L2-3 IT CTX	Age_group_P28_vs_P14
Nek7	238.064	-0.241018	0.269155	-0.895462	0.37054	0.589124	Nek7	L2-3 IT CTX	Age_group_P28_vs_P14
Gm28501	9.88043	-0.421343	0.718346	-0.586547	0.557508	0.743284	Gm28501	L2-3 IT CTX	Age_group_P28_vs_P14
Gm5833	9.64888	0.504876	0.724375	0.696982	0.485814	0.689318	Gm5833	L2-3 IT CTX	Age_group_P28_vs_P14
Lhx9	8.72195	-3.68462	1.29828	-2.83807	0.00453872	0.0266865	Lhx9	L2-3 IT CTX	Age_group_P28_vs_P14
2310009B15Rik	1412.7	-0.65666	0.182545	-3.59725	0.000321603	0.00316946	2310009B15Rik	L2-3 IT CTX	Age_group_P28_vs_P14
Dennd1b	4219.87	-0.376753	0.151061	-2.49405	0.0126294	0.0592332	Dennd1b	L2-3 IT CTX	Age_group_P28_vs_P14
Crb1	302.067	0.0667605	0.279743	0.238649	0.811378	0.911008	Crb1	L2-3 IT CTX	Age_group_P28_vs_P14
Zbtb41	1559.16	-0.257763	0.175892	-1.46546	0.142796	0.327171	Zbtb41	L2-3 IT CTX	Age_group_P28_vs_P14
Aspm	36.9874	-0.812401	0.41251	-1.96941	0.0489062	0.157702	Aspm	L2-3 IT CTX	Age_group_P28_vs_P14
Cfh	10.5358	0.533382	0.902509	0.590999	0.554521	0.740685	Cfh	L2-3 IT CTX	Age_group_P28_vs_P14
Kcnt2	23193.7	-0.523272	0.224831	-2.3274	0.019944	0.0836459	Kcnt2	L2-3 IT CTX	Age_group_P28_vs_P14
4930590L20Rik	1400.31	-0.638443	0.185604	-3.43981	0.000582113	0.00515212	4930590L20Rik	L2-3 IT CTX	Age_group_P28_vs_P14
Cdc73	4546.85	-0.00958802	0.134012	-0.0715462	0.942963	0.975506	Cdc73	L2-3 IT CTX	Age_group_P28_vs_P14
B3galt2	2395.47	-0.702772	0.160078	-4.39019	1.13251e-05	0.000188384	B3galt2	L2-3 IT CTX	Age_group_P28_vs_P14
Glrx2	5728.04	-0.243989	0.138732	-1.7587	0.0786277	0.218979	Glrx2	L2-3 IT CTX	Age_group_P28_vs_P14
Ro60	5686.03	-0.302579	0.151748	-1.99396	0.0461565	0.151676	Ro60	L2-3 IT CTX	Age_group_P28_vs_P14
Uchl5	1699.27	0.181433	0.146461	1.23878	0.215428	0.425799	Uchl5	L2-3 IT CTX	Age_group_P28_vs_P14
Gm29170	722.282	0.284281	0.143582	1.97992	0.0477123	0.155183	Gm29170	L2-3 IT CTX	Age_group_P28_vs_P14
Rgs2	3212.62	0.433195	0.168028	2.57811	0.00993431	0.0491567	Rgs2	L2-3 IT CTX	Age_group_P28_vs_P14
Rgs13	47.5336	0.554424	0.610065	0.908795	0.363459	0.5827	Rgs13	L2-3 IT CTX	Age_group_P28_vs_P14
Gm29514	3000.45	-0.225103	0.246687	-0.912503	0.361504	0.581617	Gm29514	L2-3 IT CTX	Age_group_P28_vs_P14
Brinp3	21705.5	0.720048	0.372161	1.93477	0.0530181	0.16651	Brinp3	L2-3 IT CTX	Age_group_P28_vs_P14
A230059L01Rik	49.9505	1.87002	0.433056	4.31819	1.57313e-05	0.000250904	A230059L01Rik	L2-3 IT CTX	Age_group_P28_vs_P14
Gm15584	424.399	0.381992	0.277089	1.37859	0.168021	0.363039	Gm15584	L2-3 IT CTX	Age_group_P28_vs_P14
Gm29398	26.1165	1.08611	0.423634	2.56378	0.0103538	0.0507462	Gm29398	L2-3 IT CTX	Age_group_P28_vs_P14
Pla2g4a	57.853	1.58603	0.358766	4.42078	9.83432e-06	0.000167458	Pla2g4a	L2-3 IT CTX	Age_group_P28_vs_P14
Ptgs2os	414.281	2.41071	0.46391	5.1965	2.03071e-07	5.38954e-06	Ptgs2os	L2-3 IT CTX	Age_group_P28_vs_P14
Ptgs2	1329.41	2.99497	0.750171	3.99238	6.54121e-05	0.00083661	Ptgs2	L2-3 IT CTX	Age_group_P28_vs_P14
Ptgs2os2	22.8617	0.677609	0.504065	1.34429	0.178855	0.377776	Ptgs2os2	L2-3 IT CTX	Age_group_P28_vs_P14
Odr4	2971.27	-0.204333	0.13661	-1.49574	0.134721	0.314683	Odr4	L2-3 IT CTX	Age_group_P28_vs_P14
Tpr	9718.89	0.0565652	0.145715	0.388191	0.697875	0.842603	Tpr	L2-3 IT CTX	Age_group_P28_vs_P14
Prg4	16.8246	-0.0591417	0.54085	-0.10935	0.912925	0.962957	Prg4	L2-3 IT CTX	Age_group_P28_vs_P14
Hmcn1	55.4043	0.155555	0.381878	0.407344	0.683756	0.833428	Hmcn1	L2-3 IT CTX	Age_group_P28_vs_P14
Gm20631	12.8633	0.410878	0.664485	0.618341	0.536351	0.728686	Gm20631	L2-3 IT CTX	Age_group_P28_vs_P14
Gm10138	419.205	-0.154529	0.209698	-0.73691	0.461177	0.670582	Gm10138	L2-3 IT CTX	Age_group_P28_vs_P14
Ivns1abp	5458.47	-0.00630395	0.181719	-0.0346906	0.972326	0.988421	Ivns1abp	L2-3 IT CTX	Age_group_P28_vs_P14
Swt1	2139.66	-0.171041	0.17854	-0.957998	0.338064	0.559155	Swt1	L2-3 IT CTX	Age_group_P28_vs_P14
Trmt1l	2146.64	0.186232	0.134116	1.38859	0.164957	0.359038	Trmt1l	L2-3 IT CTX	Age_group_P28_vs_P14
Rnf2	2782.59	-0.160942	0.108951	-1.47719	0.139625	0.322576	Rnf2	L2-3 IT CTX	Age_group_P28_vs_P14
Fam129a	53.8697	0.297922	0.419967	0.709394	0.47808	0.684029	Fam129a	L2-3 IT CTX	Age_group_P28_vs_P14
2810414N06Rik	45.0764	-0.121538	0.350179	-0.347073	0.728536	0.861803	2810414N06Rik	L2-3 IT CTX	Age_group_P28_vs_P14
Edem3	3276.53	-0.22006	0.165611	-1.32878	0.183922	0.384487	Edem3	L2-3 IT CTX	Age_group_P28_vs_P14
1700025G04Rik	11750.8	-0.108319	0.136488	-0.793619	0.427417	0.641046	1700025G04Rik	L2-3 IT CTX	Age_group_P28_vs_P14
Gm28610	13.5164	-0.553486	0.657598	-0.841678	0.399968	0.616824	Gm28610	L2-3 IT CTX	Age_group_P28_vs_P14
Tsen15	1220.43	0.0909997	0.155831	0.583965	0.559244	0.744525	Tsen15	L2-3 IT CTX	Age_group_P28_vs_P14
Colgalt2	247.493	1.96373	0.3852	5.09794	3.43362e-07	8.57085e-06	Colgalt2	L2-3 IT CTX	Age_group_P28_vs_P14
Rgl1	17164.1	-0.095993	0.134157	-0.715529	0.474282	0.680808	Rgl1	L2-3 IT CTX	Age_group_P28_vs_P14
Gm15479	16.3139	-0.016945	0.539365	-0.0314165	0.974937	0.98941	Gm15479	L2-3 IT CTX	Age_group_P28_vs_P14
Gm28792	233.883	-0.344965	0.219225	-1.57357	0.115588	0.285395	Gm28792	L2-3 IT CTX	Age_group_P28_vs_P14
Apobec4	1447.74	-0.480357	0.172982	-2.77692	0.00548773	0.0311219	Apobec4	L2-3 IT CTX	Age_group_P28_vs_P14
Arpc5	12897.9	-0.592535	0.184491	-3.21173	0.00131937	0.0100358	Arpc5	L2-3 IT CTX	Age_group_P28_vs_P14
Ncf2	144.789	-0.381969	0.534401	-0.71476	0.474757	0.681356	Ncf2	L2-3 IT CTX	Age_group_P28_vs_P14
Smg7	6336.73	0.25333	0.143568	1.76454	0.0776417	0.217064	Smg7	L2-3 IT CTX	Age_group_P28_vs_P14
Gm28791	554.568	-0.186931	0.25579	-0.730798	0.464902	0.673401	Gm28791	L2-3 IT CTX	Age_group_P28_vs_P14
Nmnat2	14475.2	0.198098	0.112372	1.76287	0.0779223	0.217526	Nmnat2	L2-3 IT CTX	Age_group_P28_vs_P14
Gm28960	546.19	0.318272	0.20451	1.55627	0.119644	0.291464	Gm28960	L2-3 IT CTX	Age_group_P28_vs_P14
Lamc2	251.116	2.47863	0.237973	10.4156	2.10459e-25	1.0094e-22	Lamc2	L2-3 IT CTX	Age_group_P28_vs_P14
Lamc1	2502.42	0.525323	0.128233	4.09662	4.19222e-05	0.000575682	Lamc1	L2-3 IT CTX	Age_group_P28_vs_P14
E330020D12Rik	7.01047	0.188661	1.09205	0.172758	0.862842	0.937188	E330020D12Rik	L2-3 IT CTX	Age_group_P28_vs_P14
Shcbp1l	216.262	-0.488129	0.201657	-2.42059	0.0154955	0.0695231	Shcbp1l	L2-3 IT CTX	Age_group_P28_vs_P14
Dhx9	3620.71	0.399479	0.135148	2.95586	0.00311795	0.0198697	Dhx9	L2-3 IT CTX	Age_group_P28_vs_P14
Npl	418.031	0.693823	0.221154	3.13729	0.00170517	0.0122719	Npl	L2-3 IT CTX	Age_group_P28_vs_P14
Rgs8	6255.74	0.453319	0.618642	0.732765	0.463702	0.672605	Rgs8	L2-3 IT CTX	Age_group_P28_vs_P14
Gm29529	4.94486	0.628856	0.869876	0.722926	0.469725	NA	Gm29529	L2-3 IT CTX	Age_group_P28_vs_P14
C230024C17Rik	6.31058	2.41335	0.989925	2.43791	0.0147726	NA	C230024C17Rik	L2-3 IT CTX	Age_group_P28_vs_P14
Rgs16	263.561	-0.714357	0.30682	-2.32826	0.0198984	0.083507	Rgs16	L2-3 IT CTX	Age_group_P28_vs_P14
Gm28513	4.63858	-0.847543	1.22362	-0.692654	0.488527	NA	Gm28513	L2-3 IT CTX	Age_group_P28_vs_P14
Rnasel	723.667	0.581027	0.33697	1.72427	0.0846589	0.230175	Rnasel	L2-3 IT CTX	Age_group_P28_vs_P14
Rgsl1	549.818	-0.345171	0.193958	-1.77962	0.075138	0.212105	Rgsl1	L2-3 IT CTX	Age_group_P28_vs_P14
Teddm2	1809.25	-0.290389	0.178559	-1.62629	0.103887	0.265638	Teddm2	L2-3 IT CTX	Age_group_P28_vs_P14
Teddm1b	6.94951	0.0772921	0.783781	0.0986145	0.921444	0.966131	Teddm1b	L2-3 IT CTX	Age_group_P28_vs_P14
Teddm1a	8.35709	-0.996771	0.767053	-1.29948	0.193779	0.396654	Teddm1a	L2-3 IT CTX	Age_group_P28_vs_P14
Glul	1991.78	-0.885172	0.246005	-3.59819	0.000320445	0.00316269	Glul	L2-3 IT CTX	Age_group_P28_vs_P14
4930532M18Rik	5.78469	0.958954	0.845306	1.13445	0.256607	NA	4930532M18Rik	L2-3 IT CTX	Age_group_P28_vs_P14
Cacna1e	30556.2	-0.16066	0.180572	-0.889724	0.373614	0.592139	Cacna1e	L2-3 IT CTX	Age_group_P28_vs_P14
Gm29282	124.656	1.19103	0.358769	3.31978	0.00090088	0.00739892	Gm29282	L2-3 IT CTX	Age_group_P28_vs_P14
Gm9530	14.5951	1.12829	0.587316	1.9211	0.0547196	0.169894	Gm9530	L2-3 IT CTX	Age_group_P28_vs_P14
Ier5	3008.31	2.08025	0.391707	5.31074	1.09183e-07	3.07606e-06	Ier5	L2-3 IT CTX	Age_group_P28_vs_P14
Stx6	5722.32	0.300711	0.120174	2.50229	0.0123392	0.0581702	Stx6	L2-3 IT CTX	Age_group_P28_vs_P14
BC034090	69.7931	0.845119	0.396179	2.13318	0.0329103	0.119622	BC034090	L2-3 IT CTX	Age_group_P28_vs_P14
Xpr1	10327.8	-0.116516	0.161918	-0.719598	0.471773	0.678765	Xpr1	L2-3 IT CTX	Age_group_P28_vs_P14
Acbd6	7087.15	0.0738432	0.107706	0.685601	0.492965	0.694717	Acbd6	L2-3 IT CTX	Age_group_P28_vs_P14
Lhx4	11.9933	-1.35265	0.887064	-1.52486	0.127294	0.30317	Lhx4	L2-3 IT CTX	Age_group_P28_vs_P14
Qsox1	811.388	-0.148078	0.215522	-0.687064	0.492043	0.693951	Qsox1	L2-3 IT CTX	Age_group_P28_vs_P14
Gm37571	64.1815	0.139564	0.329696	0.423312	0.672068	0.826257	Gm37571	L2-3 IT CTX	Age_group_P28_vs_P14
Cep350	4992.81	0.0125981	0.148436	0.0848725	0.932363	0.97047	Cep350	L2-3 IT CTX	Age_group_P28_vs_P14
Tor1aip1	1325.98	0.102382	0.159666	0.641227	0.521375	0.716753	Tor1aip1	L2-3 IT CTX	Age_group_P28_vs_P14
Tor1aip2	2595.89	0.0204908	0.112474	0.182183	0.855439	0.933071	Tor1aip2	L2-3 IT CTX	Age_group_P28_vs_P14
Fam163a	784.729	-2.77561	0.450646	-6.15918	7.31224e-10	3.29525e-08	Fam163a	L2-3 IT CTX	Age_group_P28_vs_P14
Tdrd5	300.195	0.12499	0.4147	0.301398	0.763111	0.88264	Tdrd5	L2-3 IT CTX	Age_group_P28_vs_P14
Axdnd1	61.4134	-1.35271	0.358194	-3.77647	0.000159065	0.00175766	Axdnd1	L2-3 IT CTX	Age_group_P28_vs_P14
Gm2000	795.672	0.476993	0.314438	1.51697	0.129274	0.306256	Gm2000	L2-3 IT CTX	Age_group_P28_vs_P14
Soat1	876.458	0.382405	0.191823	1.99353	0.046204	0.151783	Soat1	L2-3 IT CTX	Age_group_P28_vs_P14
Abl2	7195.98	0.321746	0.155287	2.07195	0.0382705	0.133244	Abl2	L2-3 IT CTX	Age_group_P28_vs_P14
Tor3a	373.228	-0.0759887	0.223645	-0.339773	0.734027	0.864821	Tor3a	L2-3 IT CTX	Age_group_P28_vs_P14
Fam20b	4200.37	-0.265934	0.151523	-1.75507	0.0792474	0.220157	Fam20b	L2-3 IT CTX	Age_group_P28_vs_P14
Ralgps2	7481.77	-0.214203	0.14981	-1.42983	0.152766	0.341241	Ralgps2	L2-3 IT CTX	Age_group_P28_vs_P14
Angptl1	80.5693	-0.101992	0.349535	-0.291792	0.770445	0.886595	Angptl1	L2-3 IT CTX	Age_group_P28_vs_P14
4930439D14Rik	7.20492	2.19127	0.870046	2.51856	0.0117834	0.0561015	4930439D14Rik	L2-3 IT CTX	Age_group_P28_vs_P14
Gm28694	12.5155	0.646988	0.618436	1.04617	0.295483	0.51615	Gm28694	L2-3 IT CTX	Age_group_P28_vs_P14
Tex35	47.0312	0.0385418	0.383062	0.100615	0.919856	0.965585	Tex35	L2-3 IT CTX	Age_group_P28_vs_P14
Rasal2	28939.9	0.37819	0.186851	2.02402	0.0429684	0.144489	Rasal2	L2-3 IT CTX	Age_group_P28_vs_P14
Cryzl2	51.8579	1.32794	0.291318	4.55838	5.15504e-06	9.544e-05	Cryzl2	L2-3 IT CTX	Age_group_P28_vs_P14
Gm15486	42.824	2.04757	0.638119	3.20875	0.00133312	0.0101108	Gm15486	L2-3 IT CTX	Age_group_P28_vs_P14
Sec16b	92.31	1.57653	0.312658	5.04235	4.59839e-07	1.09621e-05	Sec16b	L2-3 IT CTX	Age_group_P28_vs_P14
Brinp2	13049.4	-0.146666	0.221698	-0.661558	0.508255	0.706673	Brinp2	L2-3 IT CTX	Age_group_P28_vs_P14
Astn1	22814.3	-0.172996	0.123808	-1.39729	0.162327	0.355883	Astn1	L2-3 IT CTX	Age_group_P28_vs_P14
Gm37679	1211.64	-0.169417	0.175078	-0.967663	0.333213	0.55496	Gm37679	L2-3 IT CTX	Age_group_P28_vs_P14
Pappa2	64.3753	-0.655963	0.31924	-2.05477	0.0399015	0.137163	Pappa2	L2-3 IT CTX	Age_group_P28_vs_P14
Cop1	6782.32	0.692669	0.222778	3.10923	0.00187578	0.0132164	Cop1	L2-3 IT CTX	Age_group_P28_vs_P14
Tnr	12874.5	0.647748	0.327413	1.97838	0.0478859	0.155482	Tnr	L2-3 IT CTX	Age_group_P28_vs_P14
Gm10530	9.99688	1.34692	0.799376	1.68497	0.0919952	0.244093	Gm10530	L2-3 IT CTX	Age_group_P28_vs_P14
Gm38039	111.308	0.987366	0.364587	2.70818	0.00676535	0.0368427	Gm38039	L2-3 IT CTX	Age_group_P28_vs_P14
4930523C07Rik	6.73656	1.8723	0.917946	2.03967	0.0413836	0.140888	4930523C07Rik	L2-3 IT CTX	Age_group_P28_vs_P14
Tnn	131.685	0.405783	0.356988	1.13669	0.25567	0.472681	Tnn	L2-3 IT CTX	Age_group_P28_vs_P14
Mrps14	3704.27	0.0972919	0.215371	0.451741	0.651455	0.812922	Mrps14	L2-3 IT CTX	Age_group_P28_vs_P14
Cacybp	4274.36	-0.0719471	0.167954	-0.428373	0.66838	0.823836	Cacybp	L2-3 IT CTX	Age_group_P28_vs_P14
Rabgap1l	20979.8	0.379569	0.118034	3.21576	0.00130101	0.00994592	Rabgap1l	L2-3 IT CTX	Age_group_P28_vs_P14
Gm36975	2119.27	0.472472	0.138569	3.40964	0.000650484	0.00564556	Gm36975	L2-3 IT CTX	Age_group_P28_vs_P14
Gm37529	666.75	0.793905	0.210802	3.76612	0.000165806	0.00182314	Gm37529	L2-3 IT CTX	Age_group_P28_vs_P14
Gpr52	40.7411	-0.433268	0.501518	-0.863913	0.387636	0.605754	Gpr52	L2-3 IT CTX	Age_group_P28_vs_P14
Gm37328	28.4589	0.546245	0.393888	1.3868	0.165501	0.359687	Gm37328	L2-3 IT CTX	Age_group_P28_vs_P14
Gm37083	5.83069	2.69173	1.12597	2.39058	0.0168217	NA	Gm37083	L2-3 IT CTX	Age_group_P28_vs_P14
Rc3h1	5360.8	-0.0519689	0.132044	-0.393574	0.693895	0.84067	Rc3h1	L2-3 IT CTX	Age_group_P28_vs_P14
Serpinc1	191.742	-0.195537	0.246703	-0.7926	0.428011	0.641551	Serpinc1	L2-3 IT CTX	Age_group_P28_vs_P14
Zbtb37	1862.77	-0.178226	0.192736	-0.924717	0.355113	0.576097	Zbtb37	L2-3 IT CTX	Age_group_P28_vs_P14
Gm37362	8.15428	0.715173	0.824943	0.866937	0.385977	0.604512	Gm37362	L2-3 IT CTX	Age_group_P28_vs_P14
Gas5	11467	-0.0975339	0.133028	-0.733186	0.463445	0.672451	Gas5	L2-3 IT CTX	Age_group_P28_vs_P14
Dars2	908.151	-0.18762	0.218589	-0.858324	0.390713	0.608805	Dars2	L2-3 IT CTX	Age_group_P28_vs_P14
Gm37634	25.6127	0.310661	0.484718	0.640912	0.52158	0.716986	Gm37634	L2-3 IT CTX	Age_group_P28_vs_P14
Cenpl	74.5278	-0.719571	0.329514	-2.18373	0.0289818	0.10943	Cenpl	L2-3 IT CTX	Age_group_P28_vs_P14
Klhl20	1485.76	-0.0856094	0.176193	-0.485885	0.627049	0.797378	Klhl20	L2-3 IT CTX	Age_group_P28_vs_P14
Ankrd45	2536.1	0.0247199	0.123028	0.200929	0.840754	0.925371	Ankrd45	L2-3 IT CTX	Age_group_P28_vs_P14
Tex50	369.048	0.346969	0.198476	1.74817	0.0804353	0.222476	Tex50	L2-3 IT CTX	Age_group_P28_vs_P14
Prdx6	1233.18	-0.166924	0.123564	-1.35091	0.176724	0.374876	Prdx6	L2-3 IT CTX	Age_group_P28_vs_P14
Fasl	13.022	-0.211321	0.717711	-0.294438	0.768423	0.885736	Fasl	L2-3 IT CTX	Age_group_P28_vs_P14
Suco	2387.34	0.233463	0.156641	1.49043	0.13611	0.317118	Suco	L2-3 IT CTX	Age_group_P28_vs_P14
4930558K02Rik	204.484	-0.506478	0.207862	-2.43661	0.0148258	0.067231	4930558K02Rik	L2-3 IT CTX	Age_group_P28_vs_P14
Pigc	394.656	-0.0722181	0.148905	-0.484995	0.62768	0.797929	Pigc	L2-3 IT CTX	Age_group_P28_vs_P14
Gm38304	249.462	-0.358414	0.252711	-1.41827	0.156111	0.346409	Gm38304	L2-3 IT CTX	Age_group_P28_vs_P14
Dnm3	14569.3	0.0857354	0.193197	0.443773	0.657207	0.816754	Dnm3	L2-3 IT CTX	Age_group_P28_vs_P14
2810442N19Rik	7.68193	-2.35418	1.05389	-2.2338	0.0254961	0.0994054	2810442N19Rik	L2-3 IT CTX	Age_group_P28_vs_P14
Dnm3os	46.0729	0.146176	0.507927	0.28779	0.773507	0.888477	Dnm3os	L2-3 IT CTX	Age_group_P28_vs_P14
Eef1aknmt	547.035	-0.204065	0.13175	-1.54888	0.121411	0.29406	Eef1aknmt	L2-3 IT CTX	Age_group_P28_vs_P14
Vamp4	6965.34	-0.234696	0.125728	-1.8667	0.0619436	0.185839	Vamp4	L2-3 IT CTX	Age_group_P28_vs_P14
Prrc2c	17209.9	0.0777225	0.120191	0.646659	0.517853	0.713811	Prrc2c	L2-3 IT CTX	Age_group_P28_vs_P14
Fmo1	184.669	-1.49299	0.401148	-3.72178	0.000197822	0.00211066	Fmo1	L2-3 IT CTX	Age_group_P28_vs_P14
Prrx1	17.5742	-0.185502	0.775212	-0.239293	0.810879	0.910701	Prrx1	L2-3 IT CTX	Age_group_P28_vs_P14
Gorab	545.199	-0.0579294	0.127287	-0.45511	0.64903	0.811197	Gorab	L2-3 IT CTX	Age_group_P28_vs_P14
Mettl11b	7.28887	-2.66912	1.24407	-2.14547	0.0319157	0.117074	Mettl11b	L2-3 IT CTX	Age_group_P28_vs_P14
Kifap3	27976.2	-0.16596	0.132345	-1.25399	0.209845	0.418526	Kifap3	L2-3 IT CTX	Age_group_P28_vs_P14
Scyl3	1664.65	0.126797	0.118383	1.07108	0.284133	0.503614	Scyl3	L2-3 IT CTX	Age_group_P28_vs_P14
BC055324	80.0037	0.347964	0.313046	1.11154	0.266336	0.483993	BC055324	L2-3 IT CTX	Age_group_P28_vs_P14
Mettl18	214.314	0.422498	0.225037	1.87745	0.0604558	0.182391	Mettl18	L2-3 IT CTX	Age_group_P28_vs_P14
F5	16.2695	-1.26419	0.637003	-1.98458	0.0471908	0.153796	F5	L2-3 IT CTX	Age_group_P28_vs_P14
Slc19a2	513.748	-0.237429	0.218018	-1.08903	0.27614	0.494046	Slc19a2	L2-3 IT CTX	Age_group_P28_vs_P14
Ccdc181	1097.08	0.542074	0.10604	5.11198	3.18805e-07	8.07196e-06	Ccdc181	L2-3 IT CTX	Age_group_P28_vs_P14
Blzf1	1549.22	-0.152061	0.13593	-1.11867	0.263283	0.480959	Blzf1	L2-3 IT CTX	Age_group_P28_vs_P14
Nme7	6402.35	-0.171527	0.221785	-0.773392	0.43929	0.651388	Nme7	L2-3 IT CTX	Age_group_P28_vs_P14
Atp1b1	66925.5	-0.179883	0.156187	-1.15171	0.249439	0.465638	Atp1b1	L2-3 IT CTX	Age_group_P28_vs_P14
Gm32391	17.8428	0.0582332	0.487324	0.119496	0.904882	0.95876	Gm32391	L2-3 IT CTX	Age_group_P28_vs_P14
Gm37853	19.6668	-0.164344	0.484081	-0.339496	0.734236	0.864989	Gm37853	L2-3 IT CTX	Age_group_P28_vs_P14
Gm37184	160.893	0.934064	0.379565	2.46088	0.0138598	0.0637568	Gm37184	L2-3 IT CTX	Age_group_P28_vs_P14
Gm36945	8.55285	0.508496	0.746448	0.681221	0.495731	0.697396	Gm36945	L2-3 IT CTX	Age_group_P28_vs_P14
Dpt	13.6947	-0.00143899	0.606954	-0.00237084	0.998108	0.99921	Dpt	L2-3 IT CTX	Age_group_P28_vs_P14
Gm32569	53.2003	0.0231195	0.375423	0.0615824	0.950895	0.978871	Gm32569	L2-3 IT CTX	Age_group_P28_vs_P14
Gm20743	71.9595	1.07622	0.265237	4.05758	4.95842e-05	0.000666733	Gm20743	L2-3 IT CTX	Age_group_P28_vs_P14
4930568G15Rik	95.2414	0.540563	0.302718	1.7857	0.0741486	0.210432	4930568G15Rik	L2-3 IT CTX	Age_group_P28_vs_P14
Sft2d2	122.568	1.12959	0.396233	2.85082	0.0043606	0.0258196	Sft2d2	L2-3 IT CTX	Age_group_P28_vs_P14
Tiprl	4141.1	-0.0214852	0.145446	-0.14772	0.882564	0.948129	Tiprl	L2-3 IT CTX	Age_group_P28_vs_P14
Gm38190	116.147	-0.0483062	0.308596	-0.156535	0.875611	0.944099	Gm38190	L2-3 IT CTX	Age_group_P28_vs_P14
Gpr161	546.137	0.333013	0.472805	0.704336	0.481224	0.686439	Gpr161	L2-3 IT CTX	Age_group_P28_vs_P14
Dcaf6	14126	-0.48391	0.126739	-3.81817	0.000134444	0.00151808	Dcaf6	L2-3 IT CTX	Age_group_P28_vs_P14
Gm37864	49.103	-0.306435	0.384936	-0.796068	0.425993	0.639481	Gm37864	L2-3 IT CTX	Age_group_P28_vs_P14
Mpc2	11229	-0.0848428	0.205888	-0.412082	0.68028	0.831195	Mpc2	L2-3 IT CTX	Age_group_P28_vs_P14
Adcy10	1110.27	-0.966842	0.170005	-5.68715	1.29178e-08	4.54131e-07	Adcy10	L2-3 IT CTX	Age_group_P28_vs_P14
Gm38325	21.989	-0.506653	0.55581	-0.911557	0.362002	0.581835	Gm38325	L2-3 IT CTX	Age_group_P28_vs_P14
Mpzl1	2138.5	-1.25143	0.150176	-8.3331	7.87523e-17	1.1251e-14	Mpzl1	L2-3 IT CTX	Age_group_P28_vs_P14
Rcsd1	20.9319	2.20975	0.522536	4.22889	2.3485e-05	0.000357313	Rcsd1	L2-3 IT CTX	Age_group_P28_vs_P14
Creg1	712.028	-0.0809378	0.19326	-0.418802	0.675361	0.828329	Creg1	L2-3 IT CTX	Age_group_P28_vs_P14
Gm16565	7.2976	-0.842781	0.849851	-0.991681	0.321353	0.542731	Gm16565	L2-3 IT CTX	Age_group_P28_vs_P14
Cd247	51.7919	-0.206428	0.42587	-0.48472	0.627875	0.798026	Cd247	L2-3 IT CTX	Age_group_P28_vs_P14
Pou2f1	4475.66	0.310188	0.164305	1.88788	0.0590423	0.179227	Pou2f1	L2-3 IT CTX	Age_group_P28_vs_P14
Mael	8.39053	1.10686	0.768325	1.44062	0.149692	0.337331	Mael	L2-3 IT CTX	Age_group_P28_vs_P14
Ildr2	29121	-0.466599	0.261415	-1.7849	0.0742777	0.210608	Ildr2	L2-3 IT CTX	Age_group_P28_vs_P14
5330438I03Rik	18.7171	0.339539	0.505962	0.671076	0.502172	0.701947	5330438I03Rik	L2-3 IT CTX	Age_group_P28_vs_P14
Gm15853	39.5887	0.303587	0.381073	0.796662	0.425647	0.639235	Gm15853	L2-3 IT CTX	Age_group_P28_vs_P14
Tada1	1236.88	0.23414	0.151609	1.54437	0.122499	0.295914	Tada1	L2-3 IT CTX	Age_group_P28_vs_P14
Pogk	1946.2	0.204705	0.238143	0.859588	0.390016	0.608087	Pogk	L2-3 IT CTX	Age_group_P28_vs_P14
Gm16701	366.568	1.28699	0.239043	5.38393	7.28757e-08	2.16201e-06	Gm16701	L2-3 IT CTX	Age_group_P28_vs_P14
Gm16701 ENSMUSG00000097823	327.459	0.666133	0.263676	2.52633	0.011526	0.0551235	Gm16701 ENSMUSG00000097823	L2-3 IT CTX	Age_group_P28_vs_P14
Fam78b	4536.83	0.290436	0.139398	2.08351	0.0372049	0.13059	Fam78b	L2-3 IT CTX	Age_group_P28_vs_P14
Uck2	2609.57	0.103993	0.113239	0.918356	0.358432	0.579382	Uck2	L2-3 IT CTX	Age_group_P28_vs_P14
Gm37982	714.544	0.211347	0.19874	1.06344	0.287584	0.507455	Gm37982	L2-3 IT CTX	Age_group_P28_vs_P14
Gm2453	15.7112	-0.0687128	0.709586	-0.0968351	0.922857	0.966504	Gm2453	L2-3 IT CTX	Age_group_P28_vs_P14
Tmco1	2090.69	0.361594	0.147719	2.44785	0.0143711	0.0655973	Tmco1	L2-3 IT CTX	Age_group_P28_vs_P14
Aldh9a1	432.216	0.281035	0.312113	0.900425	0.367894	0.586722	Aldh9a1	L2-3 IT CTX	Age_group_P28_vs_P14
Mgst3	2869.37	-0.459282	0.275209	-1.66885	0.0951472	0.249747	Mgst3	L2-3 IT CTX	Age_group_P28_vs_P14
Rxrg	12.1663	1.77783	0.672452	2.6438	0.00819801	0.0425139	Rxrg	L2-3 IT CTX	Age_group_P28_vs_P14
Lmx1a	5.74023	0.0728224	1.01424	0.0718	0.942761	NA	Lmx1a	L2-3 IT CTX	Age_group_P28_vs_P14
Gm20711	21.3956	-0.568341	0.573306	-0.99134	0.32152	0.542891	Gm20711	L2-3 IT CTX	Age_group_P28_vs_P14
Pbx1	34100.9	0.123297	0.17226	0.715764	0.474137	0.680808	Pbx1	L2-3 IT CTX	Age_group_P28_vs_P14
Nuf2	15.3	0.236506	0.682337	0.346612	0.728883	0.861991	Nuf2	L2-3 IT CTX	Age_group_P28_vs_P14
Rgs5	103.225	0.456648	0.663563	0.688176	0.491342	0.693303	Rgs5	L2-3 IT CTX	Age_group_P28_vs_P14
Rgs4	28028.4	0.948461	0.208234	4.55479	5.24385e-06	9.67328e-05	Rgs4	L2-3 IT CTX	Age_group_P28_vs_P14
Ccdc190	13.5763	-0.136789	0.761749	-0.179573	0.857488	0.934193	Ccdc190	L2-3 IT CTX	Age_group_P28_vs_P14
Gm15852	46.0458	0.252974	0.36815	0.687148	0.491989	0.693925	Gm15852	L2-3 IT CTX	Age_group_P28_vs_P14
Hsd17b7	1142.06	-0.0830402	0.172666	-0.48093	0.630566	0.79968	Hsd17b7	L2-3 IT CTX	Age_group_P28_vs_P14
3110045C21Rik	70.5267	0.296353	0.295176	1.00399	0.315384	0.536534	3110045C21Rik	L2-3 IT CTX	Age_group_P28_vs_P14
Ddr2	12.3005	0.820616	0.714582	1.14839	0.250809	0.466854	Ddr2	L2-3 IT CTX	Age_group_P28_vs_P14
Uap1	2955.62	-0.404619	0.133873	-3.02241	0.00250769	0.0166675	Uap1	L2-3 IT CTX	Age_group_P28_vs_P14
Gm37748	46.2737	0.459286	0.449915	1.02083	0.307335	0.528555	Gm37748	L2-3 IT CTX	Age_group_P28_vs_P14
Uhmk1	5231.49	-0.224818	0.182213	-1.23382	0.217268	0.427616	Uhmk1	L2-3 IT CTX	Age_group_P28_vs_P14
Gm7694	55.0769	-1.36825	0.369331	-3.70468	0.00021166	0.00222298	Gm7694	L2-3 IT CTX	Age_group_P28_vs_P14
Nos1ap	14144.4	0.0756029	0.169356	0.446415	0.655298	0.81569	Nos1ap	L2-3 IT CTX	Age_group_P28_vs_P14
Spata46	7.95059	-2.40871	1.02443	-2.35127	0.0187095	0.0796972	Spata46	L2-3 IT CTX	Age_group_P28_vs_P14
Olfml2b	304.553	-1.40307	0.377396	-3.71777	0.00020099	0.00213542	Olfml2b	L2-3 IT CTX	Age_group_P28_vs_P14
Atf6	6884.42	1.14011	0.191025	5.96836	2.39649e-09	9.73284e-08	Atf6	L2-3 IT CTX	Age_group_P28_vs_P14
Gm9929	568.816	-0.161206	0.22856	-0.705313	0.480616	0.686302	Gm9929	L2-3 IT CTX	Age_group_P28_vs_P14
Dusp12	1916.52	0.068263	0.165619	0.412169	0.680215	0.831195	Dusp12	L2-3 IT CTX	Age_group_P28_vs_P14
Gm26620	62.2436	0.199505	0.327273	0.609597	0.542128	0.732044	Gm26620	L2-3 IT CTX	Age_group_P28_vs_P14
Fcrla	84.399	1.03826	1.05974	0.979732	0.327218	0.548077	Fcrla	L2-3 IT CTX	Age_group_P28_vs_P14
Fcgr2b	12.1368	0.961327	0.662352	1.45138	0.146673	0.332536	Fcgr2b	L2-3 IT CTX	Age_group_P28_vs_P14
Fcgr3	143.568	0.356133	0.312454	1.13979	0.254372	0.471109	Fcgr3	L2-3 IT CTX	Age_group_P28_vs_P14
Cfap126	10.5552	0.308505	0.705278	0.437423	0.661805	0.819738	Cfap126	L2-3 IT CTX	Age_group_P28_vs_P14
Sdhc	3557.7	-0.0177518	0.122374	-0.145062	0.884662	0.949269	Sdhc	L2-3 IT CTX	Age_group_P28_vs_P14
Pcp4l1	134.749	1.43047	0.381326	3.75131	0.000175911	0.00191543	Pcp4l1	L2-3 IT CTX	Age_group_P28_vs_P14
Nr1i3	26.0968	0.251774	0.547775	0.45963	0.645782	0.809552	Nr1i3	L2-3 IT CTX	Age_group_P28_vs_P14
Tomm40l	1225.88	0.300812	0.130546	2.30426	0.021208	0.0874005	Tomm40l	L2-3 IT CTX	Age_group_P28_vs_P14
Apoa2	31.4085	0.0595249	0.41803	0.142394	0.886769	0.950265	Apoa2	L2-3 IT CTX	Age_group_P28_vs_P14
Fcer1g	42.9806	-0.296059	0.522454	-0.566669	0.570939	0.75304	Fcer1g	L2-3 IT CTX	Age_group_P28_vs_P14
Ndufs2	2463.32	-0.343754	0.146384	-2.3483	0.0188595	0.0801488	Ndufs2	L2-3 IT CTX	Age_group_P28_vs_P14
Adamts4	11.7887	0.363061	0.81512	0.445408	0.656025	0.81624	Adamts4	L2-3 IT CTX	Age_group_P28_vs_P14
B4galt3	1477.85	-0.161085	0.126048	-1.27796	0.201264	0.407218	B4galt3	L2-3 IT CTX	Age_group_P28_vs_P14
Ppox	286.495	-0.0780292	0.208813	-0.373679	0.708643	0.849214	Ppox	L2-3 IT CTX	Age_group_P28_vs_P14
Usp21	906.427	0.107717	0.141114	0.763331	0.445266	0.656092	Usp21	L2-3 IT CTX	Age_group_P28_vs_P14
Ufc1	4134.72	-0.0606221	0.18051	-0.335838	0.736993	0.866699	Ufc1	L2-3 IT CTX	Age_group_P28_vs_P14
Gm20045	877.336	0.291066	0.174478	1.66821	0.0952735	0.24996	Gm20045	L2-3 IT CTX	Age_group_P28_vs_P14
Dedd	1295.6	0.185154	0.128731	1.4383	0.150349	0.338206	Dedd	L2-3 IT CTX	Age_group_P28_vs_P14
Nit1	1884.79	0.111899	0.13583	0.823816	0.410044	0.625641	Nit1	L2-3 IT CTX	Age_group_P28_vs_P14
Pfdn2	5572.04	0.595325	0.167101	3.56266	0.000367115	0.00351695	Pfdn2	L2-3 IT CTX	Age_group_P28_vs_P14
Klhdc9	160.475	0.285233	0.365953	0.779425	0.435729	0.648108	Klhdc9	L2-3 IT CTX	Age_group_P28_vs_P14
Nectin4	13.5483	0.247384	0.583337	0.424084	0.671505	0.825912	Nectin4	L2-3 IT CTX	Age_group_P28_vs_P14
Arhgap30	9.27793	-0.241196	0.989801	-0.243681	0.807478	0.909055	Arhgap30	L2-3 IT CTX	Age_group_P28_vs_P14
Usf1	1528.67	-0.679475	0.124938	-5.43849	5.37328e-08	1.62035e-06	Usf1	L2-3 IT CTX	Age_group_P28_vs_P14
Tstd1	67.0978	-0.127544	0.475585	-0.268183	0.788558	0.897841	Tstd1	L2-3 IT CTX	Age_group_P28_vs_P14
F11r	34.9171	-0.543994	0.521221	-1.04369	0.296628	0.51734	F11r	L2-3 IT CTX	Age_group_P28_vs_P14
B930036N10Rik	264.952	0.46366	0.329426	1.40748	0.159286	0.351287	B930036N10Rik	L2-3 IT CTX	Age_group_P28_vs_P14
Alyref2	282.511	-0.53731	0.20343	-2.64126	0.00825985	0.0428059	Alyref2	L2-3 IT CTX	Age_group_P28_vs_P14
Slamf1	41.6081	0.366093	0.402731	0.909026	0.363336	0.582658	Slamf1	L2-3 IT CTX	Age_group_P28_vs_P14
Cd84	8.99162	0.15502	0.69148	0.224186	0.822613	0.916552	Cd84	L2-3 IT CTX	Age_group_P28_vs_P14
Gm37065	22.1917	0.156735	0.548288	0.285863	0.774983	0.88948	Gm37065	L2-3 IT CTX	Age_group_P28_vs_P14
Vangl2	677.933	-1.43027	0.33361	-4.28725	1.80902e-05	0.000283808	Vangl2	L2-3 IT CTX	Age_group_P28_vs_P14
Ncstn	2425.87	-0.13832	0.124968	-1.10684	0.268364	0.485533	Ncstn	L2-3 IT CTX	Age_group_P28_vs_P14
Copa	5855.67	-0.132417	0.102078	-1.29722	0.194554	0.397676	Copa	L2-3 IT CTX	Age_group_P28_vs_P14
Gm37756	19.3508	-0.0122292	0.570731	-0.0214273	0.982905	0.992693	Gm37756	L2-3 IT CTX	Age_group_P28_vs_P14
Pex19	2557.4	-0.507568	0.155827	-3.25726	0.00112494	0.00885534	Pex19	L2-3 IT CTX	Age_group_P28_vs_P14
Dcaf8	4534.55	-0.0871246	0.139285	-0.625514	0.531634	0.725829	Dcaf8	L2-3 IT CTX	Age_group_P28_vs_P14
Pea15a	12533.9	0.261558	0.153245	1.7068	0.0878602	0.23608	Pea15a	L2-3 IT CTX	Age_group_P28_vs_P14
Casq1	88.4856	0.608884	0.290666	2.09479	0.0361898	0.128143	Casq1	L2-3 IT CTX	Age_group_P28_vs_P14
Gm17224	34.2147	1.06478	0.46461	2.29178	0.0219183	0.0893046	Gm17224	L2-3 IT CTX	Age_group_P28_vs_P14
Atp1a4	12.0401	0.30661	0.658343	0.465729	0.641409	0.806577	Atp1a4	L2-3 IT CTX	Age_group_P28_vs_P14
Igsf8	4217.22	0.104605	0.153874	0.679807	0.496627	0.697973	Igsf8	L2-3 IT CTX	Age_group_P28_vs_P14
Atp1a2	1661.35	0.113711	0.658102	0.172787	0.862819	0.937188	Atp1a2	L2-3 IT CTX	Age_group_P28_vs_P14
Kcnj9	6929	-0.0336944	0.354711	-0.0949912	0.924322	0.967036	Kcnj9	L2-3 IT CTX	Age_group_P28_vs_P14
Kcnj10	80.9035	-0.941695	1.03493	-0.909911	0.362869	0.582256	Kcnj10	L2-3 IT CTX	Age_group_P28_vs_P14
Pigm	530.447	-0.215429	0.20463	-1.05277	0.292445	0.512586	Pigm	L2-3 IT CTX	Age_group_P28_vs_P14
Igsf9	736.48	0.376686	0.273009	1.37976	0.167662	0.362536	Igsf9	L2-3 IT CTX	Age_group_P28_vs_P14
Tagln2	98.1317	-0.146904	0.324661	-0.452485	0.65092	0.812487	Tagln2	L2-3 IT CTX	Age_group_P28_vs_P14
Cfap45	263.664	-0.176645	0.342794	-0.51531	0.606336	0.780151	Cfap45	L2-3 IT CTX	Age_group_P28_vs_P14
4933439K11Rik	49.8307	0.397936	0.376026	1.05827	0.289934	0.509902	4933439K11Rik	L2-3 IT CTX	Age_group_P28_vs_P14
Vsig8	17.4822	1.10392	0.671445	1.64409	0.100157	0.258563	Vsig8	L2-3 IT CTX	Age_group_P28_vs_P14
Dusp23	307.129	-0.437837	0.299169	-1.46351	0.143328	0.327746	Dusp23	L2-3 IT CTX	Age_group_P28_vs_P14
Crp	17.7588	-0.73508	0.709389	-1.03622	0.300102	0.520603	Crp	L2-3 IT CTX	Age_group_P28_vs_P14
Ackr1	6791.19	-0.309703	0.145298	-2.1315	0.0330481	0.119938	Ackr1	L2-3 IT CTX	Age_group_P28_vs_P14
Cadm3	17930.5	0.157413	0.162794	0.966945	0.333571	0.555328	Cadm3	L2-3 IT CTX	Age_group_P28_vs_P14
Aim2	914.59	-0.842793	0.31518	-2.674	0.00749519	0.0397414	Aim2	L2-3 IT CTX	Age_group_P28_vs_P14
Spta1	5.70235	-0.983203	1.03637	-0.948695	0.342776	NA	Spta1	L2-3 IT CTX	Age_group_P28_vs_P14
Fmn2	16095.2	0.111298	0.146361	0.760435	0.446995	0.657774	Fmn2	L2-3 IT CTX	Age_group_P28_vs_P14
Grem2	1701.58	-0.240176	0.319371	-0.752026	0.452035	0.66224	Grem2	L2-3 IT CTX	Age_group_P28_vs_P14
Rgs7	62376.8	0.572354	0.162819	3.51528	0.000439295	0.0040742	Rgs7	L2-3 IT CTX	Age_group_P28_vs_P14
Fh1	951.526	-0.0275355	0.12554	-0.219337	0.826388	0.917682	Fh1	L2-3 IT CTX	Age_group_P28_vs_P14
Kmo	25.8166	-0.242196	0.40661	-0.595646	0.551412	0.738393	Kmo	L2-3 IT CTX	Age_group_P28_vs_P14
Opn3	281.465	-0.492405	0.39663	-1.24147	0.214432	0.424397	Opn3	L2-3 IT CTX	Age_group_P28_vs_P14
Chml	876.507	-0.775895	0.160681	-4.8288	1.37361e-06	2.94049e-05	Chml	L2-3 IT CTX	Age_group_P28_vs_P14
Wdr64	10.1324	-0.0967782	0.839365	-0.115299	0.908208	0.960456	Wdr64	L2-3 IT CTX	Age_group_P28_vs_P14
Exo1	42.2814	0.085401	0.43323	0.197126	0.843729	0.926803	Exo1	L2-3 IT CTX	Age_group_P28_vs_P14
Pld5	356.632	-0.928722	0.253198	-3.66796	0.000244494	0.00251794	Pld5	L2-3 IT CTX	Age_group_P28_vs_P14
Rbm8a2	13.6127	-0.50203	0.6944	-0.722969	0.469699	0.677524	Rbm8a2	L2-3 IT CTX	Age_group_P28_vs_P14
Gm36536	7.09892	1.74901	0.891623	1.96161	0.0498082	0.159638	Gm36536	L2-3 IT CTX	Age_group_P28_vs_P14
Cep170	7895.52	-0.45104	0.189244	-2.38338	0.0171545	0.0747156	Cep170	L2-3 IT CTX	Age_group_P28_vs_P14
Gm36992	31.7864	-0.566934	0.495391	-1.14442	0.252451	0.468768	Gm36992	L2-3 IT CTX	Age_group_P28_vs_P14
Sdccag8	4294.84	-0.188939	0.153335	-1.23219	0.217878	0.428439	Sdccag8	L2-3 IT CTX	Age_group_P28_vs_P14
Gm15423	59.936	-0.0100197	0.299407	-0.0334651	0.973304	0.988716	Gm15423	L2-3 IT CTX	Age_group_P28_vs_P14
Akt3	27779.8	-0.369487	0.159527	-2.31613	0.0205509	0.0855503	Akt3	L2-3 IT CTX	Age_group_P28_vs_P14
Gm26801	174.169	-0.00931493	0.220927	-0.0421628	0.966369	0.985897	Gm26801	L2-3 IT CTX	Age_group_P28_vs_P14
Zbtb18	34577.9	-0.646287	0.160531	-4.02594	5.67489e-05	0.000738946	Zbtb18	L2-3 IT CTX	Age_group_P28_vs_P14
Gm29856	69.9501	-0.583916	0.286653	-2.03701	0.0416488	0.141353	Gm29856	L2-3 IT CTX	Age_group_P28_vs_P14
Gm37306	64.3651	0.786274	0.363361	2.16389	0.0304729	0.113444	Gm37306	L2-3 IT CTX	Age_group_P28_vs_P14
Gm37280	5.74489	1.72802	1.09556	1.5773	0.114727	NA	Gm37280	L2-3 IT CTX	Age_group_P28_vs_P14
2310043L19Rik	9.29358	0.0293208	0.741105	0.0395636	0.968441	0.986988	2310043L19Rik	L2-3 IT CTX	Age_group_P28_vs_P14
1700016C15Rik	7.68949	-0.702497	0.915536	-0.767307	0.442899	0.654136	1700016C15Rik	L2-3 IT CTX	Age_group_P28_vs_P14
Adss	6095.34	-0.251234	0.109857	-2.28692	0.0222002	0.0902707	Adss	L2-3 IT CTX	Age_group_P28_vs_P14
Catspere1	9.45965	-0.0755284	0.75744	-0.0997154	0.92057	0.965905	Catspere1	L2-3 IT CTX	Age_group_P28_vs_P14
Catspere2	1979.27	0.863829	0.21613	3.99681	6.4203e-05	0.000823237	Catspere2	L2-3 IT CTX	Age_group_P28_vs_P14
Desi2	5852.1	-0.204463	0.119425	-1.71205	0.0868866	0.233958	Desi2	L2-3 IT CTX	Age_group_P28_vs_P14
B230369F24Rik	386.708	0.408864	0.19132	2.13707	0.032592	0.118849	B230369F24Rik	L2-3 IT CTX	Age_group_P28_vs_P14
Cox20	1797.93	0.340282	0.178584	1.90544	0.0567232	0.174315	Cox20	L2-3 IT CTX	Age_group_P28_vs_P14
Hnrnpu	14094.7	0.106177	0.109605	0.968719	0.332685	0.554448	Hnrnpu	L2-3 IT CTX	Age_group_P28_vs_P14
Efcab2	1288.94	-0.72222	0.210541	-3.4303	0.000602907	0.00529654	Efcab2	L2-3 IT CTX	Age_group_P28_vs_P14
Kif26b	1341.82	-0.0885603	0.245591	-0.360601	0.718398	0.855385	Kif26b	L2-3 IT CTX	Age_group_P28_vs_P14
Gm16564	23.9997	0.0545427	0.555254	0.0982302	0.92175	0.966131	Gm16564	L2-3 IT CTX	Age_group_P28_vs_P14
Smyd3	5846.23	0.897945	0.153896	5.83474	5.38736e-09	2.02091e-07	Smyd3	L2-3 IT CTX	Age_group_P28_vs_P14
Tfb2m	1518.4	-0.251356	0.121873	-2.06245	0.0391649	0.135603	Tfb2m	L2-3 IT CTX	Age_group_P28_vs_P14
Cnst	1875.99	-0.132557	0.143887	-0.921256	0.356917	0.578045	Cnst	L2-3 IT CTX	Age_group_P28_vs_P14
Sccpdh	850.259	0.585162	0.348101	1.68101	0.092761	0.245399	Sccpdh	L2-3 IT CTX	Age_group_P28_vs_P14
Kif28	65.9391	-1.15269	0.446228	-2.58318	0.00978946	0.048667	Kif28	L2-3 IT CTX	Age_group_P28_vs_P14
Ahctf1	2542.32	0.297772	0.181146	1.64382	0.100213	0.258641	Ahctf1	L2-3 IT CTX	Age_group_P28_vs_P14
Cdc42bpa	23919.3	-0.0432388	0.137265	-0.315002	0.75276	0.876436	Cdc42bpa	L2-3 IT CTX	Age_group_P28_vs_P14
Coq8a	381.874	-0.0199176	0.32529	-0.0612302	0.951176	0.978974	Coq8a	L2-3 IT CTX	Age_group_P28_vs_P14
Gm37336	24.4943	0.136429	0.488348	0.279368	0.779963	0.892449	Gm37336	L2-3 IT CTX	Age_group_P28_vs_P14
Psen2	726.253	0.261899	0.160997	1.62673	0.103794	0.265542	Psen2	L2-3 IT CTX	Age_group_P28_vs_P14
Gm31728	89.6927	1.04128	0.296031	3.51745	0.000435715	0.00404584	Gm31728	L2-3 IT CTX	Age_group_P28_vs_P14
Itpkb	154.475	0.839327	0.313856	2.67424	0.00748985	0.0397414	Itpkb	L2-3 IT CTX	Age_group_P28_vs_P14
Stum	8381.42	-0.230728	0.202148	-1.14138	0.253711	0.470301	Stum	L2-3 IT CTX	Age_group_P28_vs_P14
Parp1	3046.05	-0.230811	0.140087	-1.64762	0.099431	0.257601	Parp1	L2-3 IT CTX	Age_group_P28_vs_P14
Lin9	462.815	0.419138	0.190051	2.2054	0.0274263	0.105053	Lin9	L2-3 IT CTX	Age_group_P28_vs_P14
Acbd3	2346.14	0.283791	0.143626	1.9759	0.0481664	0.156092	Acbd3	L2-3 IT CTX	Age_group_P28_vs_P14
Gm37768	389.684	0.254825	0.251153	1.01462	0.310288	0.531861	Gm37768	L2-3 IT CTX	Age_group_P28_vs_P14
H3f3a	17344.2	-0.57213	0.23597	-2.42459	0.0153259	0.0689424	H3f3a	L2-3 IT CTX	Age_group_P28_vs_P14
H3f3aos	24.011	1.23725	0.520752	2.37589	0.0175066	0.0759537	H3f3aos	L2-3 IT CTX	Age_group_P28_vs_P14
Sde2	1533.37	0.149954	0.118892	1.26126	0.207214	0.415281	Sde2	L2-3 IT CTX	Age_group_P28_vs_P14
Lefty2	1066.91	-3.68739	0.348249	-10.5884	3.37472e-26	1.9423e-23	Lefty2	L2-3 IT CTX	Age_group_P28_vs_P14
Pycr2	826.866	0.0933549	0.193849	0.481586	0.6301	0.799423	Pycr2	L2-3 IT CTX	Age_group_P28_vs_P14
Lefty1	7.22374	-1.35118	1.56948	-0.860905	0.38929	0.607473	Lefty1	L2-3 IT CTX	Age_group_P28_vs_P14
Ephx1	101.581	1.30632	0.266022	4.91056	9.08167e-07	2.03268e-05	Ephx1	L2-3 IT CTX	Age_group_P28_vs_P14
Nvl	3843.28	0.238203	0.131983	1.80479	0.071107	0.204308	Nvl	L2-3 IT CTX	Age_group_P28_vs_P14
Cnih4	1401.37	0.325356	0.160992	2.02095	0.0432848	0.145104	Cnih4	L2-3 IT CTX	Age_group_P28_vs_P14
Wdr26	7843.98	-0.170803	0.124467	-1.37228	0.169975	0.365537	Wdr26	L2-3 IT CTX	Age_group_P28_vs_P14
A430110L20Rik	40.222	0.444703	0.376434	1.18136	0.237461	0.45152	A430110L20Rik	L2-3 IT CTX	Age_group_P28_vs_P14
Cnih3	1583.86	-0.657892	0.244859	-2.68682	0.00721358	0.0386787	Cnih3	L2-3 IT CTX	Age_group_P28_vs_P14
Dnah14	133.502	-0.274898	0.522865	-0.525754	0.599059	0.774647	Dnah14	L2-3 IT CTX	Age_group_P28_vs_P14
Lbr	374.328	0.0436957	0.214377	0.203826	0.838489	0.924499	Lbr	L2-3 IT CTX	Age_group_P28_vs_P14
Enah	12112	-0.178972	0.101754	-1.75887	0.0785994	0.218931	Enah	L2-3 IT CTX	Age_group_P28_vs_P14
Srp9	7842.2	0.10084	0.162742	0.619629	0.535502	0.728025	Srp9	L2-3 IT CTX	Age_group_P28_vs_P14
Degs1	1396.37	0.104143	0.169642	0.613899	0.539282	0.730251	Degs1	L2-3 IT CTX	Age_group_P28_vs_P14
1700047M11Rik	11.4257	0.630305	1.18734	0.530853	0.595521	0.771606	1700047M11Rik	L2-3 IT CTX	Age_group_P28_vs_P14
Fbxo28	3560.57	0.115044	0.102182	1.12587	0.260219	0.477574	Fbxo28	L2-3 IT CTX	Age_group_P28_vs_P14
Trp53bp2	1037.88	-0.7376	0.186049	-3.96455	7.35339e-05	0.000922908	Trp53bp2	L2-3 IT CTX	Age_group_P28_vs_P14
Capn2	1108.37	-0.43421	0.224484	-1.93426	0.0530808	0.166655	Capn2	L2-3 IT CTX	Age_group_P28_vs_P14
Gm37885	18.7279	0.0640684	0.663899	0.0965032	0.923121	0.966645	Gm37885	L2-3 IT CTX	Age_group_P28_vs_P14
Susd4	6228.67	0.566347	0.273063	2.07405	0.0380743	0.132739	Susd4	L2-3 IT CTX	Age_group_P28_vs_P14
Disp1	1066.31	1.14281	0.138411	8.25664	1.49833e-16	2.08155e-14	Disp1	L2-3 IT CTX	Age_group_P28_vs_P14
Brox	2605.19	-0.279802	0.122984	-2.27511	0.0228993	0.0922215	Brox	L2-3 IT CTX	Age_group_P28_vs_P14
Aida	3006.27	0.0199179	0.142345	0.139927	0.888718	0.951189	Aida	L2-3 IT CTX	Age_group_P28_vs_P14
Mia3	5887.87	0.07692	0.107118	0.718087	0.472703	0.679667	Mia3	L2-3 IT CTX	Age_group_P28_vs_P14
Taf1a	768.895	0.147195	0.144138	1.02121	0.307155	0.528334	Taf1a	L2-3 IT CTX	Age_group_P28_vs_P14
Gm37986	72.4956	0.608835	0.432082	1.40907	0.158814	0.35063	Gm37986	L2-3 IT CTX	Age_group_P28_vs_P14
Hhipl2	14.5185	0.44248	0.645967	0.684988	0.493351	0.695019	Hhipl2	L2-3 IT CTX	Age_group_P28_vs_P14
Gm37214	12.4514	0.084176	0.68919	0.122138	0.90279	0.957821	Gm37214	L2-3 IT CTX	Age_group_P28_vs_P14
Dusp10	58.5427	1.86702	0.349427	5.34308	9.13787e-08	2.63338e-06	Dusp10	L2-3 IT CTX	Age_group_P28_vs_P14
2026-03-01	49.4046	0.0990236	0.391498	0.252935	0.800318	0.904946	2026-03-01	L2-3 IT CTX	Age_group_P28_vs_P14
2026-03-02	1990.71	1.35994	0.16536	8.22412	1.96633e-16	2.69454e-14	2026-03-02	L2-3 IT CTX	Age_group_P28_vs_P14
C130074G19Rik	730.699	1.64204	0.35435	4.63395	3.58752e-06	6.9089e-05	C130074G19Rik	L2-3 IT CTX	Age_group_P28_vs_P14
Mark1	10257	0.0708008	0.119873	0.59063	0.554768	0.740894	Mark1	L2-3 IT CTX	Age_group_P28_vs_P14
Gm38251	964.341	-0.00331799	0.181756	-0.0182552	0.985435	0.993972	Gm38251	L2-3 IT CTX	Age_group_P28_vs_P14
Rab3gap2	4415.25	0.257101	0.141334	1.8191	0.0688954	0.199975	Rab3gap2	L2-3 IT CTX	Age_group_P28_vs_P14
Gm34882	19.4216	-0.325332	0.526505	-0.617908	0.536636	0.728731	Gm34882	L2-3 IT CTX	Age_group_P28_vs_P14
Iars2	2189.89	0.263662	0.126529	2.08381	0.0371774	0.130516	Iars2	L2-3 IT CTX	Age_group_P28_vs_P14
2010103J01Rik	4.93442	-0.11337	1.39021	-0.0815485	0.935006	NA	2010103J01Rik	L2-3 IT CTX	Age_group_P28_vs_P14
Bpnt1	2967.67	-0.412968	0.168395	-2.45237	0.0141919	0.064946	Bpnt1	L2-3 IT CTX	Age_group_P28_vs_P14
4930532G15Rik	251.908	-0.804921	0.280241	-2.87225	0.0040756	0.0244633	4930532G15Rik	L2-3 IT CTX	Age_group_P28_vs_P14
Eprs	4107.43	0.0723475	0.181041	0.39962	0.689436	0.83769	Eprs	L2-3 IT CTX	Age_group_P28_vs_P14
9630028B13Rik	8.96188	-0.903288	0.811606	-1.11296	0.265724	0.483405	9630028B13Rik	L2-3 IT CTX	Age_group_P28_vs_P14
Gm2061	245.729	-0.68909	0.21426	-3.21614	0.00129929	0.00993655	Gm2061	L2-3 IT CTX	Age_group_P28_vs_P14
Slc30a10	880.784	-0.834526	0.186369	-4.47782	7.54078e-06	0.000132665	Slc30a10	L2-3 IT CTX	Age_group_P28_vs_P14
Lyplal1	324.208	-0.244205	0.22532	-1.08381	0.278447	0.496595	Lyplal1	L2-3 IT CTX	Age_group_P28_vs_P14
Tgfb2	151.455	-0.303257	0.225116	-1.34711	0.177944	0.376326	Tgfb2	L2-3 IT CTX	Age_group_P28_vs_P14
Rrp15	859.792	0.018261	0.165433	0.110383	0.912106	0.962566	Rrp15	L2-3 IT CTX	Age_group_P28_vs_P14
A430105J06Rik	82.5971	0.159523	0.406345	0.39258	0.69463	0.840861	A430105J06Rik	L2-3 IT CTX	Age_group_P28_vs_P14
Spata17	92.4697	-0.376942	0.27195	-1.38607	0.165725	0.359855	Spata17	L2-3 IT CTX	Age_group_P28_vs_P14
1700007P06Rik	52.2298	0.214566	0.380036	0.564594	0.57235	0.754309	1700007P06Rik	L2-3 IT CTX	Age_group_P28_vs_P14
Gpatch2	2736.85	-0.187627	0.123008	-1.52532	0.127179	0.303039	Gpatch2	L2-3 IT CTX	Age_group_P28_vs_P14
Gm38155	163.912	-0.402768	0.197705	-2.03722	0.0416279	0.141353	Gm38155	L2-3 IT CTX	Age_group_P28_vs_P14
Gm37896	40.4488	-0.252607	0.451445	-0.559551	0.575786	0.756943	Gm37896	L2-3 IT CTX	Age_group_P28_vs_P14
Esrrg	2422.22	-0.152253	0.286165	-0.532047	0.594693	0.77108	Esrrg	L2-3 IT CTX	Age_group_P28_vs_P14
Gm36388	212.983	0.735025	0.302757	2.42777	0.0151918	0.0684462	Gm36388	L2-3 IT CTX	Age_group_P28_vs_P14
Ush2a	66.0141	0.702902	0.393233	1.78749	0.0738576	0.209902	Ush2a	L2-3 IT CTX	Age_group_P28_vs_P14
Kctd3	5219.82	-0.240642	0.120939	-1.98979	0.0466146	0.152609	Kctd3	L2-3 IT CTX	Age_group_P28_vs_P14
Kcnk2	6365.51	-0.598218	0.218824	-2.73378	0.00626111	0.034678	Kcnk2	L2-3 IT CTX	Age_group_P28_vs_P14
2900042K21Rik	56.5149	-0.556236	0.424533	-1.31023	0.190118	0.391993	2900042K21Rik	L2-3 IT CTX	Age_group_P28_vs_P14
A430027H14Rik	229.86	-0.352256	0.20184	-1.74522	0.0809458	0.223183	A430027H14Rik	L2-3 IT CTX	Age_group_P28_vs_P14
Cenpf	133.058	1.71692	0.378704	4.53369	5.79633e-06	0.000105666	Cenpf	L2-3 IT CTX	Age_group_P28_vs_P14
Ptpn14	309.721	1.10131	0.773317	1.42414	0.154405	0.343683	Ptpn14	L2-3 IT CTX	Age_group_P28_vs_P14
Gm37422	50.657	-0.452181	0.425485	-1.06274	0.287898	0.507875	Gm37422	L2-3 IT CTX	Age_group_P28_vs_P14
Smyd2	6561.8	-0.35721	0.178907	-1.99662	0.045866	0.150919	Smyd2	L2-3 IT CTX	Age_group_P28_vs_P14
Prox1	30.249	-1.18714	0.671729	-1.76729	0.0771795	0.216111	Prox1	L2-3 IT CTX	Age_group_P28_vs_P14
Rps6kc1	4289.29	0.165579	0.125459	1.31978	0.186907	0.38779	Rps6kc1	L2-3 IT CTX	Age_group_P28_vs_P14
Angel2	5917.98	-0.0553565	0.120446	-0.459597	0.645806	0.809552	Angel2	L2-3 IT CTX	Age_group_P28_vs_P14
Vash2	652.509	-2.25674	0.502629	-4.48987	7.12673e-06	0.000126374	Vash2	L2-3 IT CTX	Age_group_P28_vs_P14
Flvcr1	1787.34	-0.502043	0.195943	-2.5622	0.0104013	0.0509153	Flvcr1	L2-3 IT CTX	Age_group_P28_vs_P14
A230020J21Rik	9.271	-0.076812	0.797433	-0.096324	0.923263	0.966665	A230020J21Rik	L2-3 IT CTX	Age_group_P28_vs_P14
Spata45	14.2482	-0.400925	0.655995	-0.611172	0.541086	0.731342	Spata45	L2-3 IT CTX	Age_group_P28_vs_P14
Tatdn3	595.882	-0.124808	0.204029	-0.611717	0.540725	0.730982	Tatdn3	L2-3 IT CTX	Age_group_P28_vs_P14
Nsl1	21.164	-0.850028	0.705857	-1.20425	0.228493	0.441258	Nsl1	L2-3 IT CTX	Age_group_P28_vs_P14
Atf3	13.3523	2.50773	0.986972	2.54083	0.011059	0.0533842	Atf3	L2-3 IT CTX	Age_group_P28_vs_P14
D730003I15Rik	442.274	-0.129522	0.218701	-0.592232	0.553695	0.740248	D730003I15Rik	L2-3 IT CTX	Age_group_P28_vs_P14
Gm37168	133.135	0.111032	0.225649	0.492058	0.622678	0.79398	Gm37168	L2-3 IT CTX	Age_group_P28_vs_P14
Nenf	7285.83	-0.263488	0.185168	-1.42297	0.154745	0.344208	Nenf	L2-3 IT CTX	Age_group_P28_vs_P14
Pacc1	782.902	-0.408182	0.186013	-2.19437	0.028209	0.107216	Pacc1	L2-3 IT CTX	Age_group_P28_vs_P14
Ppp2r5a	5352.27	0.138036	0.21995	0.627579	0.53028	0.724888	Ppp2r5a	L2-3 IT CTX	Age_group_P28_vs_P14
Gm32200	59.3493	2.86588	0.486157	5.89496	3.74771e-09	1.46023e-07	Gm32200	L2-3 IT CTX	Age_group_P28_vs_P14
Dtl	211.814	2.82381	0.340961	8.28192	1.21209e-16	1.70744e-14	Dtl	L2-3 IT CTX	Age_group_P28_vs_P14
Ints7	2429.41	0.245588	0.141253	1.73864	0.0820987	0.225544	Ints7	L2-3 IT CTX	Age_group_P28_vs_P14
Lpgat1	12359.8	0.0791058	0.154411	0.512308	0.608435	0.781947	Lpgat1	L2-3 IT CTX	Age_group_P28_vs_P14
Gm38037	36.6961	-0.109257	0.440533	-0.248011	0.804126	0.906707	Gm38037	L2-3 IT CTX	Age_group_P28_vs_P14
Nek2	49.2362	-0.856323	0.386384	-2.21625	0.0266742	0.102936	Nek2	L2-3 IT CTX	Age_group_P28_vs_P14
1700034H15Rik	223.539	0.191793	0.245636	0.780801	0.434919	0.647604	1700034H15Rik	L2-3 IT CTX	Age_group_P28_vs_P14
Slc30a1	1072.24	0.1764	0.181957	0.969463	0.332314	0.55409	Slc30a1	L2-3 IT CTX	Age_group_P28_vs_P14
Gm26670	68.1019	-0.194109	0.322809	-0.601313	0.547632	0.735953	Gm26670	L2-3 IT CTX	Age_group_P28_vs_P14
Traf5	403.098	0.450093	0.212487	2.11821	0.034157	0.122911	Traf5	L2-3 IT CTX	Age_group_P28_vs_P14
Gm26879	150.579	-0.737763	0.366167	-2.01483	0.043923	0.146488	Gm26879	L2-3 IT CTX	Age_group_P28_vs_P14
Rcor3	2405.43	-0.260939	0.233982	-1.11521	0.264762	0.482614	Rcor3	L2-3 IT CTX	Age_group_P28_vs_P14
Gm10516	767.125	0.533523	0.268758	1.98514	0.0471291	0.153694	Gm10516	L2-3 IT CTX	Age_group_P28_vs_P14
Kcnh1	13794.1	0.908255	0.143524	6.32826	2.47937e-10	1.21714e-08	Kcnh1	L2-3 IT CTX	Age_group_P28_vs_P14
Hhat	303.414	-0.125847	0.206465	-0.609531	0.542173	0.732055	Hhat	L2-3 IT CTX	Age_group_P28_vs_P14
Sertad4	1548.06	-1.53382	0.131243	-11.6869	1.4868e-31	1.30218e-28	Sertad4	L2-3 IT CTX	Age_group_P28_vs_P14
Gm15867	131.892	0.519109	0.423059	1.22704	0.219808	0.430805	Gm15867	L2-3 IT CTX	Age_group_P28_vs_P14
Syt14	3667.3	-0.072112	0.170147	-0.423822	0.671696	0.825996	Syt14	L2-3 IT CTX	Age_group_P28_vs_P14
Utp25	939.628	0.274619	0.168836	1.62655	0.103833	0.265602	Utp25	L2-3 IT CTX	Age_group_P28_vs_P14
A130010J15Rik	289.592	-0.611388	0.225471	-2.71161	0.00669583	0.0365431	A130010J15Rik	L2-3 IT CTX	Age_group_P28_vs_P14
Lamb3	138.982	-0.615179	0.351177	-1.75177	0.0798142	0.221133	Lamb3	L2-3 IT CTX	Age_group_P28_vs_P14
Hsd11b1	141.571	-1.08606	0.331604	-3.27517	0.00105598	0.00842107	Hsd11b1	L2-3 IT CTX	Age_group_P28_vs_P14
G0s2	34.4594	-2.12774	0.55873	-3.80817	0.00014	0.00157287	G0s2	L2-3 IT CTX	Age_group_P28_vs_P14
Camk1g	1807.32	0.422818	0.362014	1.16796	0.242822	0.457312	Camk1g	L2-3 IT CTX	Age_group_P28_vs_P14
Plxna2	23021.5	0.104776	0.143564	0.729822	0.465499	0.674024	Plxna2	L2-3 IT CTX	Age_group_P28_vs_P14
Cd34	3398.73	0.102182	0.391402	0.261067	0.794041	0.901094	Cd34	L2-3 IT CTX	Age_group_P28_vs_P14
Gm16897	102.832	0.0814039	0.297912	0.273248	0.784663	0.895082	Gm16897	L2-3 IT CTX	Age_group_P28_vs_P14
A330023F24Rik	9848.33	0.0650534	0.157702	0.412508	0.679967	0.831082	A330023F24Rik	L2-3 IT CTX	Age_group_P28_vs_P14
Gm32250	1095.48	-0.619145	0.199297	-3.10664	0.00189225	0.0133138	Gm32250	L2-3 IT CTX	Age_group_P28_vs_P14
Cd46	4570.83	-0.216282	0.182001	-1.18836	0.234692	0.448264	Cd46	L2-3 IT CTX	Age_group_P28_vs_P14
Cr1l	2179.64	-0.355441	0.168183	-2.11342	0.0345648	0.124024	Cr1l	L2-3 IT CTX	Age_group_P28_vs_P14
Cr2	56.6733	0.423841	0.394591	1.07413	0.282766	0.502051	Cr2	L2-3 IT CTX	Age_group_P28_vs_P14
Fam171a1	4339.43	0.720821	0.251656	2.86432	0.00417911	0.0249233	Fam171a1	L2-3 IT CTX	Age_group_P28_vs_P14
Nmt2	7078.52	0.775347	0.157259	4.9304	8.20632e-07	1.85115e-05	Nmt2	L2-3 IT CTX	Age_group_P28_vs_P14
Rpp38	397.688	0.276989	0.185895	1.49003	0.136217	0.31722	Rpp38	L2-3 IT CTX	Age_group_P28_vs_P14
Acbd7	56.1767	-0.64962	0.433551	-1.49837	0.134037	0.313675	Acbd7	L2-3 IT CTX	Age_group_P28_vs_P14
Olah	1896.57	-0.247722	0.308827	-0.802139	0.422473	0.636331	Olah	L2-3 IT CTX	Age_group_P28_vs_P14
Meig1	201.7	0.0302402	0.278018	0.108771	0.913384	0.962957	Meig1	L2-3 IT CTX	Age_group_P28_vs_P14
Dclre1c	1656.15	0.00979752	0.154444	0.0634373	0.949418	0.978117	Dclre1c	L2-3 IT CTX	Age_group_P28_vs_P14
Suv39h2	468.968	-0.211354	0.190488	-1.10954	0.267198	0.484362	Suv39h2	L2-3 IT CTX	Age_group_P28_vs_P14
Gm13184	67.8986	-0.164105	0.261994	-0.626371	0.531072	0.72538	Gm13184	L2-3 IT CTX	Age_group_P28_vs_P14
Hspa14	1669.92	0.011018	0.118837	0.0927149	0.92613	0.967563	Hspa14	L2-3 IT CTX	Age_group_P28_vs_P14
Gm45902	272.917	-0.182451	0.189703	-0.961767	0.336167	0.557666	Gm45902	L2-3 IT CTX	Age_group_P28_vs_P14
Cdnf	66.4647	-0.231105	0.351503	-0.657478	0.510873	0.7087	Cdnf	L2-3 IT CTX	Age_group_P28_vs_P14
Fam107b	256.582	-1.36626	0.377088	-3.62318	0.000290999	0.00291926	Fam107b	L2-3 IT CTX	Age_group_P28_vs_P14
Frmd4a	61574.2	-0.27462	0.235619	-1.16552	0.243808	0.45838	Frmd4a	L2-3 IT CTX	Age_group_P28_vs_P14
Gm10862	1213.84	-0.489356	0.258624	-1.89215	0.0584705	0.17792	Gm10862	L2-3 IT CTX	Age_group_P28_vs_P14
Gm38085	472.654	-0.0617987	0.243335	-0.253965	0.799522	0.904605	Gm38085	L2-3 IT CTX	Age_group_P28_vs_P14
1700080N15Rik	333.493	-0.447958	0.350829	-1.27686	0.201652	0.407792	1700080N15Rik	L2-3 IT CTX	Age_group_P28_vs_P14
Gm13189	15.6635	-0.615266	0.652309	-0.943212	0.345572	0.566661	Gm13189	L2-3 IT CTX	Age_group_P28_vs_P14
Gm37814	358.34	-0.263264	0.31582	-0.833589	0.404513	0.620551	Gm37814	L2-3 IT CTX	Age_group_P28_vs_P14
Gm37107	170.329	-0.234403	0.433755	-0.540405	0.588918	0.767048	Gm37107	L2-3 IT CTX	Age_group_P28_vs_P14
Gm38348	163.18	-0.0623052	0.282222	-0.220766	0.825274	0.917103	Gm38348	L2-3 IT CTX	Age_group_P28_vs_P14
Gm13187	270.171	-0.584883	0.300247	-1.94801	0.0514141	0.163254	Gm13187	L2-3 IT CTX	Age_group_P28_vs_P14
Gm36988	338.786	-0.418387	0.351279	-1.19104	0.233639	0.447645	Gm36988	L2-3 IT CTX	Age_group_P28_vs_P14
Gm13175	18.185	-0.00363371	0.60164	-0.00603967	0.995181	0.997746	Gm13175	L2-3 IT CTX	Age_group_P28_vs_P14
Gm13179	6.99412	0.517843	0.809177	0.639963	0.522197	0.71754	Gm13179	L2-3 IT CTX	Age_group_P28_vs_P14
Prpf18	2905.79	0.377883	0.139444	2.70992	0.0067299	0.0366993	Prpf18	L2-3 IT CTX	Age_group_P28_vs_P14
Bend7	133.515	0.655656	0.341655	1.91906	0.0549765	0.170508	Bend7	L2-3 IT CTX	Age_group_P28_vs_P14
Sephs1	1248.98	-0.305299	0.112539	-2.71282	0.00667125	0.0364386	Sephs1	L2-3 IT CTX	Age_group_P28_vs_P14
Phyh	962.653	0.79339	0.152464	5.20377	1.95281e-07	5.1965e-06	Phyh	L2-3 IT CTX	Age_group_P28_vs_P14
Mcm10	46.7462	0.0448702	0.346107	0.129643	0.896849	0.955336	Mcm10	L2-3 IT CTX	Age_group_P28_vs_P14
Optn	371.409	1.0722	0.196116	5.46719	4.57224e-08	1.40401e-06	Optn	L2-3 IT CTX	Age_group_P28_vs_P14
4930551O13Rik	9.82523	1.82389	1.15521	1.57884	0.114374	0.283379	4930551O13Rik	L2-3 IT CTX	Age_group_P28_vs_P14
Ccdc3	360.941	1.6645	0.451061	3.69019	0.000224084	0.00233279	Ccdc3	L2-3 IT CTX	Age_group_P28_vs_P14
Camk1d	20332.1	0.305209	0.250651	1.21767	0.223351	0.435343	Camk1d	L2-3 IT CTX	Age_group_P28_vs_P14
Cdc123	2548.07	0.228839	0.143011	1.60015	0.109565	0.274857	Cdc123	L2-3 IT CTX	Age_group_P28_vs_P14
Nudt5	1199.17	0.169162	0.142829	1.18437	0.236266	0.449947	Nudt5	L2-3 IT CTX	Age_group_P28_vs_P14
Gm13199	43.3859	0.181286	0.43786	0.414027	0.678854	0.830513	Gm13199	L2-3 IT CTX	Age_group_P28_vs_P14
Sec61a2	5380.27	-0.0408267	0.136862	-0.298305	0.76547	0.884052	Sec61a2	L2-3 IT CTX	Age_group_P28_vs_P14
Dhtkd1	524.418	-0.229094	0.345439	-0.663198	0.507204	0.705748	Dhtkd1	L2-3 IT CTX	Age_group_P28_vs_P14
Upf2	3776.17	0.496705	0.113091	4.39207	1.12275e-05	0.000187224	Upf2	L2-3 IT CTX	Age_group_P28_vs_P14
Proser2	310.515	0.80695	0.319394	2.5265	0.0115205	0.0551103	Proser2	L2-3 IT CTX	Age_group_P28_vs_P14
Echdc3	10.2387	0.282713	0.936387	0.301919	0.762714	0.882335	Echdc3	L2-3 IT CTX	Age_group_P28_vs_P14
A230108P19Rik	23.8614	-1.43057	0.682106	-2.09728	0.0359684	0.127549	A230108P19Rik	L2-3 IT CTX	Age_group_P28_vs_P14
Gm13383	6.64181	-2.11265	1.17917	-1.79164	0.07319	0.208453	Gm13383	L2-3 IT CTX	Age_group_P28_vs_P14
Usp6nl	802.9	-1.44565	0.26498	-5.45572	4.87749e-08	1.48867e-06	Usp6nl	L2-3 IT CTX	Age_group_P28_vs_P14
Celf2	480928	0.0972372	0.144857	0.671266	0.502051	0.701894	Celf2	L2-3 IT CTX	Age_group_P28_vs_P14
Gm13389	426.31	0.0473758	0.302688	0.156517	0.875625	0.944099	Gm13389	L2-3 IT CTX	Age_group_P28_vs_P14
Gm10855	429.651	0.810303	0.289929	2.79483	0.00519271	0.0297672	Gm10855	L2-3 IT CTX	Age_group_P28_vs_P14
Gm10115	5265.64	0.47535	0.241315	1.96983	0.0488577	0.157658	Gm10115	L2-3 IT CTX	Age_group_P28_vs_P14
Gm28641	27.0228	1.91942	0.413805	4.63847	3.51001e-06	6.77257e-05	Gm28641	L2-3 IT CTX	Age_group_P28_vs_P14
Gm13211	141.903	-1.25895	0.293744	-4.28586	1.82037e-05	0.000285365	Gm13211	L2-3 IT CTX	Age_group_P28_vs_P14
Gm13262	8.7451	-0.582995	0.809979	-0.719765	0.471669	0.678765	Gm13262	L2-3 IT CTX	Age_group_P28_vs_P14
Taf3	3764.03	-0.176779	0.208852	-0.846431	0.397312	0.614611	Taf3	L2-3 IT CTX	Age_group_P28_vs_P14
Atp5c1	8554.29	-0.255039	0.13897	-1.8352	0.0664757	0.19541	Atp5c1	L2-3 IT CTX	Age_group_P28_vs_P14
Kin	1107.28	-0.0808932	0.179924	-0.449597	0.653001	0.813736	Kin	L2-3 IT CTX	Age_group_P28_vs_P14
Itih2	3.91213	0.757922	1.12564	0.673324	0.500741	NA	Itih2	L2-3 IT CTX	Age_group_P28_vs_P14
Itih5	17.5642	0.00512784	0.883377	0.00580481	0.995368	0.997746	Itih5	L2-3 IT CTX	Age_group_P28_vs_P14
Gm13261	127.739	-2.37754	0.324193	-7.33371	2.23862e-13	1.8406e-11	Gm13261	L2-3 IT CTX	Age_group_P28_vs_P14
Sfmbt2	3850.04	-2.52133	0.234772	-10.7395	6.64232e-27	4.05463e-24	Sfmbt2	L2-3 IT CTX	Age_group_P28_vs_P14
Prkcq	19.5695	0.272117	0.767817	0.354404	0.723036	0.857512	Prkcq	L2-3 IT CTX	Age_group_P28_vs_P14
8030442B05Rik	12.8985	0.10709	0.926021	0.115645	0.907934	0.960324	8030442B05Rik	L2-3 IT CTX	Age_group_P28_vs_P14
Pfkfb3	820.703	0.877021	0.713043	1.22997	0.218709	0.429569	Pfkfb3	L2-3 IT CTX	Age_group_P28_vs_P14
Gm10851	49.1138	2.8439	0.873235	3.25674	0.001127	0.00886588	Gm10851	L2-3 IT CTX	Age_group_P28_vs_P14
Rbm17	2413.03	0.173489	0.158644	1.09358	0.274141	0.491877	Rbm17	L2-3 IT CTX	Age_group_P28_vs_P14
Il15ra	279.39	2.97039	0.446459	6.65323	2.86735e-11	1.66936e-09	Il15ra	L2-3 IT CTX	Age_group_P28_vs_P14
Fbh1	1694.6	0.446788	0.147319	3.03278	0.00242308	0.0162323	Fbh1	L2-3 IT CTX	Age_group_P28_vs_P14
Ankrd16	1362.95	0.100337	0.128009	0.783828	0.433141	0.646379	Ankrd16	L2-3 IT CTX	Age_group_P28_vs_P14
Itga8	1568.03	1.204	0.21462	5.60991	2.02436e-08	6.84205e-07	Itga8	L2-3 IT CTX	Age_group_P28_vs_P14
E030013I19Rik	17.4064	2.59763	0.605694	4.28868	1.7974e-05	0.000282425	E030013I19Rik	L2-3 IT CTX	Age_group_P28_vs_P14
Mindy3	5333.04	-0.592452	0.134857	-4.3932	1.11692e-05	0.000186562	Mindy3	L2-3 IT CTX	Age_group_P28_vs_P14
Pter	118.303	1.44369	0.358067	4.0319	5.53283e-05	0.000721557	Pter	L2-3 IT CTX	Age_group_P28_vs_P14
C1ql3	6845.38	2.79447	0.388026	7.20176	5.94407e-13	4.62633e-11	C1ql3	L2-3 IT CTX	Age_group_P28_vs_P14
Rsu1	1576.67	0.494236	0.152418	3.24263	0.00118433	0.00922191	Rsu1	L2-3 IT CTX	Age_group_P28_vs_P14
Gm13270	38.6629	1.18737	0.369781	3.211	0.00132275	0.0100511	Gm13270	L2-3 IT CTX	Age_group_P28_vs_P14
Cubn	32.2439	0.540152	0.407465	1.32564	0.184959	0.385935	Cubn	L2-3 IT CTX	Age_group_P28_vs_P14
Trdmt1	484.544	0.0902161	0.186882	0.482743	0.629278	0.79893	Trdmt1	L2-3 IT CTX	Age_group_P28_vs_P14
Vim	21.267	0.574075	0.829649	0.69195	0.488969	0.692039	Vim	L2-3 IT CTX	Age_group_P28_vs_P14
St8sia6	63.3926	-1.00628	0.332143	-3.02966	0.00244825	0.0163628	St8sia6	L2-3 IT CTX	Age_group_P28_vs_P14
Hacd1	3419.4	-0.347156	0.138595	-2.50482	0.0122515	0.0578379	Hacd1	L2-3 IT CTX	Age_group_P28_vs_P14
Stamos	45.0285	0.498221	0.407028	1.22405	0.220935	0.432005	Stamos	L2-3 IT CTX	Age_group_P28_vs_P14
Stam	3676.85	-0.0533567	0.11667	-0.45733	0.647434	0.810339	Stam	L2-3 IT CTX	Age_group_P28_vs_P14
Tmem236	25.8485	-0.148145	0.481725	-0.30753	0.75844	0.880016	Tmem236	L2-3 IT CTX	Age_group_P28_vs_P14
Mrc1	39.2578	1.14728	0.558571	2.05395	0.0399801	0.137363	Mrc1	L2-3 IT CTX	Age_group_P28_vs_P14
Slc39a12	301.062	-1.89037	0.43015	-4.39467	1.1094e-05	0.000185569	Slc39a12	L2-3 IT CTX	Age_group_P28_vs_P14
Gm13266	14.1105	-2.33099	1.01064	-2.30645	0.0210853	0.0870731	Gm13266	L2-3 IT CTX	Age_group_P28_vs_P14
Cacnb2	11061.5	0.551003	0.122386	4.50216	6.72671e-06	0.00012034	Cacnb2	L2-3 IT CTX	Age_group_P28_vs_P14
Gm10848	170.638	0.720207	0.321974	2.23684	0.0252965	0.098831	Gm10848	L2-3 IT CTX	Age_group_P28_vs_P14
Gm13269	381.368	0.694763	0.250551	2.77294	0.00555524	0.0314339	Gm13269	L2-3 IT CTX	Age_group_P28_vs_P14
Nsun6	1234.8	0.340565	0.154776	2.20037	0.0277806	0.105924	Nsun6	L2-3 IT CTX	Age_group_P28_vs_P14
Arl5b	2819.48	0.406584	0.342303	1.18779	0.234916	0.448331	Arl5b	L2-3 IT CTX	Age_group_P28_vs_P14
Malrd1	99.8637	0.374224	0.29134	1.2845	0.198969	0.404076	Malrd1	L2-3 IT CTX	Age_group_P28_vs_P14
Plxdc2	13108.3	-0.0595715	0.213044	-0.279621	0.779769	0.892354	Plxdc2	L2-3 IT CTX	Age_group_P28_vs_P14
Nebl	11930.6	-0.423023	0.153088	-2.76326	0.00572266	0.0322364	Nebl	L2-3 IT CTX	Age_group_P28_vs_P14
A930004D18Rik	136.76	-1.10399	0.302134	-3.65398	0.000258204	0.00264158	A930004D18Rik	L2-3 IT CTX	Age_group_P28_vs_P14
Gm13330	4.49167	-1.73263	1.55392	-1.115	0.264849	NA	Gm13330	L2-3 IT CTX	Age_group_P28_vs_P14
Skida1	511.997	-0.183238	0.199627	-0.917904	0.358669	0.579579	Skida1	L2-3 IT CTX	Age_group_P28_vs_P14
1810059C17Rik	11.5953	1.07527	0.660594	1.62773	0.103582	0.265135	1810059C17Rik	L2-3 IT CTX	Age_group_P28_vs_P14
Mllt10	10157.2	-0.052031	0.129204	-0.402703	0.687167	0.835887	Mllt10	L2-3 IT CTX	Age_group_P28_vs_P14
Dnajc1	11183.2	0.300933	0.272044	1.10619	0.268643	0.485563	Dnajc1	L2-3 IT CTX	Age_group_P28_vs_P14
Commd3	3818.05	-0.300039	0.205272	-1.46167	0.143832	0.328287	Commd3	L2-3 IT CTX	Age_group_P28_vs_P14
Bmi1	1484.71	0.0145102	0.135616	0.106995	0.914793	0.963237	Bmi1	L2-3 IT CTX	Age_group_P28_vs_P14
Spag6	119.702	1.10971	0.347531	3.19314	0.00140737	0.0105784	Spag6	L2-3 IT CTX	Age_group_P28_vs_P14
Gm20539	9.94152	1.38665	0.72191	1.92081	0.0547554	0.169979	Gm20539	L2-3 IT CTX	Age_group_P28_vs_P14
Carlr	71.5503	0.0429161	0.348619	0.123103	0.902025	0.957527	Carlr	L2-3 IT CTX	Age_group_P28_vs_P14
Pip4k2a	6250.52	-0.141368	0.199238	-0.709543	0.477988	0.683994	Pip4k2a	L2-3 IT CTX	Age_group_P28_vs_P14
4930426L09Rik	16.0527	0.259866	0.675269	0.384833	0.700361	0.844036	4930426L09Rik	L2-3 IT CTX	Age_group_P28_vs_P14
Armc3	113.942	-0.754313	0.352553	-2.13958	0.0323891	0.118347	Armc3	L2-3 IT CTX	Age_group_P28_vs_P14
4930447M23Rik	59.0452	0.560843	0.300742	1.86486	0.0622007	0.186346	4930447M23Rik	L2-3 IT CTX	Age_group_P28_vs_P14
Msrb2	849.999	-0.530777	0.217487	-2.4405	0.014667	0.0666484	Msrb2	L2-3 IT CTX	Age_group_P28_vs_P14
Gm33940	47.8596	-0.983514	0.408444	-2.40795	0.0160424	0.0711017	Gm33940	L2-3 IT CTX	Age_group_P28_vs_P14
4921504E06Rik	14.5397	0.39739	0.591878	0.671405	0.501963	0.701894	4921504E06Rik	L2-3 IT CTX	Age_group_P28_vs_P14
Otud1	826.606	0.0795081	0.230357	0.345152	0.72998	0.862599	Otud1	L2-3 IT CTX	Age_group_P28_vs_P14
Etl4	16908.3	1.75219	0.594481	2.94742	0.00320436	0.0202523	Etl4	L2-3 IT CTX	Age_group_P28_vs_P14
Gm17171	121.205	1.58918	0.493758	3.21854	0.00128844	0.00987611	Gm17171	L2-3 IT CTX	Age_group_P28_vs_P14
Gm13362	11.6541	0.850229	0.663445	1.28154	0.200005	0.405567	Gm13362	L2-3 IT CTX	Age_group_P28_vs_P14
Arhgap21	11041.9	0.124856	0.175765	0.710359	0.477482	0.683512	Arhgap21	L2-3 IT CTX	Age_group_P28_vs_P14
Gm13375	86.4641	-0.272896	0.296869	-0.919248	0.357966	0.578969	Gm13375	L2-3 IT CTX	Age_group_P28_vs_P14
Gm13376	15.4078	1.79627	0.657153	2.73341	0.00626814	0.0346942	Gm13376	L2-3 IT CTX	Age_group_P28_vs_P14
Enkur	396.847	-0.417988	0.223304	-1.87184	0.0612292	0.184227	Enkur	L2-3 IT CTX	Age_group_P28_vs_P14
Thnsl1	1081.05	0.224898	0.132664	1.69524	0.0900295	0.240206	Thnsl1	L2-3 IT CTX	Age_group_P28_vs_P14
Gm13327	112.261	0.557278	0.310939	1.79224	0.0730946	0.208285	Gm13327	L2-3 IT CTX	Age_group_P28_vs_P14
Gpr158	25400.1	0.563461	0.259928	2.16776	0.0301773	0.112677	Gpr158	L2-3 IT CTX	Age_group_P28_vs_P14
Myo3a	19.4059	-0.196797	0.524079	-0.375511	0.707281	0.84814	Myo3a	L2-3 IT CTX	Age_group_P28_vs_P14
Gad2	208.397	-0.174966	0.357348	-0.489623	0.6244	0.795215	Gad2	L2-3 IT CTX	Age_group_P28_vs_P14
Apbb1ip	176.439	-0.930752	0.297197	-3.13177	0.00173755	0.0124587	Apbb1ip	L2-3 IT CTX	Age_group_P28_vs_P14
Pdss1	1934.65	0.0410301	0.180415	0.227421	0.820096	0.914932	Pdss1	L2-3 IT CTX	Age_group_P28_vs_P14
Abi1	7534.67	0.0944276	0.10439	0.904563	0.365697	0.584944	Abi1	L2-3 IT CTX	Age_group_P28_vs_P14
Acbd5	4778.29	-0.126408	0.123434	-1.02409	0.305793	0.526756	Acbd5	L2-3 IT CTX	Age_group_P28_vs_P14
Mastl	243.916	-0.496146	0.22063	-2.24877	0.0245269	0.0966103	Mastl	L2-3 IT CTX	Age_group_P28_vs_P14
Yme1l1	5096.78	-0.00371303	0.124701	-0.0297754	0.976246	0.989732	Yme1l1	L2-3 IT CTX	Age_group_P28_vs_P14
4931423N10Rik	186.505	-0.306472	0.221438	-1.38401	0.166356	0.360553	4931423N10Rik	L2-3 IT CTX	Age_group_P28_vs_P14
Nxph2	257.315	-1.92371	0.580223	-3.31547	0.0009149	0.00749482	Nxph2	L2-3 IT CTX	Age_group_P28_vs_P14
Spopl	2703.25	-0.0537647	0.175028	-0.307177	0.758708	0.880187	Spopl	L2-3 IT CTX	Age_group_P28_vs_P14
Hnmt	803.142	-0.412816	0.179554	-2.29911	0.0214984	0.0882586	Hnmt	L2-3 IT CTX	Age_group_P28_vs_P14
Gm13417	22.215	-0.481078	0.485393	-0.99111	0.321632	0.542972	Gm13417	L2-3 IT CTX	Age_group_P28_vs_P14
Cacna1b	20170.4	-0.135627	0.134412	-1.00904	0.312954	0.534294	Cacna1b	L2-3 IT CTX	Age_group_P28_vs_P14
Ehmt1	6797.88	-0.127046	0.143645	-0.884438	0.37646	0.595197	Ehmt1	L2-3 IT CTX	Age_group_P28_vs_P14
Arrdc1	432.377	-0.219608	0.304134	-0.722079	0.470246	0.677786	Arrdc1	L2-3 IT CTX	Age_group_P28_vs_P14
Zmynd19	2010.43	0.246956	0.217939	1.13314	0.257155	0.474329	Zmynd19	L2-3 IT CTX	Age_group_P28_vs_P14
Dph7	1275.24	-0.030037	0.148185	-0.2027	0.83937	0.924757	Dph7	L2-3 IT CTX	Age_group_P28_vs_P14
Mrpl41	4060.23	-0.190219	0.221241	-0.859781	0.38991	0.607968	Mrpl41	L2-3 IT CTX	Age_group_P28_vs_P14
Pnpla7	139.141	0.115751	0.366441	0.315879	0.752094	0.876273	Pnpla7	L2-3 IT CTX	Age_group_P28_vs_P14
Nsmf	7572.85	-0.726621	0.126834	-5.72892	1.01072e-08	3.62278e-07	Nsmf	L2-3 IT CTX	Age_group_P28_vs_P14
Nrarp	78.0344	-1.14598	0.540822	-2.11895	0.0340944	0.122708	Nrarp	L2-3 IT CTX	Age_group_P28_vs_P14
Tor4a	7.28287	-1.2122	0.961133	-1.26122	0.207228	0.415281	Tor4a	L2-3 IT CTX	Age_group_P28_vs_P14
Nelfb	1758.51	-0.0906214	0.11778	-0.76941	0.44165	0.65338	Nelfb	L2-3 IT CTX	Age_group_P28_vs_P14
Fam166a	25.5864	0.629021	0.582358	1.08013	0.280085	0.498546	Fam166a	L2-3 IT CTX	Age_group_P28_vs_P14
Tubb4b	3361.02	0.566601	0.223648	2.53345	0.0112945	0.054235	Tubb4b	L2-3 IT CTX	Age_group_P28_vs_P14
Cysrt1	6.68571	1.07489	1.03326	1.04029	0.298204	0.518652	Cysrt1	L2-3 IT CTX	Age_group_P28_vs_P14
Rnf208	6468.08	-0.109998	0.131241	-0.838135	0.401955	0.618292	Rnf208	L2-3 IT CTX	Age_group_P28_vs_P14
Ndor1	945.004	0.0357197	0.14112	0.253116	0.800179	0.904891	Ndor1	L2-3 IT CTX	Age_group_P28_vs_P14
Tmem203	411.091	0.133304	0.186817	0.713557	0.475501	0.681792	Tmem203	L2-3 IT CTX	Age_group_P28_vs_P14
Tprn	142.34	-0.385599	0.26168	-1.47355	0.140602	0.324023	Tprn	L2-3 IT CTX	Age_group_P28_vs_P14
Ssna1	4036.09	-0.164292	0.210455	-0.780648	0.435009	0.647604	Ssna1	L2-3 IT CTX	Age_group_P28_vs_P14
Anapc2	1202.48	0.129759	0.173042	0.74987	0.453333	0.663381	Anapc2	L2-3 IT CTX	Age_group_P28_vs_P14
Grin1	26762.5	0.11042	0.178095	0.620006	0.535254	0.727884	Grin1	L2-3 IT CTX	Age_group_P28_vs_P14
Grin1os	131.219	0.426018	0.222953	1.91079	0.0560312	0.172851	Grin1os	L2-3 IT CTX	Age_group_P28_vs_P14
Man1b1	1774.99	-0.0039004	0.118369	-0.0329511	0.973714	0.988764	Man1b1	L2-3 IT CTX	Age_group_P28_vs_P14
Dpp7	287.186	0.126951	0.174962	0.725592	0.468089	0.676315	Dpp7	L2-3 IT CTX	Age_group_P28_vs_P14
Uap1l1	66.9293	1.10782	0.348743	3.17662	0.00149002	0.0110756	Uap1l1	L2-3 IT CTX	Age_group_P28_vs_P14
Sapcd2	9.82054	0.0826177	0.823736	0.100296	0.920109	0.965733	Sapcd2	L2-3 IT CTX	Age_group_P28_vs_P14
Entpd2	12.4437	-1.26032	0.943896	-1.33523	0.1818	0.381841	Entpd2	L2-3 IT CTX	Age_group_P28_vs_P14
Npdc1	7647.58	0.0217084	0.151203	0.143571	0.885839	0.949774	Npdc1	L2-3 IT CTX	Age_group_P28_vs_P14
Abca2	3250	0.0796445	0.157574	0.505441	0.613249	0.785958	Abca2	L2-3 IT CTX	Age_group_P28_vs_P14
Paxx	4316.3	-0.464312	0.171933	-2.70054	0.0069228	0.0375378	Paxx	L2-3 IT CTX	Age_group_P28_vs_P14
Ptgds	162.951	4.10442	1.46178	2.80782	0.00498781	0.0288306	Ptgds	L2-3 IT CTX	Age_group_P28_vs_P14
C8g	34.8088	-0.220958	0.48359	-0.456912	0.647735	0.810433	C8g	L2-3 IT CTX	Age_group_P28_vs_P14
Fbxw5	2593.43	-0.441911	0.140235	-3.15121	0.00162594	0.011837	Fbxw5	L2-3 IT CTX	Age_group_P28_vs_P14
Traf2	204.104	0.175366	0.197561	0.887657	0.374725	0.593163	Traf2	L2-3 IT CTX	Age_group_P28_vs_P14
Edf1	6033.74	0.120045	0.263341	0.455855	0.648494	0.810789	Edf1	L2-3 IT CTX	Age_group_P28_vs_P14
Mamdc4	20.5915	0.411378	0.522526	0.787286	0.431114	0.644623	Mamdc4	L2-3 IT CTX	Age_group_P28_vs_P14
Phpt1	804.082	0.412311	0.3255	1.2667	0.205262	0.412901	Phpt1	L2-3 IT CTX	Age_group_P28_vs_P14
Ajm1	2894.65	-0.632081	0.239825	-2.6356	0.00839892	0.0433704	Ajm1	L2-3 IT CTX	Age_group_P28_vs_P14
Rabl6	6921.25	0.235169	0.119288	1.97143	0.0486744	0.157181	Rabl6	L2-3 IT CTX	Age_group_P28_vs_P14
Fcnaos	36.1873	1.1014	0.372215	2.95905	0.00308588	0.0197089	Fcnaos	L2-3 IT CTX	Age_group_P28_vs_P14
Ccdc183	5.79739	0.0861778	0.87091	0.0989514	0.921177	NA	Ccdc183	L2-3 IT CTX	Age_group_P28_vs_P14
Tmem141	1399.02	0.13052	0.141477	0.922552	0.356241	0.577322	Tmem141	L2-3 IT CTX	Age_group_P28_vs_P14
A230005M16Rik	88.7455	-0.96995	0.273324	-3.54871	0.000387116	0.00367487	A230005M16Rik	L2-3 IT CTX	Age_group_P28_vs_P14
Bmyc	8207.85	-0.416637	0.153512	-2.71404	0.00664682	0.0363446	Bmyc	L2-3 IT CTX	Age_group_P28_vs_P14
Kcnt1	2894.66	-0.0455242	0.156735	-0.290453	0.77147	0.887419	Kcnt1	L2-3 IT CTX	Age_group_P28_vs_P14
Camsap1	8767.31	0.0474979	0.0977831	0.485748	0.627146	0.797452	Camsap1	L2-3 IT CTX	Age_group_P28_vs_P14
Ubac1	4199.45	-0.394913	0.114624	-3.44529	0.00057045	0.00506664	Ubac1	L2-3 IT CTX	Age_group_P28_vs_P14
Nacc2	1250.26	-1.08222	0.31074	-3.4827	0.000496379	0.00450205	Nacc2	L2-3 IT CTX	Age_group_P28_vs_P14
Tmem250-ps	1202.29	0.127023	0.136242	0.932336	0.351163	0.572061	Tmem250-ps	L2-3 IT CTX	Age_group_P28_vs_P14
1810012K08Rik	7.17797	-0.00683345	0.864695	-0.00790272	0.993695	0.997261	1810012K08Rik	L2-3 IT CTX	Age_group_P28_vs_P14
Qsox2	1275.6	-0.0791921	0.187553	-0.422238	0.672852	0.826704	Qsox2	L2-3 IT CTX	Age_group_P28_vs_P14
Ccdc187	31.667	-0.470334	0.51683	-0.910036	0.362804	0.582256	Ccdc187	L2-3 IT CTX	Age_group_P28_vs_P14
Gpsm1	3457.12	-0.510916	0.154292	-3.31135	0.000928478	0.00758445	Gpsm1	L2-3 IT CTX	Age_group_P28_vs_P14
Dnlz	4189.81	-0.346455	0.164671	-2.10392	0.0353852	0.126025	Dnlz	L2-3 IT CTX	Age_group_P28_vs_P14
Card9	33.7843	0.252708	0.450818	0.560555	0.575101	0.756536	Card9	L2-3 IT CTX	Age_group_P28_vs_P14
Gm13562	167.05	0.482659	0.198306	2.43391	0.0149367	0.0675539	Gm13562	L2-3 IT CTX	Age_group_P28_vs_P14
Snapc4	1187.91	-0.0119446	0.123704	-0.0965576	0.923078	0.966645	Snapc4	L2-3 IT CTX	Age_group_P28_vs_P14
Gm13563	121.957	0.104834	0.325399	0.322172	0.747322	0.873256	Gm13563	L2-3 IT CTX	Age_group_P28_vs_P14
Entr1	4592.63	-0.32737	0.128744	-2.5428	0.0109968	0.0531644	Entr1	L2-3 IT CTX	Age_group_P28_vs_P14
Pmpca	2771.26	-0.340924	0.157042	-2.17091	0.0299382	0.11203	Pmpca	L2-3 IT CTX	Age_group_P28_vs_P14
Inpp5e	484.34	0.0960209	0.152039	0.631556	0.527677	0.722286	Inpp5e	L2-3 IT CTX	Age_group_P28_vs_P14
Sec16a	2057.05	-0.0120667	0.127768	-0.0944418	0.924758	0.967153	Sec16a	L2-3 IT CTX	Age_group_P28_vs_P14
0610009E02Rik	361.524	0.494969	0.194449	2.5455	0.0109122	0.0528528	0610009E02Rik	L2-3 IT CTX	Age_group_P28_vs_P14
Notch1	46.5984	-0.152752	0.684067	-0.223299	0.823303	0.916552	Notch1	L2-3 IT CTX	Age_group_P28_vs_P14
Egfl7	772.866	0.316726	0.230018	1.37696	0.168524	0.363606	Egfl7	L2-3 IT CTX	Age_group_P28_vs_P14
Agpat2	25.3051	1.31567	0.662247	1.98667	0.046959	0.153263	Agpat2	L2-3 IT CTX	Age_group_P28_vs_P14
Dipk1b	3947.06	-0.0159602	0.148172	-0.107714	0.914223	0.963231	Dipk1b	L2-3 IT CTX	Age_group_P28_vs_P14
Surf6	758.938	0.190605	0.179466	1.06207	0.288206	0.508121	Surf6	L2-3 IT CTX	Age_group_P28_vs_P14
Med22	820.507	0.0462119	0.182835	0.252752	0.80046	0.904962	Med22	L2-3 IT CTX	Age_group_P28_vs_P14
Rpl7a	13481.3	-0.647319	0.115452	-5.60684	2.06051e-08	6.95259e-07	Rpl7a	L2-3 IT CTX	Age_group_P28_vs_P14
Surf1	1605.38	-0.116415	0.146717	-0.793467	0.427506	0.641131	Surf1	L2-3 IT CTX	Age_group_P28_vs_P14
Surf2	1204.23	0.0896698	0.173495	0.516843	0.605266	0.779271	Surf2	L2-3 IT CTX	Age_group_P28_vs_P14
Surf4	2527.79	-0.204293	0.136924	-1.49201	0.135696	0.316469	Surf4	L2-3 IT CTX	Age_group_P28_vs_P14
Stkld1	16.6673	-0.171661	0.601126	-0.285566	0.775211	0.88964	Stkld1	L2-3 IT CTX	Age_group_P28_vs_P14
Rexo4	1809.12	0.0869637	0.12636	0.688222	0.491313	0.693303	Rexo4	L2-3 IT CTX	Age_group_P28_vs_P14
Adamts13	286.409	1.7559	0.726447	2.4171	0.0156447	0.0700639	Adamts13	L2-3 IT CTX	Age_group_P28_vs_P14
Cacfd1	2619.8	-0.330978	0.116986	-2.82922	0.00466613	0.0272652	Cacfd1	L2-3 IT CTX	Age_group_P28_vs_P14
Slc2a6	819.776	-0.575805	0.200747	-2.8683	0.00412678	0.0247337	Slc2a6	L2-3 IT CTX	Age_group_P28_vs_P14
Mymk	7.57307	-0.507868	0.782281	-0.649214	0.5162	0.712898	Mymk	L2-3 IT CTX	Age_group_P28_vs_P14
Adamtsl2	1389.22	-0.415565	0.179899	-2.30999	0.0208887	0.0865623	Adamtsl2	L2-3 IT CTX	Age_group_P28_vs_P14
Fam163b	7942.81	-1.10379	0.191351	-5.76841	8.0022e-09	2.9461e-07	Fam163b	L2-3 IT CTX	Age_group_P28_vs_P14
Dbhos	11.1139	-2.05491	0.760525	-2.70197	0.00689306	0.0374168	Dbhos	L2-3 IT CTX	Age_group_P28_vs_P14
Dbh	46.852	-1.57023	0.446241	-3.5188	0.000433507	0.00403538	Dbh	L2-3 IT CTX	Age_group_P28_vs_P14
Sardh	23.5447	0.413586	0.485225	0.852359	0.394015	0.612151	Sardh	L2-3 IT CTX	Age_group_P28_vs_P14
Sardhos	6.8325	0.570916	0.774768	0.736886	0.461191	0.670582	Sardhos	L2-3 IT CTX	Age_group_P28_vs_P14
Vav2	146.247	-0.357162	0.290446	-1.2297	0.218808	0.429576	Vav2	L2-3 IT CTX	Age_group_P28_vs_P14
Brd3os	1183.95	-0.0363813	0.158605	-0.229383	0.818571	0.914354	Brd3os	L2-3 IT CTX	Age_group_P28_vs_P14
Brd3	5911.26	-0.316863	0.118491	-2.67416	0.00749175	0.0397414	Brd3	L2-3 IT CTX	Age_group_P28_vs_P14
Wdr5	1541.02	-0.345413	0.132437	-2.60813	0.00910396	0.0461011	Wdr5	L2-3 IT CTX	Age_group_P28_vs_P14
Gm13421	76.7247	0.312491	0.274657	1.13775	0.255224	0.472236	Gm13421	L2-3 IT CTX	Age_group_P28_vs_P14
Rxra	116.172	0.273487	0.287818	0.95021	0.342005	0.562902	Rxra	L2-3 IT CTX	Age_group_P28_vs_P14
Col5a1	227.374	0.572177	0.916946	0.624003	0.532626	0.726259	Col5a1	L2-3 IT CTX	Age_group_P28_vs_P14
F730016J06Rik	11.1291	0.152335	0.742636	0.205127	0.837473	0.923871	F730016J06Rik	L2-3 IT CTX	Age_group_P28_vs_P14
Olfm1	62449	1.09721	0.306167	3.5837	0.000338755	0.00330935	Olfm1	L2-3 IT CTX	Age_group_P28_vs_P14
Gm13373	24.9205	2.58867	0.456139	5.67518	1.38545e-08	4.83683e-07	Gm13373	L2-3 IT CTX	Age_group_P28_vs_P14
Ppp1r26	758.057	0.497023	0.166092	2.99246	0.00276743	0.018047	Ppp1r26	L2-3 IT CTX	Age_group_P28_vs_P14
1700007K13Rik	52.719	0.510308	0.407396	1.25261	0.210348	0.419198	1700007K13Rik	L2-3 IT CTX	Age_group_P28_vs_P14
Mrps2	1058.45	-0.151544	0.117311	-1.29182	0.196421	0.400395	Mrps2	L2-3 IT CTX	Age_group_P28_vs_P14
Ralgds	4064.28	-1.05029	0.139187	-7.54589	4.49209e-14	4.16999e-12	Ralgds	L2-3 IT CTX	Age_group_P28_vs_P14
Gm13381	22.0131	0.288682	0.556708	0.518551	0.604074	0.778283	Gm13381	L2-3 IT CTX	Age_group_P28_vs_P14
Gtf3c5	355.404	0.263544	0.178936	1.47284	0.140794	0.324206	Gtf3c5	L2-3 IT CTX	Age_group_P28_vs_P14
Tsc1	3947.82	0.113873	0.108936	1.04532	0.295876	0.516631	Tsc1	L2-3 IT CTX	Age_group_P28_vs_P14
Spaca9	72.5643	-0.230108	0.374943	-0.613715	0.539403	0.730323	Spaca9	L2-3 IT CTX	Age_group_P28_vs_P14
Ak8	128.026	0.367749	0.309712	1.18739	0.235074	0.448549	Ak8	L2-3 IT CTX	Age_group_P28_vs_P14
Gtf3c4	1561.21	-0.0128661	0.130239	-0.0987884	0.921306	0.966131	Gtf3c4	L2-3 IT CTX	Age_group_P28_vs_P14
Ddx31	717.929	-0.051732	0.153817	-0.336321	0.736629	0.866491	Ddx31	L2-3 IT CTX	Age_group_P28_vs_P14
Cfap77	115.216	-1.62614	0.324775	-5.00698	5.52913e-07	1.2951e-05	Cfap77	L2-3 IT CTX	Age_group_P28_vs_P14
Ttf1	1118.11	0.207407	0.129612	1.60021	0.109551	0.274857	Ttf1	L2-3 IT CTX	Age_group_P28_vs_P14
Gm13393	20.9025	-0.7869	0.521957	-1.5076	0.131658	0.31008	Gm13393	L2-3 IT CTX	Age_group_P28_vs_P14
Setx	6385.28	-0.165717	0.116657	-1.42055	0.155449	0.345272	Setx	L2-3 IT CTX	Age_group_P28_vs_P14
Ntng2	3395.88	0.152279	0.20697	0.735751	0.461882	0.671195	Ntng2	L2-3 IT CTX	Age_group_P28_vs_P14
6530402F18Rik	312.372	0.082044	0.197485	0.415444	0.677817	0.830115	6530402F18Rik	L2-3 IT CTX	Age_group_P28_vs_P14
Med27	2697.36	0.497703	0.105674	4.70978	2.47985e-06	5.01045e-05	Med27	L2-3 IT CTX	Age_group_P28_vs_P14
Gm13402	707.522	0.461801	0.203774	2.26624	0.0234369	0.0935572	Gm13402	L2-3 IT CTX	Age_group_P28_vs_P14
Rapgef1	6429.74	-0.295954	0.0957821	-3.08987	0.00200245	0.0139575	Rapgef1	L2-3 IT CTX	Age_group_P28_vs_P14
Gm13420	22.1259	-0.0801774	0.482447	-0.166189	0.868008	0.939658	Gm13420	L2-3 IT CTX	Age_group_P28_vs_P14
Trub2	1771.1	-0.376943	0.118245	-3.18781	0.00143355	0.0107192	Trub2	L2-3 IT CTX	Age_group_P28_vs_P14
Coq4	2207.63	-0.550263	0.171375	-3.21087	0.00132333	0.0100517	Coq4	L2-3 IT CTX	Age_group_P28_vs_P14
Slc27a4	2842.66	-0.121764	0.12021	-1.01292	0.311097	0.532543	Slc27a4	L2-3 IT CTX	Age_group_P28_vs_P14
Urm1	2647.16	-0.204626	0.142088	-1.44013	0.14983	0.337453	Urm1	L2-3 IT CTX	Age_group_P28_vs_P14
2600006K01Rik	68.443	-0.501054	0.498003	-1.00613	0.314354	0.535399	2600006K01Rik	L2-3 IT CTX	Age_group_P28_vs_P14
Cercam	252.852	-0.600721	0.329088	-1.82541	0.0679389	0.198232	Cercam	L2-3 IT CTX	Age_group_P28_vs_P14
Odf2	7492.53	-0.05945	0.15833	-0.375481	0.707303	0.84814	Odf2	L2-3 IT CTX	Age_group_P28_vs_P14
Gle1	2630.21	-0.208547	0.11383	-1.83209	0.0669374	0.196329	Gle1	L2-3 IT CTX	Age_group_P28_vs_P14
Sptan1	21623.6	0.020575	0.105219	0.195544	0.844967	0.927023	Sptan1	L2-3 IT CTX	Age_group_P28_vs_P14
Wdr34	1922.3	-0.297489	0.123372	-2.41131	0.0158955	0.0707584	Wdr34	L2-3 IT CTX	Age_group_P28_vs_P14
Set	25365.2	0.15718	0.12735	1.23423	0.217116	0.427455	Set	L2-3 IT CTX	Age_group_P28_vs_P14
Zdhhc12	199.611	-0.722133	0.230588	-3.13171	0.00173794	0.0124587	Zdhhc12	L2-3 IT CTX	Age_group_P28_vs_P14
Zer1	4174.9	0.0373197	0.152959	0.243986	0.807242	0.908978	Zer1	L2-3 IT CTX	Age_group_P28_vs_P14
Tbc1d13	1684.99	-0.222667	0.122062	-1.82422	0.0681189	0.198522	Tbc1d13	L2-3 IT CTX	Age_group_P28_vs_P14
Endog	757.633	-0.208954	0.234729	-0.890192	0.373363	0.591848	Endog	L2-3 IT CTX	Age_group_P28_vs_P14
Spout1	1418.22	-0.496573	0.119292	-4.16266	3.14563e-05	0.000451644	Spout1	L2-3 IT CTX	Age_group_P28_vs_P14
Kyat1	312.115	-0.598256	0.180468	-3.31502	0.000916363	0.00750375	Kyat1	L2-3 IT CTX	Age_group_P28_vs_P14
1700084E18Rik	33.3325	0.61757	0.470052	1.31383	0.188902	0.390282	1700084E18Rik	L2-3 IT CTX	Age_group_P28_vs_P14
Lrrc8a	1452.06	-0.202561	0.167617	-1.20848	0.226865	0.439377	Lrrc8a	L2-3 IT CTX	Age_group_P28_vs_P14
Phyhd1	789.079	0.470675	0.184099	2.55664	0.0105688	0.0514619	Phyhd1	L2-3 IT CTX	Age_group_P28_vs_P14
Dolk	502.136	0.0628795	0.176204	0.356856	0.7212	0.856588	Dolk	L2-3 IT CTX	Age_group_P28_vs_P14
Nup188	1117.87	0.0972411	0.117721	0.826033	0.408785	0.624636	Nup188	L2-3 IT CTX	Age_group_P28_vs_P14
Gm14471	262.231	0.158563	0.202219	0.784115	0.432973	0.646203	Gm14471	L2-3 IT CTX	Age_group_P28_vs_P14
Sh3glb2	4664.91	0.284241	0.187154	1.51875	0.128824	0.305442	Sh3glb2	L2-3 IT CTX	Age_group_P28_vs_P14
Miga2	2659.87	-0.204813	0.151748	-1.34969	0.177114	0.375279	Miga2	L2-3 IT CTX	Age_group_P28_vs_P14
Dolpp1	1409.71	-0.39046	0.115261	-3.38763	0.000705002	0.00602783	Dolpp1	L2-3 IT CTX	Age_group_P28_vs_P14
Crat	1123.58	0.413055	0.152058	2.71642	0.00659912	0.0361721	Crat	L2-3 IT CTX	Age_group_P28_vs_P14
Gm16323	8.5415	1.83363	0.759704	2.41362	0.0157951	0.0704114	Gm16323	L2-3 IT CTX	Age_group_P28_vs_P14
Ptpa	4387.34	0.0919404	0.125581	0.732118	0.464096	0.672766	Ptpa	L2-3 IT CTX	Age_group_P28_vs_P14
Ier5l	1205.6	1.02838	0.381108	2.69839	0.0069675	0.0377192	Ier5l	L2-3 IT CTX	Age_group_P28_vs_P14
Cstad	91.2094	1.13366	0.420486	2.69608	0.00701605	0.0379108	Cstad	L2-3 IT CTX	Age_group_P28_vs_P14
9330198N18Rik	99.613	1.40994	0.23621	5.96903	2.38667e-09	9.71253e-08	9330198N18Rik	L2-3 IT CTX	Age_group_P28_vs_P14
Gm14486	17.7674	1.11351	0.590038	1.88718	0.0591359	0.179423	Gm14486	L2-3 IT CTX	Age_group_P28_vs_P14
1700001O22Rik	9.41136	1.26676	0.705792	1.7948	0.0726849	0.207477	1700001O22Rik	L2-3 IT CTX	Age_group_P28_vs_P14
Ntmt1	1824.16	-0.274889	0.159654	-1.72178	0.0851095	0.231087	Ntmt1	L2-3 IT CTX	Age_group_P28_vs_P14
Asb6	821.406	0.236637	0.153197	1.54466	0.122428	0.295849	Asb6	L2-3 IT CTX	Age_group_P28_vs_P14
Prrx2	24.1015	-0.116354	0.503876	-0.230918	0.817378	0.913815	Prrx2	L2-3 IT CTX	Age_group_P28_vs_P14
Ptges	196.651	-0.212807	0.279586	-0.76115	0.446567	0.657289	Ptges	L2-3 IT CTX	Age_group_P28_vs_P14
Tor1b	1438.33	-0.393387	0.19115	-2.058	0.0395898	0.136434	Tor1b	L2-3 IT CTX	Age_group_P28_vs_P14
Tor1a	1866.41	-0.13127	0.166827	-0.786864	0.431362	0.644898	Tor1a	L2-3 IT CTX	Age_group_P28_vs_P14
BC005624	3790.83	0.225731	0.120493	1.87339	0.0610146	0.183774	BC005624	L2-3 IT CTX	Age_group_P28_vs_P14
Usp20	2499.26	-0.00468354	0.102673	-0.0456163	0.963616	0.984684	Usp20	L2-3 IT CTX	Age_group_P28_vs_P14
Fnbp1	5129.8	0.301192	0.114424	2.63223	0.00848258	0.0436689	Fnbp1	L2-3 IT CTX	Age_group_P28_vs_P14
D330023K18Rik	871.019	0.656968	0.151373	4.34005	1.42449e-05	0.000229376	D330023K18Rik	L2-3 IT CTX	Age_group_P28_vs_P14
Gpr107	2640.27	-0.218057	0.133883	-1.62871	0.103374	0.264763	Gpr107	L2-3 IT CTX	Age_group_P28_vs_P14
Ncs1	7094.29	-0.0867078	0.118259	-0.733202	0.463435	0.672451	Ncs1	L2-3 IT CTX	Age_group_P28_vs_P14
Hmcn2	23.2693	-0.445307	0.559353	-0.796111	0.425968	0.639481	Hmcn2	L2-3 IT CTX	Age_group_P28_vs_P14
Ass1	211.425	1.61717	0.528484	3.06002	0.00221323	0.0151283	Ass1	L2-3 IT CTX	Age_group_P28_vs_P14
Fubp3	2144.76	-0.0452083	0.122289	-0.369683	0.711619	0.851036	Fubp3	L2-3 IT CTX	Age_group_P28_vs_P14
Prdm12	14.8001	0.423254	0.683566	0.619185	0.535794	0.728283	Prdm12	L2-3 IT CTX	Age_group_P28_vs_P14
Exosc2	696.389	-0.0819587	0.134752	-0.608217	0.543043	0.732641	Exosc2	L2-3 IT CTX	Age_group_P28_vs_P14
Gm13427	369.096	-0.0901705	0.189265	-0.476426	0.633771	0.80212	Gm13427	L2-3 IT CTX	Age_group_P28_vs_P14
Abl1	2547.16	0.0286547	0.107687	0.266093	0.790168	0.898964	Abl1	L2-3 IT CTX	Age_group_P28_vs_P14
Fibcd1	510.366	-1.08384	0.222871	-4.86308	1.15574e-06	2.50606e-05	Fibcd1	L2-3 IT CTX	Age_group_P28_vs_P14
Lamc3	9.47562	0.814601	0.801297	1.0166	0.309342	0.530774	Lamc3	L2-3 IT CTX	Age_group_P28_vs_P14
Aif1l	7.95706	-0.108578	1.32666	-0.0818435	0.934771	0.971601	Aif1l	L2-3 IT CTX	Age_group_P28_vs_P14
Nup214	2104.95	0.265796	0.106317	2.50004	0.0124181	0.0584461	Nup214	L2-3 IT CTX	Age_group_P28_vs_P14
Fam78a	84.7124	1.9395	0.418483	4.6346	3.5763e-06	6.89387e-05	Fam78a	L2-3 IT CTX	Age_group_P28_vs_P14
Plpp7	1492.37	0.225924	0.0984585	2.29461	0.0217555	0.0889833	Plpp7	L2-3 IT CTX	Age_group_P28_vs_P14
Prrc2b	17627.8	-0.113737	0.11126	-1.02227	0.306654	0.527743	Prrc2b	L2-3 IT CTX	Age_group_P28_vs_P14
Gm13610	92.1625	-0.011008	0.235098	-0.0468233	0.962654	0.984001	Gm13610	L2-3 IT CTX	Age_group_P28_vs_P14
Pomt1	688.864	-0.170688	0.140693	-1.21319	0.225056	0.437388	Pomt1	L2-3 IT CTX	Age_group_P28_vs_P14
Uck1	1426.23	-0.54829	0.146121	-3.75232	0.000175209	0.00190985	Uck1	L2-3 IT CTX	Age_group_P28_vs_P14
Swi5	6829.55	0.247608	0.235382	1.05194	0.292825	0.513131	Swi5	L2-3 IT CTX	Age_group_P28_vs_P14
Golga2	2229.53	-0.082451	0.135897	-0.606715	0.54404	0.733593	Golga2	L2-3 IT CTX	Age_group_P28_vs_P14
Dnm1	22082.1	0.324534	0.284648	1.14012	0.254235	0.471086	Dnm1	L2-3 IT CTX	Age_group_P28_vs_P14
Ciz1	1509.48	0.215412	0.107185	2.00973	0.0444601	0.147717	Ciz1	L2-3 IT CTX	Age_group_P28_vs_P14
1110008P14Rik	15151.1	0.969637	0.268653	3.60925	0.000307083	0.00305626	1110008P14Rik	L2-3 IT CTX	Age_group_P28_vs_P14
Ptges2	1703.48	0.325755	0.183222	1.77792	0.0754164	0.212652	Ptges2	L2-3 IT CTX	Age_group_P28_vs_P14
Slc25a25	3065.24	0.304664	0.234838	1.29734	0.194514	0.397635	Slc25a25	L2-3 IT CTX	Age_group_P28_vs_P14
Naif1	197.64	0.175049	0.226502	0.772834	0.439621	0.651683	Naif1	L2-3 IT CTX	Age_group_P28_vs_P14
Fam102a	1235.52	0.362021	0.178314	2.03025	0.0423313	0.14305	Fam102a	L2-3 IT CTX	Age_group_P28_vs_P14
Dpm2	3563.35	-0.208993	0.181473	-1.15165	0.249467	0.465638	Dpm2	L2-3 IT CTX	Age_group_P28_vs_P14
9430097D07Rik	19.1247	1.09844	0.590057	1.86159	0.0626609	0.187177	9430097D07Rik	L2-3 IT CTX	Age_group_P28_vs_P14
Pip5kl1	116.495	0.468905	0.232432	2.01739	0.0436551	0.14586	Pip5kl1	L2-3 IT CTX	Age_group_P28_vs_P14
St6galnac4	883.952	-0.159113	0.149817	-1.06205	0.288215	0.508121	St6galnac4	L2-3 IT CTX	Age_group_P28_vs_P14
St6galnac6	3641.49	-0.976011	0.13292	-7.34287	2.09062e-13	1.73306e-11	St6galnac6	L2-3 IT CTX	Age_group_P28_vs_P14
Ak1	4234.93	-0.32324	0.180464	-1.79116	0.073268	0.20858	Ak1	L2-3 IT CTX	Age_group_P28_vs_P14
Eng	72.024	1.79615	0.456237	3.93688	8.25471e-05	0.00101402	Eng	L2-3 IT CTX	Age_group_P28_vs_P14
Fpgs	372.42	-0.262976	0.252045	-1.04337	0.296778	0.517556	Fpgs	L2-3 IT CTX	Age_group_P28_vs_P14
Cdk9	2418.36	0.255103	0.173355	1.47156	0.141139	0.324816	Cdk9	L2-3 IT CTX	Age_group_P28_vs_P14
Sh2d3c	657.755	0.399169	0.341073	1.17033	0.241867	0.456647	Sh2d3c	L2-3 IT CTX	Age_group_P28_vs_P14
6330409D20Rik	124.083	-0.345785	0.317218	-1.09005	0.27569	0.4936	6330409D20Rik	L2-3 IT CTX	Age_group_P28_vs_P14
Ttc16	224.01	0.453737	0.235958	1.92295	0.0544858	0.169387	Ttc16	L2-3 IT CTX	Age_group_P28_vs_P14
Tor2a	1137.94	0.0256545	0.175968	0.145791	0.884087	0.949006	Tor2a	L2-3 IT CTX	Age_group_P28_vs_P14
Ptrh1	122.761	-0.250704	0.239622	-1.04625	0.295446	0.51615	Ptrh1	L2-3 IT CTX	Age_group_P28_vs_P14
Cfap157	193.657	-0.174056	0.235662	-0.738581	0.460162	0.670036	Cfap157	L2-3 IT CTX	Age_group_P28_vs_P14
Stxbp1	42341.3	-0.103417	0.142326	-0.726619	0.46746	0.675551	Stxbp1	L2-3 IT CTX	Age_group_P28_vs_P14
Gm13524	318.89	1.74381	0.24051	7.25047	4.15317e-13	3.28084e-11	Gm13524	L2-3 IT CTX	Age_group_P28_vs_P14
Gm13523	26.8084	1.35219	0.519607	2.60234	0.00925911	0.0467447	Gm13523	L2-3 IT CTX	Age_group_P28_vs_P14
Fam129b	712.25	1.23976	0.321823	3.85232	0.000117006	0.00134915	Fam129b	L2-3 IT CTX	Age_group_P28_vs_P14
Lrsam1	838.363	-0.103509	0.204486	-0.506193	0.612721	0.785669	Lrsam1	L2-3 IT CTX	Age_group_P28_vs_P14
Rpl12	37425	-0.798909	0.114709	-6.96465	3.2923e-12	2.24054e-10	Rpl12	L2-3 IT CTX	Age_group_P28_vs_P14
Slc2a8	764.897	-0.272709	0.193386	-1.41018	0.158486	0.350021	Slc2a8	L2-3 IT CTX	Age_group_P28_vs_P14
Garnl3	15058.7	-0.201081	0.169463	-1.18657	0.235395	0.448992	Garnl3	L2-3 IT CTX	Age_group_P28_vs_P14
Ralgps1	7916.48	0.174179	0.16178	1.07664	0.28164	0.500738	Ralgps1	L2-3 IT CTX	Age_group_P28_vs_P14
Gm13528	65.9772	0.804445	0.346172	2.32383	0.0201346	0.0842	Gm13528	L2-3 IT CTX	Age_group_P28_vs_P14
Angptl2	504.734	0.081501	0.193982	0.420148	0.674377	0.827626	Angptl2	L2-3 IT CTX	Age_group_P28_vs_P14
Zbtb34	2517.26	-0.840981	0.233278	-3.60506	0.000312081	0.00309836	Zbtb34	L2-3 IT CTX	Age_group_P28_vs_P14
Zbtb43	1812.79	-0.366904	0.162391	-2.25939	0.0238591	0.0947054	Zbtb43	L2-3 IT CTX	Age_group_P28_vs_P14
Lmx1b	12.1936	0.914879	0.683399	1.33872	0.180663	0.380477	Lmx1b	L2-3 IT CTX	Age_group_P28_vs_P14
9430024E24Rik	6.35978	-0.693951	1.04745	-0.662514	0.507642	NA	9430024E24Rik	L2-3 IT CTX	Age_group_P28_vs_P14
Mvb12b	5297.9	-0.395152	0.140888	-2.80471	0.00503612	0.0290417	Mvb12b	L2-3 IT CTX	Age_group_P28_vs_P14
Nron	16.5317	0.237741	0.527015	0.45111	0.65191	0.813233	Nron	L2-3 IT CTX	Age_group_P28_vs_P14
Gm13404	19.6427	-2.85814	1.21248	-2.35727	0.0184096	0.0788693	Gm13404	L2-3 IT CTX	Age_group_P28_vs_P14
C230014O12Rik	120.59	-1.7639	0.393483	-4.48279	7.3675e-06	0.000130071	C230014O12Rik	L2-3 IT CTX	Age_group_P28_vs_P14
Pbx3	1174.47	-0.576039	0.26611	-2.16466	0.0304135	0.113307	Pbx3	L2-3 IT CTX	Age_group_P28_vs_P14
C79798	68.6845	-1.05797	0.399688	-2.64699	0.00812124	0.0421744	C79798	L2-3 IT CTX	Age_group_P28_vs_P14
Mapkap1	6583.11	-0.00914555	0.100038	-0.0914207	0.927158	0.967954	Mapkap1	L2-3 IT CTX	Age_group_P28_vs_P14
Gapvd1	8118.6	-0.18791	0.127247	-1.47673	0.139749	0.322759	Gapvd1	L2-3 IT CTX	Age_group_P28_vs_P14
Hspa5	4018.95	0.59635	0.275677	2.16322	0.0305244	0.113556	Hspa5	L2-3 IT CTX	Age_group_P28_vs_P14
Rabepk	1235.24	-0.184402	0.122199	-1.50904	0.131289	0.309393	Rabepk	L2-3 IT CTX	Age_group_P28_vs_P14
Fbxw2	7491.36	-0.0713636	0.124491	-0.573244	0.566479	0.749948	Fbxw2	L2-3 IT CTX	Age_group_P28_vs_P14
Psmd5	2107.74	0.0288691	0.0958166	0.301295	0.763189	0.88264	Psmd5	L2-3 IT CTX	Age_group_P28_vs_P14
Cutal	6.36095	-0.524872	0.809133	-0.648684	0.516543	NA	Cutal	L2-3 IT CTX	Age_group_P28_vs_P14
Phf19	7.65839	0.128831	0.969793	0.132844	0.894317	0.95417	Phf19	L2-3 IT CTX	Age_group_P28_vs_P14
AI182371	12.3927	1.29873	0.638238	2.03486	0.0418646	0.141925	AI182371	L2-3 IT CTX	Age_group_P28_vs_P14
Cntrl	759.425	0.386981	0.211386	1.83069	0.0671471	0.196772	Cntrl	L2-3 IT CTX	Age_group_P28_vs_P14
Rab14	15939.1	0.0161929	0.106701	0.15176	0.879377	0.946219	Rab14	L2-3 IT CTX	Age_group_P28_vs_P14
Gsn	431.982	-1.55283	0.189621	-8.18913	2.63112e-16	3.51002e-14	Gsn	L2-3 IT CTX	Age_group_P28_vs_P14
Stom	6.86025	1.12683	1.08992	1.03386	0.301201	0.521881	Stom	L2-3 IT CTX	Age_group_P28_vs_P14
Ggta1	24.9757	2.3397	0.60357	3.87644	0.000105998	0.0012443	Ggta1	L2-3 IT CTX	Age_group_P28_vs_P14
Gm13446	368.893	-1.0436	1.03834	-1.00507	0.314865	0.535967	Gm13446	L2-3 IT CTX	Age_group_P28_vs_P14
Dab2ip	6043.1	-0.0398063	0.199753	-0.199278	0.842046	0.926034	Dab2ip	L2-3 IT CTX	Age_group_P28_vs_P14
Ttll11	5844.41	1.04221	0.183401	5.6827	1.32587e-08	4.653e-07	Ttll11	L2-3 IT CTX	Age_group_P28_vs_P14
9030204H09Rik	36.0046	-0.553791	0.536645	-1.03195	0.302095	0.522774	9030204H09Rik	L2-3 IT CTX	Age_group_P28_vs_P14
Ndufa8	4864.93	0.0808111	0.229238	0.352521	0.724447	0.858478	Ndufa8	L2-3 IT CTX	Age_group_P28_vs_P14
Morn5	16.8185	-0.45015	0.629152	-0.715487	0.474308	0.680808	Morn5	L2-3 IT CTX	Age_group_P28_vs_P14
Lhx6	42.1687	-1.02442	0.656772	-1.55977	0.118813	0.290177	Lhx6	L2-3 IT CTX	Age_group_P28_vs_P14
Rbm18	3338.95	-0.241398	0.104509	-2.30983	0.0208974	0.0865623	Rbm18	L2-3 IT CTX	Age_group_P28_vs_P14
Mrrf	852.972	-0.0106062	0.141282	-0.0750711	0.940158	0.974096	Mrrf	L2-3 IT CTX	Age_group_P28_vs_P14
Gm13429	21.2683	-0.364783	0.644953	-0.565597	0.571668	0.75371	Gm13429	L2-3 IT CTX	Age_group_P28_vs_P14
Gm13431	7.27418	-1.86404	1.35138	-1.37936	0.167784	0.362722	Gm13431	L2-3 IT CTX	Age_group_P28_vs_P14
Ptgs1	69.8303	4.50655	0.653182	6.89937	5.22336e-12	3.43854e-10	Ptgs1	L2-3 IT CTX	Age_group_P28_vs_P14
Olfr338	8.30688	-1.35902	0.848503	-1.60167	0.109228	0.274553	Olfr338	L2-3 IT CTX	Age_group_P28_vs_P14
Pdcl	866.035	0.0206501	0.191203	0.108001	0.913995	0.963231	Pdcl	L2-3 IT CTX	Age_group_P28_vs_P14
Rc3h2	9867.09	-0.106495	0.105469	-1.00973	0.312625	0.53396	Rc3h2	L2-3 IT CTX	Age_group_P28_vs_P14
Zbtb6	1146.38	-0.242503	0.177034	-1.36981	0.170746	0.366724	Zbtb6	L2-3 IT CTX	Age_group_P28_vs_P14
Zbtb26	454.038	0.22367	0.175966	1.2711	0.203694	0.410872	Zbtb26	L2-3 IT CTX	Age_group_P28_vs_P14
Rabgap1	10208.7	-0.0325868	0.133755	-0.24363	0.807517	0.909055	Rabgap1	L2-3 IT CTX	Age_group_P28_vs_P14
Strbp	46864.7	0.0622321	0.131907	0.471788	0.637078	0.80399	Strbp	L2-3 IT CTX	Age_group_P28_vs_P14
Gpr21	393.316	-0.246774	0.304433	-0.810601	0.417595	0.63266	Gpr21	L2-3 IT CTX	Age_group_P28_vs_P14
Crb2	132.571	-1.09886	0.257166	-4.27298	1.92877e-05	0.000300489	Crb2	L2-3 IT CTX	Age_group_P28_vs_P14
Dennd1a	21117.6	-0.110083	0.154572	-0.712177	0.476355	0.682575	Dennd1a	L2-3 IT CTX	Age_group_P28_vs_P14
Lhx2	8973.3	-0.617727	0.143971	-4.29064	1.7816e-05	0.000280161	Lhx2	L2-3 IT CTX	Age_group_P28_vs_P14
Gm27197	100.727	0.738689	0.312711	2.36221	0.0181664	0.0780931	Gm27197	L2-3 IT CTX	Age_group_P28_vs_P14
Gm13584	260.178	0.285614	0.267055	1.0695	0.284845	0.504521	Gm13584	L2-3 IT CTX	Age_group_P28_vs_P14
Gm13589	69.8341	0.319424	0.304344	1.04955	0.293926	0.514453	Gm13589	L2-3 IT CTX	Age_group_P28_vs_P14
Nek6	1692.42	-0.774186	0.17121	-4.52184	6.13053e-06	0.000110459	Nek6	L2-3 IT CTX	Age_group_P28_vs_P14
Psmb7	3129.96	-0.0441465	0.161889	-0.272696	0.785087	0.89521	Psmb7	L2-3 IT CTX	Age_group_P28_vs_P14
Nr5a1	10.324	0.454202	0.599409	0.757749	0.448601	0.659245	Nr5a1	L2-3 IT CTX	Age_group_P28_vs_P14
Nr5a1os	8.72685	-0.244715	0.774663	-0.315899	0.752079	0.876273	Nr5a1os	L2-3 IT CTX	Age_group_P28_vs_P14
Nr6a1	5373.16	0.36594	0.165614	2.2096	0.0271329	0.104187	Nr6a1	L2-3 IT CTX	Age_group_P28_vs_P14
Nr6a1os	520.732	0.568013	0.239786	2.36883	0.0178443	0.0769878	Nr6a1os	L2-3 IT CTX	Age_group_P28_vs_P14
Olfml2a	35.7547	1.0022	0.582093	1.72172	0.0851204	0.231087	Olfml2a	L2-3 IT CTX	Age_group_P28_vs_P14
Wdr38	160.572	0.303214	0.240709	1.25967	0.207787	0.416052	Wdr38	L2-3 IT CTX	Age_group_P28_vs_P14
Rpl35	11308.1	-0.816368	0.299531	-2.72549	0.00642061	0.035396	Rpl35	L2-3 IT CTX	Age_group_P28_vs_P14
Arpc5l	10307.5	-0.0141533	0.204409	-0.0692401	0.944798	0.976208	Arpc5l	L2-3 IT CTX	Age_group_P28_vs_P14
Golga1	3396.58	-0.0119996	0.129703	-0.0925161	0.926288	0.967597	Golga1	L2-3 IT CTX	Age_group_P28_vs_P14
Scai	13941.1	-0.282828	0.136015	-2.07938	0.0375822	0.131598	Scai	L2-3 IT CTX	Age_group_P28_vs_P14
Ppp6c	3950.73	-0.2115	0.137385	-1.53947	0.123689	0.297716	Ppp6c	L2-3 IT CTX	Age_group_P28_vs_P14
Lrp1b	106916	0.117122	0.178076	0.657707	0.510727	0.708545	Lrp1b	L2-3 IT CTX	Age_group_P28_vs_P14
Kynu	12.8103	0.895907	0.714566	1.25378	0.209923	0.418599	Kynu	L2-3 IT CTX	Age_group_P28_vs_P14
Arhgap15	557.915	0.585212	0.306679	1.90822	0.0563626	0.173587	Arhgap15	L2-3 IT CTX	Age_group_P28_vs_P14
Gtdc1	15393.3	-0.0548326	0.166296	-0.329729	0.741605	0.869824	Gtdc1	L2-3 IT CTX	Age_group_P28_vs_P14
Zeb2	28557.2	-0.171857	0.164894	-1.04223	0.297305	0.517802	Zeb2	L2-3 IT CTX	Age_group_P28_vs_P14
Zeb2os	380.993	0.251354	0.226276	1.11083	0.266641	0.484211	Zeb2os	L2-3 IT CTX	Age_group_P28_vs_P14
Gm28643	6.11749	-2.09474	1.0747	-1.94913	0.0512796	NA	Gm28643	L2-3 IT CTX	Age_group_P28_vs_P14
Gm13470	7.93079	-1.66951	1.15574	-1.44454	0.148588	0.335405	Gm13470	L2-3 IT CTX	Age_group_P28_vs_P14
Gm13481	624.614	-0.716152	0.329038	-2.1765	0.0295176	0.110851	Gm13481	L2-3 IT CTX	Age_group_P28_vs_P14
Acvr2a	10590.3	-0.47358	0.172082	-2.75206	0.00592217	0.0331839	Acvr2a	L2-3 IT CTX	Age_group_P28_vs_P14
Orc4	3510.05	0.141308	0.11853	1.19216	0.233197	0.447085	Orc4	L2-3 IT CTX	Age_group_P28_vs_P14
Mbd5	20169.9	-0.0622579	0.139889	-0.445053	0.656282	0.81624	Mbd5	L2-3 IT CTX	Age_group_P28_vs_P14
Epc2	5750.09	0.23691	0.128299	1.84655	0.064813	0.192109	Epc2	L2-3 IT CTX	Age_group_P28_vs_P14
Kif5c	32106	0.0515546	0.132604	0.388786	0.697434	0.842425	Kif5c	L2-3 IT CTX	Age_group_P28_vs_P14
Lypd6b	426.289	-2.05824	0.223991	-9.18895	3.96683e-20	8.41135e-18	Lypd6b	L2-3 IT CTX	Age_group_P28_vs_P14
Gm13480	3.33154	-0.0744159	1.08869	-0.0683535	0.945504	NA	Gm13480	L2-3 IT CTX	Age_group_P28_vs_P14
Lypd6	312.693	-2.04081	0.253084	-8.06378	7.39687e-16	9.25482e-14	Lypd6	L2-3 IT CTX	Age_group_P28_vs_P14
Mmadhc	1361.95	-0.0721056	0.123378	-0.58443	0.558931	0.744379	Mmadhc	L2-3 IT CTX	Age_group_P28_vs_P14
Gm13483	296.123	0.0717947	0.164508	0.43642	0.662532	0.820134	Gm13483	L2-3 IT CTX	Age_group_P28_vs_P14
Rnd3	1112.4	1.82373	0.399399	4.56617	4.96706e-06	9.23883e-05	Rnd3	L2-3 IT CTX	Age_group_P28_vs_P14
Gm13497	8.83716	-0.0421357	1.23693	-0.0340646	0.972826	0.988571	Gm13497	L2-3 IT CTX	Age_group_P28_vs_P14
Rbm43	643.507	0.911325	0.218634	4.16826	3.06934e-05	0.0004429	Rbm43	L2-3 IT CTX	Age_group_P28_vs_P14
Nmi	15.8449	4.38196	0.779243	5.62335	1.87294e-08	6.37304e-07	Nmi	L2-3 IT CTX	Age_group_P28_vs_P14
Tnfaip6	403.114	5.63821	1.21006	4.65945	3.17058e-06	6.23712e-05	Tnfaip6	L2-3 IT CTX	Age_group_P28_vs_P14
Rif1	2522.96	0.848127	0.207602	4.08535	4.40106e-05	0.000600644	Rif1	L2-3 IT CTX	Age_group_P28_vs_P14
Neb	203.958	-0.732388	0.282264	-2.59469	0.00946755	0.0474768	Neb	L2-3 IT CTX	Age_group_P28_vs_P14
Gm13522	16.9971	-2.07944	0.760093	-2.73577	0.0062234	0.0345157	Gm13522	L2-3 IT CTX	Age_group_P28_vs_P14
Arl5a	5965.42	-0.249319	0.101006	-2.46837	0.0135732	0.0627393	Arl5a	L2-3 IT CTX	Age_group_P28_vs_P14
A430018G15Rik	274.449	0.307893	0.23009	1.33814	0.18085	0.380792	A430018G15Rik	L2-3 IT CTX	Age_group_P28_vs_P14
Cacnb4	32091.8	0.3848	0.171942	2.23796	0.0252234	0.0986794	Cacnb4	L2-3 IT CTX	Age_group_P28_vs_P14
Stam2	2213.18	-0.0333233	0.117218	-0.284285	0.776192	0.890338	Stam2	L2-3 IT CTX	Age_group_P28_vs_P14
Fmnl2	11141.4	0.305596	0.15854	1.92756	0.0539102	0.168263	Fmnl2	L2-3 IT CTX	Age_group_P28_vs_P14
Prpf40a	6486.36	-0.128728	0.133966	-0.960897	0.336604	0.558096	Prpf40a	L2-3 IT CTX	Age_group_P28_vs_P14
Arl6ip6	949.976	-0.196194	0.155288	-1.26342	0.206439	0.414325	Arl6ip6	L2-3 IT CTX	Age_group_P28_vs_P14
Rprm	646.625	0.28407	0.343874	0.826088	0.408754	0.624636	Rprm	L2-3 IT CTX	Age_group_P28_vs_P14
Galnt13	11319.1	0.130601	0.194356	0.671968	0.501604	0.701688	Galnt13	L2-3 IT CTX	Age_group_P28_vs_P14
Gm14033	57.8427	-0.321009	0.371054	-0.865129	0.386968	0.605404	Gm14033	L2-3 IT CTX	Age_group_P28_vs_P14
Kcnj3	20846	0.111855	0.20001	0.559247	0.575993	0.757116	Kcnj3	L2-3 IT CTX	Age_group_P28_vs_P14
Nr4a2	966.717	3.51042	0.933357	3.76107	0.000169188	0.00185728	Nr4a2	L2-3 IT CTX	Age_group_P28_vs_P14
BB557941	50.2833	0.779878	0.422433	1.84616	0.0648693	0.192109	BB557941	L2-3 IT CTX	Age_group_P28_vs_P14
4930555B11Rik	9.47719	0.343227	0.816673	0.420274	0.674285	0.827626	4930555B11Rik	L2-3 IT CTX	Age_group_P28_vs_P14
A930012O16Rik	15.383	0.0568356	0.631614	0.0899847	0.928299	0.96831	A930012O16Rik	L2-3 IT CTX	Age_group_P28_vs_P14
Gpd2	7473.8	-0.382122	0.151078	-2.5293	0.0114291	0.0547642	Gpd2	L2-3 IT CTX	Age_group_P28_vs_P14
Ermn	7.68812	0.43002	1.21228	0.354719	0.7228	0.857485	Ermn	L2-3 IT CTX	Age_group_P28_vs_P14
Cytip	5.53022	0.135089	0.982785	0.137456	0.890671	NA	Cytip	L2-3 IT CTX	Age_group_P28_vs_P14
Acvr1c	1664.14	2.18472	0.202349	10.7968	3.56465e-27	2.24394e-24	Acvr1c	L2-3 IT CTX	Age_group_P28_vs_P14
Gm13544	12.033	2.71044	0.651661	4.15928	3.19248e-05	0.000457391	Gm13544	L2-3 IT CTX	Age_group_P28_vs_P14
Acvr1	6353.35	0.492719	0.177568	2.77482	0.00552315	0.0312787	Acvr1	L2-3 IT CTX	Age_group_P28_vs_P14
Upp2	9738.32	0.287346	0.145574	1.97388	0.0483953	0.156682	Upp2	L2-3 IT CTX	Age_group_P28_vs_P14
Gm13558	3.90099	-0.765524	1.05821	-0.723415	0.469425	NA	Gm13558	L2-3 IT CTX	Age_group_P28_vs_P14
Ccdc148	6004.31	-0.108764	0.245892	-0.442322	0.658256	0.817252	Ccdc148	L2-3 IT CTX	Age_group_P28_vs_P14
Gm11099	1102.9	-0.355082	0.217148	-1.63521	0.102006	0.262171	Gm11099	L2-3 IT CTX	Age_group_P28_vs_P14
Pkp4	12899.7	-0.285782	0.143429	-1.99249	0.0463171	0.151981	Pkp4	L2-3 IT CTX	Age_group_P28_vs_P14
5330411J11Rik	28.6822	-0.289774	0.568743	-0.509498	0.610403	0.783631	5330411J11Rik	L2-3 IT CTX	Age_group_P28_vs_P14
Tanc1	471.065	1.62759	0.384334	4.23482	2.28738e-05	0.000349332	Tanc1	L2-3 IT CTX	Age_group_P28_vs_P14
Wdsub1	423.748	0.240482	0.144902	1.65962	0.0969909	0.253189	Wdsub1	L2-3 IT CTX	Age_group_P28_vs_P14
Baz2b	9664.6	0.128043	0.135546	0.944651	0.344837	0.565852	Baz2b	L2-3 IT CTX	Age_group_P28_vs_P14
Gm13572	17.2902	0.112848	0.578056	0.195219	0.845221	0.927079	Gm13572	L2-3 IT CTX	Age_group_P28_vs_P14
Gm13620	17.061	1.14911	0.543065	2.11598	0.0343468	0.123418	Gm13620	L2-3 IT CTX	Age_group_P28_vs_P14
2026-03-07	4781.19	-0.163018	0.158896	-1.02594	0.30492	0.525702	2026-03-07	L2-3 IT CTX	Age_group_P28_vs_P14
Cd302	808.261	0.465319	0.358764	1.29701	0.194629	0.397789	Cd302	L2-3 IT CTX	Age_group_P28_vs_P14
Ly75	15.7976	1.14935	0.665657	1.72664	0.0842331	0.229358	Ly75	L2-3 IT CTX	Age_group_P28_vs_P14
Gm13571	6.66061	2.05144	0.932253	2.20051	0.0277704	0.105908	Gm13571	L2-3 IT CTX	Age_group_P28_vs_P14
Pla2r1	8.3827	0.336816	0.833805	0.403951	0.686249	0.835141	Pla2r1	L2-3 IT CTX	Age_group_P28_vs_P14
Itgb6	91.1982	2.58792	0.475085	5.44728	5.11472e-08	1.55636e-06	Itgb6	L2-3 IT CTX	Age_group_P28_vs_P14
Rbms1	5246.31	-0.0277239	0.19273	-0.143849	0.88562	0.949718	Rbms1	L2-3 IT CTX	Age_group_P28_vs_P14
Tank	1069.58	0.121173	0.157481	0.769443	0.44163	0.65338	Tank	L2-3 IT CTX	Age_group_P28_vs_P14
Psmd14	5674.45	0.120308	0.0966339	1.24499	0.213135	0.422677	Psmd14	L2-3 IT CTX	Age_group_P28_vs_P14
Tbr1	3588.49	0.270829	0.130246	2.07937	0.0375834	0.131598	Tbr1	L2-3 IT CTX	Age_group_P28_vs_P14
Slc4a10	20073.7	0.509986	0.171649	2.9711	0.00296735	0.0190789	Slc4a10	L2-3 IT CTX	Age_group_P28_vs_P14
Dpp4	102.837	-0.98909	0.349871	-2.82701	0.00469848	0.0274019	Dpp4	L2-3 IT CTX	Age_group_P28_vs_P14
Gm13561	72.6752	0.184051	0.324716	0.566806	0.570846	0.753004	Gm13561	L2-3 IT CTX	Age_group_P28_vs_P14
Fap	333.009	1.4299	0.325924	4.38724	1.148e-05	0.000190175	Fap	L2-3 IT CTX	Age_group_P28_vs_P14
Ifih1	61.0068	0.339836	0.283796	1.19747	0.231125	0.444467	Ifih1	L2-3 IT CTX	Age_group_P28_vs_P14
Gca	871.777	0.417198	0.22786	1.83094	0.0671095	0.196719	Gca	L2-3 IT CTX	Age_group_P28_vs_P14
Kcnh7	101594	-0.109025	0.153615	-0.709728	0.477873	0.683976	Kcnh7	L2-3 IT CTX	Age_group_P28_vs_P14
Gm13569	10.6616	0.447345	0.683678	0.654322	0.512904	0.710064	Gm13569	L2-3 IT CTX	Age_group_P28_vs_P14
Grb14	4755.7	-0.954021	0.175132	-5.44743	5.11036e-08	1.55636e-06	Grb14	L2-3 IT CTX	Age_group_P28_vs_P14
Cobll1	46.4618	0.377583	0.415848	0.907982	0.363888	0.583007	Cobll1	L2-3 IT CTX	Age_group_P28_vs_P14
Slc38a11	11.8456	0.403139	0.685261	0.5883	0.556331	0.742304	Slc38a11	L2-3 IT CTX	Age_group_P28_vs_P14
Scn3a	13445.6	-0.453527	0.174848	-2.59383	0.00949136	0.0475607	Scn3a	L2-3 IT CTX	Age_group_P28_vs_P14
Gm13595	120.034	-0.436411	0.285177	-1.53032	0.125938	0.301151	Gm13595	L2-3 IT CTX	Age_group_P28_vs_P14
Scn2a	48273.4	-0.315262	0.164323	-1.91855	0.0550411	0.170655	Scn2a	L2-3 IT CTX	Age_group_P28_vs_P14
Csrnp3	18023.8	-0.18859	0.122322	-1.54174	0.123137	0.296813	Csrnp3	L2-3 IT CTX	Age_group_P28_vs_P14
Gm13619	60.189	-0.612973	0.557349	-1.0998	0.271419	0.488945	Gm13619	L2-3 IT CTX	Age_group_P28_vs_P14
Gm13617	85.8094	0.325425	0.263689	1.23412	0.217157	0.427481	Gm13617	L2-3 IT CTX	Age_group_P28_vs_P14
Galnt3	835.068	-0.2172	0.215275	-1.00894	0.313003	0.534323	Galnt3	L2-3 IT CTX	Age_group_P28_vs_P14
Gm28638	20.3405	0.877692	0.50081	1.75255	0.0796799	0.220939	Gm28638	L2-3 IT CTX	Age_group_P28_vs_P14
Ttc21b	2171.98	0.0856742	0.219191	0.390865	0.695897	0.841437	Ttc21b	L2-3 IT CTX	Age_group_P28_vs_P14
Scn1a	20297.9	-0.160341	0.237468	-0.675214	0.49954	0.699919	Scn1a	L2-3 IT CTX	Age_group_P28_vs_P14
Gm13630	713.763	-0.263224	0.286276	-0.919477	0.357846	0.5789	Gm13630	L2-3 IT CTX	Age_group_P28_vs_P14
Gm13629	344.743	0.528415	0.271517	1.94616	0.0516357	0.163674	Gm13629	L2-3 IT CTX	Age_group_P28_vs_P14
Scn9a	773.757	0.569989	0.62739	0.908509	0.36361	0.582793	Scn9a	L2-3 IT CTX	Age_group_P28_vs_P14
Scn7a	11.6135	2.03324	0.729717	2.78634	0.00533074	0.0303987	Scn7a	L2-3 IT CTX	Age_group_P28_vs_P14
Xirp2	82.6502	0.456466	0.30247	1.50913	0.131267	0.309376	Xirp2	L2-3 IT CTX	Age_group_P28_vs_P14
Gm13599	4.10111	-1.49671	1.14915	-1.30245	0.192762	NA	Gm13599	L2-3 IT CTX	Age_group_P28_vs_P14
Gm13601	322.146	0.579885	0.326389	1.77667	0.0756229	0.213056	Gm13601	L2-3 IT CTX	Age_group_P28_vs_P14
B3galt1	29832.4	0.341214	0.189184	1.80361	0.0712927	0.204634	B3galt1	L2-3 IT CTX	Age_group_P28_vs_P14
Gm26743	41.0411	0.430685	0.371695	1.15871	0.246575	0.461876	Gm26743	L2-3 IT CTX	Age_group_P28_vs_P14
Stk39	5407.47	0.579451	0.147809	3.92026	8.84521e-05	0.00107014	Stk39	L2-3 IT CTX	Age_group_P28_vs_P14
4932414N04Rik	26.7104	0.257367	0.405712	0.63436	0.525846	0.720637	4932414N04Rik	L2-3 IT CTX	Age_group_P28_vs_P14
Cers6	11282.8	0.0903599	0.186497	0.484511	0.628023	0.798063	Cers6	L2-3 IT CTX	Age_group_P28_vs_P14
Nostrin	120.18	-0.335073	0.298289	-1.12332	0.261302	0.478951	Nostrin	L2-3 IT CTX	Age_group_P28_vs_P14
Spc25	57.3967	0.772533	0.452111	1.70873	0.0875018	0.235322	Spc25	L2-3 IT CTX	Age_group_P28_vs_P14
G6pc2	6.58202	-1.68422	1.14765	-1.46753	0.142231	0.326507	G6pc2	L2-3 IT CTX	Age_group_P28_vs_P14
Abcb11	7.15233	2.19294	0.921202	2.38052	0.0172881	0.0751677	Abcb11	L2-3 IT CTX	Age_group_P28_vs_P14
Lrp2	8.52086	-0.210822	0.816381	-0.25824	0.796222	0.902441	Lrp2	L2-3 IT CTX	Age_group_P28_vs_P14
Bbs5	2003.51	-0.0772799	0.14938	-0.517336	0.604922	0.778977	Bbs5	L2-3 IT CTX	Age_group_P28_vs_P14
Klhl41	84.449	-0.592298	0.362235	-1.63512	0.102023	0.262171	Klhl41	L2-3 IT CTX	Age_group_P28_vs_P14
Fastkd1	735.544	-0.0825083	0.191047	-0.431875	0.665832	0.822551	Fastkd1	L2-3 IT CTX	Age_group_P28_vs_P14
Ppig	10513	0.226895	0.137933	1.64497	0.0999769	0.258371	Ppig	L2-3 IT CTX	Age_group_P28_vs_P14
Ccdc173	1799.63	-0.476736	0.153909	-3.09753	0.00195143	0.0136634	Ccdc173	L2-3 IT CTX	Age_group_P28_vs_P14
Phospho2	1569.11	-0.067214	0.156351	-0.429892	0.667274	0.823283	Phospho2	L2-3 IT CTX	Age_group_P28_vs_P14
Klhl23	13098.7	-0.96968	0.13636	-7.11117	1.15066e-12	8.61666e-11	Klhl23	L2-3 IT CTX	Age_group_P28_vs_P14
Ssb	5287.55	0.248929	0.148713	1.67389	0.094153	0.247989	Ssb	L2-3 IT CTX	Age_group_P28_vs_P14
Mettl5	729.392	0.141338	0.125622	1.1251	0.260546	0.477951	Mettl5	L2-3 IT CTX	Age_group_P28_vs_P14
Gm13625	119.105	-0.0355157	0.452112	-0.0785549	0.937387	0.972784	Gm13625	L2-3 IT CTX	Age_group_P28_vs_P14
Mettl5os	174.393	0.369485	0.20589	1.79457	0.0727217	0.207523	Mettl5os	L2-3 IT CTX	Age_group_P28_vs_P14
Ubr3	13551.6	-0.22483	0.129723	-1.73315	0.0830682	0.227354	Ubr3	L2-3 IT CTX	Age_group_P28_vs_P14
Myo3b	125.723	-0.123989	0.310456	-0.399378	0.689615	0.837701	Myo3b	L2-3 IT CTX	Age_group_P28_vs_P14
Gad1os	14.5697	-0.445425	0.684579	-0.650656	0.515269	0.712198	Gad1os	L2-3 IT CTX	Age_group_P28_vs_P14
Erich2	42.4364	-0.345143	0.494378	-0.698134	0.485093	0.688917	Erich2	L2-3 IT CTX	Age_group_P28_vs_P14
Gad1	192.396	0.501308	0.436042	1.14968	0.250276	0.466418	Gad1	L2-3 IT CTX	Age_group_P28_vs_P14
Gm26558	38.1054	0.364369	0.539201	0.675757	0.499195	0.69963	Gm26558	L2-3 IT CTX	Age_group_P28_vs_P14
Gorasp2	4199.7	-0.0615054	0.109015	-0.56419	0.572625	0.754383	Gorasp2	L2-3 IT CTX	Age_group_P28_vs_P14
Tlk1	14698.3	-0.125594	0.131892	-0.95225	0.34097	0.561841	Tlk1	L2-3 IT CTX	Age_group_P28_vs_P14
Mettl8	1471.56	-0.1947	0.130144	-1.49603	0.134646	0.314544	Mettl8	L2-3 IT CTX	Age_group_P28_vs_P14
Dcaf17	3074.43	0.0143827	0.169033	0.0850879	0.932192	0.97047	Dcaf17	L2-3 IT CTX	Age_group_P28_vs_P14
Cybrd1	15.201	-0.646708	0.655584	-0.986462	0.323906	0.544866	Cybrd1	L2-3 IT CTX	Age_group_P28_vs_P14
Dync1i2	15238	0.339917	0.158314	2.14711	0.0317849	0.116847	Dync1i2	L2-3 IT CTX	Age_group_P28_vs_P14
Slc25a12	8969.04	-0.173102	0.128537	-1.34671	0.178075	0.376444	Slc25a12	L2-3 IT CTX	Age_group_P28_vs_P14
Hat1	699.925	-0.0405897	0.148082	-0.274102	0.784006	0.894637	Hat1	L2-3 IT CTX	Age_group_P28_vs_P14
Metap1d	1151.57	-0.00749488	0.136704	-0.0548257	0.956277	0.981067	Metap1d	L2-3 IT CTX	Age_group_P28_vs_P14
Dlx1as	70.5379	-0.175042	0.328318	-0.533147	0.593932	0.770192	Dlx1as	L2-3 IT CTX	Age_group_P28_vs_P14
Dlx1	47.224	-0.955806	0.500215	-1.91079	0.0560316	0.172851	Dlx1	L2-3 IT CTX	Age_group_P28_vs_P14
Dlx2	15.4899	-0.813317	0.886949	-0.916983	0.359152	0.580079	Dlx2	L2-3 IT CTX	Age_group_P28_vs_P14
Itga6	88.2971	1.87154	0.503942	3.7138	0.000204168	0.00216461	Itga6	L2-3 IT CTX	Age_group_P28_vs_P14
Pdk1	3528.75	0.504378	0.156937	3.21389	0.00130952	0.0099958	Pdk1	L2-3 IT CTX	Age_group_P28_vs_P14
Rapgef4	11900	0.376441	0.123148	3.05683	0.0022369	0.0152591	Rapgef4	L2-3 IT CTX	Age_group_P28_vs_P14
Rapgef4os1	1050.96	0.13775	0.212774	0.647398	0.517374	0.713581	Rapgef4os1	L2-3 IT CTX	Age_group_P28_vs_P14
Rapgef4os2	79.0308	0.730841	0.268282	2.72415	0.00644668	0.0355299	Rapgef4os2	L2-3 IT CTX	Age_group_P28_vs_P14
Rapgef4os3	18.4498	-0.301321	0.538923	-0.559117	0.576082	0.757138	Rapgef4os3	L2-3 IT CTX	Age_group_P28_vs_P14
Map3k20	136.956	0.252084	0.270668	0.931339	0.351678	0.572507	Map3k20	L2-3 IT CTX	Age_group_P28_vs_P14
6430710C18Rik	8.40038	0.898621	0.744776	1.20656	0.2276	0.440395	6430710C18Rik	L2-3 IT CTX	Age_group_P28_vs_P14
Sp3	2817.02	0.0779383	0.112225	0.694482	0.48738	0.690855	Sp3	L2-3 IT CTX	Age_group_P28_vs_P14
Gm11084	157.964	0.292542	0.249517	1.17243	0.241023	0.455606	Gm11084	L2-3 IT CTX	Age_group_P28_vs_P14
Sp3os	1556.95	-0.260593	0.126475	-2.06044	0.0393567	0.135963	Sp3os	L2-3 IT CTX	Age_group_P28_vs_P14
Ola1	6707.19	-0.107769	0.099355	-1.08468	0.278062	0.496171	Ola1	L2-3 IT CTX	Age_group_P28_vs_P14
Sp9	21.2227	-0.736601	0.558263	-1.31945	0.187018	0.387901	Sp9	L2-3 IT CTX	Age_group_P28_vs_P14
Cir1	2867.37	0.173899	0.115041	1.51163	0.130628	0.308472	Cir1	L2-3 IT CTX	Age_group_P28_vs_P14
Scrn3	622.188	0.231349	0.195645	1.1825	0.237008	0.451001	Scrn3	L2-3 IT CTX	Age_group_P28_vs_P14
Gpr155	1665.31	-0.132457	0.172291	-0.768796	0.442014	0.653413	Gpr155	L2-3 IT CTX	Age_group_P28_vs_P14
Gm13703	66.4424	-0.346211	0.354161	-0.977553	0.328296	0.549268	Gm13703	L2-3 IT CTX	Age_group_P28_vs_P14
Gm13709	13.4023	0.148778	0.633928	0.234693	0.814447	0.912348	Gm13709	L2-3 IT CTX	Age_group_P28_vs_P14
D230022J07Rik	93.7919	0.768103	0.310108	2.47689	0.0132532	0.0616282	D230022J07Rik	L2-3 IT CTX	Age_group_P28_vs_P14
Wipf1	235.777	1.92694	0.27757	6.94217	3.86116e-12	2.59264e-10	Wipf1	L2-3 IT CTX	Age_group_P28_vs_P14
Gm13708	7.03427	1.56713	0.884101	1.77257	0.0762995	0.214452	Gm13708	L2-3 IT CTX	Age_group_P28_vs_P14
Chrna1	11.9931	0.0230646	0.640041	0.0360361	0.971254	0.988078	Chrna1	L2-3 IT CTX	Age_group_P28_vs_P14
Chrna1os	128.637	0.321369	0.363546	0.883985	0.376704	0.595397	Chrna1os	L2-3 IT CTX	Age_group_P28_vs_P14
Chn1os3	176.806	-0.113214	0.195678	-0.578574	0.562877	0.746992	Chn1os3	L2-3 IT CTX	Age_group_P28_vs_P14
Chn1	48639.2	0.176986	0.193849	0.913011	0.361237	0.581617	Chn1	L2-3 IT CTX	Age_group_P28_vs_P14
Chn1os1	39.3276	0.264009	0.359994	0.73337	0.463333	0.672451	Chn1os1	L2-3 IT CTX	Age_group_P28_vs_P14
Atf2	13778.2	0.092066	0.107029	0.860196	0.389681	0.607725	Atf2	L2-3 IT CTX	Age_group_P28_vs_P14
Atp5g3	9344.41	-0.0292909	0.233629	-0.125373	0.900228	0.956546	Atp5g3	L2-3 IT CTX	Age_group_P28_vs_P14
A630050E04Rik	10.7464	0.933672	0.643502	1.45092	0.146801	0.332676	A630050E04Rik	L2-3 IT CTX	Age_group_P28_vs_P14
Gm13667	12.1896	0.691202	0.703943	0.9819	0.326149	0.546887	Gm13667	L2-3 IT CTX	Age_group_P28_vs_P14
4930441J16Rik	17.3887	-0.0832083	0.586631	-0.141841	0.887206	0.950631	4930441J16Rik	L2-3 IT CTX	Age_group_P28_vs_P14
Lnpk	8125.17	-0.00948471	0.129083	-0.0734774	0.941426	0.974793	Lnpk	L2-3 IT CTX	Age_group_P28_vs_P14
Mtx2	2861.47	0.0429546	0.124248	0.345717	0.729555	0.8624	Mtx2	L2-3 IT CTX	Age_group_P28_vs_P14
2600014E21Rik	320.489	0.415612	0.252066	1.64882	0.0991836	0.257336	2600014E21Rik	L2-3 IT CTX	Age_group_P28_vs_P14
A330043C09Rik	6.78976	-0.491292	0.816358	-0.60181	0.547301	0.735773	A330043C09Rik	L2-3 IT CTX	Age_group_P28_vs_P14
Hnrnpa3	12549.1	0.0163939	0.126469	0.129628	0.896861	0.955336	Hnrnpa3	L2-3 IT CTX	Age_group_P28_vs_P14
Nfe2l2	82.9824	-1.19508	0.649222	-1.84078	0.0656531	0.193634	Nfe2l2	L2-3 IT CTX	Age_group_P28_vs_P14
Agps	2903.43	-0.306937	0.154558	-1.9859	0.0470443	0.153467	Agps	L2-3 IT CTX	Age_group_P28_vs_P14
Ttc30b	281.286	0.0823211	0.270477	0.304355	0.760858	0.881224	Ttc30b	L2-3 IT CTX	Age_group_P28_vs_P14
Ttc30a2	4.17027	-1.5737	1.38005	-1.14032	0.254152	NA	Ttc30a2	L2-3 IT CTX	Age_group_P28_vs_P14
Ttc30a1	74.6938	-0.37745	0.280834	-1.34403	0.178939	0.377914	Ttc30a1	L2-3 IT CTX	Age_group_P28_vs_P14
Pde11a	34.7292	1.00534	0.373282	2.69324	0.00707624	0.0381643	Pde11a	L2-3 IT CTX	Age_group_P28_vs_P14
Rbm45	607.948	0.474189	0.197403	2.40214	0.0162996	0.0719098	Rbm45	L2-3 IT CTX	Age_group_P28_vs_P14
Osbpl6	14719.1	0.12966	0.184521	0.702683	0.482253	0.686975	Osbpl6	L2-3 IT CTX	Age_group_P28_vs_P14
Prkra	592.819	-0.304814	0.305351	-0.998243	0.318162	0.539437	Prkra	L2-3 IT CTX	Age_group_P28_vs_P14
Fkbp7	92.2202	0.363674	0.329622	1.10331	0.269894	0.487207	Fkbp7	L2-3 IT CTX	Age_group_P28_vs_P14
Plekha3	2214.1	0.0632193	0.136646	0.46265	0.643616	0.807989	Plekha3	L2-3 IT CTX	Age_group_P28_vs_P14
Ttn	106.908	-0.600743	0.383138	-1.56795	0.116892	0.287471	Ttn	L2-3 IT CTX	Age_group_P28_vs_P14
Gm13938	22.2366	0.0277495	0.505661	0.0548776	0.956236	0.981067	Gm13938	L2-3 IT CTX	Age_group_P28_vs_P14
Ccdc141	255.215	-1.04804	0.25994	-4.03184	5.53418e-05	0.000721557	Ccdc141	L2-3 IT CTX	Age_group_P28_vs_P14
Sestd1	10638.4	-0.375623	0.144759	-2.59482	0.00946405	0.0474711	Sestd1	L2-3 IT CTX	Age_group_P28_vs_P14
Zfp385b	9743.6	-0.0788815	0.114783	-0.687222	0.491943	0.693925	Zfp385b	L2-3 IT CTX	Age_group_P28_vs_P14
Gm13944	469.987	-0.21856	0.175502	-1.24534	0.213006	0.422677	Gm13944	L2-3 IT CTX	Age_group_P28_vs_P14
Gm13661	8.83726	-1.58916	0.780115	-2.03709	0.0416412	0.141353	Gm13661	L2-3 IT CTX	Age_group_P28_vs_P14
Cwc22	1527.92	0.172022	0.125725	1.36824	0.171238	0.367115	Cwc22	L2-3 IT CTX	Age_group_P28_vs_P14
4930440I19Rik	37.1254	-0.1295	0.497847	-0.260121	0.794771	0.901677	4930440I19Rik	L2-3 IT CTX	Age_group_P28_vs_P14
Gm14461	28.2713	-0.36914	0.514748	-0.717128	0.473295	0.680178	Gm14461	L2-3 IT CTX	Age_group_P28_vs_P14
Ube2e3	15038.3	-0.593714	0.126689	-4.6864	2.78057e-06	5.54024e-05	Ube2e3	L2-3 IT CTX	Age_group_P28_vs_P14
Itga4	5498.46	-0.125906	0.218215	-0.576979	0.563954	0.747555	Itga4	L2-3 IT CTX	Age_group_P28_vs_P14
Cerkl	952.165	0.142027	0.194808	0.729061	0.465965	0.674466	Cerkl	L2-3 IT CTX	Age_group_P28_vs_P14
Neurod1	5836.15	-0.296705	0.226532	-1.30977	0.190273	0.392152	Neurod1	L2-3 IT CTX	Age_group_P28_vs_P14
Itprid2	660.496	0.576083	0.186695	3.0857	0.00203074	0.0141156	Itprid2	L2-3 IT CTX	Age_group_P28_vs_P14
Ppp1r1c	17.9175	0.025243	0.570692	0.0442322	0.964719	0.985192	Ppp1r1c	L2-3 IT CTX	Age_group_P28_vs_P14
Pde1a	45655.7	-0.463507	0.158569	-2.92306	0.00346615	0.0214705	Pde1a	L2-3 IT CTX	Age_group_P28_vs_P14
Dnajc10	4066.56	0.119053	0.149929	0.794064	0.427158	0.640753	Dnajc10	L2-3 IT CTX	Age_group_P28_vs_P14
Frzb	411.997	0.771254	0.394251	1.95625	0.0504354	0.16101	Frzb	L2-3 IT CTX	Age_group_P28_vs_P14
Nckap1	23189.3	0.172372	0.115326	1.49464	0.135007	0.315205	Nckap1	L2-3 IT CTX	Age_group_P28_vs_P14
Dusp19	510.117	0.0608798	0.196977	0.309071	0.757268	0.878934	Dusp19	L2-3 IT CTX	Age_group_P28_vs_P14
Nup35	2666.16	0.107501	0.087429	1.22958	0.218853	0.429602	Nup35	L2-3 IT CTX	Age_group_P28_vs_P14
Zfp804a	2557.48	-0.102666	0.336086	-0.305476	0.760004	0.880918	Zfp804a	L2-3 IT CTX	Age_group_P28_vs_P14
Fsip2	10.0746	1.16355	0.694199	1.67611	0.0937174	0.247078	Fsip2	L2-3 IT CTX	Age_group_P28_vs_P14
Zc3h15	14650.2	0.432563	0.132043	3.27592	0.0010532	0.00840555	Zc3h15	L2-3 IT CTX	Age_group_P28_vs_P14
Itgav	4642.88	0.469707	0.324213	1.44876	0.147405	0.333481	Itgav	L2-3 IT CTX	Age_group_P28_vs_P14
Gm13684	372.953	0.696115	0.300563	2.31603	0.0205564	0.0855553	Gm13684	L2-3 IT CTX	Age_group_P28_vs_P14
Fam171b	33395.3	-0.483104	0.135438	-3.56698	0.000361117	0.00347437	Fam171b	L2-3 IT CTX	Age_group_P28_vs_P14
Zswim2	11.96	-0.223953	0.651097	-0.343962	0.730875	0.86297	Zswim2	L2-3 IT CTX	Age_group_P28_vs_P14
Calcrl	39.3534	-0.401058	0.417977	-0.959524	0.337295	0.558594	Calcrl	L2-3 IT CTX	Age_group_P28_vs_P14
Tfpi	109.82	0.26141	0.313795	0.833059	0.404812	0.620824	Tfpi	L2-3 IT CTX	Age_group_P28_vs_P14
Gm13710	103.299	0.0862349	0.231199	0.37299	0.709156	0.849603	Gm13710	L2-3 IT CTX	Age_group_P28_vs_P14
Ctnnd1	5326.3	0.445926	0.183016	2.43654	0.0148286	0.067231	Ctnnd1	L2-3 IT CTX	Age_group_P28_vs_P14
Btbd18	48.1216	-1.24748	0.50261	-2.482	0.0130647	0.060878	Btbd18	L2-3 IT CTX	Age_group_P28_vs_P14
Selenoh	5532.53	-0.288197	0.14991	-1.92246	0.0545477	0.169491	Selenoh	L2-3 IT CTX	Age_group_P28_vs_P14
Tmx2	4639.36	-0.166762	0.179001	-0.931625	0.35153	0.572359	Tmx2	L2-3 IT CTX	Age_group_P28_vs_P14
Med19	1807.95	-0.327308	0.135807	-2.41009	0.0159485	0.0708102	Med19	L2-3 IT CTX	Age_group_P28_vs_P14
Zdhhc5	1819.95	0.436553	0.196495	2.2217	0.0263033	0.101758	Zdhhc5	L2-3 IT CTX	Age_group_P28_vs_P14
Clp1	350.233	0.102288	0.147942	0.691406	0.48931	0.69223	Clp1	L2-3 IT CTX	Age_group_P28_vs_P14
Ypel4	942.101	0.606697	0.24982	2.42853	0.01516	0.0683337	Ypel4	L2-3 IT CTX	Age_group_P28_vs_P14
Gm19426	30.9622	0.0529237	0.433603	0.122056	0.902855	0.957821	Gm19426	L2-3 IT CTX	Age_group_P28_vs_P14
Serping1	10.89	-0.0620739	0.815088	-0.076156	0.939295	0.973561	Serping1	L2-3 IT CTX	Age_group_P28_vs_P14
Ube2l6	78.5847	0.232477	0.357993	0.64939	0.516086	0.71279	Ube2l6	L2-3 IT CTX	Age_group_P28_vs_P14
Timm10	2490.49	-0.15054	0.238025	-0.632455	0.52709	0.7219	Timm10	L2-3 IT CTX	Age_group_P28_vs_P14
Slc43a1	32.7185	-1.40626	0.506211	-2.77802	0.00546912	0.0310425	Slc43a1	L2-3 IT CTX	Age_group_P28_vs_P14
Rtn4rl2	543.155	1.06447	0.238918	4.45537	8.37471e-06	0.000145056	Rtn4rl2	L2-3 IT CTX	Age_group_P28_vs_P14
Slc43a3	68.5643	-1.66198	0.39526	-4.20478	2.61339e-05	0.000387944	Slc43a3	L2-3 IT CTX	Age_group_P28_vs_P14
P2rx3	36.1563	0.839655	0.467209	1.79717	0.0723081	0.206636	P2rx3	L2-3 IT CTX	Age_group_P28_vs_P14
Ssrp1	2282.05	0.171284	0.139684	1.22622	0.220116	0.431016	Ssrp1	L2-3 IT CTX	Age_group_P28_vs_P14
Tnks1bp1	1527.05	0.859527	0.206702	4.15829	3.20638e-05	0.000459057	Tnks1bp1	L2-3 IT CTX	Age_group_P28_vs_P14
4930443O20Rik	15.46	0.354636	0.603691	0.587446	0.556904	0.742686	4930443O20Rik	L2-3 IT CTX	Age_group_P28_vs_P14
Aplnr	7.67956	0.972601	0.843312	1.15331	0.248783	0.464757	Aplnr	L2-3 IT CTX	Age_group_P28_vs_P14
Gm13713	26.1141	0.822003	0.491287	1.67316	0.094295	0.24833	Gm13713	L2-3 IT CTX	Age_group_P28_vs_P14
Lrrc55	1822.59	-0.259535	0.204281	-1.27048	0.203914	0.411093	Lrrc55	L2-3 IT CTX	Age_group_P28_vs_P14
Gm13716	14.7829	-0.151656	0.666603	-0.227506	0.820031	0.914919	Gm13716	L2-3 IT CTX	Age_group_P28_vs_P14
Gm13715	5.89171	-0.134743	1.01024	-0.133377	0.893895	NA	Gm13715	L2-3 IT CTX	Age_group_P28_vs_P14
4833423E24Rik	6.32945	0.392273	1.06625	0.3679	0.712948	NA	4833423E24Rik	L2-3 IT CTX	Age_group_P28_vs_P14
Olfr1124	74.5403	1.76926	0.441637	4.00614	6.17197e-05	0.000795956	Olfr1124	L2-3 IT CTX	Age_group_P28_vs_P14
Olfr1156	8.71019	-0.147133	0.756674	-0.194447	0.845826	0.927306	Olfr1156	L2-3 IT CTX	Age_group_P28_vs_P14
Olfr73	26.6868	-1.38656	0.446636	-3.10445	0.00190632	0.0133801	Olfr73	L2-3 IT CTX	Age_group_P28_vs_P14
Olfr1238	7.20357	1.08671	0.747519	1.45375	0.146014	0.331341	Olfr1238	L2-3 IT CTX	Age_group_P28_vs_P14
Olfr1254	6.73433	1.3391	0.934435	1.43306	0.151842	0.339855	Olfr1254	L2-3 IT CTX	Age_group_P28_vs_P14
Olfr1256	179.75	-0.881752	0.346807	-2.54249	0.0110067	0.0531828	Olfr1256	L2-3 IT CTX	Age_group_P28_vs_P14
Ptprj	18965.6	0.291558	0.164642	1.77086	0.0765835	0.21501	Ptprj	L2-3 IT CTX	Age_group_P28_vs_P14
4933423P22Rik	160.984	0.41408	0.271073	1.52756	0.126622	0.302215	4933423P22Rik	L2-3 IT CTX	Age_group_P28_vs_P14
Nup160	1609.06	-0.0125253	0.152535	-0.0821144	0.934556	0.971498	Nup160	L2-3 IT CTX	Age_group_P28_vs_P14
Fnbp4	3614.32	-0.24479	0.119966	-2.0405	0.0413001	0.140722	Fnbp4	L2-3 IT CTX	Age_group_P28_vs_P14
Agbl2	34.0748	-0.393873	0.655575	-0.600804	0.54797	0.73615	Agbl2	L2-3 IT CTX	Age_group_P28_vs_P14
Mtch2	3357.8	-0.253268	0.134274	-1.8862	0.0592678	0.179641	Mtch2	L2-3 IT CTX	Age_group_P28_vs_P14
C1qtnf4	6580.82	0.400211	0.358113	1.11756	0.263757	0.481435	C1qtnf4	L2-3 IT CTX	Age_group_P28_vs_P14
Ndufs3	2228.26	-0.044511	0.15659	-0.284252	0.776217	0.890338	Ndufs3	L2-3 IT CTX	Age_group_P28_vs_P14
Kbtbd4	1286.21	-0.237544	0.151551	-1.56742	0.117016	0.287543	Kbtbd4	L2-3 IT CTX	Age_group_P28_vs_P14
Ptpmt1	2958.6	-0.243544	0.196958	-1.23653	0.216262	0.426678	Ptpmt1	L2-3 IT CTX	Age_group_P28_vs_P14
Celf1	26917.9	-0.103716	0.1425	-0.727832	0.466716	0.67511	Celf1	L2-3 IT CTX	Age_group_P28_vs_P14
Rapsn	27.9995	-0.621661	0.654651	-0.949607	0.342312	0.56313	Rapsn	L2-3 IT CTX	Age_group_P28_vs_P14
Gm13778	123.277	0.667569	0.229423	2.90978	0.00361682	0.0222601	Gm13778	L2-3 IT CTX	Age_group_P28_vs_P14
Psmc3	3036.08	0.878929	0.174454	5.03818	4.6998e-07	1.11906e-05	Psmc3	L2-3 IT CTX	Age_group_P28_vs_P14
Slc39a13	1048.46	0.120174	0.149469	0.804007	0.421393	0.635703	Slc39a13	L2-3 IT CTX	Age_group_P28_vs_P14
Spi1	6.28901	-1.02329	1.18433	-0.864023	0.387575	NA	Spi1	L2-3 IT CTX	Age_group_P28_vs_P14
Mybpc3	73.1809	0.652666	0.392178	1.66421	0.0960713	0.251332	Mybpc3	L2-3 IT CTX	Age_group_P28_vs_P14
Madd	6254.33	0.305691	0.158348	1.93051	0.053544	0.167507	Madd	L2-3 IT CTX	Age_group_P28_vs_P14
Nr1h3	32.494	0.282411	0.457709	0.61701	0.537228	0.729044	Nr1h3	L2-3 IT CTX	Age_group_P28_vs_P14
Gm13783	7.71077	-0.0973215	0.76075	-0.127928	0.898206	0.955988	Gm13783	L2-3 IT CTX	Age_group_P28_vs_P14
Acp2	2840.89	-0.450719	0.142591	-3.16092	0.00157274	0.0115372	Acp2	L2-3 IT CTX	Age_group_P28_vs_P14
Ddb2	1559.17	-0.151168	0.168581	-0.896707	0.369875	0.588435	Ddb2	L2-3 IT CTX	Age_group_P28_vs_P14
Pacsin3	716.843	-0.158289	0.87347	-0.181218	0.856196	0.933493	Pacsin3	L2-3 IT CTX	Age_group_P28_vs_P14
Arfgap2	1686.41	0.175848	0.155496	1.13088	0.258105	0.475433	Arfgap2	L2-3 IT CTX	Age_group_P28_vs_P14
[truncated: 18,608 more rows]

## Sheet: L45_IT P14 vs P10
Supplementary Table 4. Developmental transcriptome dataset DE genes L4/5 IT P14 v.s. P10
[truncated: 20,917 more rows]

[truncated: 1 more sheets: L45_IT P28 vs P14]
