# Supplementary material for: Concordant transcriptional and morphological remodeling revealed by in vivo Perturb-CLEAR
Source: bioRxiv. 2026 Apr 8:2026.04.06.716787. Preprint. [Version 1] doi: 10.64898/2026.04.06.716787 (PMC13081986; doi:10.64898/2026.04.06.716787)
Supplement: Supplement 1 — Supplementary Table 1. Morphological metrics list Supplementary Table 2. Developmental morphology sample summary, raw metrics, and test results Supplementary Table 3. Spine analysis raw metrics and test results Supplementary Table 4. Developmental transcriptome dataset DE genes Supplementary Table 5. Gene list for each signature Supplementary Table 6. Enrichment results (GSEA-GO, fisher exact test) Supplementary Table 7. Plasmid, gRNA, oligonucleotides, and viral vectors Supplementary Table 8. NDD screen and Adnp validation sample summary Supplementary Table 9. NDD screen raw metrics and test results Supplementary Table 10. Adnp validation raw metrics and test results Supplementary Table 11. Perturb-seq sample summary and metrics Supplementary Table 12. Perturb-seq DE genes Supplementary Table 13. Foxp1 transgenic model DE genes and analysis Supplementary Table 14. Joint analysis metrics [file media-1.zip › Supplementary Table 5 Gene list for each signature.xlsx]

## Sheet: Gene signature enrichment
Supplementary Table 5. Gene list for each signature
group	gene
L2-3_Increasing	0610038B21Rik
L2-3_Increasing	1110002O04Rik
L2-3_Increasing	1110008P14Rik
L2-3_Increasing	1110059G10Rik
L2-3_Increasing	1300017J02Rik
L2-3_Increasing	1700003D09Rik
L2-3_Increasing	1700007F19Rik
L2-3_Increasing	1700010K24Rik
L2-3_Increasing	1700016P03Rik
L2-3_Increasing	1700028P14Rik
L2-3_Increasing	1700041G16Rik
L2-3_Increasing	1700048F04Rik
L2-3_Increasing	1700064H15Rik
L2-3_Increasing	1700081B01Rik
L2-3_Increasing	1700112D23Rik
L2-3_Increasing	1700123M08Rik
L2-3_Increasing	1810009A15Rik
L2-3_Increasing	1810034E14Rik
L2-3_Increasing	1810062O18Rik
L2-3_Increasing	2010007H06Rik
L2-3_Increasing	2010204K13Rik
L2-3_Increasing	2010300C02Rik
L2-3_Increasing	2210408F21Rik
L2-3_Increasing	2310014F06Rik
L2-3_Increasing	2500004C02Rik
L2-3_Increasing	2610301B20Rik
L2-3_Increasing	2900060N12Rik
L2-3_Increasing	3110083C13Rik
L2-3_Increasing	4732463B04Rik
L2-3_Increasing	4732491K20Rik
L2-3_Increasing	4833407H14Rik
L2-3_Increasing	4921539H07Rik
L2-3_Increasing	4930428E07Rik
L2-3_Increasing	4930447F24Rik
L2-3_Increasing	4930447N08Rik
L2-3_Increasing	4930455M05Rik
L2-3_Increasing	4930481A15Rik
L2-3_Increasing	4930483P17Rik
L2-3_Increasing	4930519K11Rik
L2-3_Increasing	4930525G20Rik
L2-3_Increasing	4930539E08Rik
L2-3_Increasing	4930549G23Rik
L2-3_Increasing	4931428L18Rik
L2-3_Increasing	4932441J04Rik
L2-3_Increasing	4933407I05Rik
L2-3_Increasing	4933412E12Rik
L2-3_Increasing	4933412O06Rik
L2-3_Increasing	4933421D24Rik
L2-3_Increasing	4933424G05Rik
L2-3_Increasing	4933428C19Rik
L2-3_Increasing	4933430M04Rik
L2-3_Increasing	5031415H12Rik
L2-3_Increasing	5330416C01Rik
L2-3_Increasing	5330417C22Rik
L2-3_Increasing	5730414N17Rik
L2-3_Increasing	5830444B04Rik
L2-3_Increasing	5930430L01Rik
L2-3_Increasing	6330403L08Rik
L2-3_Increasing	6430548M08Rik
L2-3_Increasing	6430553K19Rik
L2-3_Increasing	6430573P05Rik
L2-3_Increasing	6430584L05Rik
L2-3_Increasing	6530401F13Rik
L2-3_Increasing	9330102E08Rik
L2-3_Increasing	9330179D12Rik
L2-3_Increasing	9330188P03Rik
L2-3_Increasing	9430014N10Rik
L2-3_Increasing	9430041J12Rik
L2-3_Increasing	9530046B11Rik
L2-3_Increasing	9530062K07Rik
L2-3_Increasing	9630002D21Rik
L2-3_Increasing	A230051N06Rik
L2-3_Increasing	A230103J11Rik
L2-3_Increasing	A330009N23Rik
L2-3_Increasing	A430010J10Rik
L2-3_Increasing	A430018G15Rik
L2-3_Increasing	A630023P12Rik
L2-3_Increasing	A730060N03Rik
L2-3_Increasing	A830035O19Rik
L2-3_Increasing	A830092H15Rik
L2-3_Increasing	A930001C03Rik
L2-3_Increasing	A930005H10Rik
L2-3_Increasing	A930007I19Rik
L2-3_Increasing	Abca8b
L2-3_Increasing	Abhd12
L2-3_Increasing	Abhd16a
L2-3_Increasing	Ablim2
L2-3_Increasing	Acad10
L2-3_Increasing	Acad12
L2-3_Increasing	Acap2
L2-3_Increasing	Ackr4
L2-3_Increasing	Acta1
L2-3_Increasing	Actn4
L2-3_Increasing	Actr1b
L2-3_Increasing	Adam2
L2-3_Increasing	Adamts13
L2-3_Increasing	Adcy2
L2-3_Increasing	Adcy8
L2-3_Increasing	Adcy9
L2-3_Increasing	Adgrb1
L2-3_Increasing	Adgrd1
L2-3_Increasing	Adi1
L2-3_Increasing	Adra1d
L2-3_Increasing	Adra2c
L2-3_Increasing	Adrb3
L2-3_Increasing	Afap1l1
L2-3_Increasing	Aff1
L2-3_Increasing	Agbl4
L2-3_Increasing	Agt
L2-3_Increasing	AI115009
L2-3_Increasing	Aifm3
L2-3_Increasing	Ak4
L2-3_Increasing	Ak5
L2-3_Increasing	Akr1b10
L2-3_Increasing	Akt2
L2-3_Increasing	Aldh1a1
L2-3_Increasing	Aldoa
L2-3_Increasing	Alox12b
L2-3_Increasing	Amacr
L2-3_Increasing	Angptl6
L2-3_Increasing	Ankrd6
L2-3_Increasing	Ano3
L2-3_Increasing	Aoah
L2-3_Increasing	Ap1s1
L2-3_Increasing	Api5
L2-3_Increasing	Ar
L2-3_Increasing	Arap2
L2-3_Increasing	Arc
L2-3_Increasing	Arhgap10
L2-3_Increasing	Arhgap15
L2-3_Increasing	Arhgef25
L2-3_Increasing	Arhgef3
L2-3_Increasing	Arid3b
L2-3_Increasing	Arid5a
L2-3_Increasing	Arl6ip5
L2-3_Increasing	Armc4
L2-3_Increasing	Arnt2
L2-3_Increasing	Arr3
L2-3_Increasing	Asap1
L2-3_Increasing	Asb2
L2-3_Increasing	Astn2
L2-3_Increasing	Atf1
L2-3_Increasing	Atf6
L2-3_Increasing	Atg14
L2-3_Increasing	Atg4c
L2-3_Increasing	Atmin
L2-3_Increasing	Atp1a1
L2-3_Increasing	Atp2b3
L2-3_Increasing	Atp2c2
L2-3_Increasing	Atp5j2
L2-3_Increasing	Atp5k
L2-3_Increasing	Atp5md
L2-3_Increasing	Atp5mpl
L2-3_Increasing	Atp8a1
L2-3_Increasing	Atpaf1
L2-3_Increasing	AU023762
L2-3_Increasing	AW046200
L2-3_Increasing	AW495222
L2-3_Increasing	B130046B21Rik
L2-3_Increasing	B130055M24Rik
L2-3_Increasing	B230216N24Rik
L2-3_Increasing	B230217J21Rik
L2-3_Increasing	B2m
L2-3_Increasing	B430218F22Rik
L2-3_Increasing	B4galnt1
L2-3_Increasing	B4galnt3
L2-3_Increasing	B930059L03Rik
L2-3_Increasing	Baalc
L2-3_Increasing	Baiap2
L2-3_Increasing	Baz1a
L2-3_Increasing	BC006965
L2-3_Increasing	BC025920
L2-3_Increasing	BC039966
L2-3_Increasing	BC051537
L2-3_Increasing	Bcap29
L2-3_Increasing	Bcl2
L2-3_Increasing	Bcl7b
L2-3_Increasing	Bcor
L2-3_Increasing	Bdnf
L2-3_Increasing	Bhlhe40
L2-3_Increasing	Bhlhe41
L2-3_Increasing	Bmp3
L2-3_Increasing	Bmper
L2-3_Increasing	Bmpr1b
L2-3_Increasing	Brinp3
L2-3_Increasing	Brms1
L2-3_Increasing	Bsn
L2-3_Increasing	Btbd10
L2-3_Increasing	Btbd3
L2-3_Increasing	Btbd8
L2-3_Increasing	Btg3
L2-3_Increasing	Bves
L2-3_Increasing	C130074G19Rik
L2-3_Increasing	C1ql3
L2-3_Increasing	C630043F03Rik
L2-3_Increasing	C730002L08Rik
L2-3_Increasing	C920021L13Rik
L2-3_Increasing	Cabp1
L2-3_Increasing	Cacna1a
L2-3_Increasing	Cacna2d3
L2-3_Increasing	Cacnb2
L2-3_Increasing	Cacnb4
L2-3_Increasing	Cacng2
L2-3_Increasing	Cage1
L2-3_Increasing	Calb1
L2-3_Increasing	Calm2
L2-3_Increasing	Camk1d
L2-3_Increasing	Camk1g
L2-3_Increasing	Camk2n1
L2-3_Increasing	Camkk1
L2-3_Increasing	Cap1
L2-3_Increasing	Cap2
L2-3_Increasing	Car10
L2-3_Increasing	Car4
L2-3_Increasing	Car7
L2-3_Increasing	Catspere2
L2-3_Increasing	Cavin3
L2-3_Increasing	Cbfa2t3
L2-3_Increasing	Cbln2
L2-3_Increasing	Cbx7
L2-3_Increasing	Ccdc122
L2-3_Increasing	Ccdc127
L2-3_Increasing	Ccdc142os
L2-3_Increasing	Ccdc155
L2-3_Increasing	Ccdc167
L2-3_Increasing	Ccdc191
L2-3_Increasing	Ccdc28a
L2-3_Increasing	Ccdc80
L2-3_Increasing	Ccdc92
L2-3_Increasing	Cck
L2-3_Increasing	Cckbr
L2-3_Increasing	Ccn4
L2-3_Increasing	Ccnb1
L2-3_Increasing	Ccnd1
L2-3_Increasing	Ccne1
L2-3_Increasing	Ccpg1os
L2-3_Increasing	Cd164l2
L2-3_Increasing	Cd200r1
L2-3_Increasing	Cd200r4
L2-3_Increasing	Cd302
L2-3_Increasing	Cd6
L2-3_Increasing	Cd68
L2-3_Increasing	Cd7
L2-3_Increasing	Cdc14b
L2-3_Increasing	Cdc34
L2-3_Increasing	Cdh22
L2-3_Increasing	Cdk2ap1
L2-3_Increasing	Cds1
L2-3_Increasing	Cebpa
L2-3_Increasing	Cebpg
L2-3_Increasing	Cecr2
L2-3_Increasing	Cep41
L2-3_Increasing	Cep83os
L2-3_Increasing	Cep85
L2-3_Increasing	Cetn4
L2-3_Increasing	Cfap65
L2-3_Increasing	Cfap97
L2-3_Increasing	Cfap99
L2-3_Increasing	Cgrrf1
L2-3_Increasing	Chchd10
L2-3_Increasing	Chchd7
L2-3_Increasing	Chrdl2
L2-3_Increasing	Chrnb3
L2-3_Increasing	Cinp
L2-3_Increasing	Ckb
L2-3_Increasing	Cldn11
L2-3_Increasing	Clec11a
L2-3_Increasing	Cln5
L2-3_Increasing	Clu
L2-3_Increasing	Clybl
L2-3_Increasing	Cmc2
L2-3_Increasing	Cnih4
L2-3_Increasing	Cntn4
L2-3_Increasing	Cntnap1
L2-3_Increasing	Cobl
L2-3_Increasing	Col19a1
L2-3_Increasing	Col6a1
L2-3_Increasing	Colgalt2
L2-3_Increasing	Copg2
L2-3_Increasing	Coro2b
L2-3_Increasing	Cox17
L2-3_Increasing	Cox6c
L2-3_Increasing	Cox7a2
L2-3_Increasing	Cpeb1
L2-3_Increasing	Cpne6
L2-3_Increasing	Crct1
L2-3_Increasing	Crebl2
L2-3_Increasing	Crebrf
L2-3_Increasing	Crem
L2-3_Increasing	Crh
L2-3_Increasing	Crispld1
L2-3_Increasing	Csrnp1
L2-3_Increasing	Csrp1
L2-3_Increasing	Cthrc1
L2-3_Increasing	Ctnnd1
L2-3_Increasing	Cutc
L2-3_Increasing	Cxcl12
L2-3_Increasing	Cxxc5
L2-3_Increasing	Cycs
L2-3_Increasing	Cyfip2
L2-3_Increasing	Cygb
L2-3_Increasing	Cyp46a1
L2-3_Increasing	D330050G23Rik
L2-3_Increasing	D3Ertd751e
L2-3_Increasing	D430041D05Rik
L2-3_Increasing	D630024D03Rik
L2-3_Increasing	D6Ertd474e
L2-3_Increasing	Daglb
L2-3_Increasing	Dalir
L2-3_Increasing	Dapk2
L2-3_Increasing	Dclk3
L2-3_Increasing	Dclre1a
L2-3_Increasing	Ddi2
L2-3_Increasing	Ddn
L2-3_Increasing	Ddrgk1
L2-3_Increasing	Defb42
L2-3_Increasing	Derl3
L2-3_Increasing	Dgat2l6
L2-3_Increasing	Dgkb
L2-3_Increasing	Dgkz
L2-3_Increasing	Dhrs7
L2-3_Increasing	Dio3
L2-3_Increasing	Disp3
L2-3_Increasing	Dkk3
L2-3_Increasing	Dlgap2
L2-3_Increasing	Dmkn
L2-3_Increasing	Dmrtc1a
L2-3_Increasing	Dnah1
L2-3_Increasing	Dnaja4
L2-3_Increasing	Dnajb1
L2-3_Increasing	Dnajb11
L2-3_Increasing	Dnajb12
L2-3_Increasing	Dnajb5
L2-3_Increasing	Dnajc16
L2-3_Increasing	Dnm1
L2-3_Increasing	Dock10
L2-3_Increasing	Dpy19l1
L2-3_Increasing	Dpys
L2-3_Increasing	Dscam
L2-3_Increasing	Dtl
L2-3_Increasing	Dtnb
L2-3_Increasing	Dusp14
L2-3_Increasing	Dusp16
L2-3_Increasing	Dusp18
L2-3_Increasing	Dusp4
L2-3_Increasing	Dusp5
L2-3_Increasing	Dynll2
L2-3_Increasing	E130304I02Rik
L2-3_Increasing	E230016M11Rik
L2-3_Increasing	E2f6
L2-3_Increasing	E330009J07Rik
L2-3_Increasing	Eepd1
L2-3_Increasing	Efcab5
L2-3_Increasing	Efhd2
L2-3_Increasing	Efna1
L2-3_Increasing	Egfl7
L2-3_Increasing	Egr1
L2-3_Increasing	Egr2
L2-3_Increasing	Egr3
L2-3_Increasing	Egr4
L2-3_Increasing	Elk3
L2-3_Increasing	Elmo1
L2-3_Increasing	Elmo2
L2-3_Increasing	Emb
L2-3_Increasing	Emx2
L2-3_Increasing	Emx2os
L2-3_Increasing	Eno2
L2-3_Increasing	Epb41l4b
L2-3_Increasing	Epdr1
L2-3_Increasing	Epha10
L2-3_Increasing	Ephx4
L2-3_Increasing	Epop
L2-3_Increasing	Epor
L2-3_Increasing	Ermn
L2-3_Increasing	Espn
L2-3_Increasing	Etl4
L2-3_Increasing	Ets2
L2-3_Increasing	Etv1
L2-3_Increasing	Etv3
L2-3_Increasing	Etv5
L2-3_Increasing	Evc2
L2-3_Increasing	Exph5
L2-3_Increasing	Fahd1
L2-3_Increasing	Faim2
L2-3_Increasing	Fam102a
L2-3_Increasing	Fam126b
L2-3_Increasing	Fam160a1
L2-3_Increasing	Fam189a1
L2-3_Increasing	Fam222a
L2-3_Increasing	Fam43a
L2-3_Increasing	Fam47e
L2-3_Increasing	Fam53b
L2-3_Increasing	Fam78a
L2-3_Increasing	Far2os1
L2-3_Increasing	Far2os2
L2-3_Increasing	Fat3
L2-3_Increasing	Fbh1
L2-3_Increasing	Fbln2
L2-3_Increasing	Fbln5
L2-3_Increasing	Fbxo2
L2-3_Increasing	Fbxo27
L2-3_Increasing	Fbxo34
L2-3_Increasing	Fcho1
L2-3_Increasing	Fcsk
L2-3_Increasing	Fgd6
L2-3_Increasing	Fgf5
L2-3_Increasing	Fgf9
L2-3_Increasing	Fgfr1op2
L2-3_Increasing	Fhad1os2
L2-3_Increasing	Fhl2
L2-3_Increasing	Fjx1
L2-3_Increasing	Fkbp1a
L2-3_Increasing	Fkbp2
L2-3_Increasing	Flrt1
L2-3_Increasing	Flrt2
L2-3_Increasing	Flywch1
L2-3_Increasing	Fmnl1
L2-3_Increasing	Fn3k
L2-3_Increasing	Fn3krp
L2-3_Increasing	Fosb
L2-3_Increasing	Fosl2
L2-3_Increasing	Frmd6
L2-3_Increasing	Frzb
L2-3_Increasing	Fst
L2-3_Increasing	Fstl4
L2-3_Increasing	Fuom
L2-3_Increasing	Fxyd1
L2-3_Increasing	Fzd10
L2-3_Increasing	Fzd10os
L2-3_Increasing	Gaa
L2-3_Increasing	Gabarapl1
L2-3_Increasing	Gabra2
L2-3_Increasing	Gabrd
L2-3_Increasing	Gadd45a
L2-3_Increasing	Gadd45b
L2-3_Increasing	Gadl1
L2-3_Increasing	Galnt11
L2-3_Increasing	Gca
L2-3_Increasing	Gcc1
L2-3_Increasing	Gcnt4
L2-3_Increasing	Gfod1
L2-3_Increasing	Gfra1
L2-3_Increasing	Glt8d2
L2-3_Increasing	Gm10010
L2-3_Increasing	Gm10053
L2-3_Increasing	Gm10097
L2-3_Increasing	Gm10115
L2-3_Increasing	Gm10421
L2-3_Increasing	Gm10432
L2-3_Increasing	Gm10501
L2-3_Increasing	Gm10530
L2-3_Increasing	Gm10848
L2-3_Increasing	Gm10855
L2-3_Increasing	Gm10856
L2-3_Increasing	Gm11549
L2-3_Increasing	Gm11613
L2-3_Increasing	Gm11670
L2-3_Increasing	Gm11767
L2-3_Increasing	Gm11840
L2-3_Increasing	Gm11973
L2-3_Increasing	Gm12002
L2-3_Increasing	Gm12068
L2-3_Increasing	Gm12212
L2-3_Increasing	Gm12239
L2-3_Increasing	Gm12367
L2-3_Increasing	Gm12536
L2-3_Increasing	Gm12860
L2-3_Increasing	Gm13269
L2-3_Increasing	Gm13270
L2-3_Increasing	Gm13362
L2-3_Increasing	Gm13373
L2-3_Increasing	Gm13601
L2-3_Increasing	Gm13684
L2-3_Increasing	Gm13844
L2-3_Increasing	Gm13848
L2-3_Increasing	Gm13872
L2-3_Increasing	Gm13912
L2-3_Increasing	Gm13919
L2-3_Increasing	Gm14066
L2-3_Increasing	Gm14211
L2-3_Increasing	Gm14285
L2-3_Increasing	Gm14397
L2-3_Increasing	Gm14532
L2-3_Increasing	Gm15083
L2-3_Increasing	Gm15124
L2-3_Increasing	Gm15411
L2-3_Increasing	Gm15477
L2-3_Increasing	Gm15584
L2-3_Increasing	Gm15627
L2-3_Increasing	Gm15631
L2-3_Increasing	Gm15663
L2-3_Increasing	Gm15721
L2-3_Increasing	Gm15723
L2-3_Increasing	Gm15809
L2-3_Increasing	Gm15910
L2-3_Increasing	Gm15912
L2-3_Increasing	Gm15939
L2-3_Increasing	Gm16062
L2-3_Increasing	Gm16268
L2-3_Increasing	Gm16271
L2-3_Increasing	Gm16291
L2-3_Increasing	Gm16316
L2-3_Increasing	Gm16339
L2-3_Increasing	Gm16497
L2-3_Increasing	Gm16759
L2-3_Increasing	Gm16835
L2-3_Increasing	Gm16861
L2-3_Increasing	Gm16998
L2-3_Increasing	Gm17087
L2-3_Increasing	Gm17171
L2-3_Increasing	Gm17202
L2-3_Increasing	Gm17597
L2-3_Increasing	Gm17733
L2-3_Increasing	Gm17751
L2-3_Increasing	Gm17753
L2-3_Increasing	Gm20063
L2-3_Increasing	Gm20616
L2-3_Increasing	Gm20628
L2-3_Increasing	Gm20692
L2-3_Increasing	Gm20939
L2-3_Increasing	Gm21798
L2-3_Increasing	Gm2415
L2-3_Increasing	Gm2449
L2-3_Increasing	Gm26571
L2-3_Increasing	Gm26653
L2-3_Increasing	Gm26684
L2-3_Increasing	Gm26795
L2-3_Increasing	Gm26805
L2-3_Increasing	Gm26854
L2-3_Increasing	Gm27003
L2-3_Increasing	Gm27004
L2-3_Increasing	Gm27197
L2-3_Increasing	Gm28040
L2-3_Increasing	Gm28151
L2-3_Increasing	Gm2824
L2-3_Increasing	Gm28578
L2-3_Increasing	Gm28590
L2-3_Increasing	Gm28836
L2-3_Increasing	Gm28884
L2-3_Increasing	Gm29069
L2-3_Increasing	Gm29107
L2-3_Increasing	Gm29282
L2-3_Increasing	Gm29453
L2-3_Increasing	Gm29506
L2-3_Increasing	Gm29674
L2-3_Increasing	Gm30085
L2-3_Increasing	Gm30108
L2-3_Increasing	Gm30313
L2-3_Increasing	Gm30371
L2-3_Increasing	Gm30541
L2-3_Increasing	Gm30794
L2-3_Increasing	Gm31135
L2-3_Increasing	Gm31251
L2-3_Increasing	Gm31356
L2-3_Increasing	Gm31408
L2-3_Increasing	Gm31450
L2-3_Increasing	Gm31793
L2-3_Increasing	Gm31816
L2-3_Increasing	Gm32036
L2-3_Increasing	Gm32200
L2-3_Increasing	Gm32629
L2-3_Increasing	Gm33045
L2-3_Increasing	Gm34121
L2-3_Increasing	Gm34552
L2-3_Increasing	Gm34574
L2-3_Increasing	Gm34667
L2-3_Increasing	Gm34721
L2-3_Increasing	Gm34788
L2-3_Increasing	Gm35161
L2-3_Increasing	Gm35166
L2-3_Increasing	Gm35248
L2-3_Increasing	Gm35394
L2-3_Increasing	Gm35569
L2-3_Increasing	Gm35823
L2-3_Increasing	Gm36495
L2-3_Increasing	Gm36543
L2-3_Increasing	Gm36560
L2-3_Increasing	Gm37184
L2-3_Increasing	Gm37245
L2-3_Increasing	Gm3728
L2-3_Increasing	Gm38642
L2-3_Increasing	Gm38825
L2-3_Increasing	Gm38910
L2-3_Increasing	Gm3948
L2-3_Increasing	Gm39822
L2-3_Increasing	Gm40055
L2-3_Increasing	Gm40437
L2-3_Increasing	Gm40493
L2-3_Increasing	Gm40576
L2-3_Increasing	Gm40603
L2-3_Increasing	Gm41307
L2-3_Increasing	Gm41609
L2-3_Increasing	Gm42456
L2-3_Increasing	Gm42518
L2-3_Increasing	Gm42738
L2-3_Increasing	Gm42744
L2-3_Increasing	Gm42775
L2-3_Increasing	Gm42817
L2-3_Increasing	Gm4285
L2-3_Increasing	Gm42902
L2-3_Increasing	Gm43154
L2-3_Increasing	Gm43255
L2-3_Increasing	Gm43462
L2-3_Increasing	Gm43674
L2-3_Increasing	Gm43707
L2-3_Increasing	Gm43847
L2-3_Increasing	Gm44079
L2-3_Increasing	Gm44169
L2-3_Increasing	Gm44698
L2-3_Increasing	Gm44699
L2-3_Increasing	Gm45029
L2-3_Increasing	Gm45083
L2-3_Increasing	Gm45092
L2-3_Increasing	Gm45338
L2-3_Increasing	Gm45353
L2-3_Increasing	Gm45470
L2-3_Increasing	Gm45479
L2-3_Increasing	Gm45533
L2-3_Increasing	Gm45901
L2-3_Increasing	Gm46218
L2-3_Increasing	Gm46367
L2-3_Increasing	Gm46392
L2-3_Increasing	Gm46633
L2-3_Increasing	Gm47133
L2-3_Increasing	Gm47163
L2-3_Increasing	Gm47415
L2-3_Increasing	Gm47484
L2-3_Increasing	Gm47523
L2-3_Increasing	Gm47664
L2-3_Increasing	Gm47767
L2-3_Increasing	Gm48003
L2-3_Increasing	Gm48006
L2-3_Increasing	Gm48715
L2-3_Increasing	Gm49041
L2-3_Increasing	Gm49201
L2-3_Increasing	Gm49415
L2-3_Increasing	Gm49445
L2-3_Increasing	Gm49906
L2-3_Increasing	Gm5
L2-3_Increasing	Gm50024
L2-3_Increasing	Gm50100
L2-3_Increasing	Gm50140
L2-3_Increasing	Gm50284
L2-3_Increasing	Gm50335
L2-3_Increasing	Gm50341
L2-3_Increasing	Gm50376
L2-3_Increasing	Gm50394
L2-3_Increasing	Gm50399
L2-3_Increasing	Gm5086
L2-3_Increasing	Gm5105
L2-3_Increasing	Gm5432
L2-3_Increasing	Gm6117
L2-3_Increasing	Gm6145
L2-3_Increasing	Gm6277
L2-3_Increasing	Gm6980
L2-3_Increasing	Gm7125
L2-3_Increasing	Gm7276
L2-3_Increasing	Gm8098
L2-3_Increasing	Gm9898
L2-3_Increasing	Gm9899
L2-3_Increasing	Gm9989
L2-3_Increasing	Gmeb2
L2-3_Increasing	Golim4
L2-3_Increasing	Gpd1
L2-3_Increasing	Gpr158
L2-3_Increasing	Gpr3
L2-3_Increasing	Gpr62
L2-3_Increasing	Gpr83
L2-3_Increasing	Grasp
L2-3_Increasing	Gria4
L2-3_Increasing	Grin2a
L2-3_Increasing	Gse1
L2-3_Increasing	Gsg1l
L2-3_Increasing	Gsta4
L2-3_Increasing	Gucy2c
L2-3_Increasing	H2afj
L2-3_Increasing	Hace1
L2-3_Increasing	Hapln4
L2-3_Increasing	Hax1
L2-3_Increasing	Hcfc2
L2-3_Increasing	Heg1
L2-3_Increasing	Herc6
L2-3_Increasing	Hexim1
L2-3_Increasing	Hey1
L2-3_Increasing	Hhatl
L2-3_Increasing	Hid1
L2-3_Increasing	Hipk4
L2-3_Increasing	Hkdc1
L2-3_Increasing	Hmg20b
L2-3_Increasing	Homer1
L2-3_Increasing	Hpca
L2-3_Increasing	Hpcal1
L2-3_Increasing	Hpcal4
L2-3_Increasing	Hrh2
L2-3_Increasing	Hsp90b1
L2-3_Increasing	Hsph1
L2-3_Increasing	Htr5b
L2-3_Increasing	Htr6
L2-3_Increasing	Hyou1
L2-3_Increasing	Idh3b
L2-3_Increasing	Idh3g
L2-3_Increasing	Ier5
L2-3_Increasing	Ier5l
L2-3_Increasing	Iffo1
L2-3_Increasing	Igfbp6
L2-3_Increasing	Igfbp7
L2-3_Increasing	Igfn1
L2-3_Increasing	Ighg2c
L2-3_Increasing	Igkc
L2-3_Increasing	Igsf11
L2-3_Increasing	Il12a
L2-3_Increasing	Il15ra
L2-3_Increasing	Il17ra
L2-3_Increasing	Il1b
L2-3_Increasing	Il34
L2-3_Increasing	Impact
L2-3_Increasing	Impg1
L2-3_Increasing	Inf2
L2-3_Increasing	Ing2
L2-3_Increasing	Inka2
L2-3_Increasing	Insig2
L2-3_Increasing	Insyn2a
L2-3_Increasing	Ipcef1
L2-3_Increasing	Iqsec1
L2-3_Increasing	Iqsec2
L2-3_Increasing	Iqsec3
L2-3_Increasing	Irf2
L2-3_Increasing	Isoc2b
L2-3_Increasing	Itgav
L2-3_Increasing	Itgb6
L2-3_Increasing	Itm2c
L2-3_Increasing	Itpka
L2-3_Increasing	Itpr1
L2-3_Increasing	Jade2
L2-3_Increasing	Jcad
L2-3_Increasing	Jdp2
L2-3_Increasing	Josd1
L2-3_Increasing	Josd2
L2-3_Increasing	Jph3
L2-3_Increasing	Jsrp1
L2-3_Increasing	Junb
L2-3_Increasing	K230015D01Rik
L2-3_Increasing	Kat7
L2-3_Increasing	Kcna1
L2-3_Increasing	Kcnb1
L2-3_Increasing	Kcnc3
L2-3_Increasing	Kcnd3
L2-3_Increasing	Kcnd3os
L2-3_Increasing	Kcnh1
L2-3_Increasing	Kcnh4
L2-3_Increasing	Kcnip3
L2-3_Increasing	Kcnj11
L2-3_Increasing	Kcnj2
L2-3_Increasing	Kcnj4
L2-3_Increasing	Kcnk1
L2-3_Increasing	Kcnma1
L2-3_Increasing	Kcns2
L2-3_Increasing	Kcnv1
L2-3_Increasing	Kctd1
L2-3_Increasing	Kctd8
L2-3_Increasing	Kdm3a
L2-3_Increasing	Kdm7a
L2-3_Increasing	Khdrbs3
L2-3_Increasing	Klhl40
L2-3_Increasing	Kpna1
L2-3_Increasing	Krt20
L2-3_Increasing	Krt9
L2-3_Increasing	Lair1
L2-3_Increasing	Lamp5
L2-3_Increasing	Lancl1
L2-3_Increasing	Laptm4b
L2-3_Increasing	Larp7
L2-3_Increasing	Ldlrad3
L2-3_Increasing	Lgi1
L2-3_Increasing	Lgi4
L2-3_Increasing	Lin37
L2-3_Increasing	Lingo1
L2-3_Increasing	Lingo3
L2-3_Increasing	Lipg
L2-3_Increasing	Llgl2
L2-3_Increasing	Lncpint
L2-3_Increasing	Lonrf1
L2-3_Increasing	Lonrf3
L2-3_Increasing	Lpcat2b
L2-3_Increasing	Lpcat4
L2-3_Increasing	Lratd1
L2-3_Increasing	Lrg1
L2-3_Increasing	Lrrc20
L2-3_Increasing	Lrrc6
L2-3_Increasing	Lrrc75a
L2-3_Increasing	Lrrk2
L2-3_Increasing	Lrtm1
L2-3_Increasing	Ltbp1
L2-3_Increasing	Ltk
L2-3_Increasing	Lurap1l
L2-3_Increasing	Ly6e
L2-3_Increasing	Lynx1
L2-3_Increasing	Lyst
L2-3_Increasing	Lyzl4
L2-3_Increasing	Lzts3
L2-3_Increasing	M6pr
L2-3_Increasing	Madd
L2-3_Increasing	Mal
L2-3_Increasing	Mal2
L2-3_Increasing	Malat1
L2-3_Increasing	Maml3
L2-3_Increasing	Man1c1
L2-3_Increasing	Mansc1
L2-3_Increasing	Map1a
L2-3_Increasing	Map2k1
L2-3_Increasing	Map3k11
L2-3_Increasing	Map7d2
L2-3_Increasing	Mapk10
L2-3_Increasing	Mapk11
L2-3_Increasing	Mapk12
L2-3_Increasing	Mapk4
L2-3_Increasing	Mapk8ip3
L2-3_Increasing	46083
L2-3_Increasing	46091
L2-3_Increasing	Mas1
L2-3_Increasing	Mast3
L2-3_Increasing	Matn3
L2-3_Increasing	Mbnl1
L2-3_Increasing	Mbnl3
L2-3_Increasing	Mcee
L2-3_Increasing	Mcfd2
L2-3_Increasing	Mchr1
L2-3_Increasing	Mdh1
L2-3_Increasing	Me3
L2-3_Increasing	Medag
L2-3_Increasing	Megf11
L2-3_Increasing	Mei1
L2-3_Increasing	Melk
L2-3_Increasing	Mest
L2-3_Increasing	Mettl24
L2-3_Increasing	Mgll
L2-3_Increasing	Mgp
L2-3_Increasing	Mhrt
L2-3_Increasing	Mical2
L2-3_Increasing	Micos10
L2-3_Increasing	Mir124a-1hg
L2-3_Increasing	Mmaa
L2-3_Increasing	Mobp
L2-3_Increasing	Mpp3
L2-3_Increasing	Mpp5
L2-3_Increasing	Mpv17
L2-3_Increasing	Mpzl3
L2-3_Increasing	Mroh1
L2-3_Increasing	Mroh8
L2-3_Increasing	Mrpl48
L2-3_Increasing	Msi2
L2-3_Increasing	Msrb3
L2-3_Increasing	Mt1
L2-3_Increasing	Mt3
L2-3_Increasing	Mtmr12
L2-3_Increasing	Muc15
L2-3_Increasing	Muc3a
L2-3_Increasing	Mxd1
L2-3_Increasing	Myadml2
L2-3_Increasing	Mybpc3
L2-3_Increasing	Myh1
L2-3_Increasing	Myh2
L2-3_Increasing	Myh7
L2-3_Increasing	Myhas
L2-3_Increasing	Myl4
L2-3_Increasing	Mylk3
L2-3_Increasing	Myo1b
L2-3_Increasing	Myo5c
L2-3_Increasing	Naa38
L2-3_Increasing	Naaladl2
L2-3_Increasing	Nab2
L2-3_Increasing	Napa
L2-3_Increasing	Napepld
L2-3_Increasing	Nat8l
L2-3_Increasing	Nbl1
L2-3_Increasing	Nck1
L2-3_Increasing	Ncor2
L2-3_Increasing	Ndufa13
L2-3_Increasing	Ndufa3
L2-3_Increasing	Ndufa5
L2-3_Increasing	Ndufb3
L2-3_Increasing	Ndufs5
L2-3_Increasing	Nedd4l
L2-3_Increasing	Neu1
L2-3_Increasing	Neu2
L2-3_Increasing	Neurog2
L2-3_Increasing	Nfatc1
L2-3_Increasing	Nfe2l1
L2-3_Increasing	Ngef
L2-3_Increasing	Nhsl2
L2-3_Increasing	Nin
L2-3_Increasing	Nlk
L2-3_Increasing	Nol4
L2-3_Increasing	Nova1
L2-3_Increasing	Npas2
L2-3_Increasing	Nphp4
L2-3_Increasing	Npl
L2-3_Increasing	Nptx1
L2-3_Increasing	Nptx2
L2-3_Increasing	Nptxr
L2-3_Increasing	Npy1r
L2-3_Increasing	Nr4a1
L2-3_Increasing	Nr4a2
L2-3_Increasing	Nrn1
L2-3_Increasing	Nrsn1
L2-3_Increasing	Nrxn3
L2-3_Increasing	Nsun2
L2-3_Increasing	Nt5dc3
L2-3_Increasing	Ntn5
L2-3_Increasing	Nuak1
L2-3_Increasing	Numb
L2-3_Increasing	Nxf7
L2-3_Increasing	Ociad1
L2-3_Increasing	Ociad2
L2-3_Increasing	Odf2l
L2-3_Increasing	Ogdhl
L2-3_Increasing	Ogfod1
L2-3_Increasing	Ogfrl1
L2-3_Increasing	Olfm1
L2-3_Increasing	Olfr464
L2-3_Increasing	Opn1mw
L2-3_Increasing	Osbpl3
L2-3_Increasing	Otud7a
L2-3_Increasing	Oxld1
L2-3_Increasing	Oxr1
L2-3_Increasing	Pacsin1
L2-3_Increasing	Pak1
L2-3_Increasing	Pank1
L2-3_Increasing	Pappa
L2-3_Increasing	Parva
L2-3_Increasing	Parvg
L2-3_Increasing	Pcdh1
L2-3_Increasing	Pcdh20
L2-3_Increasing	Pcdhgc5
L2-3_Increasing	Pcp4l1
L2-3_Increasing	Pcsk1
L2-3_Increasing	Pcsk2
L2-3_Increasing	Pcsk5
L2-3_Increasing	Pde10a
L2-3_Increasing	Pde7b
L2-3_Increasing	Pdk1
L2-3_Increasing	Pdk2
L2-3_Increasing	Pdp1
L2-3_Increasing	Pdxk
L2-3_Increasing	Pdzd2
L2-3_Increasing	Pef1
L2-3_Increasing	Per1
L2-3_Increasing	Per2
L2-3_Increasing	Per3
L2-3_Increasing	Pet100
L2-3_Increasing	Pfdn2
L2-3_Increasing	Pfkl
L2-3_Increasing	Pfkm
L2-3_Increasing	Pgk1
L2-3_Increasing	Pgr
L2-3_Increasing	Phf21b
L2-3_Increasing	Pi4ka
L2-3_Increasing	Pianp
L2-3_Increasing	Pih1d2
L2-3_Increasing	Pip4k2c
L2-3_Increasing	Pip5k1b
L2-3_Increasing	Pip5k1bos
L2-3_Increasing	Pisd
L2-3_Increasing	Pitpnm2
L2-3_Increasing	Pitpnm3
L2-3_Increasing	Pkig
L2-3_Increasing	Pkm
L2-3_Increasing	Pla2g4a
L2-3_Increasing	Pla2g5
L2-3_Increasing	Plaat1
L2-3_Increasing	Plag1
L2-3_Increasing	Plcb1
L2-3_Increasing	Plcb4
L2-3_Increasing	Plcl1
L2-3_Increasing	Plekha4
L2-3_Increasing	Plekhg5
L2-3_Increasing	Plpp6
L2-3_Increasing	Plxnc1
L2-3_Increasing	Podn
L2-3_Increasing	Polr2c
L2-3_Increasing	Pom121
L2-3_Increasing	Pop5
L2-3_Increasing	Pou2f2
L2-3_Increasing	Ppargc1b
L2-3_Increasing	Ppip5k1
L2-3_Increasing	Ppm1f
L2-3_Increasing	Ppm1h
L2-3_Increasing	Ppme1
L2-3_Increasing	Ppp1r12c
L2-3_Increasing	Ppp1r1b
L2-3_Increasing	Ppp1r36
L2-3_Increasing	Ppp1r37
L2-3_Increasing	Ppp4r4
L2-3_Increasing	Prag1
L2-3_Increasing	Prcd
L2-3_Increasing	Prickle1
L2-3_Increasing	Prkg2
L2-3_Increasing	Proser2
L2-3_Increasing	Prpf18
L2-3_Increasing	Prr13
L2-3_Increasing	Prrt3
L2-3_Increasing	Prss16
L2-3_Increasing	Prss23
L2-3_Increasing	Prtg
L2-3_Increasing	Prune2
L2-3_Increasing	Prxl2b
L2-3_Increasing	Psenen
L2-3_Increasing	Psmc5
L2-3_Increasing	Psrc1
L2-3_Increasing	Pter
L2-3_Increasing	Ptges3l
L2-3_Increasing	Ptgs2
L2-3_Increasing	Ptgs2os
L2-3_Increasing	Ptk2
L2-3_Increasing	Ptk2b
L2-3_Increasing	Ptpn14
L2-3_Increasing	Ptpn3
L2-3_Increasing	Ptpn5
L2-3_Increasing	Ptprn
L2-3_Increasing	Pttg1
L2-3_Increasing	Pvalb
L2-3_Increasing	R3hcc1l
L2-3_Increasing	R3hdm1
L2-3_Increasing	Rab3ip
L2-3_Increasing	Rab40b
L2-3_Increasing	Rad1
L2-3_Increasing	Rad52
L2-3_Increasing	Rapgef5
L2-3_Increasing	Rarb
L2-3_Increasing	Rasa3
L2-3_Increasing	Rasal2
L2-3_Increasing	Rasgef1a
L2-3_Increasing	Rasgef1c
L2-3_Increasing	Rasgrf2
L2-3_Increasing	Rasgrp1
L2-3_Increasing	Rbks
L2-3_Increasing	Rbm20
L2-3_Increasing	Rbp4
L2-3_Increasing	Rbpj
L2-3_Increasing	Rcan2
L2-3_Increasing	Repin1
L2-3_Increasing	Rgs14
L2-3_Increasing	Rgs2
L2-3_Increasing	Rgs20
L2-3_Increasing	Rgs4
L2-3_Increasing	Rgs7
L2-3_Increasing	Rgs8
L2-3_Increasing	Rhoq
L2-3_Increasing	Rhpn1
L2-3_Increasing	Rilpl1
L2-3_Increasing	Rimbp2
L2-3_Increasing	Rims3
L2-3_Increasing	Rin1
L2-3_Increasing	Rnf114
L2-3_Increasing	Rnf207
L2-3_Increasing	Rnf6
L2-3_Increasing	Rora
L2-3_Increasing	Rpa3
L2-3_Increasing	Rph3a
L2-3_Increasing	Rps6ka3
L2-3_Increasing	Rskr
L2-3_Increasing	Rtf1
L2-3_Increasing	Rtkn
L2-3_Increasing	Rtl5
L2-3_Increasing	Rtn4r
L2-3_Increasing	Rtn4rl1
L2-3_Increasing	Runx2
L2-3_Increasing	Runx2os1
L2-3_Increasing	Rwdd4a
L2-3_Increasing	Rxfp2
L2-3_Increasing	Samd3
L2-3_Increasing	Saraf
L2-3_Increasing	Sbds
L2-3_Increasing	Scg2
L2-3_Increasing	Schip1
L2-3_Increasing	Scn1b
L2-3_Increasing	Scn4b
L2-3_Increasing	Sdf2l1
L2-3_Increasing	Sdf4
L2-3_Increasing	Sdhaf3
L2-3_Increasing	Sec14l2
L2-3_Increasing	Sec16b
L2-3_Increasing	Sec62
L2-3_Increasing	Sec63
L2-3_Increasing	46276
L2-3_Increasing	46269
L2-3_Increasing	Serinc3
L2-3_Increasing	Serpinb8
L2-3_Increasing	Sertad1
L2-3_Increasing	Sertm1
L2-3_Increasing	Sez6l2
L2-3_Increasing	Sft2d2
L2-3_Increasing	Sgcz
L2-3_Increasing	Sgpp2
L2-3_Increasing	Sgtb
L2-3_Increasing	Sh2d5
L2-3_Increasing	Sh3bp1
L2-3_Increasing	Sh3pxd2a
L2-3_Increasing	Sh3rf1
L2-3_Increasing	Shroom1
L2-3_Increasing	Siae
L2-3_Increasing	Sik3
L2-3_Increasing	Six4
L2-3_Increasing	Skap2
L2-3_Increasing	Slc16a6
L2-3_Increasing	Slc20a2
L2-3_Increasing	Slc24a2
L2-3_Increasing	Slc24a4
L2-3_Increasing	Slc25a25
L2-3_Increasing	Slc2a1
L2-3_Increasing	Slc2a13
L2-3_Increasing	Slc30a4
L2-3_Increasing	Slc35f3
L2-3_Increasing	Slc35g2
L2-3_Increasing	Slc39a10
L2-3_Increasing	Slc4a10
L2-3_Increasing	Slc4a4
L2-3_Increasing	Slc50a1
L2-3_Increasing	Slc6a17
L2-3_Increasing	Slfn2
L2-3_Increasing	Slfn9
L2-3_Increasing	Slitrk1
L2-3_Increasing	Slitrk2
L2-3_Increasing	Slk
L2-3_Increasing	Smad3
L2-3_Increasing	Smap2
L2-3_Increasing	Smarcd1
L2-3_Increasing	Snap25
L2-3_Increasing	Snrnp27
L2-3_Increasing	Sntb2
L2-3_Increasing	Sntg1
L2-3_Increasing	Snu13
L2-3_Increasing	Snx1
L2-3_Increasing	Socs3
L2-3_Increasing	Sorbs2
L2-3_Increasing	Sorbs2os
L2-3_Increasing	Sorcs3
L2-3_Increasing	Sorl1
L2-3_Increasing	Sox9
L2-3_Increasing	Sp2
L2-3_Increasing	Spag5
L2-3_Increasing	Spag6
L2-3_Increasing	Specc1
L2-3_Increasing	Spred1
L2-3_Increasing	Spred2
L2-3_Increasing	Spry2
L2-3_Increasing	Sptb
L2-3_Increasing	Sptbn5
L2-3_Increasing	Spty2d1
L2-3_Increasing	Src
L2-3_Increasing	Srxn1
L2-3_Increasing	Ss18
L2-3_Increasing	St3gal5
L2-3_Increasing	St8sia5
L2-3_Increasing	Stard10
L2-3_Increasing	Stard3
L2-3_Increasing	Stat1
L2-3_Increasing	Stat3
L2-3_Increasing	Stat4
L2-3_Increasing	Stat5b
L2-3_Increasing	Stip1
L2-3_Increasing	Stk32c
L2-3_Increasing	Stk38l
L2-3_Increasing	Stub1
L2-3_Increasing	Stx6
L2-3_Increasing	Sulf1
L2-3_Increasing	Sun1
L2-3_Increasing	Susd4
L2-3_Increasing	Susd6
L2-3_Increasing	Syn2
L2-3_Increasing	Syne1
L2-3_Increasing	Synj2
L2-3_Increasing	Synpo
L2-3_Increasing	Synpr
L2-3_Increasing	Syt12
L2-3_Increasing	Syt13
L2-3_Increasing	Syt17
L2-3_Increasing	Sytl2
L2-3_Increasing	Tacc1
L2-3_Increasing	Taf6
L2-3_Increasing	Tbc1d2
L2-3_Increasing	Tbc1d22a
L2-3_Increasing	Tbx22
L2-3_Increasing	Tcap
L2-3_Increasing	Tceal5
L2-3_Increasing	Tcf19
L2-3_Increasing	Tchh
L2-3_Increasing	Tdg
L2-3_Increasing	Tdrp
L2-3_Increasing	Tead1
L2-3_Increasing	Tesc
L2-3_Increasing	Tfdp2
L2-3_Increasing	Tfrc
L2-3_Increasing	Tgoln1
L2-3_Increasing	Thap7
L2-3_Increasing	Them6
L2-3_Increasing	Thpo
L2-3_Increasing	Thrb
L2-3_Increasing	Tle4
L2-3_Increasing	Tmc1
L2-3_Increasing	Tmco5
L2-3_Increasing	Tmem109
L2-3_Increasing	Tmem116
L2-3_Increasing	Tmem125
L2-3_Increasing	Tmem132a
L2-3_Increasing	Tmem132d
L2-3_Increasing	Tmem144
L2-3_Increasing	Tmem14a
L2-3_Increasing	Tmem174
L2-3_Increasing	Tmem178
L2-3_Increasing	Tmem198
L2-3_Increasing	Tmem215
L2-3_Increasing	Tmem37
L2-3_Increasing	Tmem59l
L2-3_Increasing	Tmem94
L2-3_Increasing	Tmod1
L2-3_Increasing	Tnfaip6
L2-3_Increasing	Tnfrsf25
L2-3_Increasing	Tnfrsf9
L2-3_Increasing	Tnk2
L2-3_Increasing	Tnks1bp1
L2-3_Increasing	Tnnc1
L2-3_Increasing	Tnnt2
L2-3_Increasing	Tnr
L2-3_Increasing	Tomm34
L2-3_Increasing	Tomm6os
L2-3_Increasing	Tomm7
L2-3_Increasing	Tpm1
L2-3_Increasing	Tpp1
L2-3_Increasing	Tppp
L2-3_Increasing	Trhde
L2-3_Increasing	Trim66
L2-3_Increasing	Trim71
L2-3_Increasing	Trp53i11
L2-3_Increasing	Tsnax
L2-3_Increasing	Tspan5
L2-3_Increasing	Tspan7
L2-3_Increasing	Ttc39b
L2-3_Increasing	Ttll11
L2-3_Increasing	Ttpal
L2-3_Increasing	Tuba8
L2-3_Increasing	Tyro3
L2-3_Increasing	Ubox5
L2-3_Increasing	Ubxn8
L2-3_Increasing	Umad1
L2-3_Increasing	Upf2
L2-3_Increasing	Uqcc2
L2-3_Increasing	Usp11
L2-3_Increasing	Usp2
L2-3_Increasing	Uxs1
L2-3_Increasing	Vamp1
L2-3_Increasing	Vgf
L2-3_Increasing	Vill
L2-3_Increasing	Vipr1
L2-3_Increasing	Vmn2r86
L2-3_Increasing	Vmn2r87
L2-3_Increasing	Vps13a
L2-3_Increasing	Vti1b
L2-3_Increasing	Vwa5b1
L2-3_Increasing	Vxn
L2-3_Increasing	Wasl
L2-3_Increasing	Wbp11
L2-3_Increasing	Wbp2
L2-3_Increasing	Wdr17
L2-3_Increasing	Wdr78
L2-3_Increasing	Wee1
L2-3_Increasing	Wfs1
L2-3_Increasing	Wipf3
L2-3_Increasing	Wnt10a
L2-3_Increasing	Wnt2
L2-3_Increasing	Xirp2
L2-3_Increasing	Xrcc5
L2-3_Increasing	Yap1
L2-3_Increasing	Ybey
L2-3_Increasing	Ypel4
L2-3_Increasing	Ypel5
L2-3_Increasing	Zar1l
L2-3_Increasing	Zbtb16
L2-3_Increasing	Zbtb7a
L2-3_Increasing	Zc3h18
L2-3_Increasing	Zdbf2
L2-3_Increasing	Zdhhc1
L2-3_Increasing	Zdhhc5
L2-3_Increasing	Zfp703
L2-3_Increasing	Zfp831
L2-3_Increasing	Zfpm1
L2-3_Increasing	Zfyve28
L2-3_Increasing	Zhx2
L2-3_Increasing	Zkscan8
L2-3_Increasing	Zmynd10
L2-3_Increasing	Znfx1
L2-3_Increasing	Zwint
L2-3_Stabilizing	0610040F04Rik
L2-3_Stabilizing	1110002E22Rik
L2-3_Stabilizing	1110018N20Rik
L2-3_Stabilizing	1110032A03Rik
L2-3_Stabilizing	1110032F04Rik
L2-3_Stabilizing	1110035H17Rik
L2-3_Stabilizing	1110038F14Rik
L2-3_Stabilizing	1190007I07Rik
L2-3_Stabilizing	1600010M07Rik
L2-3_Stabilizing	1600014C10Rik
L2-3_Stabilizing	1700001L05Rik
L2-3_Stabilizing	1700003F12Rik
L2-3_Stabilizing	1700003M07Rik
L2-3_Stabilizing	1700007P06Rik
L2-3_Stabilizing	1700015F17Rik
L2-3_Stabilizing	1700025G04Rik
L2-3_Stabilizing	1700030F04Rik
L2-3_Stabilizing	1700052K11Rik
L2-3_Stabilizing	1700066M21Rik
L2-3_Stabilizing	1700086O06Rik
L2-3_Stabilizing	1700087I21Rik
L2-3_Stabilizing	1810062G17Rik
L2-3_Stabilizing	2210016L21Rik
L2-3_Stabilizing	2310011J03Rik
L2-3_Stabilizing	2410080I02Rik
L2-3_Stabilizing	2610027K06Rik
L2-3_Stabilizing	2610044O15Rik8
L2-3_Stabilizing	2610507B11Rik
L2-3_Stabilizing	2700046G09Rik
L2-3_Stabilizing	2810032G03Rik
L2-3_Stabilizing	2810414N06Rik
L2-3_Stabilizing	2810468N07Rik
L2-3_Stabilizing	2900097C17Rik
L2-3_Stabilizing	4632427E13Rik
L2-3_Stabilizing	4833411C07Rik
L2-3_Stabilizing	4833445I07Rik
L2-3_Stabilizing	4921513I03Rik
L2-3_Stabilizing	4921531C22Rik
L2-3_Stabilizing	4930453N24Rik
L2-3_Stabilizing	4930473D10Rik
L2-3_Stabilizing	4930479D17Rik
L2-3_Stabilizing	4930507D05Rik
L2-3_Stabilizing	4930533K18Rik
L2-3_Stabilizing	4930547M16Rik
L2-3_Stabilizing	4930570G19Rik
L2-3_Stabilizing	4930578G10Rik
L2-3_Stabilizing	4930599N23Rik
L2-3_Stabilizing	4931406P16Rik
L2-3_Stabilizing	4931415C17Rik
L2-3_Stabilizing	4931439C15Rik
L2-3_Stabilizing	4931440F15Rik
L2-3_Stabilizing	4933407I08Rik
L2-3_Stabilizing	4933407L21Rik
L2-3_Stabilizing	4933432I09Rik
L2-3_Stabilizing	4933434E20Rik
L2-3_Stabilizing	4933436I20Rik
L2-3_Stabilizing	5031425E22Rik
L2-3_Stabilizing	5430400D12Rik
L2-3_Stabilizing	5430402O13Rik
L2-3_Stabilizing	5730455P16Rik
L2-3_Stabilizing	6030458C11Rik
L2-3_Stabilizing	6430531B16Rik
L2-3_Stabilizing	8030462N17Rik
L2-3_Stabilizing	9130221H12Rik
L2-3_Stabilizing	9130230N09Rik
L2-3_Stabilizing	9230112E08Rik
L2-3_Stabilizing	9230114K14Rik
L2-3_Stabilizing	9330160F10Rik
L2-3_Stabilizing	9430021M05Rik
L2-3_Stabilizing	9530036O11Rik
L2-3_Stabilizing	9530068E07Rik
L2-3_Stabilizing	9630028H03Rik
L2-3_Stabilizing	9930004E17Rik
L2-3_Stabilizing	A330023F24Rik
L2-3_Stabilizing	A330032B11Rik
L2-3_Stabilizing	A330069K06Rik
L2-3_Stabilizing	A430005L14Rik
L2-3_Stabilizing	A530017D24Rik
L2-3_Stabilizing	A530041M06Rik
L2-3_Stabilizing	A530046M15Rik
L2-3_Stabilizing	A730081D07Rik
L2-3_Stabilizing	A830036E02Rik
L2-3_Stabilizing	A930001M01Rik
L2-3_Stabilizing	AA386476
L2-3_Stabilizing	AA986860
L2-3_Stabilizing	Aagab
L2-3_Stabilizing	Aak1
L2-3_Stabilizing	Aatk
L2-3_Stabilizing	AB041806
L2-3_Stabilizing	Abca2
L2-3_Stabilizing	Abcb9
L2-3_Stabilizing	Abcc10
L2-3_Stabilizing	Abcg1
L2-3_Stabilizing	Abhd2
L2-3_Stabilizing	Abhd4
L2-3_Stabilizing	Abhd6
L2-3_Stabilizing	Abhd8
L2-3_Stabilizing	Abitram
L2-3_Stabilizing	Abr
L2-3_Stabilizing	Abraxas2
L2-3_Stabilizing	Abtb1
L2-3_Stabilizing	AC109619.1
L2-3_Stabilizing	AC171003.1
L2-3_Stabilizing	Acad11
L2-3_Stabilizing	Ackr2
L2-3_Stabilizing	Aco2
L2-3_Stabilizing	Acot13
L2-3_Stabilizing	Acot2
L2-3_Stabilizing	Acot3
L2-3_Stabilizing	Acot4
L2-3_Stabilizing	Acot5
L2-3_Stabilizing	Acp1
L2-3_Stabilizing	Acsl1
L2-3_Stabilizing	Acsl6
L2-3_Stabilizing	Actn1
L2-3_Stabilizing	Actr2
L2-3_Stabilizing	Acyp1
L2-3_Stabilizing	Adal
L2-3_Stabilizing	Adam9
L2-3_Stabilizing	Adamts19
L2-3_Stabilizing	Adar
L2-3_Stabilizing	Add1
L2-3_Stabilizing	Add2
L2-3_Stabilizing	Adgra1
L2-3_Stabilizing	Adgrb2
L2-3_Stabilizing	Adgrl1
L2-3_Stabilizing	Adk
L2-3_Stabilizing	Adrb1
L2-3_Stabilizing	Aebp2
L2-3_Stabilizing	Afg3l2
L2-3_Stabilizing	Aftph
L2-3_Stabilizing	Agap2
L2-3_Stabilizing	Aggf1
L2-3_Stabilizing	Agpat3
L2-3_Stabilizing	Ahcyl1
L2-3_Stabilizing	Ahcyl2
L2-3_Stabilizing	AI593442
L2-3_Stabilizing	Akap11
L2-3_Stabilizing	Akap5
L2-3_Stabilizing	Akap8l
L2-3_Stabilizing	Akirin1
L2-3_Stabilizing	Akr7a5
L2-3_Stabilizing	Aktip
L2-3_Stabilizing	Alkbh5
L2-3_Stabilizing	Amd1
L2-3_Stabilizing	Amigo1
L2-3_Stabilizing	Ankrd11
L2-3_Stabilizing	Ankrd34a
L2-3_Stabilizing	Ankrd40
L2-3_Stabilizing	Ankrd63
L2-3_Stabilizing	Anks1b
L2-3_Stabilizing	Ankzf1
L2-3_Stabilizing	Anp32e
L2-3_Stabilizing	Aopep
L2-3_Stabilizing	Ap3m2
L2-3_Stabilizing	Ap4s1
L2-3_Stabilizing	Ap5m1
L2-3_Stabilizing	Apba2
L2-3_Stabilizing	Apmap
L2-3_Stabilizing	Apoo
L2-3_Stabilizing	Apopt1
L2-3_Stabilizing	Arel1
L2-3_Stabilizing	Arf1
L2-3_Stabilizing	Arfgap1
L2-3_Stabilizing	Arfgap2
L2-3_Stabilizing	Arfgef3
L2-3_Stabilizing	Arfip1
L2-3_Stabilizing	Arfip2
L2-3_Stabilizing	Arhgap26
L2-3_Stabilizing	Arhgap32
L2-3_Stabilizing	Arhgef17
L2-3_Stabilizing	Arhgef4
L2-3_Stabilizing	Arhgef9
L2-3_Stabilizing	Arl1
L2-3_Stabilizing	Arl14ep
L2-3_Stabilizing	Arl3
L2-3_Stabilizing	Arl4d
L2-3_Stabilizing	Arl6
L2-3_Stabilizing	Arl6ip1
L2-3_Stabilizing	Arl8b
L2-3_Stabilizing	Armt1
L2-3_Stabilizing	Arpc1a
L2-3_Stabilizing	Arpc3
L2-3_Stabilizing	Arpc5l
L2-3_Stabilizing	Arpp19
L2-3_Stabilizing	Asb13
L2-3_Stabilizing	Asb3
L2-3_Stabilizing	Asb8
L2-3_Stabilizing	Ash1l
L2-3_Stabilizing	Asic2
L2-3_Stabilizing	Asphd2
L2-3_Stabilizing	Asrgl1
L2-3_Stabilizing	Asxl2
L2-3_Stabilizing	Atg13
L2-3_Stabilizing	Atg2a
L2-3_Stabilizing	Atg5
L2-3_Stabilizing	Atg9a
L2-3_Stabilizing	Atp1a2
L2-3_Stabilizing	Atp1b1
L2-3_Stabilizing	Atp1b3
L2-3_Stabilizing	Atp2a2
L2-3_Stabilizing	Atp2b1
L2-3_Stabilizing	Atp2b2
L2-3_Stabilizing	Atp5c1
L2-3_Stabilizing	Atp5d
L2-3_Stabilizing	Atp5f1
L2-3_Stabilizing	Atp5g1
L2-3_Stabilizing	Atp5g2
L2-3_Stabilizing	Atp5g3
L2-3_Stabilizing	Atp5h
L2-3_Stabilizing	Atp5o
L2-3_Stabilizing	Atp6ap1
L2-3_Stabilizing	Atp6ap2
L2-3_Stabilizing	Atp6v0a1
L2-3_Stabilizing	Atp6v0b
L2-3_Stabilizing	Atp6v0c
L2-3_Stabilizing	Atp6v1a
L2-3_Stabilizing	Atp6v1b2
L2-3_Stabilizing	Atp6v1c1
L2-3_Stabilizing	Atp6v1d
L2-3_Stabilizing	Atp6v1f
L2-3_Stabilizing	Atp6v1g2
L2-3_Stabilizing	Atraid
L2-3_Stabilizing	Atxn1
L2-3_Stabilizing	Atxn1l
L2-3_Stabilizing	Auh
L2-3_Stabilizing	Aurkaip1
L2-3_Stabilizing	Auts2
L2-3_Stabilizing	Avpi1
L2-3_Stabilizing	Axin2
L2-3_Stabilizing	Azi2
L2-3_Stabilizing	B230209E15Rik
L2-3_Stabilizing	B230217C12Rik
L2-3_Stabilizing	B230307C23Rik
L2-3_Stabilizing	B230354K17Rik
L2-3_Stabilizing	B3galnt1
L2-3_Stabilizing	B3gnt2
L2-3_Stabilizing	B4galt1
L2-3_Stabilizing	B4gat1
L2-3_Stabilizing	B930018H19Rik
L2-3_Stabilizing	B9d1
L2-3_Stabilizing	Bag4
L2-3_Stabilizing	Bahd1
L2-3_Stabilizing	Bap1
L2-3_Stabilizing	Barx2
L2-3_Stabilizing	Bbof1
L2-3_Stabilizing	Bbs1
L2-3_Stabilizing	Bbx
L2-3_Stabilizing	BC003965
L2-3_Stabilizing	BC024978
L2-3_Stabilizing	BC029722
L2-3_Stabilizing	BC031181
L2-3_Stabilizing	Bcas3
L2-3_Stabilizing	Bckdha
L2-3_Stabilizing	Bcl2l13
L2-3_Stabilizing	Bcl2l2
L2-3_Stabilizing	Bcl7a
L2-3_Stabilizing	Becn1
L2-3_Stabilizing	Bet1l
L2-3_Stabilizing	Bex2
L2-3_Stabilizing	Bex3
L2-3_Stabilizing	Bfar
L2-3_Stabilizing	Bhlha9
L2-3_Stabilizing	Birc2
L2-3_Stabilizing	Bloc1s4
L2-3_Stabilizing	Blvra
L2-3_Stabilizing	Blzf1
L2-3_Stabilizing	Bmp1
L2-3_Stabilizing	Bnip3
L2-3_Stabilizing	Bnip3l
L2-3_Stabilizing	Bod1l
L2-3_Stabilizing	Bola3
L2-3_Stabilizing	Borcs5
L2-3_Stabilizing	Borcs6
L2-3_Stabilizing	Borcs7
L2-3_Stabilizing	Braf
L2-3_Stabilizing	Brap
L2-3_Stabilizing	Brdt
L2-3_Stabilizing	Brinp2
L2-3_Stabilizing	Brk1
L2-3_Stabilizing	Brwd1
L2-3_Stabilizing	Bsdc1
L2-3_Stabilizing	Bsg
L2-3_Stabilizing	Btaf1
L2-3_Stabilizing	C030014I23Rik
L2-3_Stabilizing	C1galt1c1
L2-3_Stabilizing	C230057M02Rik
L2-3_Stabilizing	C2cd2l
L2-3_Stabilizing	C2cd3
L2-3_Stabilizing	C330007P06Rik
L2-3_Stabilizing	C330018D20Rik
L2-3_Stabilizing	C530005A16Rik
L2-3_Stabilizing	Cables1
L2-3_Stabilizing	Cacna1e
L2-3_Stabilizing	Cacnb1
L2-3_Stabilizing	Cacnb3
L2-3_Stabilizing	Cacng3
L2-3_Stabilizing	Cadps
L2-3_Stabilizing	Calcoco1
L2-3_Stabilizing	Calhm2
L2-3_Stabilizing	Calhm5
L2-3_Stabilizing	Calm1
L2-3_Stabilizing	Calr
L2-3_Stabilizing	Camk2a
L2-3_Stabilizing	Camk2g
L2-3_Stabilizing	Camkk2
L2-3_Stabilizing	Camta2
L2-3_Stabilizing	Capn12
L2-3_Stabilizing	Capzb
L2-3_Stabilizing	Car15
L2-3_Stabilizing	Catsperz
L2-3_Stabilizing	Cbarp
L2-3_Stabilizing	Cbfb
L2-3_Stabilizing	Cbr4
L2-3_Stabilizing	Cc2d2b
L2-3_Stabilizing	Ccdc103
L2-3_Stabilizing	Ccdc117
L2-3_Stabilizing	Ccdc12
L2-3_Stabilizing	Ccdc149
L2-3_Stabilizing	Ccdc174
L2-3_Stabilizing	Ccdc22
L2-3_Stabilizing	Ccdc25
L2-3_Stabilizing	Ccdc47
L2-3_Stabilizing	Ccdc7b
L2-3_Stabilizing	Ccdc85b
L2-3_Stabilizing	Ccdc92b
L2-3_Stabilizing	Ccdc97
L2-3_Stabilizing	Ccne2
L2-3_Stabilizing	Ccng1
L2-3_Stabilizing	Ccng2
L2-3_Stabilizing	Ccni
L2-3_Stabilizing	Ccnl2
L2-3_Stabilizing	Ccnq
L2-3_Stabilizing	Ccnt2
L2-3_Stabilizing	Ccpg1
L2-3_Stabilizing	Ccsap
L2-3_Stabilizing	Cd164
L2-3_Stabilizing	Cd28
L2-3_Stabilizing	Cd2bp2
L2-3_Stabilizing	Cd320
L2-3_Stabilizing	Cd34
L2-3_Stabilizing	Cd47
L2-3_Stabilizing	Cdadc1
L2-3_Stabilizing	Cdc123
L2-3_Stabilizing	Cdc27
L2-3_Stabilizing	Cdc37l1
L2-3_Stabilizing	Cdc42se2
L2-3_Stabilizing	Cdc73
L2-3_Stabilizing	Cdh12
L2-3_Stabilizing	Cdip1
L2-3_Stabilizing	Cdipt
L2-3_Stabilizing	Cdk14
L2-3_Stabilizing	Cdk17
L2-3_Stabilizing	Cdk2ap2
L2-3_Stabilizing	Cdk5r1
L2-3_Stabilizing	Cdk9
L2-3_Stabilizing	Cdkl4
L2-3_Stabilizing	Cdkl5
L2-3_Stabilizing	Cdkn2aip
L2-3_Stabilizing	Cdr1os
L2-3_Stabilizing	Cds2
L2-3_Stabilizing	Celf1
L2-3_Stabilizing	Cep104
L2-3_Stabilizing	Cep83
L2-3_Stabilizing	Cep97
L2-3_Stabilizing	Cerkl
L2-3_Stabilizing	Cfap20
L2-3_Stabilizing	Cfap45
L2-3_Stabilizing	Cfap61
L2-3_Stabilizing	Cfap74
L2-3_Stabilizing	Chac2
L2-3_Stabilizing	Chchd4
L2-3_Stabilizing	Chchd6
L2-3_Stabilizing	Chd1l
L2-3_Stabilizing	Chic1
L2-3_Stabilizing	Chid1
L2-3_Stabilizing	Chmp1b
L2-3_Stabilizing	Chmp5
L2-3_Stabilizing	Chmp6
L2-3_Stabilizing	Chn1
L2-3_Stabilizing	Chn1os3
L2-3_Stabilizing	Chordc1
L2-3_Stabilizing	Chp1
L2-3_Stabilizing	Chpf2
L2-3_Stabilizing	Chrac1
L2-3_Stabilizing	Chrd
L2-3_Stabilizing	Chrm1
L2-3_Stabilizing	Chrm3
L2-3_Stabilizing	Chst1
L2-3_Stabilizing	Chst9
L2-3_Stabilizing	Chtop
L2-3_Stabilizing	Ciao1
L2-3_Stabilizing	Ciao3
L2-3_Stabilizing	Ciart
L2-3_Stabilizing	Cipc
L2-3_Stabilizing	Cisd1
L2-3_Stabilizing	Cisd2
L2-3_Stabilizing	Cit
L2-3_Stabilizing	Cited4
L2-3_Stabilizing	Ckmt1
L2-3_Stabilizing	Clcn2
L2-3_Stabilizing	Clcn7
L2-3_Stabilizing	Clip3
L2-3_Stabilizing	Clnk
L2-3_Stabilizing	Clock
L2-3_Stabilizing	Clstn1
L2-3_Stabilizing	Cluh
L2-3_Stabilizing	Cmtm6
L2-3_Stabilizing	Cmtr1
L2-3_Stabilizing	Cnbd2
L2-3_Stabilizing	Cnbp
L2-3_Stabilizing	Cnih1
L2-3_Stabilizing	Cnnm1
L2-3_Stabilizing	Cnnm2
L2-3_Stabilizing	Cnst
L2-3_Stabilizing	Coa3
L2-3_Stabilizing	Coa4
L2-3_Stabilizing	Coa6
L2-3_Stabilizing	Coch
L2-3_Stabilizing	Colca2
L2-3_Stabilizing	Commd6
L2-3_Stabilizing	Copg1
L2-3_Stabilizing	Cops7a
L2-3_Stabilizing	Cops7b
L2-3_Stabilizing	Copz1
L2-3_Stabilizing	Coq10b
L2-3_Stabilizing	Coq7
L2-3_Stabilizing	Coq8a
L2-3_Stabilizing	Coq8b
L2-3_Stabilizing	Coq9
L2-3_Stabilizing	Cox11
L2-3_Stabilizing	Cox14
L2-3_Stabilizing	Cox4i1
L2-3_Stabilizing	Cox5a
L2-3_Stabilizing	Cox5b
L2-3_Stabilizing	Cox6a1
L2-3_Stabilizing	Cox7b
L2-3_Stabilizing	Cox8a
L2-3_Stabilizing	Cpe
L2-3_Stabilizing	Cpeb3
L2-3_Stabilizing	Cpeb4
L2-3_Stabilizing	Cplx1
L2-3_Stabilizing	Cplx2
L2-3_Stabilizing	Cpox
L2-3_Stabilizing	Cpped1
L2-3_Stabilizing	Crbn
L2-3_Stabilizing	Crebbp
L2-3_Stabilizing	Creg2
L2-3_Stabilizing	Creld1
L2-3_Stabilizing	Crim1
L2-3_Stabilizing	Crk
L2-3_Stabilizing	Crtac1
L2-3_Stabilizing	Cry2
L2-3_Stabilizing	Crybg3
L2-3_Stabilizing	Cryzl1
L2-3_Stabilizing	Csad
L2-3_Stabilizing	Csmd1
L2-3_Stabilizing	Cspg4
L2-3_Stabilizing	Cstf2
L2-3_Stabilizing	Cstf2t
L2-3_Stabilizing	Ctdsp2
L2-3_Stabilizing	Ctdspl
L2-3_Stabilizing	Ctsb
L2-3_Stabilizing	Ctxn1
L2-3_Stabilizing	Cul5
L2-3_Stabilizing	Cux2
L2-3_Stabilizing	Cx3cl1
L2-3_Stabilizing	Cyb561
L2-3_Stabilizing	Cyb561d1
L2-3_Stabilizing	Cyb5r4
L2-3_Stabilizing	Cyc1
L2-3_Stabilizing	Cyld
L2-3_Stabilizing	Cyp2u1
L2-3_Stabilizing	Cys1
L2-3_Stabilizing	Cystm1
L2-3_Stabilizing	D030056L22Rik
L2-3_Stabilizing	D1Ertd622e
L2-3_Stabilizing	D230025D16Rik
L2-3_Stabilizing	D5Ertd579e
L2-3_Stabilizing	D630036H23Rik
L2-3_Stabilizing	D8Ertd738e
L2-3_Stabilizing	D930016D06Rik
L2-3_Stabilizing	D930019O06Rik
L2-3_Stabilizing	Dab2ip
L2-3_Stabilizing	Dad1
L2-3_Stabilizing	Dag1
L2-3_Stabilizing	Dazap2
L2-3_Stabilizing	Dazl
L2-3_Stabilizing	Dbndd2
L2-3_Stabilizing	Dbp
L2-3_Stabilizing	Dcaf11
L2-3_Stabilizing	Dcaf5
L2-3_Stabilizing	Dcaf8
L2-3_Stabilizing	Dcdc2c
L2-3_Stabilizing	Dclk1
L2-3_Stabilizing	Dcp1a
L2-3_Stabilizing	Dctn3
L2-3_Stabilizing	Dctpp1
L2-3_Stabilizing	Dcun1d1
L2-3_Stabilizing	Dcun1d3
L2-3_Stabilizing	Ddit4l
L2-3_Stabilizing	Ddt
L2-3_Stabilizing	Ddx19b
L2-3_Stabilizing	Ddx3y
L2-3_Stabilizing	Degs1
L2-3_Stabilizing	Dele1
L2-3_Stabilizing	Dennd5a
L2-3_Stabilizing	Dennd5b
L2-3_Stabilizing	Derl1
L2-3_Stabilizing	Desi1
L2-3_Stabilizing	Dexi
L2-3_Stabilizing	Dgke
L2-3_Stabilizing	Dgkg
L2-3_Stabilizing	Dhdds
L2-3_Stabilizing	Dhfr
L2-3_Stabilizing	Diaph1
L2-3_Stabilizing	Dlat
L2-3_Stabilizing	Dld
L2-3_Stabilizing	Dleu2
L2-3_Stabilizing	Dlg1
L2-3_Stabilizing	Dlg3
L2-3_Stabilizing	Dlgap3
L2-3_Stabilizing	Dmac1
L2-3_Stabilizing	Dmac2
L2-3_Stabilizing	Dmd
L2-3_Stabilizing	Dmtn
L2-3_Stabilizing	Dnaja3
L2-3_Stabilizing	Dnajb14
L2-3_Stabilizing	Dnajb2
L2-3_Stabilizing	Dnajb4
L2-3_Stabilizing	Dnajb9
L2-3_Stabilizing	Dnajc12
L2-3_Stabilizing	Dnajc14
L2-3_Stabilizing	Dnajc15
L2-3_Stabilizing	Dnajc18
L2-3_Stabilizing	Dnajc27
L2-3_Stabilizing	Dnajc28
L2-3_Stabilizing	Dnajc3
L2-3_Stabilizing	Dnajc30
L2-3_Stabilizing	Dnal1
L2-3_Stabilizing	Dnal4
L2-3_Stabilizing	Dnhd1
L2-3_Stabilizing	Dock4
L2-3_Stabilizing	Dpf2
L2-3_Stabilizing	Dph6
L2-3_Stabilizing	Dpm1
L2-3_Stabilizing	Dpm2
L2-3_Stabilizing	Dpy19l3
L2-3_Stabilizing	Dr1
L2-3_Stabilizing	Drc3
L2-3_Stabilizing	Drp2
L2-3_Stabilizing	Dscaml1
L2-3_Stabilizing	Dstyk
L2-3_Stabilizing	Dusp1
L2-3_Stabilizing	Dusp15
L2-3_Stabilizing	Dusp19
L2-3_Stabilizing	Dusp28
L2-3_Stabilizing	Dusp3
L2-3_Stabilizing	Dusp6
L2-3_Stabilizing	Dusp7
L2-3_Stabilizing	Dync1li2
L2-3_Stabilizing	Dyrk1b
L2-3_Stabilizing	Dzank1
L2-3_Stabilizing	Dzip1l
L2-3_Stabilizing	E030044B06Rik
L2-3_Stabilizing	Ebag9
L2-3_Stabilizing	Ebp
L2-3_Stabilizing	Ece1
L2-3_Stabilizing	Edf1
L2-3_Stabilizing	Eef1akmt1
L2-3_Stabilizing	Eef2k
L2-3_Stabilizing	Eef2kmt
L2-3_Stabilizing	Efcab12
L2-3_Stabilizing	Efcab14
L2-3_Stabilizing	Eftud2
L2-3_Stabilizing	Ehd3
L2-3_Stabilizing	Eif1
L2-3_Stabilizing	Eif2ak3
L2-3_Stabilizing	Eif4h
L2-3_Stabilizing	Eipr1
L2-3_Stabilizing	Elfn2
L2-3_Stabilizing	Elk1
L2-3_Stabilizing	Elk4
L2-3_Stabilizing	Ell2
L2-3_Stabilizing	Elmod3
L2-3_Stabilizing	Elmsan1
L2-3_Stabilizing	Elof1
L2-3_Stabilizing	Emc1
L2-3_Stabilizing	Emc3
L2-3_Stabilizing	Emc4
L2-3_Stabilizing	Emc7
L2-3_Stabilizing	Eme2
L2-3_Stabilizing	Emg1
L2-3_Stabilizing	Eml6
L2-3_Stabilizing	Emsy
L2-3_Stabilizing	Endog
L2-3_Stabilizing	Eno1
L2-3_Stabilizing	Enpp5
L2-3_Stabilizing	Ensa
L2-3_Stabilizing	Epb41l3
L2-3_Stabilizing	Eqtn
L2-3_Stabilizing	Erf
L2-3_Stabilizing	Ergic1
L2-3_Stabilizing	Eri1
L2-3_Stabilizing	Erlec1
L2-3_Stabilizing	Ermp1
L2-3_Stabilizing	Ero1l
L2-3_Stabilizing	Errfi1
L2-3_Stabilizing	Esrra
L2-3_Stabilizing	Etfa
L2-3_Stabilizing	Etfrf1
L2-3_Stabilizing	Etnk1
L2-3_Stabilizing	Etohd2
L2-3_Stabilizing	Etv4
L2-3_Stabilizing	Exoc1
L2-3_Stabilizing	Exoc3
L2-3_Stabilizing	Exosc4
L2-3_Stabilizing	Extl2
L2-3_Stabilizing	Extl3
L2-3_Stabilizing	Faah
L2-3_Stabilizing	Fam120a
L2-3_Stabilizing	Fam122a
L2-3_Stabilizing	Fam131a
L2-3_Stabilizing	Fam160a2
L2-3_Stabilizing	Fam160b2
L2-3_Stabilizing	Fam162a
L2-3_Stabilizing	Fam174a
L2-3_Stabilizing	Fam217b
L2-3_Stabilizing	Fam221b
L2-3_Stabilizing	Fam222b
L2-3_Stabilizing	Fam229b
L2-3_Stabilizing	Fam234b
L2-3_Stabilizing	Fam32a
L2-3_Stabilizing	Fam3c
L2-3_Stabilizing	Fam53a
L2-3_Stabilizing	Fam76a
L2-3_Stabilizing	Fam81a
L2-3_Stabilizing	Fam98c
L2-3_Stabilizing	Farp2
L2-3_Stabilizing	Fastk
L2-3_Stabilizing	Fastkd3
L2-3_Stabilizing	Fbxl14
L2-3_Stabilizing	Fbxl16
L2-3_Stabilizing	Fbxl20
L2-3_Stabilizing	Fbxo33
L2-3_Stabilizing	Fbxo42
L2-3_Stabilizing	Fbxo8
L2-3_Stabilizing	Fbxw7
L2-3_Stabilizing	Fdx1
L2-3_Stabilizing	Fdx2
L2-3_Stabilizing	Ficd
L2-3_Stabilizing	Firre
L2-3_Stabilizing	Fkbp3
L2-3_Stabilizing	Fkrp
L2-3_Stabilizing	Flcn
L2-3_Stabilizing	Fmc1
L2-3_Stabilizing	Fndc3b
L2-3_Stabilizing	Fnip1
L2-3_Stabilizing	Fos
L2-3_Stabilizing	Foxk1
L2-3_Stabilizing	Foxn2
L2-3_Stabilizing	Foxo3
L2-3_Stabilizing	Foxp1
L2-3_Stabilizing	Frrs1l
L2-3_Stabilizing	Fubp3
L2-3_Stabilizing	Fundc1
L2-3_Stabilizing	Fundc2
L2-3_Stabilizing	Fut9
L2-3_Stabilizing	Fxyd4
L2-3_Stabilizing	Fxyd7
L2-3_Stabilizing	Fyttd1
L2-3_Stabilizing	Gabbr1
L2-3_Stabilizing	Gabbr2
L2-3_Stabilizing	Gabra1
L2-3_Stabilizing	Gabra4
L2-3_Stabilizing	Gabrb2
L2-3_Stabilizing	Galnt12
L2-3_Stabilizing	Galnt17
L2-3_Stabilizing	Ganc
L2-3_Stabilizing	Gas7
L2-3_Stabilizing	Gask1b
L2-3_Stabilizing	Gatd3a
L2-3_Stabilizing	Gcdh
L2-3_Stabilizing	Gclc
L2-3_Stabilizing	Gdpgp1
L2-3_Stabilizing	Gemin2
L2-3_Stabilizing	Gemin8
L2-3_Stabilizing	Gfra4
L2-3_Stabilizing	Ggcx
L2-3_Stabilizing	Ghitm
L2-3_Stabilizing	Gid8
L2-3_Stabilizing	Gipc1
L2-3_Stabilizing	Gjb6
L2-3_Stabilizing	Glrb
L2-3_Stabilizing	Glrx3
L2-3_Stabilizing	Gls2
L2-3_Stabilizing	Glyr1
L2-3_Stabilizing	Gm10419
L2-3_Stabilizing	Gm10648
L2-3_Stabilizing	Gm10701
L2-3_Stabilizing	Gm1141
L2-3_Stabilizing	Gm11728
L2-3_Stabilizing	Gm11940
L2-3_Stabilizing	Gm12122
L2-3_Stabilizing	Gm12525
L2-3_Stabilizing	Gm12689
[truncated: 5,889 more rows]
