# Supplementary material for: Concordant transcriptional and morphological remodeling revealed by in vivo Perturb-CLEAR
Source: bioRxiv. 2026 Apr 8:2026.04.06.716787. Preprint. [Version 1] doi: 10.64898/2026.04.06.716787 (PMC13081986; doi:10.64898/2026.04.06.716787)
Supplement: Supplement 1 — Supplementary Table 1. Morphological metrics list Supplementary Table 2. Developmental morphology sample summary, raw metrics, and test results Supplementary Table 3. Spine analysis raw metrics and test results Supplementary Table 4. Developmental transcriptome dataset DE genes Supplementary Table 5. Gene list for each signature Supplementary Table 6. Enrichment results (GSEA-GO, fisher exact test) Supplementary Table 7. Plasmid, gRNA, oligonucleotides, and viral vectors Supplementary Table 8. NDD screen and Adnp validation sample summary Supplementary Table 9. NDD screen raw metrics and test results Supplementary Table 10. Adnp validation raw metrics and test results Supplementary Table 11. Perturb-seq sample summary and metrics Supplementary Table 12. Perturb-seq DE genes Supplementary Table 13. Foxp1 transgenic model DE genes and analysis Supplementary Table 14. Joint analysis metrics [file media-1.zip › Supplementary Table 6 Enrichment results.xlsx]

## Sheet: Gene signature enrichment
Supplementary Table 6. Enrichment results of gprofileR GSEA
query	significant	p_value	term_size	query_size	intersection_size	precision	recall	term_id	source	term_name	logp	effective_domain_size	source_order	parents	evidence_codes	intersection	gene_set
query_1	TRUE	5.21e-19	3664	881	267	0.303065	0.0728712	GO:0048731	GO:BP	system development	18.2835	21165	12821	GO:0007275;GO:0048856	IDA,IBA,IDA ISS ISO,IGI,IMP,IGI,IDA IMP IGI IBA,ISO,IDA,IMP ISS,IDA,IMP ISS,IBA,ISO,ISS,IMP IGI,IGI,IMP ISO,IDA IMP IGI,IDA IMP IGI ISO IBA,IBA,IBA,IEP IBA,IMP IGI ISS,IDA IBA,ISO IBA,IDA IMP IBA,IMP ISS IBA,IDA IMP,IMP,IMP,IEP,IMP ISS,IDA,IDA,IMP,IMP ISO,ISO,IDA IMP ISO,IMP,ISS,IMP IGI,ISS,IMP,ISS,ISS ISO,ISS ISO,IDA IMP IGI ISS,IDA IMP IGI IEP,IMP IGI,ISO,IMP,IMP,IGI,IDA IMP ISO IBA,IMP IBA,IMP…	Actn4,Adam2,Adgrb1,Agbl4,Akt2,Aldh1a1,Ar,Arc,Arid5a,Arnt2,Asap1,Asb2,Astn2,Atf1,Atf6,B2m,B4galnt1,Baiap2,Bcl2,Bdnf,Bhlhe40,Bhlhe41,Bmper,Bmpr1b,Brinp3,Bsn,Btbd3,Bves,C1ql3,Cacna1a,Cacnb4,Calb1,Camk1d,Cbln2,Cck,Cckbr,Ccn4,Ccnb1,Ccnd1,Cebpa,Cebpg,Cecr2,Cep85,Cldn11,Cln5,Clu,Cntn4,Cntnap1,Cobl,Col6a1,Cpeb1,Crh,Csrnp1,Cthrc1,Cxcl12,Cyfip2,Daglb,Ddrgk1,Dio3,Dnajb11,Dock10,Dscam,Efna1,Egfl7,Egr1,Egr2,E…	L2-3_Increasing
query_1	TRUE	8.53e-15	4367	881	289	0.328036	0.0661782	GO:0007275	GO:BP	multicellular organism development	14.0692	21165	2788	GO:0032501;GO:0048856	IDA,IBA,IMP,IDA ISS ISO,IMP IGI,IMP,IGI,IDA IMP IGI ISO IBA,IMP ISO,IDA,IMP IEP ISS,IDA,IMP ISS,IBA,ISO,ISS,IMP IGI,IGI,IMP ISO,IDA IMP IGI TAS,IMP,IDA IMP IGI ISO IBA,IBA,IBA,IEP IBA,IMP IGI ISS IBA,IDA IBA,ISO IBA,IDA IMP IBA,IMP ISS IBA,IDA IMP,IMP,IMP,IEP,IMP ISS,IDA,IDA,IMP,IMP ISO,IMP ISO,IDA IMP IGI ISO,IMP IGI,ISS,IMP IGI,ISS,IMP,ISS,ISS ISO,ISS ISO,IDA IMP IGI ISS,IDA IMP IGI IEP,IMP IGI…	Actn4,Adam2,Adcy9,Adgrb1,Agbl4,Akt2,Aldh1a1,Ar,Arc,Arid5a,Arnt2,Asap1,Asb2,Astn2,Atf1,Atf6,B2m,B4galnt1,Baiap2,Bcl2,Bcor,Bdnf,Bhlhe40,Bhlhe41,Bmper,Bmpr1b,Brinp3,Bsn,Btbd3,Bves,C1ql3,Cacna1a,Cacnb4,Calb1,Camk1d,Cbln2,Cck,Cckbr,Ccn4,Ccnb1,Ccnd1,Cebpa,Cebpg,Cecr2,Cep85,Cldn11,Cln5,Clu,Cntn4,Cntnap1,Cobl,Col6a1,Cpeb1,Crh,Csrnp1,Cthrc1,Cxcl12,Cyfip2,Daglb,Ddrgk1,Dio3,Dnajb11,Dock10,Dscam,Dusp4,Dusp5,…	L2-3_Increasing
query_1	TRUE	4.29e-12	5559	881	336	0.381385	0.0604425	GO:0048856	GO:BP	anatomical structure development	11.3678	21165	12931	GO:0032502	IDA ISS IBA,IDA IBA,IBA,IMP,IDA IMP ISS ISO,IMP IGI,IMP,IGI,IMP,IDA IMP IGI ISO IBA,IMP ISS ISO,ISO,IDA,IMP IEP ISS,IDA,IMP ISS,IGI IBA,ISO,ISS,IMP,IMP IGI,IGI,IMP ISO,IDA IMP IGI TAS,IMP,IDA IMP IGI ISO IBA,IBA,IDA IBA,IDA IEP IBA,IMP IGI ISS IBA,IDA IBA,ISO IBA,IDA IMP IBA,IDA IMP IGI ISS IBA,IDA IMP,IMP,IMP,IEP,IMP ISS,IGI IBA,IBA,IBA,ISO,IDA,IMP,IDA,IMP,IMP ISO,IMP ISO,IDA IMP IGI ISO,IBA,IDA…	Acta1,Actn4,Adam2,Adcy9,Adgrb1,Agbl4,Akt2,Aldh1a1,Alox12b,Ar,Arc,Arhgap15,Arid5a,Arnt2,Asap1,Asb2,Astn2,Atf1,Atf6,Atp2c2,B2m,B4galnt1,Baiap2,Bcl2,Bcor,Bdnf,Bhlhe40,Bhlhe41,Bmper,Bmpr1b,Brinp3,Bsn,Btbd3,Bves,C1ql3,Cacna1a,Cacnb4,Calb1,Camk1d,Cap1,Cap2,Catspere2,Cbfa2t3,Cbln2,Cbx7,Cck,Cckbr,Ccn4,Ccnb1,Ccnd1,Cdh22,Cebpa,Cebpg,Cecr2,Cep85,Cfap65,Cldn11,Cln5,Clu,Cntn4,Cntnap1,Cobl,Col19a1,Col6a1,Cpeb1…	L2-3_Increasing
query_1	TRUE	1.02e-11	5959	881	353	0.400681	0.0592381	GO:0032502	GO:BP	developmental process	10.9928	21165	7558	GO:0008150	IDA ISS IBA,IDA IBA,IBA,IMP,IDA IMP ISS ISO,IGI,IMP IGI,IMP,IGI,IMP,IDA IMP IGI ISO IBA,IMP ISS ISO,ISO,IDA,IMP IEP ISS,IDA,IMP ISS,IGI IBA,ISO,ISS,IMP,IMP IGI,IMP IGI,IMP ISO,IDA IMP IGI TAS,NAS,IMP,IDA IMP IGI ISO IBA,IBA,IDA IBA,IDA IEP IBA,IDA IMP IGI ISS IBA,IDA IBA,NAS,ISO IBA,IDA IMP IBA,IDA IMP IGI ISS IBA,IDA IMP,IMP,IMP,IEP,IMP ISS,IGI IBA,IBA,IBA,ISO,IDA,IMP,IDA,IMP,IDA IMP ISO IBA,IMP…	Acta1,Actn4,Adam2,Adcy9,Adgrb1,Adrb3,Agbl4,Akt2,Aldh1a1,Alox12b,Ar,Arc,Arhgap15,Arid5a,Arnt2,Asap1,Asb2,Astn2,Atf1,Atf6,Atp2c2,B2m,B4galnt1,Baiap2,Bcl2,Bcl7b,Bcor,Bdnf,Bhlhe40,Bhlhe41,Bmper,Bmpr1b,Brinp3,Brms1,Bsn,Btbd3,Bves,C1ql3,Cacna1a,Cacnb4,Calb1,Camk1d,Cap1,Cap2,Catspere2,Cbfa2t3,Cbln2,Cbx7,Cck,Cckbr,Ccn4,Ccnb1,Ccnd1,Ccne1,Cdh22,Cds1,Cebpa,Cebpg,Cecr2,Cep85,Cfap65,Cfap97,Cldn11,Cln5,Clu,Cnt…	L2-3_Increasing
query_1	TRUE	1.14e-10	913	881	89	0.101022	0.0974808	GO:0099536	GO:BP	synaptic signaling	9.94274	21165	18864	GO:0007267	IDA IMP,IMP,IDA IMP ISS ISO IBA,IDA IMP ISO,EXP IDA IMP ISO IBA,ISS,ISO,IMP ISO IBA,IMP IBA,IDA IMP IBA,IBA,ISO IBA,IGI,IDA IMP IEP,ISO,ISO,EXP IDA IMP IBA,IDA IMP,ISO,IMP,IDA IMP,IDA IMP,IDA IMP,IBA,ISO,IMP,IMP,IDA IMP,IBA,ISO NAS,IDA,ISO IBA,IDA IMP IGI ISS ISO IBA NAS,IMP,ISS ISO,IMP IBA,ISO IBA,IDA IMP ISO,IMP,IDA IMP IEP,IMP,IGI,IMP IGI IBA,IMP,IMP,NAS,IDA ISO IBA,IDA IMP,ISS ISO,IMP,IDA IC,…	Adcy8,Adgrb1,Arc,Baiap2,Bdnf,Bsn,Cabp1,Cacna1a,Cacnb2,Cacnb4,Cacng2,Calb1,Car7,Cbln2,Cck,Cckbr,Chrnb3,Cpeb1,Crh,Cyp46a1,Dgkb,Dlgap2,Dnm1,Dtnb,Egr1,Egr3,Etv5,Fbxo2,Gabra2,Gabrd,Gpr158,Gria4,Grin2a,Hapln4,Homer1,Hrh2,Htr6,Igsf11,Il1b,Iqsec1,Itpka,Itpr1,Jph3,Kcnb1,Kcnc3,Kcnd3,Kpna1,Lamp5,Lgi1,Lrrk2,Lynx1,Map1a,Mgll,Mir124a-1hg,Napa,Npy1r,Nr4a1,Nrn1,Nrxn3,Plcb1,Plcb4,Plcl1,Psmc5,Ptgs2,Ptk2,Ptk2b,Ptpn…	L2-3_Increasing
query_1	TRUE	1.15e-10	2484	881	179	0.203178	0.0720612	GO:0009653	GO:BP	anatomical structure morphogenesis	9.93859	21165	3557	GO:0032502;GO:0048856	ISS IBA,IMP ISS ISO,IGI,IMP IGI,ISS ISO,ISO,IMP,IGI,IMP ISO,IDA IMP IGI,IDA IMP IGI ISO IBA,IBA,IMP ISS,IDA IBA,IDA,IMP,IEP,IGI IBA,IBA,IDA,IBA,IMP IGI,ISS ISO,IMP,IMP IGI IEP,IMP,IMP,IBA,IGI,IMP ISO IBA,IMP IBA,IMP,IMP IBA,IDA IMP IGI ISS ISO IBA,IBA,IBA,IDA IMP IGI IBA,IEP,IDA IMP IGI,IMP,IBA,IGI,IBA,TAS,IDA IBA,IMP IGI,IMP,IDA,IMP,IMP IGI,IMP,IBA,IDA IMP IBA TAS,IEP,IGI,IMP,IMP,IMP IGI,ISS IBA…	Acta1,Adgrb1,Aldh1a1,Ar,Arc,Arhgap15,Asb2,Astn2,Baiap2,Bcl2,Bdnf,Bmper,Bmpr1b,Btbd3,Bves,Cacna1a,Calb1,Cap1,Cap2,Cck,Cdh22,Cecr2,Clu,Cntnap1,Cobl,Col6a1,Csrnp1,Csrp1,Cthrc1,Cxcl12,Cyfip2,Dio3,Dock10,Dscam,Dusp4,Dusp5,Efna1,Egfl7,Egr2,Elk3,Emb,Emx2,Epha10,Epor,Ermn,Ets2,Etv1,Etv5,Faim2,Fat3,Fbln5,Fgf5,Fgf9,Fhl2,Fjx1,Fkbp1a,Flrt1,Flrt2,Fmnl1,Fosl2,Frmd6,Frzb,Fst,Fstl4,Gaa,Gadd45a,Gcnt4,Gfra1,Heg1,H…	L2-3_Increasing
query_1	TRUE	3.59e-10	2308	881	168	0.190692	0.0727903	GO:0007399	GO:BP	nervous system development	9.44443	21165	2884	GO:0048731	IDA,IGI,IMP,ISO,IMP ISS,IDA,IBA,ISO,IMP IGI,IGI,IMP ISO,IDA IMP,IDA IMP IGI ISO IBA,IBA,IBA,IMP IGI,IDA IBA,ISO IBA,IDA IMP IBA,IDA IMP,IMP,IMP ISS,IDA,IDA,IMP,IMP IGI,ISS,IMP,ISS,ISS ISO,ISS ISO,IDA IMP IGI ISS,IDA IMP IGI IEP,IMP,ISO,IGI,IDA IMP ISO IBA,IMP IBA,IMP IBA,IMP,IPI IMP ISO,IDA IMP IBA,IDA IMP IGI ISS ISO IBA,IDA IGI IBA,IDA IMP IGI,IMP,IBA,IMP IGI IBA,IBA,IDA IMP IBA,IMP ISO,IMP,ISO…	Adgrb1,Agbl4,Akt2,Arc,Arnt2,Asap1,Astn2,Atf1,B2m,B4galnt1,Baiap2,Bcl2,Bdnf,Bhlhe40,Bhlhe41,Bmpr1b,Brinp3,Bsn,Btbd3,C1ql3,Cacna1a,Camk1d,Cbln2,Cck,Ccnd1,Cecr2,Cep85,Cldn11,Cln5,Clu,Cntn4,Cntnap1,Cobl,Col6a1,Cpeb1,Cthrc1,Cxcl12,Cyfip2,Daglb,Dio3,Dnajb11,Dock10,Dscam,Efna1,Egr2,Egr3,Emb,Emx2,Epha10,Epop,Epor,Etv1,Etv5,Faim2,Fat3,Fgf5,Flrt1,Flrt2,Fstl4,Fuom,Gabra2,Gfra1,Gpr158,Grin2a,Hapln4,Hmg20b,Ht…	L2-3_Increasing
query_1	TRUE	1.06e-09	2680	881	186	0.211124	0.069403	GO:0065008	GO:BP	regulation of biological quality	8.97383	21165	15667	GO:0065007	IBA,IDA IMP ISS ISO,IDA IMP,ISO,IDA IBA,ISS,IDA IMP IGI ISO,ISS,IDA,IGI,IDA IMP ISS ISO IBA,ISO,ISS,IDA IMP,IMP IGI ISO,IDA IMP ISS IBA,IMP ISO IBA,IDA IMP IGI,IDA IMP IGI ISO,NAS,IDA IMP IGI IBA,IDA IMP,IDA IMP ISS,IDA IMP,ISS,IMP,IDA IMP IEP IBA,ISO IBA,ISO,IMP IBA,IDA,ISO,ISS ISO,IMP IGI,IMP,IBA,ISS,ISS ISO,IDA IMP,IMP IGI,IMP,IMP,ISO IBA,ISO,IMP ISS,ISS,IDA IMP,IDA IMP IBA,ISS,IMP,IDA IMP,IDA…	Ackr4,Adcy8,Adgrb1,Adra2c,Adrb3,Akt2,Aldh1a1,Alox12b,Ano3,Ar,Arc,Arhgap15,Arid5a,Asap1,Atp1a1,Atp8a1,Baiap2,Bcl2,Bdnf,Bmpr1b,Bves,C1ql3,Cacna1a,Cacna2d3,Cacnb2,Cacnb4,Cacng2,Calb1,Camk2n1,Car7,Cbln2,Cck,Cckbr,Ccnd1,Chchd10,Chrnb3,Cln5,Clu,Cntnap1,Col6a1,Coro2b,Cpeb1,Crh,Cxcl12,Cyp46a1,Ddi2,Dgkb,Dio3,Dnajc16,Dnm1,Dock10,Dscam,Dusp5,Efna1,Egr1,Epor,Ermn,Etv5,Flrt1,Flrt2,Fmnl1,Fosl2,Fstl4,Fxyd1,Gaa,…	L2-3_Increasing
query_1	TRUE	1.16e-09	1769	881	137	0.155505	0.0774449	GO:0022008	GO:BP	neurogenesis	8.93713	21165	6530	GO:0007399;GO:0030154	IGI,IMP,ISO,IDA,IBA,ISO,IMP IGI,IMP ISO,IDA IMP,IDA IMP IGI ISO IBA,IBA,IBA,IMP IGI,IDA,IDA IBA,IMP,IMP ISS,IDA,IMP,IMP,ISS,ISS,ISS ISO,ISS ISO,IMP IGI ISS,IDA IMP,IMP,ISO,IGI,IDA IMP ISO IBA,IMP IBA,IMP IBA,IMP,IPI IMP ISO,IMP IBA,IDA IMP IGI ISS ISO IBA,IDA IBA,IMP IGI,IBA,IMP IBA,IBA,IDA IMP IBA,ISO,IMP,ISO,IMP,IMP,IMP,IMP,IGI,IMP IGI,IMP,ISO,IMP,IBA,IGI,ISO,IDA ISO,IDA IGI,IMP,IMP,ISO,ISO,IDA…	Agbl4,Akt2,Arc,Asap1,Astn2,Atf1,B2m,Baiap2,Bcl2,Bdnf,Bhlhe40,Bhlhe41,Bmpr1b,Brinp3,Btbd3,Cacna1a,Camk1d,Cck,Ccnd1,Cecr2,Cep85,Cln5,Clu,Cntn4,Cntnap1,Cobl,Col6a1,Cpeb1,Cthrc1,Cxcl12,Cyfip2,Daglb,Dio3,Dnajb11,Dock10,Dscam,Efna1,Egr2,Emb,Emx2,Epha10,Epop,Epor,Etv1,Etv5,Faim2,Fat3,Fgf5,Flrt1,Flrt2,Fstl4,Fuom,Gfra1,Grin2a,Hapln4,Hmg20b,Il15ra,Il1b,Il34,Impact,Iqsec1,Itpka,Itpr1,Jade2,Kcna1,Kcnb1,Lgi4,…	L2-3_Increasing
query_1	TRUE	2.02e-09	2952	881	199	0.22588	0.0674119	GO:0023051	GO:BP	regulation of signaling	8.69475	21165	6606	GO:0023052;GO:0050789	IDA IMP ISS ISO,IMP,IBA,ISS IBA,ISO,ISS,IDA IGI IBA,IMP ISS,IDA IMP ISS ISO IBA,IBA,IBA,IDA IMP ISO,IDA ISO,EXP IDA IGI ISO IBA,IDA,IGI,NAS,ISS,IDA,IDA,ISO,IMP,IDA IMP,ISS IBA,ISO IBA,ISO,IGI,IMP,IDA IMP IEP,ISO,IMP,EXP IDA IMP,ISS,IDA IMP,IMP ISS,ISO IBA,IDA,IGI,IMP,IMP,ISS,IMP ISS IBA,IDA IMP,IMP,IBA,IDA IMP,IDA IMP ISO,ISO IBA,ISS IBA,IBA,IDA,ISO,IMP ISO,ISO,IMP ISO IBA,ISS IBA,ISO,IDA IMP,IBA…	Adcy8,Adgrb1,Adra2c,Adrb3,Akt2,Alox12b,Ankrd6,Ar,Arc,Arhgef3,Arr3,Baiap2,Bcl2,Bdnf,Bmper,Bmpr1b,Brms1,Bsn,Btbd10,Bves,Cabp1,Cacna1a,Cacnb4,Cacng2,Calb1,Camk2n1,Car7,Cavin3,Cbln2,Cckbr,Ccn4,Chrnb3,Clu,Cpeb1,Crebrf,Crh,Cthrc1,Cxcl12,Cyfip2,Cyp46a1,Dapk2,Ddrgk1,Dgkb,Dgkz,Dkk3,Dlgap2,Dnm1,Dusp16,Dusp4,Dusp5,Efna1,Egfl7,Egr1,Epor,Faim2,Fam53b,Fbh1,Fbxo2,Fgf5,Fgf9,Fhl2,Frmd6,Frzb,Fst,Fstl4,Gadd45a,Gadd…	L2-3_Increasing
query_1	TRUE	3.9e-09	2953	881	198	0.224745	0.0670505	GO:0010646	GO:BP	regulation of cell communication	8.40937	21165	4275	GO:0007154;GO:0050794	IDA IMP ISS ISO,IMP,IBA,ISS IBA,ISO,ISS,IDA IGI IBA,IMP ISS,IDA IMP ISS ISO IBA,IBA,IBA,IDA IMP ISO,IDA ISO,EXP IDA IGI ISO IBA,IDA,IGI,NAS,ISS,IDA,ISO,IMP,IDA IMP,ISS IBA,ISO IBA,ISO,IGI,IMP,IDA IMP IEP,ISO,IMP,EXP IDA IMP,ISS,IDA IMP,IMP ISS,ISO IBA,IDA,IGI,IMP,IMP,ISS,IMP ISS IBA,IDA IMP,IMP,IBA,IDA IMP,IDA IMP ISO,ISO IBA,ISS IBA,IBA,IDA,ISO,IMP ISO,ISO,IMP ISO IBA,ISS IBA,ISO,IDA IMP,IBA,IDA…	Adcy8,Adgrb1,Adra2c,Adrb3,Akt2,Alox12b,Ankrd6,Ar,Arc,Arhgef3,Arr3,Baiap2,Bcl2,Bdnf,Bmper,Bmpr1b,Brms1,Bsn,Btbd10,Cabp1,Cacna1a,Cacnb4,Cacng2,Calb1,Camk2n1,Car7,Cavin3,Cbln2,Cckbr,Ccn4,Chrnb3,Clu,Cpeb1,Crebrf,Crh,Cthrc1,Cxcl12,Cyfip2,Cyp46a1,Dapk2,Ddrgk1,Dgkb,Dgkz,Dkk3,Dlgap2,Dnm1,Dusp16,Dusp4,Dusp5,Efna1,Egfl7,Egr1,Epor,Faim2,Fam53b,Fbh1,Fbxo2,Fgf5,Fgf9,Fhl2,Frmd6,Frzb,Fst,Fstl4,Gadd45a,Gadd45b,G…	L2-3_Increasing
query_1	TRUE	4.94e-09	864	881	82	0.093076	0.0949074	GO:0007268	GO:BP	chemical synaptic transmission	8.30659	21165	2782	GO:0098916	IDA IMP,IMP,IDA IMP ISS ISO IBA,IDA IMP ISO,EXP IDA IMP ISO IBA,ISS,IMP ISO IBA,IMP IBA,IDA IMP IBA,IBA,ISO IBA,IGI,IDA IMP IEP,ISO,EXP IDA IMP IBA,IDA IMP,ISO,IMP,IDA IMP,IDA IMP,IDA IMP,ISO,IMP,IMP,IDA IMP,IBA,ISO NAS,IDA,ISO IBA,IDA IMP IGI ISS ISO IBA NAS,IMP,ISS ISO,IMP IBA,ISO IBA,IMP ISO,IMP,IDA IMP IEP,IMP,IMP IGI IBA,IMP,IMP,NAS,IDA IMP,ISS ISO,IMP,IDA IC,IMP,IMP,IEP,IDA IMP IGI IEP IBA,…	Adcy8,Adgrb1,Arc,Baiap2,Bdnf,Bsn,Cacna1a,Cacnb2,Cacnb4,Cacng2,Calb1,Car7,Cbln2,Cckbr,Chrnb3,Cpeb1,Crh,Cyp46a1,Dgkb,Dlgap2,Dnm1,Egr1,Egr3,Etv5,Fbxo2,Gabra2,Gabrd,Gpr158,Gria4,Grin2a,Hapln4,Homer1,Hrh2,Htr6,Igsf11,Il1b,Iqsec1,Itpka,Jph3,Kcnb1,Kcnc3,Kcnd3,Lamp5,Lgi1,Lrrk2,Lynx1,Map1a,Mgll,Mir124a-1hg,Napa,Npy1r,Nr4a1,Nrn1,Nrxn3,Plcb1,Plcb4,Plcl1,Psmc5,Ptgs2,Ptk2,Ptk2b,Ptpn5,Pvalb,Rasgrf2,Rgs14,Rimbp…	L2-3_Increasing
query_1	TRUE	4.94e-09	864	881	82	0.093076	0.0949074	GO:0098916	GO:BP	anterograde trans-synaptic signaling	8.30659	21165	18700	GO:0099537	IDA IMP,IMP,IDA IMP ISS ISO IBA,IDA IMP ISO,EXP IDA IMP ISO IBA,ISS,IMP ISO IBA,IMP IBA,IDA IMP IBA,IBA,ISO IBA,IGI,IDA IMP IEP,ISO,EXP IDA IMP IBA,IDA IMP,ISO,IMP,IDA IMP,IDA IMP,IDA IMP,ISO,IMP,IMP,IDA IMP,IBA,ISO NAS,IDA,ISO IBA,IDA IMP IGI ISS ISO IBA NAS,IMP,ISS ISO,IMP IBA,ISO IBA,IMP ISO,IMP,IDA IMP IEP,IMP,IMP IGI IBA,IMP,IMP,NAS,IDA IMP,ISS ISO,IMP,IDA IC,IMP,IMP,IEP,IDA IMP IGI IEP IBA,…	Adcy8,Adgrb1,Arc,Baiap2,Bdnf,Bsn,Cacna1a,Cacnb2,Cacnb4,Cacng2,Calb1,Car7,Cbln2,Cckbr,Chrnb3,Cpeb1,Crh,Cyp46a1,Dgkb,Dlgap2,Dnm1,Egr1,Egr3,Etv5,Fbxo2,Gabra2,Gabrd,Gpr158,Gria4,Grin2a,Hapln4,Homer1,Hrh2,Htr6,Igsf11,Il1b,Iqsec1,Itpka,Jph3,Kcnb1,Kcnc3,Kcnd3,Lamp5,Lgi1,Lrrk2,Lynx1,Map1a,Mgll,Mir124a-1hg,Napa,Npy1r,Nr4a1,Nrn1,Nrxn3,Plcb1,Plcb4,Plcl1,Psmc5,Ptgs2,Ptk2,Ptk2b,Ptpn5,Pvalb,Rasgrf2,Rgs14,Rimbp…	L2-3_Increasing
query_1	TRUE	5.89e-09	773	881	76	0.0862656	0.0983182	GO:0034330	GO:BP	cell junction organization	8.22993	21165	8509	GO:0016043	IMP,IDA ISO,ISO,IDA IMP,ISO,IMP,ISO IBA,IDA IMP,IDA IMP,IMP,IDA IMP,IBA,IMP IBA,IMP,IDA IMP,IDA IMP IEP,IDA IMP IBA,IBA,IMP,IBA,IDA IMP,IMP,EXP IDA IMP,IDA IMP,IDA IMP IEP,IDA IMP IBA,ISS,IDA,IMP,IDA,IDA,IDA IBA,IDA,ISO,IMP,IMP,ISS ISO,IDA IMP,IMP ISO,ISO,NAS,ISO,IGI,IDA,ISS ISO IBA,IDA,IDA IMP IEP,ISO,IDA IMP,IDA IMP IGI,IGI ISO,IGI,IDA IMP,ISS,IDA IMP,IDA IMP,IDA IMP ISO,IMP,ISO,ISO,EXP IDA IMP…	Actn4,Adgrb1,Arc,Asap1,Baiap2,Bcl2,Bsn,C1ql3,Cabp1,Cacna1a,Cacna2d3,Cacnb2,Cacnb4,Cacng2,Cap1,Cap2,Cbln2,Cdh22,Chchd10,Cldn11,Cntnap1,Coro2b,Cpne6,Dgkb,Dgkz,Dock10,Dscam,Efna1,Etv5,Flrt1,Flrt2,Gabra2,Gpr158,Grin2a,Hapln4,Heg1,Homer1,Igsf11,Iqsec1,Iqsec3,Itgav,Itpka,Lrrk2,Lrtm1,Lzts3,Nedd4l,Ngef,Nptx1,Nrn1,Nrxn3,Numb,Pcdhgc5,Plxnc1,Ppm1f,Prickle1,Ptk2,Ptk2b,Rhpn1,Rims3,Rph3a,Rtn4r,Sez6l2,Sh3bp1,Si…	L2-3_Increasing
query_1	TRUE	7.04e-09	2854	881	192	0.217934	0.067274	GO:0048513	GO:BP	animal organ development	8.15225	21165	12631	GO:0048856	IDA ISS,IDA,IBA,IGI,IMP,IDA IMP IGI IBA,IDA,ISS,IMP ISS,ISS,IMP,IMP,IDA IMP IGI,IDA IMP ISO,IDA IEP,IMP IGI ISS,IMP IBA,IMP ISS IBA,IMP,IMP,IEP,IMP,IMP,IMP ISO,ISO,IDA IMP IGI ISO,IDA IMP IGI,ISS,IMP,ISS,ISO,ISS,IMP,IEP,IMP,IDA IMP IGI,IMP,IMP,IGI,IDA ISO,IMP IBA,IMP,IMP ISS,IMP IGI,IMP ISS ISO,IDA IMP IGI,IMP IGI IBA,IDA IMP TAS,IMP,IDA,ISS,IMP,IGI,IMP,IBA,IDA IMP IGI IBA TAS,IEP,IGI,IMP,IMP,IDA…	Acta1,Actn4,Adam2,Aldh1a1,Alox12b,Ar,Arid5a,Arnt2,Asb2,Atf6,Atp2c2,B2m,Bcl2,Bdnf,Bmper,Bmpr1b,Btbd3,Bves,Cacna1a,Cacnb4,Calb1,Cbx7,Cckbr,Ccn4,Ccnb1,Ccnd1,Cebpa,Cebpg,Cecr2,Cln5,Clu,Cntn4,Cntnap1,Cobl,Col19a1,Col6a1,Crh,Csrnp1,Cthrc1,Cxcl12,Ddrgk1,Dio3,Dscam,Efna1,Egr1,Egr2,Emx2,Epor,Etv1,Etv5,Exph5,Faim2,Fat3,Fbln5,Fgf5,Fgf9,Fhl2,Fjx1,Fkbp1a,Flrt2,Fosl2,Frzb,Fst,Gaa,Galnt11,Gcnt4,Gpr158,Heg1,Hexi…	L2-3_Increasing
query_1	TRUE	7.07e-09	870	881	82	0.093076	0.0942529	GO:0099537	GO:BP	trans-synaptic signaling	8.15037	21165	18865	GO:0099536	IDA IMP,IMP,IDA IMP ISS ISO IBA,IDA IMP ISO,EXP IDA IMP ISO IBA,ISS,IMP ISO IBA,IMP IBA,IDA IMP IBA,IBA,ISO IBA,IGI,IDA IMP IEP,ISO,EXP IDA IMP IBA,IDA IMP,ISO,IMP,IDA IMP,IDA IMP,IDA IMP,ISO,IMP,IMP,IDA IMP,IBA,ISO NAS,IDA,ISO IBA,IDA IMP IGI ISS ISO IBA NAS,IMP,ISS ISO,IMP IBA,ISO IBA,IDA IMP ISO,IMP,IDA IMP IEP,IMP,IMP IGI IBA,IMP,IMP,NAS,IDA IMP,ISS ISO,IMP,IDA IC,IMP,IDA IMP,IEP,IDA IMP IGI …	Adcy8,Adgrb1,Arc,Baiap2,Bdnf,Bsn,Cacna1a,Cacnb2,Cacnb4,Cacng2,Calb1,Car7,Cbln2,Cckbr,Chrnb3,Cpeb1,Crh,Cyp46a1,Dgkb,Dlgap2,Dnm1,Egr1,Egr3,Etv5,Fbxo2,Gabra2,Gabrd,Gpr158,Gria4,Grin2a,Hapln4,Homer1,Hrh2,Htr6,Igsf11,Il1b,Iqsec1,Itpka,Jph3,Kcnb1,Kcnc3,Kcnd3,Lamp5,Lgi1,Lrrk2,Lynx1,Map1a,Mgll,Mir124a-1hg,Napa,Npy1r,Nr4a1,Nrn1,Nrxn3,Plcb1,Plcb4,Plcl1,Psmc5,Ptgs2,Ptk2,Ptk2b,Ptpn5,Pvalb,Rasgrf2,Rgs14,Rimbp…	L2-3_Increasing
query_1	TRUE	7.66e-09	2298	881	163	0.185017	0.0709312	GO:0050793	GO:BP	regulation of developmental process	8.11561	21165	13089	GO:0032502;GO:0050789	IDA IMP ISS ISO,IGI,IMP,IDA IMP IGI,ISS ISO,ISO,IDA,IMP,IMP ISO,IMP,NAS,IDA IMP IGI ISO,IBA,IDA IBA,IBA,ISS,NAS,IDA,IMP,ISS,IDA,IDA IMP ISO IBA,ISO,IGI,ISO,IMP,IDA IMP ISO,ISO,ISS,IDA IMP,IDA,IMP,IMP ISO,IMP,IMP,IPI IMP ISO,IDA ISO IBA,IDA IMP,IMP,IDA IMP,IDA IBA,IDA ISO,IMP,IMP,IMP IGI ISO TAS,IDA,IDA,ISS IBA,IDA IMP,IDA IGI ISO,IMP IGI ISO,IMP IGI,IMP,IMP,IBA,IGI,IGI,IMP,IMP ISO,IDA IBA,IMP,NAS…	Adgrb1,Adrb3,Agbl4,Ar,Arc,Arhgap15,Asap1,B2m,Baiap2,Bcl2,Bcl7b,Bdnf,Bhlhe40,Bhlhe41,Bmper,Bmpr1b,Brms1,Bves,Cacna1a,Camk1d,Cbln2,Ccn4,Ccnb1,Ccnd1,Ccne1,Cds1,Cebpa,Clu,Cntn4,Cntnap1,Cobl,Cthrc1,Cxcl12,Ddrgk1,Dio3,Dnajb11,Dscam,Efna1,Egr2,Egr3,Ermn,Etv5,Fat3,Fbln5,Fgf9,Flrt1,Flrt2,Fmnl1,Fosl2,Frzb,Fst,Fstl4,Fuom,Gadd45a,Hapln4,Hmg20b,Il12a,Il15ra,Il1b,Il34,Impact,Ing2,Iqsec1,Itgav,Itpka,Jade2,Jcad,…	L2-3_Increasing
query_1	TRUE	2.03e-08	746	881	73	0.0828604	0.0978552	GO:0007610	GO:BP	behavior	7.69183	21165	3053	GO:0032501	IMP,IMP,IMP IGI,ISO,ISO,IMP ISS ISO,IMP,IMP,IMP,IGI,IMP,IMP ISO,IMP IGI,IMP,IMP,IMP,IDA ISO,ISO,IMP,IMP IGI,IGI ISO,ISO,IMP,IMP ISO,IDA IMP,IMP,IMP,IMP,IMP,IMP,IMP,IMP,IMP ISO TAS,IMP,IMP,ISO,ISO,IMP IGI,IMP,IMP,IMP,IMP,TAS,ISO,IMP,IMP,IMP ISO,IMP,IMP ISS,ISO,IMP,IMP IBA,IDA IMP IGI ISO,ISO,ISO,IGI,IMP ISS ISO,IMP,IGI,IMP,IMP,IMP,IMP,IMP ISO,IMP,IMP,IMP,IMP,IMP,IMP,IMP,IMP,IMP	Abhd12,Adam2,Adcy8,Adrb3,Ar,Arc,Arl6ip5,Atp8a1,B2m,B4galnt1,Bcl2,Bdnf,Cacna1a,Cacnb4,Calb1,Camk2n1,Cck,Cckbr,Col6a1,Crebrf,Crh,Cxcl12,Dscam,Egr1,Egr2,Espn,Etv1,Etv5,Fuom,Gaa,Gcnt4,Gpr83,Grin2a,Homer1,Hrh2,Htr6,Il1b,Jph3,Kcnip3,Lgi4,Lrrk2,Map1a,Mchr1,Napepld,Nptx2,Npy1r,Nr4a2,Oxr1,Per3,Pgr,Pianp,Plcb1,Ppp1r1b,Ptgs2,Ptpn5,Rcan2,Rgs14,Rin1,Sez6l2,Slc24a2,Slc24a4,Slc4a10,Slitrk1,Snap25,Sorcs3,Specc1,…	L2-3_Increasing
query_1	TRUE	3.26e-08	557	881	60	0.0681044	0.10772	GO:0050808	GO:BP	synapse organization	7.48635	21165	13102	GO:0034330	IDA ISO,ISO,IDA IMP,ISO,ISO IBA,IDA IMP,IDA IMP,IMP,IDA IMP,IBA,IMP IBA,IMP,IDA IMP,IDA IMP IEP,IDA IMP IBA,IMP,IDA IMP,EXP IDA IMP,IDA IMP,IDA IMP IEP,IDA IMP IBA,ISS,IDA,IMP,IDA,IDA,IDA IBA,IDA,ISO,IMP,ISS ISO,IDA IMP,ISO,ISO,ISO,IGI,IDA,ISS ISO IBA,IDA IMP IEP,ISO,IDA IMP,IDA IMP IGI,ISO,IGI,IDA IMP,IDA IMP,IDA IMP,IDA IMP,ISO,ISO,EXP IDA IMP,IGI IBA,IGI,IDA ISO IBA,IDA IBA,IGI,ISO,IBA,IMP,IDA…	Adgrb1,Arc,Asap1,Baiap2,Bsn,C1ql3,Cabp1,Cacna1a,Cacna2d3,Cacnb2,Cacnb4,Cacng2,Cap1,Cap2,Cbln2,Chchd10,Cntnap1,Cpne6,Dgkb,Dgkz,Dock10,Dscam,Efna1,Etv5,Flrt1,Flrt2,Gabra2,Gpr158,Grin2a,Hapln4,Homer1,Igsf11,Iqsec1,Iqsec3,Itpka,Lrrk2,Lrtm1,Lzts3,Ngef,Nptx1,Nrn1,Nrxn3,Numb,Pcdhgc5,Plxnc1,Prickle1,Ptk2,Ptk2b,Rims3,Rph3a,Rtn4r,Sez6l2,Six4,Slitrk1,Slitrk2,Sorbs2,Stk38l,Synpo,Tnr,Wasl	L2-3_Increasing
query_1	TRUE	4.17e-08	5299	881	307	0.348468	0.0579355	GO:0048518	GO:BP	positive regulation of biological process	7.3798	21165	12634	GO:0008150;GO:0050789	ISS,IMP,ISS,IMP,IMP,IDA IMP ISS ISO,IDA IMP ISS,ISO IBA,IMP IGI ISS IBA,IMP,IMP IGI ISS ISO,IGI,ISS,IDA IBA,IDA IMP IGI ISS ISO IBA,IMP ISS ISO IBA,IBA,IDA,IDA IMP IGI ISS,IDA IGI ISO,IDA IBA,IDA ISO,IDA ISO,IDA,IDA IMP IGI,IMP,IMP,IDA IMP,IMP IBA,ISO IBA,IDA IMP IGI ISO TAS,NAS,IDA IMP IGI ISO,IDA,IGI ISS,ISS NAS,IDA IBA,IDA,ISS ISO NAS,IMP ISO,ISO IBA,IBA,IDA IMP ISS,IDA ISO,IMP IGI,IMP,ISS,IDA…	Abca8b,Ablim2,Acta1,Actn4,Adam2,Adcy8,Adgrb1,Adra2c,Adrb3,Agbl4,Akt2,Aldh1a1,Alox12b,Ankrd6,Ar,Arc,Arhgef3,Arid3b,Arid5a,Arnt2,Asap1,Atf1,Atf6,Atg14,Atmin,Atp1a1,Atp2c2,Atp8a1,B2m,Baiap2,Bcl2,Bcl7b,Bdnf,Bmp3,Bmpr1b,Brms1,Btbd10,Bves,Cacnb2,Cacnb4,Cacng2,Calb1,Camk1d,Camk2n1,Car7,Cavin3,Cbfa2t3,Cbln2,Cbx7,Ccdc80,Cck,Cckbr,Ccn4,Ccnb1,Ccnd1,Ccne1,Cd6,Cdc14b,Cdc34,Cds1,Cebpa,Cebpg,Chchd10,Clec11a,Clu…	L2-3_Increasing
query_1	TRUE	8.5e-08	11147	881	558	0.633371	0.0500583	GO:0065007	GO:BP	biological regulation	7.0708	21165	15666	GO:0008150	ISS,IMP,IMP,IBA,ISS,IMP ISS ISO,IMP,IDA IMP ISS ISO IBA,IDA ISS IBA,IDA IMP ISS ISO IBA,ISS IBA,IDA ISO IBA,IDA IMP IGI ISS ISO IBA,IMP IGI,ISS,IDA IMP IGI ISS ISO IBA,IDA IMP IGI ISO,ISS,IDA IGI IBA,IDA,IDA IBA,IDA IBA,IDA IMP IGI ISS ISO IBA,IDA IMP ISS ISO IBA,IMP IBA,ISO,IBA,IDA IBA,IDA IMP IGI ISS IBA,IDA ISO IBA,IDA IGI ISO IBA NAS,IDA IGI IBA,IDA IMP IBA,IDA,IDA ISO IBA,IDA ISO IBA,IDA IMP…	Abca8b,Abhd12,Ablim2,Ackr4,Acta1,Actn4,Adam2,Adcy8,Adcy9,Adgrb1,Adgrd1,Adra2c,Adrb3,Agbl4,Ak4,Akt2,Aldh1a1,Alox12b,Ankrd6,Ano3,Aoah,Api5,Ar,Arc,Arhgap10,Arhgap15,Arhgef3,Arid3b,Arid5a,Arl6ip5,Arnt2,Arr3,Asap1,Astn2,Atf1,Atf6,Atg14,Atmin,Atp1a1,Atp2c2,Atp8a1,B2m,Baiap2,Bcl2,Bcl7b,Bcor,Bdnf,Bhlhe40,Bhlhe41,Bmp3,Bmper,Bmpr1b,Brinp3,Brms1,Bsn,Btbd10,Btg3,Bves,C1ql3,Cabp1,Cacna1a,Cacna2d3,Cacnb2,Cacnb…	L2-3_Increasing
query_1	TRUE	8.99e-08	5528	881	316	0.358683	0.0571635	GO:0016043	GO:BP	cellular component organization	7.04648	21165	5053	GO:0071840	IBA,ISS IBA,IDA IMP IBA,IBA,ISS ISO,IDA IMP ISO IBA,IMP,IDA,NAS,ISS,IDA IMP ISS ISO IBA,IMP IBA,IDA IMP ISS IBA,IMP,ISO,ISO IBA,IBA,IMP IGI,IDA IMP ISS IBA,IMP IBA,IGI IBA,IGI,IMP IGI ISS ISO IBA,IDA IMP ISO IBA,NAS,IDA IMP IGI ISO IBA,IMP,ISO IBA,IDA IBA,EXP IDA IMP,IDA IMP,IDA IMP,IMP,IDA IMP,IBA,IMP IBA,IMP,IMP ISS,IDA IMP IBA,IDA IMP IEP IBA,IMP,IDA IMP IBA,IDA IBA,IDA ISO,ISO,ISO IBA,IGI,IBA…	Ablim2,Acta1,Actn4,Adamts13,Adcy8,Adgrb1,Akt2,Ano3,Ap1s1,Ar,Arc,Arhgap10,Asap1,Asb2,Atf1,Atg14,Atg4c,Atmin,Atp8a1,Atpaf1,B2m,B4galnt1,Baiap2,Bcl2,Bcl7b,Bdnf,Bmpr1b,Bsn,Btbd3,Btbd8,C1ql3,Cabp1,Cacna1a,Cacna2d3,Cacnb2,Cacnb4,Cacng2,Camk1d,Cap1,Cap2,Cavin3,Cbln2,Ccdc80,Cck,Ccn4,Ccnb1,Ccne1,Cdc14b,Cdc34,Cdh22,Cds1,Cebpa,Cebpg,Cecr2,Cep41,Cep85,Cetn4,Cfap65,Cgrrf1,Chchd10,Chchd7,Cldn11,Cln5,Clu,Clybl,…	L2-3_Increasing
query_1	TRUE	1.54e-07	4057	881	246	0.279228	0.0606359	GO:0048869	GO:BP	cellular developmental process	6.81342	21165	12943	GO:0009987;GO:0032502	IDA ISS IBA,IBA,IMP,IGI,IGI,IMP,IMP IGI,ISO,IDA,IDA,IMP ISS,IBA,ISO,IMP IGI,IMP ISO,IDA IMP IGI,NAS,IDA IMP IGI ISO IBA,IBA,IDA IBA,IDA IMP IGI ISS,IDA,IDA IBA,IMP IGI IBA,IMP,IMP,IMP ISS,IBA,ISO,IDA,IDA IMP ISO IBA,ISO,IDA IMP IGI ISO,ISO,IMP,IDA IMP ISO IBA,IMP IEP,IMP,ISS,IMP IBA,ISS,ISS ISO,ISS ISO,IMP IGI ISS,IDA IMP,IMP IGI,ISO,IBA,IMP IGI,IDA IMP ISO IBA,IMP IBA,IMP IBA,IMP,IMP,IPI IMP ISO…	Acta1,Actn4,Adgrb1,Adrb3,Agbl4,Akt2,Ar,Arc,Arid5a,Asap1,Asb2,Astn2,Atf1,B2m,Baiap2,Bcl2,Bcl7b,Bdnf,Bhlhe40,Bhlhe41,Bmpr1b,Brinp3,Btbd3,Bves,Cacna1a,Cacnb4,Camk1d,Catspere2,Cbfa2t3,Cck,Ccn4,Ccnb1,Ccnd1,Ccne1,Cds1,Cebpa,Cebpg,Cecr2,Cep85,Cfap65,Cln5,Clu,Cntn4,Cntnap1,Cobl,Col6a1,Cpeb1,Csrp1,Cthrc1,Cxcl12,Cyfip2,Daglb,Ddrgk1,Dio3,Dnajb11,Dock10,Dscam,Efna1,Egfl7,Egr1,Egr2,Egr3,Emb,Emx2,Epha10,Epop,E…	L2-3_Increasing
query_1	TRUE	1.54e-07	4057	881	246	0.279228	0.0606359	GO:0030154	GO:BP	cell differentiation	6.81342	21165	6654	GO:0048869	IDA ISS IBA,IBA,IMP,IGI,IGI,IMP,IMP IGI,ISO,IDA,IDA,IMP ISS,IBA,ISO,IMP IGI,IMP ISO,IDA IMP IGI,NAS,IDA IMP IGI ISO IBA,IBA,IDA IBA,IDA IMP IGI ISS,IDA,IDA IBA,IMP IGI IBA,IMP,IMP,IMP ISS,IBA,ISO,IDA,IDA IMP ISO IBA,ISO,IDA IMP IGI ISO,ISO,IMP,IDA IMP ISO IBA,IMP IEP,IMP,ISS,IMP IBA,ISS,ISS ISO,ISS ISO,IMP IGI ISS,IDA IMP,IMP IGI,ISO,IBA,IMP IGI,IDA IMP ISO IBA,IMP IBA,IMP IBA,IMP,IMP,IPI IMP ISO…	Acta1,Actn4,Adgrb1,Adrb3,Agbl4,Akt2,Ar,Arc,Arid5a,Asap1,Asb2,Astn2,Atf1,B2m,Baiap2,Bcl2,Bcl7b,Bdnf,Bhlhe40,Bhlhe41,Bmpr1b,Brinp3,Btbd3,Bves,Cacna1a,Cacnb4,Camk1d,Catspere2,Cbfa2t3,Cck,Ccn4,Ccnb1,Ccnd1,Ccne1,Cds1,Cebpa,Cebpg,Cecr2,Cep85,Cfap65,Cln5,Clu,Cntn4,Cntnap1,Cobl,Col6a1,Cpeb1,Csrp1,Cthrc1,Cxcl12,Cyfip2,Daglb,Ddrgk1,Dio3,Dnajb11,Dock10,Dscam,Efna1,Egfl7,Egr1,Egr2,Egr3,Emb,Emx2,Epha10,Epop,E…	L2-3_Increasing
query_1	TRUE	1.72e-07	10816	881	543	0.616345	0.0502034	GO:0050789	GO:BP	regulation of biological process	6.76497	21165	13086	GO:0008150;GO:0065007	ISS,IMP,IMP,IBA,ISS,IMP ISS ISO,IMP,IDA IMP ISS ISO IBA,IDA ISS IBA,IDA IMP ISS ISO IBA,ISS IBA,IDA ISO IBA,IDA IMP IGI ISS ISO IBA,IMP IGI,ISS,IDA IMP IGI ISS ISO IBA,IMP IGI,ISS,IDA IGI IBA,IDA IBA,IDA IBA,IDA IMP IGI ISS ISO IBA,IDA IMP ISS ISO IBA,IMP IBA,ISO,IBA,IDA IBA,IDA IMP IGI ISS IBA,IDA ISO IBA,IDA IGI ISO IBA NAS,IDA IGI IBA,IDA IMP IBA,IDA,IDA ISO IBA,IDA ISO IBA,IDA IMP ISO,IDA IMP…	Abca8b,Abhd12,Ablim2,Ackr4,Acta1,Actn4,Adam2,Adcy8,Adcy9,Adgrb1,Adgrd1,Adra2c,Adrb3,Agbl4,Ak4,Akt2,Aldh1a1,Alox12b,Ankrd6,Aoah,Api5,Ar,Arc,Arhgap10,Arhgap15,Arhgef3,Arid3b,Arid5a,Arl6ip5,Arnt2,Arr3,Asap1,Astn2,Atf1,Atf6,Atg14,Atmin,Atp1a1,Atp2c2,Atp8a1,B2m,Baiap2,Bcl2,Bcl7b,Bcor,Bdnf,Bhlhe40,Bhlhe41,Bmp3,Bmper,Bmpr1b,Brinp3,Brms1,Bsn,Btbd10,Btg3,Bves,C1ql3,Cabp1,Cacna1a,Cacna2d3,Cacnb2,Cacnb4,Cac…	L2-3_Increasing
query_1	TRUE	2.73e-07	952	881	83	0.0942111	0.0871849	GO:0000902	GO:BP	cell morphogenesis	6.56351	21165	238	GO:0009653	IGI,ISS ISO,ISO,IMP ISO,IDA IMP,IDA IMP IGI ISO IBA,IMP,IDA IBA,IDA,IMP,IGI IBA,IBA,IDA,IBA,ISS ISO,IMP,IMP,IMP,IMP ISO IBA,IMP IBA,IMP IBA,IDA IMP IGI ISO IBA,IDA IBA,IGI,IBA,IBA,IDA IBA,IMP,IMP,IMP,IGI,ISS IBA,IMP,IGI,IMP IGI,IMP,IMP,IMP,IMP,ISO,IMP,IGI,IGI ISS ISO,IBA,ISS ISO IBA,IBA,IGI ISO,IMP,IMP,ISS,IBA,IDA,IBA,IDA,IGI,IGI IBA,IMP,IDA ISO IBA,IDA IMP ISO,IDA,ISS ISO IBA,IBA,ISS ISO,IMP,IBA…	Ar,Arc,Arhgap15,Baiap2,Bcl2,Bdnf,Bmpr1b,Btbd3,Bves,Cacna1a,Cap1,Cap2,Cck,Cdh22,Clu,Cntnap1,Cobl,Col6a1,Cxcl12,Cyfip2,Dock10,Dscam,Efna1,Egr2,Emb,Epha10,Ermn,Etv1,Fat3,Flrt1,Flrt2,Fmnl1,Fosl2,Frmd6,Fstl4,Heg1,Hrh2,Impact,Itgb6,Itpka,Itpr1,Jade2,Lrrk2,Lrtm1,Lzts3,Map1a,Map2k1,Mapk8ip3,Mgll,Mt3,Muc3a,Nbl1,Nedd4l,Ngef,Nin,Nptx1,Nr4a2,Nrn1,Numb,Olfm1,Pacsin1,Plxnc1,Prag1,Prickle1,Prtg,Ptk2,Rhoq,Rhpn1,…	L2-3_Increasing
query_1	TRUE	3.05e-07	1296	881	103	0.116913	0.0794753	GO:0007267	GO:BP	cell-cell signaling	6.51526	21165	2781	GO:0007154;GO:0023052	IDA IMP ISS ISO,IMP,IDA IMP ISS ISO IBA,IDA IMP ISO,EXP IDA IMP ISO IBA,ISS,ISO,IMP ISO IBA,IMP ISS IBA,IDA IMP IBA,IBA,ISO IBA,ISO,IGI,IDA IMP IEP,ISO,ISO,ISO,EXP IDA IMP IBA,IDA IMP,ISO IBA,ISO,IMP,IDA IMP,IDA IMP,IDA IMP,IBA,ISO,IMP,IMP,IDA IMP,IMP,IBA,ISO IBA,ISS ISO NAS,IDA,ISO IBA,IDA IMP IGI ISS ISO IBA NAS,IMP,ISS ISO,IMP IBA,ISO IBA,IDA IMP ISO,IDA IMP,IDA IMP IEP,IMP,IMP IGI,IMP IGI IBA…	Adcy8,Adgrb1,Arc,Baiap2,Bdnf,Bsn,Cabp1,Cacna1a,Cacnb2,Cacnb4,Cacng2,Calb1,Camk2n1,Car7,Cbln2,Cck,Cckbr,Cd68,Chrnb3,Cpeb1,Crh,Cxcl12,Cyp46a1,Dgkb,Dlgap2,Dnm1,Dtnb,Egr1,Egr3,Etv5,Fbxo2,Fgf9,Fjx1,Gabra2,Gabrd,Gpr158,Gria4,Grin2a,Hapln4,Homer1,Hrh2,Htr6,Igsf11,Il1b,Iqsec1,Itpka,Itpr1,Jph3,Kcnb1,Kcnc3,Kcnd3,Kcnj11,Kpna1,Lamp5,Lgi1,Lrrk2,Lynx1,Map1a,Mgll,Mir124a-1hg,Napa,Npy1r,Nr4a1,Nrn1,Nrxn3,Pfkl,Pfk…	L2-3_Increasing
query_1	TRUE	3.9e-07	700	881	67	0.0760499	0.0957143	GO:0050804	GO:BP	modulation of chemical synaptic transmission	6.40925	21165	13098	GO:0007268;GO:0099177	IDA IMP,IMP,IDA IMP ISS ISO IBA,IDA IMP ISO,EXP IDA ISO IBA,ISS,IMP,IDA IMP,IBA,ISO IBA,IGI,IDA IMP IEP,ISO,EXP IDA IMP,IDA IMP,ISO,IMP,IDA IMP,IDA IMP,IDA IMP,ISO,IDA IMP,IDA,ISO IBA,IDA IMP IGI ISS ISO IBA NAS,ISS ISO,IMP,ISO,IMP ISO,IMP,IDA IMP IEP,IMP,IMP IGI IBA,IMP,IMP,IDA IMP,ISS ISO,IMP,IMP,IMP,IEP,ISO,EXP IDA IMP IEP,IDA IMP IEP,EXP IDA IMP,IDA IMP,IMP IGI IBA,ISO,ISO,ISO,ISS ISO,ISO,IDA…	Adcy8,Adgrb1,Arc,Baiap2,Bdnf,Bsn,Cacna1a,Cacnb4,Cacng2,Calb1,Car7,Cbln2,Cckbr,Chrnb3,Cpeb1,Crh,Cyp46a1,Dgkb,Dlgap2,Dnm1,Egr1,Fbxo2,Gpr158,Gria4,Grin2a,Homer1,Hrh2,Htr6,Igsf11,Il1b,Iqsec1,Itpka,Jph3,Kcnb1,Kcnc3,Lamp5,Lgi1,Lrrk2,Map1a,Mgll,Mir124a-1hg,Npy1r,Nrn1,Nrxn3,Plcb1,Plcb4,Plcl1,Psmc5,Ptgs2,Ptk2,Ptk2b,Ptpn5,Rasgrf2,Rgs14,Rims3,Rin1,Slc24a2,Slc4a10,Snap25,Sorcs3,Stat3,Synpo,Synpr,Syt12,Tnr,Vg…	L2-3_Increasing
query_1	TRUE	4.14e-07	701	881	67	0.0760499	0.0955777	GO:0099177	GO:BP	regulation of trans-synaptic signaling	6.38282	21165	18834	GO:0010646;GO:0023051;GO:0099537	IDA IMP,IMP,IDA IMP ISS ISO IBA,IDA IMP ISO,EXP IDA ISO IBA,ISS,IMP,IDA IMP,IBA,ISO IBA,IGI,IDA IMP IEP,ISO,EXP IDA IMP,IDA IMP,ISO,IMP,IDA IMP,IDA IMP,IDA IMP,ISO,IDA IMP,IDA,ISO IBA,IDA IMP IGI ISS ISO IBA NAS,ISS ISO,IMP,ISO,IMP ISO,IMP,IDA IMP IEP,IMP,IMP IGI IBA,IMP,IMP,IDA IMP,ISS ISO,IMP,IMP,IDA IMP,IEP,ISO,EXP IDA IMP IEP,IDA IMP IEP,EXP IDA IMP,IDA IMP,IMP IGI IBA,ISO,ISO,ISO,ISS ISO,ISO…	Adcy8,Adgrb1,Arc,Baiap2,Bdnf,Bsn,Cacna1a,Cacnb4,Cacng2,Calb1,Car7,Cbln2,Cckbr,Chrnb3,Cpeb1,Crh,Cyp46a1,Dgkb,Dlgap2,Dnm1,Egr1,Fbxo2,Gpr158,Gria4,Grin2a,Homer1,Hrh2,Htr6,Igsf11,Il1b,Iqsec1,Itpka,Jph3,Kcnb1,Kcnc3,Lamp5,Lgi1,Lrrk2,Map1a,Mgll,Mir124a-1hg,Npy1r,Nrn1,Nrxn3,Plcb1,Plcb4,Plcl1,Psmc5,Ptgs2,Ptk2,Ptk2b,Ptpn5,Rasgrf2,Rgs14,Rims3,Rin1,Slc24a2,Slc4a10,Snap25,Sorcs3,Stat3,Synpo,Synpr,Syt12,Tnr,Vg…	L2-3_Increasing
query_1	TRUE	5.26e-07	1541	881	116	0.131669	0.0752758	GO:0048699	GO:BP	generation of neurons	6.27937	21165	12789	GO:0022008	IGI,ISO,IDA,IBA,ISO,IMP IGI,IMP ISO,IDA IMP,IDA IMP IGI ISO IBA,IMP IGI,IDA,IDA IBA,IMP,IMP ISS,IDA,IMP,IMP,ISS,ISO,ISS ISO,IMP IGI,IDA IMP,ISO,IGI,IDA IMP ISO IBA,IMP IBA,IMP,IMP,IMP IBA,IDA IMP IGI ISS ISO IBA,IDA IBA,IGI,IBA,IMP IBA,IBA,IDA IMP IBA,ISO,IMP,ISO,IMP,IMP,IMP,IGI,IMP IGI,IMP,ISO,IBA,IGI,ISO,ISO,IMP,IMP,ISO,ISO,IGI,IMP,ISO,IMP IBA,IDA IMP,IDA IGI ISS ISO,IBA,IBA,ISS ISO IBA,IBA,IMP…	Agbl4,Arc,Asap1,Astn2,Atf1,B2m,Baiap2,Bcl2,Bdnf,Bmpr1b,Brinp3,Btbd3,Cacna1a,Camk1d,Cck,Ccnd1,Cecr2,Cep85,Clu,Cntn4,Cntnap1,Cobl,Cpeb1,Cthrc1,Cxcl12,Cyfip2,Daglb,Dio3,Dock10,Dscam,Efna1,Egr2,Emb,Emx2,Epha10,Epop,Epor,Etv1,Etv5,Faim2,Fat3,Flrt1,Flrt2,Fstl4,Fuom,Gfra1,Hapln4,Hmg20b,Il15ra,Il1b,Impact,Iqsec1,Itpka,Itpr1,Jade2,Kcna1,Kcnb1,Lgi4,Lingo1,Lrrk2,Lrtm1,Ltk,Lzts3,Map1a,Map2k1,Mapk8ip3,Mgll,Mt…	L2-3_Increasing
query_1	TRUE	8.59e-07	666	881	64	0.0726447	0.0960961	GO:0030029	GO:BP	actin filament-based process	6.0659	21165	6620	GO:0009987	ISO,ISS IBA,IDA IBA,ISO,IMP,ISO,IMP IGI ISS IBA,IMP,ISS,IMP IBA,IDA IMP IEP IBA,IMP,IDA IMP IBA NAS,IMP ISO,EXP IDA IMP,IBA TAS,IDA ISS IBA,IBA,ISO IBA,IDA IBA,IDA IBA NAS,IDA ISS IBA,IGI,ISO,IBA,ISO,IBA,IBA,ISO,ISS,ISO,IBA,IDA ISS,IDA,IBA,IDA ISO IBA,ISS ISO IBA,IBA,IMP IGI,ISO,IMP ISO IBA,IBA,IMP,IMP ISS ISO,IMP IBA TAS,IDA ISO IBA,IBA,IBA,IBA,ISS IBA,IDA IBA,IMP,ISO,IBA,IBA,IDA IBA,ISO IBA,IMP…	Acap2,Acta1,Actn4,Adgrb1,Asb2,Atp1a1,Baiap2,Bcl2,Cacnb2,Cap1,Cap2,Cavin3,Cobl,Coro2b,Cpne6,Csrp1,Elmo1,Elmo2,Epb41l4b,Ermn,Espn,Fmnl1,Frmd6,Fxyd1,Hax1,Hsp90b1,Iqsec1,Iqsec3,Itpka,Kcnc3,Kcnj2,Llgl2,Mical2,Myh2,Myh7,Mylk3,Myo1b,Myo5c,Nck1,Nedd4l,Parva,Parvg,Ppargc1b,Ptk2b,Rhoq,Rhpn1,Rtkn,Scn1b,Scn4b,Sh3bp1,Shroom1,Six4,Smad3,Specc1,Sptbn5,Synpo,Tcap,Tmod1,Tnnc1,Tnnt2,Tpm1,Vill,Wasl,Xirp2	L2-3_Increasing
query_1	TRUE	1.04e-06	4325	881	255	0.289444	0.0589595	GO:0051179	GO:BP	localization	5.98225	21165	13378	GO:0008150	IBA,ISS ISO IBA,ISS ISO,IMP,IDA IMP ISS ISO,IDA IMP IBA,IGI,IMP IGI ISO,ISS,IDA IBA,IMP IBA TAS NAS,ISS,IDA IMP ISS ISO,IDA IMP ISO IBA,IDA IBA,ISS,IDA,ISO IBA NAS,ISS ISO IBA NAS,IMP IBA,EXP IDA IMP IEP ISS IBA,IMP,ISO,IGI IBA,IDA IMP IGI ISO,IPI,IMP,IDA IMP IGI ISO IBA,EXP IDA IMP,IDA IMP,IDA IMP,ISS ISO,IDA IMP ISS ISO IBA,ISO,ISS ISO,IDA IMP ISO,IDA IMP ISS ISO IBA,ISS,ISO,IMP,IC,IMP,ISO,IMP …	4931428L18Rik,Abca8b,Acap2,Actn4,Adcy8,Adgrb1,Agbl4,Akt2,Alox12b,Ano3,Ap1s1,Ar,Arc,Arl6ip5,Arr3,Asap1,Astn2,Atg14,Atp1a1,Atp2c2,Atp8a1,B2m,Baiap2,Bcap29,Bcl2,Bdnf,Bmper,Bsn,Btbd8,Bves,C1ql3,Cabp1,Cacna1a,Cacna2d3,Cacnb2,Cacnb4,Cacng2,Camk1d,Camk2n1,Cap1,Car4,Car7,Cck,Cckbr,Ccnb1,Ccnd1,Ccne1,Cd302,Cd68,Chchd10,Clu,Cnih4,Cntnap1,Col6a1,Copg2,Coro2b,Cpeb1,Crh,Cxcl12,Cyp46a1,Dclk3,Ddrgk1,Dnah1,Dnm1,D…	L2-3_Increasing
query_1	TRUE	1.46e-06	5701	881	318	0.360953	0.0557797	GO:0071840	GO:BP	cellular component organization or biogenesis	5.83532	21165	16709	GO:0009987	IBA,ISS IBA,IDA IMP IBA,IBA,ISS ISO,IDA IMP ISO IBA,IMP,IDA,NAS,ISS,IDA IMP ISS ISO IBA,IMP IBA,IDA IMP ISS IBA,IMP,ISO,ISO IBA,IBA,IMP IGI,IDA IMP ISS IBA,IMP IBA,IGI IBA,IGI,IMP IGI ISS ISO IBA,IDA IMP ISO IBA,NAS,IDA IMP IGI ISO IBA,IMP,ISO IBA,IDA IBA,EXP IDA IMP,IDA IMP,IDA IMP,IMP,IDA IMP,IBA,IMP IBA,IMP,IMP ISS,IDA IMP IBA,IDA IMP IEP IBA,IMP,IDA IMP IBA,IDA IBA,IDA ISO,ISO,ISO IBA,IGI,IBA…	Ablim2,Acta1,Actn4,Adamts13,Adcy8,Adgrb1,Akt2,Ano3,Ap1s1,Ar,Arc,Arhgap10,Asap1,Asb2,Atf1,Atg14,Atg4c,Atmin,Atp8a1,Atpaf1,B2m,B4galnt1,Baiap2,Bcl2,Bcl7b,Bdnf,Bmpr1b,Bsn,Btbd3,Btbd8,C1ql3,Cabp1,Cacna1a,Cacna2d3,Cacnb2,Cacnb4,Cacng2,Camk1d,Cap1,Cap2,Cavin3,Cbln2,Ccdc80,Cck,Ccn4,Ccnb1,Ccne1,Cdc14b,Cdc34,Cdh22,Cds1,Cebpa,Cebpg,Cecr2,Cep41,Cep85,Cetn4,Cfap65,Cgrrf1,Chchd10,Chchd7,Cinp,Cldn11,Cln5,Clu,C…	L2-3_Increasing
query_1	TRUE	1.72e-06	4989	881	285	0.323496	0.0571257	GO:0048522	GO:BP	positive regulation of cellular process	5.76377	21165	12638	GO:0009987;GO:0048518;GO:0050794	IMP,ISS,IMP,IMP,IDA IMP ISS ISO,IDA IMP ISS,IBA,IMP IGI ISS IBA,IMP,IMP IGI ISS ISO,IGI,ISS,IDA IBA,IDA IMP IGI ISS ISO IBA,IMP ISS ISO IBA,IBA,IDA,IDA IMP IGI ISS,IDA IGI ISO,IDA IBA,IDA ISO,IDA ISO,IDA,IDA IMP IGI,IDA IMP,IMP IBA,ISO IBA,IDA IMP IGI ISO,NAS,IDA IMP IGI ISO,IDA,IGI ISS,ISS,IDA IBA,IDA,ISS ISO,ISO,ISO IBA,IBA,IDA IMP ISS,ISO,IGI,IMP,ISS,IDA,ISO,IDA IBA,ISO,ISS ISO,IMP ISS ISO IBA…	Ablim2,Acta1,Actn4,Adam2,Adcy8,Adgrb1,Adra2c,Adrb3,Agbl4,Akt2,Aldh1a1,Alox12b,Ankrd6,Ar,Arc,Arhgef3,Arid3b,Arid5a,Arnt2,Asap1,Atf1,Atf6,Atg14,Atmin,Atp8a1,B2m,Baiap2,Bcl2,Bcl7b,Bdnf,Bmp3,Bmpr1b,Brms1,Btbd10,Bves,Cacnb2,Cacnb4,Cacng2,Calb1,Camk1d,Camk2n1,Car7,Cavin3,Cbfa2t3,Cbln2,Cbx7,Ccdc80,Cck,Cckbr,Ccn4,Ccnb1,Ccnd1,Ccne1,Cd6,Cdc14b,Cdc34,Cds1,Cebpa,Cebpg,Chchd10,Clec11a,Clu,Clybl,Cobl,Coro2b,Cp…	L2-3_Increasing
query_1	TRUE	1.91e-06	1593	881	117	0.132804	0.0734463	GO:0006796	GO:BP	phosphate-containing compound metabolic process	5.71975	21165	2474	GO:0006793	ISS,IDA IMP IBA,IDA IBA,ISS ISO IBA,IDA ISO,ISS IBA,ISO,ISS,IDA IGI,IDA ISO,IGI,IMP ISO,IBA,IMP,ISS,ISO,ISO,ISS,ISO,ISS,ISS ISO,ISS,IBA,IMP,ISO,ISS,ISS,ISS ISO IBA,IMP IBA,IDA ISO,ISS,ISS,ISS,IDA,ISO IBA,ISO,IDA ISS IBA,IMP,ISO,IMP ISO IBA,IBA,ISS,ISS IBA,ISO,ISO,IDA,ISS,IDA,ISS IBA,IDA ISS ISO,IMP,ISS,ISO,IDA,ISO,IBA,ISO IBA,ISS,ISS,IBA,IDA,IDA IMP ISS ISO IBA,IGI,NAS,NAS,NAS,NAS,NAS,IMP,IDA,ISS…	Abca8b,Abhd12,Abhd16a,Adcy8,Adcy9,Ak4,Akt2,Ar,Arr3,Atg14,Bcl2,Bdnf,Btbd10,Cacnb4,Cbfa2t3,Cck,Ccnb1,Ccnd1,Cd6,Cdc14b,Cds1,Cep85,Ckb,Col6a1,Crh,Dapk2,Ddrgk1,Dgkb,Dgkz,Dpys,Dscam,Dusp18,Dusp4,Efna1,Eno2,Fbh1,Fcsk,Gadd45a,Gfra1,Gpd1,Gucy2c,Heg1,Hkdc1,Idh3b,Idh3g,Il1b,Il34,Impact,Itpka,Lpcat4,Lrrk2,Ltk,Map2k1,Mapk8ip3,Mas1,Mcee,Mdh1,Melk,Mt3,Mtmr12,Mylk3,Napepld,Nck1,Ndufa13,Ndufa3,Ndufa5,Ndufb3,Ndufs…	L2-3_Increasing
query_1	TRUE	2.13e-06	1596	881	117	0.132804	0.0733083	GO:0006793	GO:BP	phosphorus metabolic process	5.67143	21165	2471	GO:0008152	ISS,IDA IMP IBA,IDA IBA,ISS ISO IBA,IDA ISO,ISS IBA,ISO,ISS,IDA IGI,IDA ISO,IGI,IMP ISO,IBA,IMP,ISS,ISO,ISO,ISS,ISO,ISS,ISS ISO,ISS,IBA,IMP,ISO,ISS,ISS,ISS ISO IBA,IMP IBA,IDA ISO,ISS,ISS,ISS,IDA,ISO IBA,ISO,IDA ISS IBA,IMP,ISO,IMP ISO IBA,IBA,ISS,ISS IBA,ISO,ISO,IDA,ISS,IDA,ISS IBA,IDA ISS ISO,IMP,ISS,ISO,IDA,ISO,IBA,ISO IBA,ISS,ISS,IBA,IDA,IDA IMP ISS ISO IBA,IGI,NAS,NAS,NAS,NAS,NAS,IMP,IDA,ISS…	Abca8b,Abhd12,Abhd16a,Adcy8,Adcy9,Ak4,Akt2,Ar,Arr3,Atg14,Bcl2,Bdnf,Btbd10,Cacnb4,Cbfa2t3,Cck,Ccnb1,Ccnd1,Cd6,Cdc14b,Cds1,Cep85,Ckb,Col6a1,Crh,Dapk2,Ddrgk1,Dgkb,Dgkz,Dpys,Dscam,Dusp18,Dusp4,Efna1,Eno2,Fbh1,Fcsk,Gadd45a,Gfra1,Gpd1,Gucy2c,Heg1,Hkdc1,Idh3b,Idh3g,Il1b,Il34,Impact,Itpka,Lpcat4,Lrrk2,Ltk,Map2k1,Mapk8ip3,Mas1,Mcee,Mdh1,Melk,Mt3,Mtmr12,Mylk3,Napepld,Nck1,Ndufa13,Ndufa3,Ndufa5,Ndufb3,Ndufs…	L2-3_Increasing
query_1	TRUE	2.36e-06	2164	881	147	0.166856	0.0679298	GO:0035556	GO:BP	intracellular signal transduction	5.62717	21165	9022	GO:0007165	IBA,ISS,ISO,IBA,ISS IBA,ISO IBA,ISS,IBA,IDA IMP ISS ISO IBA,IBA,ISO,IBA,IDA,TAS,IMP IGI ISS IBA,ISO,IMP,IDA,IBA,IBA,IBA,IMP,ISO,IDA ISS,ISS,IMP,ISS,IDA IMP,ISS,ISO,IGI,ISS IBA,IMP ISS IBA,IBA,IBA,IMP IBA,ISS IBA,ISO IBA,ISS IBA,IBA,IDA,ISS,ISO,ISO,IBA,ISO IBA,IMP ISO IBA,IBA,IDA,ISO,ISS,ISO,IMP,ISS,IDA,IDA,IMP ISO IBA,ISS,IDA IGI ISO,IDA IMP IBA,ISS IBA,ISO,ISO,ISO,IDA,IMP,IDA,IMP,IDA,IMP,ISS,IMP…	Ackr4,Actn4,Adcy8,Adra2c,Adrb3,Akt2,Alox12b,Ankrd6,Ar,Arhgef3,Atf1,Atf6,Atp1a1,Baiap2,Bcl2,Bdnf,Bmper,Btbd10,Camkk1,Cap1,Cap2,Cavin3,Cckbr,Ccnd1,Cdc14b,Chchd10,Clu,Col6a1,Crebrf,Crh,Cxcl12,Dapk2,Ddrgk1,Derl3,Dgkb,Dgkz,Dtl,Dusp16,Dusp4,Dusp5,Efna1,Elmo1,Epor,Fbh1,Fgf5,Fgf9,Fhl2,Frmd6,Gadd45b,Gpr3,Gpr62,Grin2a,Hcfc2,Heg1,Hipk4,Htr6,Hyou1,Igfbp6,Il1b,Impact,Insig2,Iqsec1,Iqsec3,Irf2,Itgav,Itpr1,Kat7…	L2-3_Increasing
query_1	TRUE	2.46e-06	4490	881	261	0.296254	0.0581292	GO:0048519	GO:BP	negative regulation of biological process	5.60864	21165	12635	GO:0008150;GO:0050789	IMP,IMP ISS ISO,ISO,IGI,IMP IGI,ISO,IMP,IDA IGI IBA,IDA IBA,IDA IBA,IMP ISS ISO,IDA,IMP IBA,ISS,IDA ISO IBA,ISO,IBA,IDA,IDA,IDA,IMP,IMP IGI,IDA IMP IGI ISS ISO,NAS,IDA IGI IBA,IDA IMP IGI ISO IBA,IDA IMP ISO,IDA TAS,IDA,ISS,IDA ISO IBA,ISS IBA NAS,ISO IBA,ISS ISO,IMP,ISO,IDA,IMP,IGI ISS IBA,ISO,IDA IMP,ISO,IMP IGI ISS,IGI,ISO,IMP,ISS,IDA IMP ISO,ISS,ISO IBA,IMP ISS ISO,ISS,IMP ISO,IDA ISO IBA,ISS…	Adcy8,Adgrb1,Adra2c,Adrb3,Agbl4,Akt2,Aldh1a1,Ankrd6,Aoah,Api5,Ar,Arc,Arhgap10,Arid5a,Arl6ip5,Arnt2,Arr3,Asap1,Astn2,Atg14,Atp1a1,B2m,Bcl2,Bcl7b,Bcor,Bdnf,Bhlhe40,Bhlhe41,Bmper,Bmpr1b,Brinp3,Brms1,Btg3,Cabp1,Cacna1a,Cacnb4,Camk1d,Cavin3,Cbfa2t3,Cck,Ccn4,Ccnb1,Ccnd1,Ccne1,Cd200r1,Cd68,Cdc14b,Cebpa,Cep85,Cgrrf1,Clu,Cntn4,Coro2b,Cpeb1,Crebrf,Crh,Cthrc1,Cxcl12,Cxxc5,Cygb,Dclk3,Ddrgk1,Dgkz,Dkk3,Dnajb1,…	L2-3_Increasing
query_1	TRUE	3.12e-06	1460	881	109	0.123723	0.0746575	GO:0030182	GO:BP	neuron differentiation	5.50537	21165	6666	GO:0030154;GO:0048699	IGI,ISO,IDA,ISO,IMP IGI,IMP ISO,IDA IMP,IDA IMP IGI ISO IBA,IMP IGI,IDA,IDA IBA,IMP,IMP ISS,IDA,IMP,IMP,ISO,ISS ISO,IMP IGI,IDA IMP,ISO,IGI,IDA IMP ISO IBA,IMP IBA,IMP,IMP IBA,IDA IMP IGI ISS ISO IBA,IDA IBA,IGI,IBA,IMP IBA,IBA,IDA IMP IBA,ISO,IMP,ISO,IMP,IMP,IMP,IGI,IMP IGI,IMP,ISO,IGI,ISO,ISO,IMP,IMP,ISO,ISO,IGI,ISO,IMP IBA,IDA IMP,IDA IGI ISS ISO,IBA,IBA,ISS ISO IBA,IBA,IMP IGI ISO IBA,IMP ISS…	Agbl4,Arc,Asap1,Atf1,B2m,Baiap2,Bcl2,Bdnf,Bmpr1b,Brinp3,Btbd3,Cacna1a,Camk1d,Cck,Ccnd1,Cecr2,Clu,Cntn4,Cntnap1,Cobl,Cpeb1,Cthrc1,Cxcl12,Cyfip2,Dio3,Dock10,Dscam,Efna1,Egr2,Emb,Emx2,Epha10,Epop,Epor,Etv1,Etv5,Faim2,Fat3,Flrt1,Flrt2,Fstl4,Fuom,Gfra1,Hmg20b,Il15ra,Il1b,Impact,Iqsec1,Itpka,Itpr1,Jade2,Kcnb1,Lgi4,Lingo1,Lrrk2,Lrtm1,Ltk,Lzts3,Map1a,Map2k1,Mapk8ip3,Mgll,Mt3,Napa,Nbl1,Nck1,Nedd4l,Neu1,Nf…	L2-3_Increasing
query_1	TRUE	4.49e-06	4304	881	251	0.284904	0.0583178	GO:0048523	GO:BP	negative regulation of cellular process	5.34734	21165	12639	GO:0009987;GO:0048519;GO:0050794	IMP,IMP ISS,IMP IGI,ISO,IMP,IDA IGI IBA,IDA IBA,IMP ISS ISO,IDA,IMP IBA,ISS,IDA,ISO,IBA,IDA,IDA,IMP,IMP IGI,IDA IMP IGI ISS ISO,NAS,IDA IGI IBA,IDA IMP IGI ISO IBA,IDA IMP ISO,IDA TAS,IDA,ISS,IDA ISO IBA,ISS IBA NAS,ISO IBA,ISS ISO,IMP,ISO,IDA,IMP,IGI ISS IBA,IDA IMP,ISO,IMP IGI ISS,IGI,ISO,ISS,IDA IMP ISO,ISS,ISO IBA,IMP ISS ISO,ISS,IMP ISO,IDA ISO IBA,ISS,ISO IBA,IDA,IGI,ISS,ISO,IDA,IMP ISS ISO…	Adcy8,Adgrb1,Agbl4,Akt2,Aldh1a1,Ankrd6,Api5,Ar,Arc,Arhgap10,Arid5a,Arl6ip5,Arnt2,Arr3,Astn2,Atg14,Atp1a1,B2m,Bcl2,Bcl7b,Bcor,Bdnf,Bhlhe40,Bhlhe41,Bmper,Bmpr1b,Brinp3,Brms1,Btg3,Cabp1,Cacna1a,Cacnb4,Camk1d,Cavin3,Cbfa2t3,Ccn4,Ccnb1,Ccnd1,Ccne1,Cd200r1,Cdc14b,Cebpa,Cep85,Cgrrf1,Clu,Cntn4,Coro2b,Cpeb1,Crebrf,Crh,Cthrc1,Cxcl12,Cxxc5,Cygb,Dclk3,Ddrgk1,Dgkz,Dkk3,Dnajb1,Dnajb11,Dnajb5,Dnm1,Dscam,Dtl,Dus…	L2-3_Increasing
query_1	TRUE	1.26e-05	448	881	47	0.0533485	0.104911	GO:0060537	GO:BP	muscle tissue development	4.89966	21165	14515	GO:0009888	IDA,IMP ISS,IMP,ISO,IMP ISS IBA,ISO,ISO,IMP,IMP,IMP IGI,IBA,IMP,IMP,TAS,IMP IGI TAS,IEP,IMP,IDA,IGI,IMP,IMP,IGI,IMP IGI,IMP,IDA IMP,ISO IBA,IMP,IMP,IMP,IMP,IMP,ISO,IMP,IBA,IMP IGI,IDA,ISO,IMP,IBA,IMP,IMP,IMP,ISO,IMP,IMP,IDA,IMP	Acta1,Asb2,Bcl2,Bdnf,Bves,Ccn4,Ccnb1,Cntnap1,Col19a1,Col6a1,Csrp1,Egr1,Egr2,Epor,Fgf9,Fhl2,Fkbp1a,Fosl2,Heg1,Hmg20b,Homer1,Kcnj11,Mapk11,Mbnl1,Myhas,Mylk3,Nr4a1,Prickle1,Rarb,Rbp4,Rbpj,Rgs2,Schip1,Sgcz,Six4,Smad3,Sorbs2,Sox9,Tcap,Tnnt2,Tpm1,Uqcc2,Usp2,Wnt2,Xirp2,Yap1,Zfpm1	L2-3_Increasing
query_1	TRUE	1.28e-05	2976	881	185	0.209989	0.062164	GO:0048468	GO:BP	cell development	4.89187	21165	12602	GO:0030154;GO:0048856;GO:0048869	IDA ISS IBA,IBA,IGI,IMP,IGI,ISO,IDA,IMP,ISO,IMP IGI,IMP ISO,IDA IMP IGI,IDA IMP IGI ISO IBA,IBA,IBA,IMP ISS,IDA IBA,IMP IGI,IMP,IMP,IMP ISS,IBA,ISO,IDA,IMP ISO,ISO,IDA IMP IBA,IMP IEP,IMP,IMP IBA,ISS ISO,ISS ISO,IMP IGI ISS,IDA IMP,IMP,ISO,IBA,IGI,IDA IMP ISO IBA,IMP IBA,IMP,IMP,IPI IMP ISO,IMP IBA,IDA IMP IGI ISO IBA,IDA IBA,IMP,IMP IGI,IDA IMP,IBA,IBA,ISO IBA,IMP,ISO,ISS,IMP,IEP,IMP,IGI,IDA IMP…	Acta1,Actn4,Agbl4,Akt2,Ar,Arc,Asap1,Asb2,Atf1,B2m,Baiap2,Bcl2,Bdnf,Bhlhe40,Bhlhe41,Bmpr1b,Btbd3,Bves,Cacna1a,Cacnb4,Camk1d,Catspere2,Cbfa2t3,Cck,Ccn4,Ccnb1,Cebpa,Cebpg,Cecr2,Cfap65,Clu,Cntn4,Cntnap1,Cobl,Col6a1,Cpeb1,Csrp1,Cthrc1,Cxcl12,Cyfip2,Ddrgk1,Dio3,Dnajb11,Dock10,Dscam,Efna1,Egr1,Egr2,Egr3,Emb,Epha10,Epor,Etv1,Etv5,Exph5,Fat3,Fhl2,Flrt1,Flrt2,Fosl2,Frmd6,Frzb,Fstl4,Gfra1,Hapln4,Heg1,Herc6,…	L2-3_Increasing
query_1	TRUE	1.35e-05	10454	881	518	0.587968	0.0495504	GO:0050794	GO:BP	regulation of cellular process	4.87048	21165	13090	GO:0009987;GO:0050789	IMP,IBA,ISS,IMP ISS ISO,IMP,IDA IMP ISS ISO IBA,IDA ISS IBA,IDA IMP ISS IBA,ISS IBA,IDA IBA,IDA IMP IGI ISS ISO IBA,IMP IGI,ISS,IDA IMP IGI ISS ISO IBA,IMP IGI,ISS,IDA IGI IBA,IDA IBA,IDA IMP IGI ISS ISO IBA,IDA IMP ISS ISO IBA,IMP IBA,IBA,IDA IBA,IDA IMP IGI ISS IBA,IDA,IDA IGI ISO IBA NAS,IDA IGI IBA,IDA IMP IBA,IDA,IDA ISO IBA,IDA ISO IBA,IDA IMP ISO,IDA IMP IGI IBA,IDA IMP ISO,IDA IMP,IMP IGI…	Ablim2,Ackr4,Acta1,Actn4,Adam2,Adcy8,Adcy9,Adgrb1,Adgrd1,Adra2c,Adrb3,Agbl4,Ak4,Akt2,Aldh1a1,Alox12b,Ankrd6,Api5,Ar,Arc,Arhgap10,Arhgef3,Arid3b,Arid5a,Arl6ip5,Arnt2,Arr3,Asap1,Astn2,Atf1,Atf6,Atg14,Atmin,Atp1a1,Atp8a1,B2m,Baiap2,Bcl2,Bcl7b,Bcor,Bdnf,Bhlhe40,Bhlhe41,Bmp3,Bmper,Bmpr1b,Brinp3,Brms1,Bsn,Btbd10,Btg3,Bves,C1ql3,Cabp1,Cacna1a,Cacna2d3,Cacnb2,Cacnb4,Cacng2,Calb1,Camk1d,Camk2n1,Camkk1,Cap…	L2-3_Increasing
query_1	TRUE	2.83e-05	1840	881	126	0.143019	0.0684783	GO:0009888	GO:BP	tissue development	4.54787	21165	3733	GO:0048856	IDA ISS,IGI,IMP,IMP IGI,IMP,IDA,IMP ISS,IGI,IMP,IDA IMP IGI,IDA ISO,IEP,IMP IGI ISS,IMP ISS IBA,IMP,IEP,IMP ISO,ISO,IGI,IMP,IMP IGI,IMP,IGI IEP,IMP,IDA IMP IGI,IBA,IGI,IMP,IMP IBA,IBA,IBA,IMP,IMP ISS ISO,IMP,IDA TAS,IMP IGI,IDA,ISS,IMP IGI TAS,IEP,IMP,IDA IMP,IGI,IDA IGI IEP,IMP IGI ISO,IMP,IMP IGI,IMP IGI,IMP,IMP,IMP,NAS,IMP,IMP,IGI,IBA,IBA,IMP,IMP,IDA IMP IGI,IMP IGI,IMP,IMP,ISO,ISS,IDA IMP,ISO…	Acta1,Aldh1a1,Alox12b,Ar,Arc,Arid5a,Asb2,Astn2,Atp2c2,Bcl2,Bdnf,Bmper,Bmpr1b,Bves,Cacnb4,Calb1,Ccn4,Ccnb1,Ccnd1,Cebpa,Cecr2,Cntnap1,Cobl,Col19a1,Col6a1,Csrp1,Cthrc1,Cxcl12,Ddrgk1,Dusp4,Dusp5,Efna1,Egr1,Egr2,Epor,Ets2,Etv5,Exph5,Fgf9,Fhl2,Fkbp1a,Fosl2,Frmd6,Frzb,Fst,Gaa,Gcnt4,Heg1,Hmg20b,Homer1,Hrh2,Itgav,Itgb6,Junb,Kcnj11,Krt20,Krt9,Llgl2,Lrg1,Map2k1,Mapk11,Matn3,Mbnl1,Mgp,Mical2,Myhas,Mylk3,Nab2…	L2-3_Increasing
query_1	TRUE	2.94e-05	2907	881	180	0.204313	0.0619195	GO:0051641	GO:BP	cellular localization	4.53114	21165	13664	GO:0009987;GO:0051179	IBA,ISS ISO,IMP,IDA IMP ISS ISO,IGI,IMP IGI,IDA,IMP NAS,ISS,IDA IMP,IMP ISO,ISS,IDA,ISO NAS,IMP,EXP IDA IMP IEP,ISO,IGI IBA,IMP IGI,IMP,IDA IMP IGI ISO IBA,EXP IDA IMP,IMP,IDA IMP,ISS ISO,IMP,ISS ISO,IDA IMP ISO,IDA IMP ISO IBA,ISO,IBA,IGI,IBA,IMP,ISS,ISS IBA,IMP,IBA,ISO,ISO,IDA,IDA,IDA ISS,IDA IMP ISO IBA,ISS,IDA,IMP,ISS IBA,IBA,IMP,IMP,IDA IMP,IMP,ISO,IDA,IMP IGI ISO,IDA IMP,ISS,ISO,ISO,ISO,ISO…	4931428L18Rik,Acap2,Actn4,Adcy8,Agbl4,Akt2,Ano3,Ap1s1,Ar,Arc,Arl6ip5,Asap1,Astn2,Atg14,Atp2c2,Atp8a1,Baiap2,Bcap29,Bcl2,Bmper,Bsn,Btbd8,Bves,C1ql3,Cabp1,Cacna1a,Cacnb2,Cacnb4,Cacng2,Camk2n1,Ccnb1,Ccne1,Cd68,Chchd10,Clu,Cnih4,Cntnap1,Copg2,Coro2b,Crh,Cyp46a1,Dclk3,Ddrgk1,Dnm1,Dusp18,Egr2,Etv5,Exph5,Fam53b,Fbln5,Fgf9,Fkbp1a,Frmd6,Gabarapl1,Gpr158,Grin2a,Gsg1l,Heg1,Homer1,Hpca,Htr6,Igsf11,Il1b,Insig…	L2-3_Increasing
query_1	TRUE	3.56e-05	1471	881	106	0.120318	0.0720598	GO:0045595	GO:BP	regulation of cell differentiation	4.44841	21165	11284	GO:0030154;GO:0050793;GO:0050794	IMP,ISO,IMP,NAS,IDA IMP ISO,IBA,IDA IBA,ISS,IDA IMP ISO IBA,IGI,ISO,IMP,IDA IMP ISO,ISO,ISS,IMP,ISO,IMP,IPI IMP ISO,IDA ISO IBA,IMP,IMP,IDA IMP,ISO,IMP ISO,IDA IMP,IDA ISO,IMP IGI,IMP,IMP,IBA,IGI,IGI,IMP,ISO,IDA IBA,IMP,ISS,ISO,IDA IMP IGI,IDA,IDA,IMP,IMP,IMP,IBA,IDA IGI,ISO,IDA,IMP,IDA ISS,ISO,IMP,IDA,IMP,ISO,IGI,IMP,IMP ISO IBA,IMP,ISS,IDA,IDA IMP,IBA,IMP,IMP ISO,IMP,IMP ISS ISO,IMP,IMP,IMP,ISS…	B2m,Baiap2,Bcl2,Bcl7b,Bdnf,Bhlhe40,Bhlhe41,Bmpr1b,Ccn4,Ccnd1,Ccne1,Cds1,Cebpa,Clu,Cntn4,Cthrc1,Cxcl12,Ddrgk1,Dnajb11,Dscam,Efna1,Egr2,Egr3,Etv5,Fgf9,Fosl2,Frzb,Fst,Fstl4,Fuom,Hapln4,Hmg20b,Il12a,Il15ra,Il1b,Il34,Impact,Itgav,Itpka,Jade2,Jdp2,Junb,Kat7,Kdm3a,Lingo1,Ltk,Map2k1,Mapk8ip3,Mbnl3,Medag,Mt3,Mylk3,Napepld,Nbl1,Ncor2,Neu2,Nin,Nsun2,Numb,Ociad1,Olfm1,Plag1,Plcb1,Plxnc1,Ppargc1b,Prtg,Ptgs2,P…	L2-3_Increasing
query_1	TRUE	4.03e-05	669	881	60	0.0681044	0.0896861	GO:0048858	GO:BP	cell projection morphogenesis	4.39467	21165	12933	GO:0000902;GO:0009653;GO:0030030	ISO,ISO,IMP,IDA IMP IGI ISO IBA,IMP,IDA IBA,IMP,IDA,ISO,IMP,IMP,IMP ISO IBA,IMP IBA,IMP IBA,IDA IMP IGI ISO IBA,IDA IBA,IGI,IBA,IBA,IMP,IMP,IGI,IMP IGI,IMP,ISO,IGI,IGI ISS ISO,IBA,ISS ISO IBA,IBA,IGI ISO,IMP,IMP,ISS,IBA,IDA,IBA,IDA,IGI,IGI IBA,IMP,IDA ISO IBA,IDA IMP ISO,IDA,ISS ISO IBA,IBA,IMP,IBA,IMP,IMP,IMP IGI,IDA IBA,IBA,IMP,IDA ISS IBA,IDA IBA,IDA IMP,IMP,IMP,IMP IGI	Arc,Baiap2,Bcl2,Bdnf,Bmpr1b,Btbd3,Cacna1a,Cck,Clu,Cntnap1,Cobl,Cxcl12,Cyfip2,Dock10,Dscam,Efna1,Egr2,Emb,Epha10,Etv1,Flrt1,Flrt2,Fstl4,Impact,Itpka,Jade2,Lrrk2,Lrtm1,Lzts3,Map1a,Map2k1,Mapk8ip3,Mgll,Mt3,Muc3a,Nbl1,Nedd4l,Ngef,Nin,Nptx1,Nr4a2,Nrn1,Numb,Olfm1,Pacsin1,Plxnc1,Prickle1,Prtg,Ptk2,Rhpn1,Rnf6,Rtn4r,Rtn4rl1,Scn1b,Slitrk1,Slitrk2,Tnr,Vps13a,Wasl,Wee1	L2-3_Increasing
query_1	TRUE	4.38e-05	2700	881	169	0.191827	0.0625926	GO:0051239	GO:BP	regulation of multicellular organismal process	4.35823	21165	13407	GO:0032501;GO:0050789	IDA ISS ISO,ISO,IMP IGI,IMP,ISS,IGI ISO,IMP,IMP ISO,IMP IBA,ISO,IMP,NAS,IDA IMP ISO,IBA,IBA,IBA,ISS,NAS,IMP,ISS NAS,IDA,ISO,ISO,IMP ISO,ISO,IGI,ISO,ISS,IMP,IMP,ISS,IMP,ISO IBA,ISO,ISO,IMP,IMP,IPI IMP ISO,IDA ISO IBA,ISO,IDA IMP,IMP,IMP,IDA IMP,IDA ISO,IMP,ISS,IMP IGI TAS,IDA,IDA,IDA IMP,IDA IGI,IMP IGI ISO,IMP,ISO,IMP,IMP,IMP,ISS ISO,IBA,IGI,TAS,ISO,IDA IGI,IMP,IDA IMP IGI,IDA IMP ISS ISO IBA,IDA…	Adgrb1,Adra2c,Adrb3,Aldh1a1,Alox12b,Ar,Arid5a,Atp1a1,B2m,Baiap2,Bcl2,Bcl7b,Bdnf,Bhlhe40,Bhlhe41,Bmper,Bmpr1b,Brms1,Bves,Cacnb2,Cbln2,Cck,Cckbr,Ccn4,Ccnb1,Ccnd1,Cd200r1,Cd6,Cebpa,Cebpg,Clu,Coro2b,Crh,Cxcl12,Cygb,Ddrgk1,Dio3,Dnajb11,Dscam,Dusp5,Efna1,Egr1,Egr2,Egr3,Etv5,Fbln5,Fcho1,Fgf9,Flrt1,Flrt2,Fosl2,Frzb,Fst,Fstl4,Fxyd1,Gaa,Gadd45a,Gpr3,Grin2a,Hapln4,Heg1,Hsph1,Igsf11,Il12a,Il15ra,Il17ra,Il1b,…	L2-3_Increasing
query_1	TRUE	6.63e-05	662	881	59	0.0669694	0.0891239	GO:0120039	GO:BP	plasma membrane bounded cell projection morphogenesis	4.1782	21165	19211	GO:0048858	ISO,ISO,IMP,IDA IMP IGI ISO IBA,IMP,IDA IBA,IMP,IDA,ISO,IMP,IMP,IMP ISO IBA,IMP IBA,IMP IBA,IDA IMP IGI ISO IBA,IDA IBA,IGI,IBA,IBA,IMP,IMP,IGI,IMP IGI,IMP,ISO,IGI,IGI ISS ISO,IBA,ISS ISO IBA,IBA,IGI ISO,IMP,IMP,ISS,IDA,IBA,IDA,IGI,IGI IBA,IMP,IDA ISO IBA,IDA IMP ISO,IDA,ISS ISO IBA,IBA,IMP,IBA,IMP,IMP,IMP IGI,IDA IBA,IBA,IMP,IDA ISS IBA,IDA IBA,IDA IMP,IMP,IMP,IMP IGI	Arc,Baiap2,Bcl2,Bdnf,Bmpr1b,Btbd3,Cacna1a,Cck,Clu,Cntnap1,Cobl,Cxcl12,Cyfip2,Dock10,Dscam,Efna1,Egr2,Emb,Epha10,Etv1,Flrt1,Flrt2,Fstl4,Impact,Itpka,Jade2,Lrrk2,Lrtm1,Lzts3,Map1a,Map2k1,Mapk8ip3,Mgll,Mt3,Nbl1,Nedd4l,Ngef,Nin,Nptx1,Nr4a2,Nrn1,Numb,Olfm1,Pacsin1,Plxnc1,Prickle1,Prtg,Ptk2,Rhpn1,Rnf6,Rtn4r,Rtn4rl1,Scn1b,Slitrk1,Slitrk2,Tnr,Vps13a,Wasl,Wee1	L2-3_Increasing
query_1	TRUE	7.91e-05	1550	881	109	0.123723	0.0703226	GO:0051240	GO:BP	positive regulation of multicellular organismal process	4.10158	21165	13408	GO:0032501;GO:0048518;GO:0051239	IDA,ISO,IMP IGI,ISS,ISO,IMP,IMP,IBA,ISO,IMP,NAS,IDA IMP ISO,ISS,NAS,NAS,IDA,ISO,ISO,ISO,ISO,IGI,ISS,IMP,IMP,ISS,ISO IBA,ISO,IMP,IMP,IDA ISO IBA,ISO,IMP,IMP,IMP,ISO,ISS,IMP IGI TAS,IDA,IDA,ISO,IMP,ISO,IBA,IGI,TAS,IDA IGI,IMP,IDA IMP IGI,IDA IMP ISS ISO IBA,IDA IBA,NAS,ISO,ISO,IDA IMP,IMP,IMP,IDA IMP IGI,ISO,IDA,IGI ISO,ISO,IGI,ISO,IMP ISO IBA,ISS,ISS,IMP,IDA,IMP,ISS,IBA,IDA,IMP,IDA ISO,IDA ISO,IMP…	Adgrb1,Adra2c,Adrb3,Alox12b,Ar,Arid5a,Atp1a1,B2m,Baiap2,Bcl2,Bcl7b,Bdnf,Bmpr1b,Brms1,Cacnb2,Cbln2,Cck,Cckbr,Ccn4,Ccnb1,Ccnd1,Cd6,Cebpa,Cebpg,Clu,Crh,Cxcl12,Ddrgk1,Dio3,Dscam,Dusp5,Egr1,Egr2,Egr3,Etv5,Fcho1,Fgf9,Flrt1,Flrt2,Fst,Gpr3,Grin2a,Hapln4,Heg1,Hsph1,Il12a,Il15ra,Il17ra,Il1b,Il34,Ing2,Iqsec1,Itpka,Jade2,Jcad,Kdm3a,Lrg1,Lrrk2,Lrtm1,Map2k1,Mgll,Nin,Npy1r,Numb,Olfm1,Pkm,Pla2g4a,Plag1,Plcb1,Plp…	L2-3_Increasing
query_1	TRUE	0.00010327	654	881	58	0.0658343	0.088685	GO:0048812	GO:BP	neuron projection morphogenesis	3.98603	21165	12891	GO:0031175;GO:0120039	ISO,ISO,IMP,IDA IMP IGI ISO IBA,IMP,IDA IBA,IMP,IDA,ISO,IMP,IMP,IMP ISO IBA,IMP IBA,IMP IBA,IDA IMP IGI ISO IBA,IDA IBA,IGI,IBA,IBA,IMP,IMP,IGI,IMP IGI,IMP,ISO,IGI,IGI ISS ISO,IBA,ISS ISO IBA,IBA,IGI ISO,IMP,IMP,ISS,IDA,IBA,IDA,IGI,IGI IBA,IMP,IDA ISO IBA,IDA IMP ISO,IDA,ISS ISO IBA,IBA,IMP,IBA,IMP,IMP IGI,IDA IBA,IBA,IMP,IDA ISS IBA,IDA IBA,IDA IMP,IMP,IMP,IMP IGI	Arc,Baiap2,Bcl2,Bdnf,Bmpr1b,Btbd3,Cacna1a,Cck,Clu,Cntnap1,Cobl,Cxcl12,Cyfip2,Dock10,Dscam,Efna1,Egr2,Emb,Epha10,Etv1,Flrt1,Flrt2,Fstl4,Impact,Itpka,Jade2,Lrrk2,Lrtm1,Lzts3,Map1a,Map2k1,Mapk8ip3,Mgll,Mt3,Nbl1,Nedd4l,Ngef,Nin,Nptx1,Nr4a2,Nrn1,Numb,Olfm1,Pacsin1,Plxnc1,Prickle1,Prtg,Ptk2,Rnf6,Rtn4r,Rtn4rl1,Scn1b,Slitrk1,Slitrk2,Tnr,Vps13a,Wasl,Wee1	L2-3_Increasing
query_1	TRUE	0.000115065	3230	881	193	0.219069	0.0597523	GO:0048583	GO:BP	regulation of response to stimulus	3.93906	21165	12687	GO:0050789;GO:0050896	IMP,IMP,IBA,ISS IBA,ISO,ISS,IDA IGI IBA,IDA IBA,IMP ISS,IBA,IMP,IBA,IMP IBA,ISO,IDA IGI ISO,NAS,IGI ISO,IDA,IGI,NAS,IDA,ISO,IMP,ISS,IMP ISS,IDA,IMP,ISO,ISO,IMP ISO,ISO,IMP,ISS,ISS,ISO,IMP ISS,ISO,IDA,IDA IGI ISO IBA,IMP,IMP,ISS,IMP ISS IBA,IMP,IBA,ISO,IDA ISO IBA,ISO IBA,ISS IBA,IBA,IDA,ISO,IMP,ISO,IMP ISO IBA,ISS IBA,IMP ISO,IMP,ISS,IBA,IDA IMP IGI ISO IBA,IMP ISO IBA,IDA IMP,IBA,IDA IGI,IBA,IMP…	Abhd12,Adcy8,Adra2c,Adrb3,Akt2,Alox12b,Ankrd6,Aoah,Ar,Arhgef3,Arid5a,Arr3,B2m,Baiap2,Bcl2,Bcl7b,Bdnf,Bmper,Bmpr1b,Brms1,Btbd10,Cabp1,Cacnb4,Cacng2,Camk1d,Camk2n1,Cavin3,Cck,Cckbr,Ccn4,Cd200r1,Cebpa,Cebpg,Clu,Coro2b,Crebrf,Crh,Cthrc1,Cxcl12,Cyfip2,Daglb,Dapk2,Ddrgk1,Dgkz,Dkk3,Dnm1,Dscam,Dusp16,Dusp4,Dusp5,Efna1,Egfl7,Egr1,Epor,Faim2,Fam53b,Fbh1,Fbln5,Fcho1,Fgf5,Fgf9,Fhl2,Fosl2,Frmd6,Frzb,Fst,Fstl4…	L2-3_Increasing
query_1	TRUE	0.000126948	724	881	62	0.0703746	0.0856354	GO:0048589	GO:BP	developmental growth	3.89637	21165	12693	GO:0032502;GO:0040007	IGI,IMP IGI,IMP,IDA IMP IGI ISO,IMP,ISO,ISO,IMP,IMP,ISO,IMP,IMP,IDA ISO IBA,IMP,IMP IGI TAS,IMP,IDA IMP,IMP IGI,IGI,IMP,IGI,IMP,IMP,IMP IGI,IMP,ISS,IGI,IMP,IDA IBA,IDA,ISO,IMP,IMP,IMP,IGI,IGI,IMP,IMP,IMP,ISO,IMP IGI,IMP,IDA,IMP,IMP,IMP IGI,IGI,IMP,IMP,IGI,ISO,IMP,IMP,IDA IGI,ISO,IMP,IMP IGI,IMP,IDA IMP,IMP,IMP,IDA IMP	Adrb3,Ar,Bcl2,Bdnf,Bmpr1b,Ccn4,Ccnb1,Cobl,Col6a1,Cxcl12,Cyfip2,Dio3,Dscam,Fbln5,Fgf9,Flrt1,Fosl2,Fstl4,Heg1,Impact,Jade2,Kpna1,Llgl2,Mapk11,Mgll,Mt3,Nin,Npy1r,Nrn1,Olfm1,Pkm,Plag1,Plcb1,Prickle1,Ptk2,Rarb,Rasal2,Rbp4,Rbpj,Rgs2,Rnf6,Rtf1,Rtn4r,Sbds,Sik3,Six4,Slc25a25,Slc4a10,Slitrk1,Smad3,Sorbs2,Sox9,Sp2,Spry2,Src,Stat3,Stat5b,Tnfaip6,Tnr,Vps13a,Wnt2,Yap1	L2-3_Increasing
query_1	TRUE	0.000139029	1757	881	119	0.135074	0.0677291	GO:0032879	GO:BP	regulation of localization	3.85689	21165	7819	GO:0050789;GO:0051179	ISS,IMP,IDA IMP ISS ISO,IMP IGI ISO,ISS,ISS,IDA IMP,IDA ISO IBA,IDA,ISS ISO,IMP,IDA,IMP IGI ISO,IMP,IDA IMP,IMP,ISS ISO,IDA IMP,ISS ISO,IDA IMP ISO,ISS ISO,ISS,ISO,IMP,ISO,ISO,IGI,ISS,ISO,ISO IBA,IDA ISO,IDA,IDA,ISO,IMP,ISS IBA,IDA IMP,IMP ISS ISO,IDA,ISS ISO,IDA IMP,IMP IBA,ISS ISO,ISO,ISO,ISS,IDA ISO,IDA IMP IEP ISO,ISS TAS NAS,IMP IGI ISS ISO IBA,IMP,IDA,IMP ISS ISO,IDA IMP,IMP IBA,IMP ISO IBA…	Abca8b,Actn4,Adcy8,Akt2,Alox12b,Ar,Arc,Arl6ip5,Astn2,Atp1a1,Atp2c2,Atp8a1,Bcl2,Bmper,Bsn,Bves,Cabp1,Cacna1a,Cacnb2,Cacnb4,Cacng2,Camk1d,Camk2n1,Car7,Cck,Cckbr,Ccne1,Clu,Coro2b,Crh,Cxcl12,Dclk3,Ddrgk1,Dnm1,Eepd1,Exph5,Fkbp1a,Fxyd1,Gpr158,Grin2a,Gsg1l,Homer1,Hpca,Hrh2,Htr6,Il15ra,Il1b,Iqsec1,Itgav,Itpr1,Jph3,Kat7,Kcnb1,Kcnc3,Kcnip3,Kcnj11,Kcnj2,Kcns2,Krt20,Larp7,Lrrk2,Map1a,Map2k1,Mchr1,Nedd4l,Npy1…	L2-3_Increasing
query_1	TRUE	0.000149998	2050	881	134	0.1521	0.0653659	GO:0051128	GO:BP	regulation of cellular component organization	3.82391	21165	13332	GO:0016043;GO:0050794	IMP,IDA IMP,ISS,IDA IMP ISO,IDA IMP IBA,ISO,IMP IGI,IDA,IGI,ISS ISO IBA,IMP ISO,NAS,IDA IMP IGI ISO,IDA,IMP,IDA IMP,IMP ISS,IDA,ISO,ISO,ISO,ISO,ISO IBA,IMP ISS,IDA IMP,IDA,IMP,IMP ISO,ISO,IMP ISO,IDA IMP,ISO,IDA IMP,IDA ISO IBA,IDA,ISO,IDA IBA,IDA IPI IGI,IMP,IMP,IDA,IDA,IMP IGI,IDA,IMP,IDA IMP,IBA,ISS ISO,ISO,NAS,IDA IMP,ISS ISO,IDA IMP IEP ISO,ISS NAS,ISO,ISO,ISS,IDA ISS ISO,IDA IMP,ISS,IDA IMP…	Actn4,Adgrb1,Ar,Arc,Asap1,Atf1,Atmin,Atp8a1,B2m,Baiap2,Bcl2,Bcl7b,Bdnf,C1ql3,Cacna1a,Cacna2d3,Camk1d,Cbln2,Cck,Ccn4,Ccnb1,Cdc34,Cgrrf1,Clu,Cntnap1,Cobl,Col6a1,Coro2b,Cpeb1,Cxcl12,Dgkb,Dnm1,Dock10,Dscam,Efna1,Epor,Ermn,Espn,Etv5,Fat3,Flrt1,Flrt2,Fstl4,Gpr158,Gpr3,Gsg1l,Hax1,Homer1,Hpca,Hsph1,Igsf11,Il15ra,Iqsec1,Itgav,Itpka,Itpr1,Jade2,Kat7,Kcnc3,Laptm4b,Lrrk2,Lrtm1,Lzts3,Map1a,Map2k1,Mgll,Mt3,Myl…	L2-3_Increasing
query_1	TRUE	0.000180751	427	881	43	0.0488082	0.100703	GO:0014706	GO:BP	striated muscle tissue development	3.74292	21165	4622	GO:0060537	IDA,IMP ISS,IMP,ISO,IMP ISS IBA,ISO,ISO,IMP,IMP,IMP IGI,IMP,IMP,TAS,IMP IGI TAS,IEP,IMP,IGI,IMP,IMP,IGI,IMP IGI,IMP,IDA IMP,ISO IBA,IMP,IMP,IMP,IMP,IMP,ISO,IBA,IMP IGI,IDA,ISO,IBA,IMP,IMP,IMP,ISO,IMP,IMP,IDA,IMP	Acta1,Asb2,Bcl2,Bdnf,Bves,Ccn4,Ccnb1,Cntnap1,Col19a1,Col6a1,Egr1,Egr2,Epor,Fgf9,Fhl2,Fkbp1a,Heg1,Hmg20b,Homer1,Kcnj11,Mapk11,Mbnl1,Myhas,Mylk3,Nr4a1,Prickle1,Rarb,Rbp4,Rbpj,Rgs2,Sgcz,Six4,Smad3,Sorbs2,Tcap,Tnnt2,Tpm1,Uqcc2,Usp2,Wnt2,Xirp2,Yap1,Zfpm1	L2-3_Increasing
query_1	TRUE	0.000298379	1055	881	80	0.0908059	0.0758294	GO:0031175	GO:BP	neuron projection development	3.52523	21165	7049	GO:0048666;GO:0120036	ISO,IDA,ISO,IGI,IMP ISO,IDA IMP,IDA IMP IGI ISO IBA,IMP,IDA IBA,IMP,IMP ISS,IDA,IMP,ISO,ISS ISO,IMP IGI,IDA IMP,ISO,IGI,IMP ISO IBA,IMP IBA,IMP IBA,IDA IMP IGI ISO IBA,IDA IBA,IGI,IBA,IBA,ISO,IMP,IMP,IMP,IGI,IMP IGI,ISO,ISO,IMP,IMP,ISO,ISO,IGI,IDA,IGI ISS ISO,IBA,ISS ISO IBA,IBA,IGI ISO,IMP ISS ISO,IMP,ISS,IDA,IMP,IBA,ISO,IDA,IGI,IGI IBA,IMP,IDA ISO IBA,IDA IMP ISO,IDA,ISS ISO IBA,IBA,ISS ISO,IMP…	Arc,Asap1,Atf1,B2m,Baiap2,Bcl2,Bdnf,Bmpr1b,Btbd3,Cacna1a,Camk1d,Cck,Cecr2,Clu,Cntn4,Cntnap1,Cobl,Cpeb1,Cthrc1,Cxcl12,Cyfip2,Dock10,Dscam,Efna1,Egr2,Emb,Epha10,Epor,Etv1,Fat3,Flrt1,Flrt2,Fstl4,Gfra1,Il15ra,Impact,Iqsec1,Itpka,Itpr1,Jade2,Lingo1,Lrrk2,Lrtm1,Lzts3,Map1a,Map2k1,Mapk8ip3,Mgll,Mt3,Nbl1,Nck1,Nedd4l,Neu1,Ngef,Nin,Nptx1,Nr4a2,Nrn1,Numb,Olfm1,Pacsin1,Plxnc1,Prag1,Prickle1,Prtg,Ptk2,Ptk2b,P…	L2-3_Increasing
query_1	TRUE	0.000315132	1201	881	88	0.0998865	0.0732723	GO:0048666	GO:BP	neuron development	3.50151	21165	12757	GO:0030182;GO:0048468	IGI,ISO,IDA,ISO,IGI,IMP ISO,IDA IMP,IDA IMP IGI ISO IBA,IMP,IDA IBA,IMP,IMP ISS,IDA,IMP,ISO,ISS ISO,IMP IGI,IDA IMP,ISO,IGI,IMP ISO IBA,IMP IBA,IMP,IMP IBA,IDA IMP IGI ISO IBA,IDA IBA,IGI,IBA,IBA,ISO,IMP,IMP,IMP,IGI,IMP IGI,ISO,ISO,IMP,IMP,ISO,ISO,IGI,ISO,IMP IBA,IDA IMP,IGI ISS ISO,IBA,ISS ISO IBA,IBA,IGI ISO,IMP ISS ISO,IMP,ISS,IDA,IMP,IBA,ISO,IDA,IGI,IMP,IGI IBA,IMP,IDA ISO IBA,IDA IMP ISO,IDA…	Agbl4,Arc,Asap1,Atf1,B2m,Baiap2,Bcl2,Bdnf,Bmpr1b,Btbd3,Cacna1a,Camk1d,Cck,Cecr2,Clu,Cntn4,Cntnap1,Cobl,Cpeb1,Cthrc1,Cxcl12,Cyfip2,Dio3,Dock10,Dscam,Efna1,Egr2,Emb,Epha10,Epor,Etv1,Fat3,Flrt1,Flrt2,Fstl4,Gfra1,Il15ra,Impact,Iqsec1,Itpka,Itpr1,Jade2,Kcnb1,Lgi4,Lingo1,Lrrk2,Lrtm1,Lzts3,Map1a,Map2k1,Mapk8ip3,Mgll,Mt3,Nbl1,Nck1,Nedd4l,Neu1,Ngef,Nin,Nphp4,Nptx1,Nr4a2,Nrn1,Numb,Olfm1,Pacsin1,Plxnc1,Prag…	L2-3_Increasing
query_1	TRUE	0.000323956	1093	881	82	0.093076	0.0750229	GO:0010648	GO:BP	negative regulation of cell communication	3.48951	21165	4277	GO:0007154;GO:0010646;GO:0048523	IMP,IDA IGI IBA,ISS,IDA,IBA,IDA ISO,IDA IGI,IDA,NAS,ISO,IMP,ISS,ISS,ISO IBA,IDA,IMP IBA,IMP,IBA,ISO,ISO IBA,ISS IBA,IBA,IDA,ISO,IMP,IMP ISO IBA,IGI,IMP ISO IBA,IDA IGI,IBA,IMP,ISS,ISO,IMP ISO IBA,IDA IMP,IMP NAS,ISS IBA,IMP,IMP,IDA,IDA,ISS,ISO,IMP,IDA IBA,IGI IBA,IMP ISS,IBA,ISO,ISO IBA,IMP ISS ISO,IDA,ISS,IMP ISO,IDA IMP,ISO,IDA IMP ISS ISO,IMP ISO,ISS,ISS,IMP,ISS,IMP IBA,IDA,IDA IGI,IMP,IMP,IDA…	Adcy8,Ankrd6,Ar,Arc,Arr3,Bcl2,Bdnf,Bmper,Brms1,Cabp1,Cavin3,Clu,Crebrf,Crh,Cthrc1,Ddrgk1,Dgkz,Dkk3,Dnm1,Dusp16,Dusp4,Dusp5,Efna1,Egfl7,Egr1,Faim2,Fgf9,Fhl2,Frzb,Fst,Fstl4,Heg1,Htr6,Hyou1,Il1b,Ing2,Insig2,Kcnb1,Kcnj11,Lingo1,Lrrk2,Ltbp1,Map2k1,Mgll,Nbl1,Nck1,Nlk,Nphp4,Npy1r,Pde10a,Per1,Pfkl,Pip4k2c,Ptgs2,Ptgs2os,Ptk2b,Rgs14,Rgs2,Rgs7,Rora,Runx2,Sh3bp1,Slc24a2,Slc24a4,Socs3,Sorcs3,Sorl1,Sox9,Spred1…	L2-3_Increasing
query_1	TRUE	0.000467452	3777	881	216	0.245176	0.0571882	GO:0051234	GO:BP	establishment of localization	3.33026	21165	13403	GO:0051179	IBA,ISS ISO IBA,ISS ISO,IMP,IDA IMP ISS ISO,IDA IMP IBA,IGI,IMP IGI ISO,ISS,IDA IBA,IMP IBA TAS NAS,IDA IMP ISS ISO,IDA ISO IBA,IDA IBA,ISO NAS,ISS ISO IBA NAS,IMP IBA,EXP IDA IMP IEP ISS IBA,IMP,IGI IBA,IDA IGI ISO,IPI,IDA IMP ISO,EXP IDA IMP,IDA IMP,ISS ISO,IDA IMP ISS ISO IBA,ISO,ISS ISO,IDA IMP ISO,ISS ISO IBA,ISS,ISO,IMP,IC,IMP,ISO,IMP IGI ISO,IBA,IMP IGI,ISO,IBA,ISS,ISS IBA,IMP,IBA,ISO,ISO,…	4931428L18Rik,Abca8b,Acap2,Actn4,Adcy8,Adgrb1,Agbl4,Akt2,Alox12b,Ano3,Ap1s1,Arc,Arl6ip5,Arr3,Atg14,Atp1a1,Atp2c2,Atp8a1,B2m,Bcap29,Bcl2,Bdnf,Bsn,Btbd8,Bves,Cabp1,Cacna1a,Cacna2d3,Cacnb2,Cacnb4,Cacng2,Camk1d,Camk2n1,Cap1,Car4,Car7,Cck,Cckbr,Ccnb1,Ccnd1,Cd302,Cd68,Clu,Cnih4,Col6a1,Copg2,Coro2b,Cpeb1,Crh,Cxcl12,Dnah1,Dnm1,Dusp18,Eepd1,Egr2,Elmo1,Emb,Exph5,Fam53b,Fcho1,Fgf9,Fkbp1a,Fosl2,Fxyd1,Gabarap…	L2-3_Increasing
query_1	TRUE	0.000474412	1286	881	92	0.104427	0.0715397	GO:0051094	GO:BP	positive regulation of developmental process	3.32384	21165	13316	GO:0032502;GO:0048518;GO:0050793	IDA IMP,IDA,ISO,IMP,NAS,IDA IMP ISO,ISS,NAS,IDA,ISO IBA,ISO,IGI,ISO,IMP,IDA ISO,ISO,IDA,IMP,IMP ISO,IMP,IMP,IDA ISO IBA,IMP,IMP,ISO,IMP IGI TAS,IDA,IDA,ISO,ISO,IBA,IGI,IGI,IMP,IMP ISO,IDA IBA,IMP,NAS,ISO,ISO,IDA IMP,IMP,IDA,IMP,IDA IMP IGI,IDA,IDA IGI,ISO,IMP,ISO,IMP,IDA,ISO,IGI,IMP ISO IBA,ISS,ISO IBA,ISS,IDA,IDA IMP,IBA,IMP,IMP,ISO,IMP,IMP,IMP TAS,ISS ISO,IDA IMP IGI,IMP,IMP,IDA ISS IBA,IDA IBA…	Adgrb1,Ar,Baiap2,Bcl2,Bcl7b,Bdnf,Bmpr1b,Brms1,Cbln2,Ccn4,Ccnb1,Ccnd1,Ccne1,Cds1,Cebpa,Clu,Cobl,Cthrc1,Cxcl12,Ddrgk1,Dio3,Dscam,Egr2,Egr3,Etv5,Fgf9,Flrt1,Flrt2,Frzb,Fst,Hapln4,Hmg20b,Il12a,Il15ra,Il1b,Il34,Impact,Ing2,Iqsec1,Itpka,Jade2,Jcad,Junb,Kat7,Lrg1,Lrtm1,Map2k1,Mapk8ip3,Medag,Mylk3,Napepld,Nbl1,Neu2,Nin,Numb,Olfm1,Pacsin1,Pkm,Plag1,Plcb1,Plxnc1,Ppargc1b,Ptgs2,Ptk2,Ptk2b,Rasgrp1,Rbpj,Rgs14,…	L2-3_Increasing
query_1	TRUE	0.000511945	1087	881	81	0.091941	0.074517	GO:0023057	GO:BP	negative regulation of signaling	3.29078	21165	6609	GO:0023051;GO:0023052;GO:0048519	IMP,IDA IGI IBA,ISS,IDA,IBA,IDA ISO,IDA IGI,IDA,NAS,IMP,ISS,ISS,ISO IBA,IDA,IMP IBA,IMP,IBA,ISO,ISO IBA,ISS IBA,IBA,IDA,ISO,IMP,IMP ISO IBA,IGI,IMP ISO IBA,IDA IGI,IBA,IMP,ISS,ISO,IMP ISO IBA,IDA IMP,IMP NAS,ISS IBA,IMP,IMP,IDA,IDA,ISS,ISO,IMP,IDA IBA,IGI IBA,IMP ISS,IBA,ISO,ISO IBA,IMP ISS ISO,IDA,ISS,IMP ISO,IDA IMP,ISO,IDA IMP ISS ISO,IMP ISO,ISS,ISS,IMP,ISS,IMP IBA,IDA,IDA IGI,IMP,IMP,IDA IMP…	Adcy8,Ankrd6,Ar,Arc,Arr3,Bcl2,Bdnf,Bmper,Brms1,Cavin3,Clu,Crebrf,Crh,Cthrc1,Ddrgk1,Dgkz,Dkk3,Dnm1,Dusp16,Dusp4,Dusp5,Efna1,Egfl7,Egr1,Faim2,Fgf9,Fhl2,Frzb,Fst,Fstl4,Heg1,Htr6,Hyou1,Il1b,Ing2,Insig2,Kcnb1,Kcnj11,Lingo1,Lrrk2,Ltbp1,Map2k1,Mgll,Nbl1,Nck1,Nlk,Nphp4,Npy1r,Pde10a,Per1,Pfkl,Pip4k2c,Ptgs2,Ptgs2os,Ptk2b,Rgs14,Rgs2,Rgs7,Rora,Runx2,Sh3bp1,Slc24a2,Slc24a4,Socs3,Sorcs3,Sorl1,Sox9,Spred1,Spred…	L2-3_Increasing
query_1	TRUE	0.000537133	910	881	71	0.0805902	0.078022	GO:0040007	GO:BP	growth	3.26992	21165	9804	GO:0008150	IGI,IMP IGI,IMP ISO,IDA IMP IGI ISO,IMP,ISO,ISO,ISO IBA,IMP,IMP,ISO,IMP,IMP,IDA ISO IBA,IMP,IMP IGI TAS,IMP,IDA IMP,IMP IGI,IGI,IMP,IGI ISS,IDA ISS ISO,IMP,IMP,IMP IGI,IMP,ISS,ISS,IGI,IMP,IDA IBA,IDA,ISO,IMP,IMP,ISS,IMP,IMP,IGI ISO,ISO,ISO,IGI,IMP,IMP,IMP,ISO,IMP IGI,IMP,IDA,IMP,ISO,IMP,IMP IGI,IGI,IMP,IMP,IGI,ISO,IMP,IMP,IDA IGI,ISO,IMP,IMP IGI,IMP,IDA IMP,IMP,IMP,IMP,IDA IMP ISO	Adrb3,Ar,Bcl2,Bdnf,Bmpr1b,Ccn4,Ccnb1,Cgrrf1,Cobl,Col6a1,Cxcl12,Cyfip2,Dio3,Dscam,Fbln5,Fgf9,Flrt1,Fosl2,Fstl4,Heg1,Impact,Jade2,Kat7,Kpna1,Llgl2,Mapk11,Mgll,Mt1,Mt3,Nin,Npy1r,Nrn1,Olfm1,Pkm,Plag1,Plcb1,Ppm1f,Prickle1,Psrc1,Ptk2,Ptk2b,Pttg1,Rarb,Rasal2,Rbp4,Rbpj,Rgs2,Rnf6,Rtf1,Rtn4r,Sbds,Sertad1,Sik3,Six4,Slc25a25,Slc4a10,Slitrk1,Smad3,Sorbs2,Sox9,Sp2,Spry2,Src,Stat3,Stat5b,Tnfaip6,Tnr,Vps13a,Wfs1…	L2-3_Increasing
query_1	TRUE	0.000578295	605	881	53	0.0601589	0.0876033	GO:0030036	GO:BP	actin cytoskeleton organization	3.23785	21165	6627	GO:0007010;GO:0030029	ISS IBA,IDA IBA,ISO,IMP,IMP IGI ISS IBA,IMP,IMP IBA,IDA IMP IEP IBA,IMP,IDA IMP IBA NAS,IMP ISO,EXP IDA IMP,IBA TAS,ISS IBA,IBA,ISO IBA,IDA IBA,IDA IBA NAS,ISS IBA,IBA,ISO,IBA,IBA,ISO,ISS,IBA,IDA ISS,IBA,IDA ISO IBA,ISS ISO IBA,IBA,IMP IGI,ISO IBA,IBA,IMP,IMP ISS ISO,IMP IBA TAS,IDA ISO IBA,IBA,ISS IBA,IDA IBA,IMP,ISO,IBA,IBA,IDA IBA,ISO IBA,IMP IBA,IMP ISO IBA,ISO IBA,IBA,IMP ISS ISO TAS,IMP IBA	Acta1,Actn4,Adgrb1,Asb2,Baiap2,Bcl2,Cap1,Cap2,Cavin3,Cobl,Coro2b,Cpne6,Csrp1,Elmo1,Elmo2,Epb41l4b,Ermn,Espn,Fmnl1,Hax1,Hsp90b1,Iqsec1,Iqsec3,Itpka,Kcnc3,Llgl2,Mical2,Myh7,Mylk3,Myo1b,Myo5c,Nck1,Parva,Parvg,Ppargc1b,Ptk2b,Rhoq,Rhpn1,Rtkn,Sh3bp1,Shroom1,Six4,Smad3,Specc1,Sptbn5,Synpo,Tcap,Tmod1,Tnnt2,Tpm1,Vill,Wasl,Xirp2	L2-3_Increasing
query_1	TRUE	0.000675208	327	881	35	0.0397276	0.107034	GO:0050807	GO:BP	regulation of synapse organization	3.17056	21165	13101	GO:0050803;GO:0050808;GO:0051128	IDA,ISO,IDA IMP,ISO,IDA,IDA IMP,IDA,IDA IMP,IDA IMP,IDA IMP,IDA,IMP,IDA,IDA,IDA,ISS ISO,IDA IMP,ISO,ISO,IGI,IDA,ISS ISO IBA,IDA IMP IEP,IDA IMP,ISO,IDA IMP,IDA IMP,IDA IMP,IDA IMP,ISO,EXP IDA IMP,IGI,IDA ISO IBA,IDA IBA,IDA IMP	Adgrb1,Arc,Asap1,Baiap2,C1ql3,Cacna2d3,Cbln2,Cntnap1,Dgkb,Dock10,Efna1,Etv5,Flrt1,Flrt2,Gpr158,Homer1,Igsf11,Iqsec1,Itpka,Lrrk2,Lrtm1,Lzts3,Ngef,Nrn1,Numb,Plxnc1,Prickle1,Ptk2,Ptk2b,Rims3,Rtn4r,Six4,Slitrk1,Slitrk2,Wasl	L2-3_Increasing
query_1	TRUE	0.000779486	1026	881	77	0.0874007	0.0750487	GO:0009887	GO:BP	animal organ morphogenesis	3.10819	21165	3732	GO:0009653;GO:0048513	ISS,IGI,IMP IGI,IMP,IDA IMP IGI,IDA,IMP ISS,IEP,IMP,IMP,IGI,IMP,IMP ISS,IMP IGI,IGI,TAS,IDA,IGI,IBA,IMP IBA TAS,IEP,IGI,IMP,IMP,IMP,IDA IGI,IMP,IMP,IGI,IMP IGI,IGI,NAS,IMP,ISO,IMP,IGI,IMP,IMP,ISS,IGI,IBA,IMP IGI,ISS,IMP,IMP,IMP,IMP,IMP,IGI,IMP ISO,IMP,IMP IGI TAS,IBA,IMP IGI,IMP,IMP,IMP IGI,IMP,IMP,IMP IGI,IMP IGI IEP ISS,IDA IMP IGI,IMP,IMP,IDA ISS,IEP IBA,IMP,IMP,IMP,IMP,IMP,IDA TAS,IMP IGI,IMP…	Acta1,Aldh1a1,Ar,Asb2,Bcl2,Bdnf,Bmpr1b,Calb1,Col6a1,Csrnp1,Cthrc1,Dio3,Dscam,Efna1,Emx2,Epor,Etv5,Fat3,Fgf5,Fgf9,Fhl2,Fjx1,Fkbp1a,Flrt2,Fosl2,Frzb,Fst,Gaa,Gcnt4,Heg1,Insig2,Itgav,Itgb6,Itpr1,Lrrk2,Map2k1,Mapk8ip3,Megf11,Mical2,Nab2,Nbl1,Ncor2,Olfm1,Parva,Pgr,Plag1,Ppargc1b,Prickle1,Rarb,Rbm20,Rbp4,Rbpj,Rnf207,Runx2,Schip1,Sik3,Six4,Slc24a4,Slc4a10,Smad3,Sox9,Spry2,Src,Stat3,Sulf1,Tcap,Thrb,Tmem21…	L2-3_Increasing
query_1	TRUE	0.000793791	1546	881	105	0.119183	0.0679172	GO:0030030	GO:BP	cell projection organization	3.10029	21165	6621	GO:0016043	IBA,ISO,IDA ISS IBA,ISO,IMP IGI,IGI,IMP ISO,IDA IMP,IDA IMP IGI ISO IBA,IMP,IDA IBA,IMP,IMP ISS,IDA,IBA,IMP,IMP IBA,IMP IBA,ISO,ISS ISO,IMP IGI,IDA IMP,ISO,IGI,IMP ISO IBA,IMP IBA,IMP IBA,IDA IMP IGI ISO IBA,IDA IBA,IGI,IBA,IBA,ISO,IDA IBA,IPI IGI,IMP,IMP,IMP,IGI,IMP IGI,ISS,ISO,ISO,ISS ISO,ISO,IMP,IMP,ISO,ISO,IGI,IDA,IGI ISS ISO,IBA,ISS ISO IBA,IMP IBA,IGI ISO,IMP ISS ISO,IMP,ISS,IBA,IDA,IMP IGI…	Ablim2,Arc,Asap1,Atf1,Atmin,B2m,Baiap2,Bcl2,Bdnf,Bmpr1b,Btbd3,Cacna1a,Camk1d,Cck,Cdc14b,Cecr2,Cep41,Cfap65,Clu,Cntn4,Cntnap1,Cobl,Cpeb1,Cthrc1,Cxcl12,Cyfip2,Dock10,Dscam,Efna1,Egr2,Emb,Epha10,Epor,Ermn,Espn,Etv1,Fat3,Flrt1,Flrt2,Fstl4,Galnt11,Gfra1,Grin2a,Homer1,Il15ra,Impact,Iqsec1,Itpka,Itpr1,Jade2,Lingo1,Lrrk2,Lrtm1,Lzts3,Map1a,Map2k1,Mapk8ip3,Mgll,Mt3,Muc3a,Nbl1,Nck1,Nedd4l,Neu1,Ngef,Nin,Nptx…	L2-3_Increasing
query_1	TRUE	0.000820511	96	881	17	0.0192963	0.177083	GO:0030048	GO:BP	actin filament-based movement	3.08592	21165	6634	GO:0030029	ISO,ISS,IGI,ISO,ISO,IDA,IBA,ISS ISO IBA,IBA,ISO,IMP,IBA,IBA,IMP,ISS ISO,ISO,ISS ISO	Atp1a1,Cacnb2,Frmd6,Fxyd1,Kcnj2,Myh2,Myh7,Myo1b,Myo5c,Nedd4l,Parva,Scn1b,Scn4b,Tnnc1,Tnnt2,Tpm1,Wasl	L2-3_Increasing
query_1	TRUE	0.0011542	1444	881	99	0.112372	0.0685596	GO:0051049	GO:BP	regulation of transport	2.93772	21165	13286	GO:0006810;GO:0032879	ISS,IMP,IDA IMP ISS ISO,IGI ISO,ISS,IDA IMP,IDA ISO IBA,ISS ISO,IMP,IDA,IGI ISO,IDA IMP,IMP,ISS ISO,IDA IMP,ISS ISO,IDA IMP,ISS,ISS,ISO,IMP,ISO,ISO,ISS,ISO IBA,IDA ISO,ISO,IMP,ISS IBA,IMP,IMP ISS ISO,IDA,ISS ISO,IDA IMP,IMP IBA,ISS ISO,ISO,ISO,ISS,IDA ISO,IDA IMP IEP ISO,ISS NAS,IMP IGI ISO,IMP,IMP ISS ISO,IDA IMP,IMP IBA,IMP IBA,ISO IBA,IDA,IDA,IDA IMP ISO,TAS,ISO,IDA IMP IGI IEP ISS ISO,ISO,ISS…	Abca8b,Actn4,Adcy8,Akt2,Alox12b,Arc,Arl6ip5,Atp1a1,Atp2c2,Atp8a1,Bcl2,Bsn,Bves,Cabp1,Cacna1a,Cacnb2,Cacnb4,Cacng2,Camk1d,Camk2n1,Car7,Cck,Cckbr,Clu,Crh,Cxcl12,Dnm1,Eepd1,Exph5,Fkbp1a,Fxyd1,Gpr158,Grin2a,Gsg1l,Homer1,Hpca,Hrh2,Htr6,Il15ra,Il1b,Iqsec1,Itgav,Itpr1,Jph3,Kcnb1,Kcnc3,Kcnip3,Kcnj11,Kcnj2,Kcns2,Krt20,Lrrk2,Map2k1,Mchr1,Nedd4l,Npy1r,Nsun2,Numb,Pacsin1,Pcsk1,Per1,Pfkl,Pfkm,Pkig,Pla2g4a,Plc…	L2-3_Increasing
query_1	TRUE	0.00119548	2347	881	145	0.164586	0.061781	GO:0009966	GO:BP	regulation of signal transduction	2.92246	21165	3789	GO:0007165;GO:0010646;GO:0023051;GO:0048583	IBA,ISS IBA,ISO,ISS,IDA IGI IBA,IMP ISS,IBA,IBA,ISO,IDA ISO,IGI ISO,IDA,IGI,NAS,IDA,ISO,ISS,IMP,IMP,ISS,IMP ISS,ISO,IDA,IGI,IMP,ISS,IMP ISS IBA,IMP,IBA,ISO,ISO IBA,ISS IBA,IBA,IDA,ISO,IMP,ISO,IMP ISO IBA,ISS IBA,ISO,IBA,IDA IMP IGI ISO IBA,IMP ISO IBA,IBA,IDA IGI,IBA,IMP IBA,IMP,IDA,ISS IBA,ISS,ISO,ISS,ISS ISO,IMP,ISS,IDA,IDA,IMP ISO IBA,ISS IBA,IBA,ISO,IDA IGI ISO,IMP NAS,ISS IBA,ISO,ISO,IMP,IGI…	Adra2c,Adrb3,Akt2,Alox12b,Ankrd6,Ar,Arhgef3,Arr3,Baiap2,Bcl2,Bdnf,Bmper,Bmpr1b,Brms1,Btbd10,Cabp1,Cacng2,Cavin3,Ccn4,Clu,Crebrf,Crh,Cthrc1,Cxcl12,Cyfip2,Dapk2,Ddrgk1,Dgkz,Dkk3,Dnm1,Dusp16,Dusp4,Dusp5,Efna1,Egfl7,Egr1,Epor,Faim2,Fam53b,Fbh1,Fgf5,Fgf9,Fhl2,Frmd6,Frzb,Fst,Fstl4,Gadd45a,Gadd45b,Galnt11,Gpr158,Gpr3,Gpr62,Grin2a,Hcfc2,Heg1,Hipk4,Htr6,Hyou1,Igfbp6,Igfbp7,Igsf11,Il1b,Ing2,Insig2,Iqsec1,I…	L2-3_Increasing
query_1	TRUE	0.0012	335	881	35	0.0397276	0.104478	GO:0050803	GO:BP	regulation of synapse structure or activity	2.92082	21165	13097	GO:0065008	IDA,ISO,IDA IMP,ISO,IDA,IDA IMP,IDA,IDA IMP,IDA IMP,IDA IMP,IDA,IMP,IDA,IDA,IDA,ISS ISO,IDA IMP,ISO,ISO,IGI,IDA,ISS ISO IBA,IDA IMP IEP,IDA IMP,ISO,IDA IMP,IDA IMP,IDA IMP,IDA IMP,ISO,EXP IDA IMP,IGI,IDA ISO IBA,IDA IBA,IDA IMP	Adgrb1,Arc,Asap1,Baiap2,C1ql3,Cacna2d3,Cbln2,Cntnap1,Dgkb,Dock10,Efna1,Etv5,Flrt1,Flrt2,Gpr158,Homer1,Igsf11,Iqsec1,Itpka,Lrrk2,Lrtm1,Lzts3,Ngef,Nrn1,Numb,Plxnc1,Prickle1,Ptk2,Ptk2b,Rims3,Rtn4r,Six4,Slitrk1,Slitrk2,Wasl	L2-3_Increasing
query_1	TRUE	0.00120328	5951	881	313	0.355278	0.0525962	GO:0007154	GO:BP	cell communication	2.91963	21165	2705	GO:0009987	IBA,ISS,IDA IMP ISS ISO IBA,IDA ISS IBA,IMP IBA,ISS IBA,IDA IBA,IDA ISS ISO IBA,IDA ISO IBA,ISS,IDA IGI IBA,IDA IMP ISS ISO IBA,IDA IMP ISS ISO IBA,IBA,NAS,IBA,ISO,IBA,IDA,IDA IMP ISO TAS,IDA IMP IGI ISS ISO IBA,EXP IDA IMP IGI ISO IBA,IDA IMP,IDA IMP IGI IBA TAS,NAS,ISS,IDA,ISO,IMP ISO IBA,IMP ISS IBA,IDA IMP IBA,IGI ISS IBA,ISO IBA,ISO,IBA,IBA,IBA,IGI,IMP,IDA IMP IEP,IPI ISO,ISO IBA,IMP IBA,IDA…	Ackr4,Actn4,Adcy8,Adcy9,Adgrb1,Adgrd1,Adra2c,Adrb3,Akt2,Alox12b,Ankrd6,Ar,Arc,Arhgef3,Arnt2,Arr3,Atf1,Atf6,Atp1a1,Baiap2,Bcl2,Bdnf,Bmper,Bmpr1b,Brms1,Bsn,Btbd10,Cabp1,Cacna1a,Cacnb2,Cacnb4,Cacng2,Calb1,Camk2n1,Camkk1,Cap1,Cap2,Car7,Cavin3,Cbln2,Cck,Cckbr,Ccn4,Ccnd1,Ccne1,Cd6,Cd68,Cdc14b,Cebpa,Chchd10,Chrnb3,Clu,Cntnap1,Col6a1,Cpeb1,Crebrf,Crh,Csrnp1,Cthrc1,Cxcl12,Cyfip2,Cyp46a1,Dapk2,Ddrgk1,Derl3…	L2-3_Increasing
query_1	TRUE	0.00145575	2436	881	149	0.169126	0.0611658	GO:0022607	GO:BP	cellular component assembly	2.83691	21165	6582	GO:0016043;GO:0044085	IBA,ISS IBA,IDA IMP,ISS ISO,IDA,NAS,ISS ISO,ISS IBA,IMP,ISO,IBA,IBA,IMP IGI,IMP IBA,IBA,IMP IGI IBA,IMP,ISO IBA,IDA IMP,IMP,IDA,ISO,ISO,IBA,ISO,IBA,IMP,IMP IBA,ISS,IBA,IMP IBA,IBA,IBA,ISS,ISS,IMP,IDA IMP IBA,IDA IMP,IMP,IDA IBA,IBA,IMP,IBA,ISS,IBA,IMP IBA,ISS,IMP ISS,IDA IMP,ISS,IDA IPI IGI IBA,IMP ISS IBA,ISS IBA,IDA,IDA,ISO IBA,IDA IBA,ISS,IMP,IBA,ISS ISO,ISO,IDA IMP,ISO,NAS,IDA,ISS,ISS,IC,IDA,…	Ablim2,Acta1,Actn4,Adcy8,Adgrb1,Ap1s1,Arc,Asap1,Asb2,Atf1,Atg14,Atg4c,Atmin,Atpaf1,B2m,Baiap2,Bcl2,Bsn,C1ql3,Cacna1a,Cbln2,Cck,Ccnb1,Cdc14b,Cdc34,Cdh22,Cds1,Cep41,Cep85,Cetn4,Cfap65,Chchd7,Cldn11,Clu,Clybl,Cntnap1,Cobl,Col6a1,Coro2b,Cox17,Cox7a2,Cpeb1,Csrp1,Cxcl12,Cyfip2,Dmkn,Dnajb12,Dnm1,Dock10,Dscam,Espn,Fbln5,Fcho1,Flrt1,Flrt2,Gabarapl1,Gabra2,Galnt11,Hapln4,Hax1,Homer1,Hsp90b1,Igsf11,Iqsec1,I…	L2-3_Increasing
query_1	TRUE	0.00161442	5924	881	311	0.353008	0.0524983	GO:0023052	GO:BP	signaling	2.79198	21165	6607	GO:0050789	IBA,ISS,IDA IMP ISS ISO IBA,IDA ISS IBA,IMP IBA,ISS IBA,IDA IBA,IDA ISS ISO IBA,IDA ISO IBA,ISS,IDA IGI IBA,IDA IMP ISS ISO IBA,IDA IMP ISS ISO IBA,IBA,NAS,IBA,ISO,IBA,IDA,IDA IMP ISO TAS,IDA IMP IGI ISS ISO IBA,EXP IDA IMP IGI ISO IBA,IDA IMP,IDA IMP IGI IBA TAS,NAS,ISS,IDA,IDA,ISO,IMP ISO IBA,IMP ISS IBA,IDA IMP IBA,ISS IBA,ISO IBA,ISO,IBA,IBA,IBA,IGI,IMP,IDA IMP IEP,IPI ISO,ISO IBA,IMP IBA,IDA…	Ackr4,Actn4,Adcy8,Adcy9,Adgrb1,Adgrd1,Adra2c,Adrb3,Akt2,Alox12b,Ankrd6,Ar,Arc,Arhgef3,Arnt2,Arr3,Atf1,Atf6,Atp1a1,Baiap2,Bcl2,Bdnf,Bmper,Bmpr1b,Brms1,Bsn,Btbd10,Bves,Cabp1,Cacna1a,Cacnb2,Cacnb4,Cacng2,Calb1,Camk2n1,Camkk1,Cap1,Cap2,Car7,Cavin3,Cbln2,Cck,Cckbr,Ccn4,Ccnd1,Ccne1,Cd6,Cd68,Cdc14b,Cebpa,Chchd10,Chrnb3,Clu,Col6a1,Cpeb1,Crebrf,Crh,Csrnp1,Cthrc1,Cxcl12,Cyfip2,Cyp46a1,Dapk2,Ddrgk1,Derl3,Dg…	L2-3_Increasing
query_1	TRUE	0.00166131	1361	881	94	0.106697	0.0690669	GO:2000026	GO:BP	regulation of multicellular organismal development	2.77955	21165	24952	GO:0007275;GO:0050793;GO:0051239	IDA ISS ISO,IMP,ISO,IDA IMP ISO,IBA,IBA,IBA,ISS,IDA,IMP ISO,ISO,IGI,IMP,ISO,IMP,IPI IMP ISO,IDA ISO IBA,IDA,IMP,IDA IMP,ISO,IMP,IMP IGI TAS,IDA,IDA,IDA IGI,IMP IGI ISO,IMP,IMP,IBA,IGI,IMP,IMP ISO,IDA IBA,ISO,ISO,IDA IMP IGI,IMP,IMP,IDA ISS,IMP,IDA IMP IGI,IDA,IGI,IMP IGI,IDA ISS,IGI,IMP ISO IBA,ISS,IDA,IMP,IBA,IMP,IMP ISO,IMP ISO,IMP,IMP ISO,IMP,IMP,IMP,ISS ISO,ISO,IMP IGI,IDA,IMP,IMP,IMP,IDA ISS…	Adgrb1,B2m,Baiap2,Bdnf,Bhlhe40,Bhlhe41,Bmper,Bmpr1b,Cbln2,Ccn4,Ccnb1,Ccnd1,Cebpa,Cxcl12,Ddrgk1,Dnajb11,Dscam,Efna1,Egr2,Egr3,Etv5,Fbln5,Fgf9,Flrt1,Flrt2,Frzb,Fst,Fstl4,Gadd45a,Hapln4,Il12a,Il15ra,Il1b,Il34,Iqsec1,Itpka,Jade2,Jcad,Kat7,Lgi4,Lingo1,Lrg1,Lrtm1,Map2k1,Mapk11,Mt3,Nin,Numb,Pkm,Plag1,Plcb1,Plxnc1,Ppargc1b,Prtg,Ptk2,Ptk2b,Rarb,Rasgrp1,Rbp4,Rbpj,Rgs14,Rgs2,Rnf6,Rtn4r,Runx2,Six4,Slc20a2,Sl…	L2-3_Increasing
query_1	TRUE	0.00168127	253	881	29	0.0329171	0.114625	GO:0099173	GO:BP	postsynapse organization	2.77436	21165	18830	GO:0016043;GO:0050808	ISO,ISO,IDA IMP,ISO,IDA IMP,IMP,EXP IDA IMP,IDA IMP,IDA IMP IEP,IDA IMP IBA,IDA,IMP,ISO,ISS ISO,ISO,ISO,IGI,ISS ISO IBA,IDA,ISO,IDA IMP,ISO,IDA IMP,IDA IMP,ISO,EXP IDA,IGI,ISO,IDA IMP ISO	Adgrb1,Arc,Asap1,Baiap2,C1ql3,Cntnap1,Cpne6,Dgkb,Dgkz,Dock10,Efna1,Etv5,Grin2a,Homer1,Iqsec3,Itpka,Lrrk2,Lzts3,Ngef,Nptx1,Nrxn3,Numb,Prickle1,Ptk2b,Rph3a,Rtn4r,Sorbs2,Stk38l,Wasl	L2-3_Increasing
query_1	TRUE	0.00168127	253	881	29	0.0329171	0.114625	GO:0006936	GO:BP	muscle contraction	2.77436	21165	2564	GO:0003012	ISO,IMP ISO,ISS NAS,IMP,ISO,IMP,IMP,ISS IBA,ISS ISO,NAS,ISO,ISO,IBA,IBA,ISO IBA,ISO,ISO,ISO,ISO,IMP,IBA,IBA,IBA,IGI,IBA,IMP IBA,IMP ISO IBA,IDA ISS ISO IBA,IMP ISO IBA	Adra2c,Atp1a1,Cacnb2,Fkbp1a,Fxyd1,Gaa,Homer1,Jsrp1,Kcna1,Kcnd3,Kcnj2,Map2k1,Myh1,Myh2,Myh7,Nedd4l,Npy1r,Nr4a1,Ptgs2,Rgs2,Rnf207,Scn1b,Scn4b,Sulf1,Tcap,Tmod1,Tnnc1,Tnnt2,Tpm1	L2-3_Increasing
query_1	TRUE	0.00168248	3522	881	201	0.22815	0.0570698	GO:0006810	GO:BP	transport	2.77405	21165	2482	GO:0051234	IBA,ISS ISO IBA,ISS ISO,IMP,IDA IMP ISS ISO,IDA IMP IBA,IGI,IGI ISO,ISS,IDA IBA,IMP IBA TAS NAS,IDA IMP ISS ISO,IDA ISO IBA,IDA IBA,ISO NAS,ISS ISO IBA NAS,IMP IBA,EXP IDA IMP IEP ISS IBA,IMP,IGI IBA,IDA IGI ISO,IPI,IDA IMP ISO,EXP IDA IMP,IDA IMP,ISS ISO,IDA IMP ISS ISO IBA,ISO,ISS ISO,IDA IMP ISO,ISS IBA,ISS,ISO,IMP,IC,IMP,ISO,IMP IGI ISO,IMP IGI,ISO,ISS,ISS IBA,IMP,IBA,ISO,ISO IBA,IDA ISO,IMP,…	4931428L18Rik,Abca8b,Acap2,Actn4,Adcy8,Adgrb1,Agbl4,Akt2,Alox12b,Ano3,Ap1s1,Arc,Arl6ip5,Arr3,Atg14,Atp1a1,Atp2c2,Atp8a1,B2m,Bcap29,Bcl2,Bdnf,Bsn,Btbd8,Bves,Cabp1,Cacna1a,Cacna2d3,Cacnb2,Cacnb4,Cacng2,Camk1d,Camk2n1,Cap1,Car4,Car7,Cck,Cckbr,Ccnd1,Cd302,Clu,Cnih4,Col6a1,Copg2,Cpeb1,Crh,Cxcl12,Dnah1,Dnm1,Eepd1,Egr2,Elmo1,Emb,Exph5,Fam53b,Fcho1,Fgf9,Fkbp1a,Fosl2,Fxyd1,Gabra2,Gabrd,Gpr158,Grin2a,Gsg1l…	L2-3_Increasing
query_1	TRUE	0.00200245	854	881	66	0.0749149	0.0772834	GO:0051093	GO:BP	negative regulation of developmental process	2.69844	21165	13315	GO:0032502;GO:0048519;GO:0050793	ISS ISO,IGI,IDA,IMP,IMP,NAS,IDA ISO,IDA,NAS,IDA IMP,IGI,IMP,ISS,IPI IMP ISO,IDA IMP,IMP,IMP,ISO,IDA IGI,IMP IGI,IMP,IMP,IMP,ISO,NAS,ISS,IDA,IMP,IMP,IDA,IDA ISS,IMP,IDA,IMP ISO,IMP IGI,IMP,IMP,IMP,IMP,ISO,IMP IGI,IMP,IDA IMP,IMP,IMP,IGI,NAS,IMP,IDA IMP IGI,IDA IMP,IDA,IDA,NAS,IMP,IGI,IDA ISS,IMP IBA,IMP,ISS,IDA IMP,ISO,IDA,IMP,IDA,IDA,IDA	Adgrb1,Adrb3,Asap1,B2m,Bcl2,Bcl7b,Bdnf,Bhlhe41,Brms1,Ccn4,Ccnd1,Cebpa,Cntn4,Dnajb11,Efna1,Fat3,Fbln5,Fgf9,Frzb,Fst,Fstl4,Fuom,Gadd45a,Il1b,Ing2,Itgav,Jdp2,Lingo1,Mapk11,Mbnl3,Mt3,Ncor2,Ngef,Prtg,Ptk2,Ptk2b,Rarb,Rbp4,Rbpj,Rgs2,Rnf6,Rora,Rtn4r,Rtn4rl1,Six4,Smad3,Smarcd1,Sorl1,Sox9,Spred1,Spred2,Spry2,Ss18,Stat3,Stat5b,Sulf1,Tmem178,Tmem215,Tnfaip6,Tnr,Usp2,Yap1,Ypel4,Zbtb16,Zfpm1,Zhx2	L2-3_Increasing
query_1	TRUE	0.0021951	314	881	33	0.0374574	0.105096	GO:0050890	GO:BP	cognition	2.65855	21165	13162	GO:0050877	IMP,IMP IGI,IMP ISS ISO,IMP,IMP,IMP,IMP ISO,IMP,ISO,ISO,ISO,IDA IMP,IMP ISO,IMP,ISO,ISO,IMP IGI,IMP,IMP,ISO,IMP,IMP IBA,IGI ISO,ISO,IGI,IMP ISS ISO,IMP,IMP,IMP ISO,IMP,IMP,IMP,IMP	Adam2,Adcy8,Arc,Arl6ip5,Atp8a1,B2m,Bdnf,Camk2n1,Cck,Crh,Egr1,Gpr158,Grin2a,Hrh2,Htr6,Il1b,Jph3,Map1a,Nptx2,Nr4a2,Pianp,Plcb1,Ppp1r1b,Ptgs2,Rcan2,Rgs14,Rin1,Slc24a2,Snap25,Sorcs3,Specc1,Synpo,Tnr	L2-3_Increasing
query_1	TRUE	0.00230389	300	881	32	0.0363224	0.106667	GO:0007611	GO:BP	learning or memory	2.63754	21165	3054	GO:0007610;GO:0050890	IMP,IMP IGI,IMP ISS ISO,IMP,IMP,IMP,IMP ISO,IMP,ISO,ISO,ISO,IMP ISO,IMP,ISO,ISO,IMP IGI,IMP,IMP,ISO,IMP,IMP IBA,IGI ISO,ISO,IGI,IMP ISS ISO,IMP,IMP,IMP ISO,IMP,IMP,IMP,IMP	Adam2,Adcy8,Arc,Arl6ip5,Atp8a1,B2m,Bdnf,Camk2n1,Cck,Crh,Egr1,Grin2a,Hrh2,Htr6,Il1b,Jph3,Map1a,Nptx2,Nr4a2,Pianp,Plcb1,Ppp1r1b,Ptgs2,Rcan2,Rgs14,Rin1,Slc24a2,Snap25,Sorcs3,Specc1,Synpo,Tnr	L2-3_Increasing
query_1	TRUE	0.0029994	776	881	61	0.0692395	0.0786082	GO:0016310	GO:BP	phosphorylation	2.52297	21165	5173	GO:0006796	ISS,ISO,ISS,IDA IGI,IDA,IGI,IMP ISO,IBA,ISO,ISO,ISS,ISO,ISS,ISO,ISS,ISS,ISS ISO IBA,IMP IBA,ISS,IDA,ISO,IDA,IMP,ISO,ISS,IBA,IDA,ISS,IDA,IMP,ISS,IDA,ISO,ISS,ISS,IDA,IGI,IDA,ISS,ISS,IMP,ISS,IMP,IMP,IDA IMP ISS,IDA ISS,ISO,IMP,IMP,ISS,ISS,IDA,IDA,IDA,IDA,IMP IGI ISO,IDA,ISS,IDA,ISS,ISS	Adcy8,Akt2,Ar,Arr3,Atg14,Bcl2,Bdnf,Btbd10,Cck,Ccnb1,Ccnd1,Cd6,Cep85,Crh,Dapk2,Ddrgk1,Dgkb,Dgkz,Dscam,Efna1,Fbh1,Fcsk,Gadd45a,Gfra1,Heg1,Hkdc1,Il1b,Il34,Impact,Lrrk2,Ltk,Mapk8ip3,Mas1,Melk,Mt3,Mylk3,Nck1,Nlk,Nuak1,Pgk1,Ppargc1b,Ppm1f,Psrc1,Ptgs2,Ptk2,Ptk2b,Ptpn5,Rgs14,Rgs2,Sik3,Slk,Socs3,Sox9,Spred1,Spred2,Src,Stat3,Stk38l,Thpo,Tyro3,Zfyve28	L2-3_Increasing
query_1	TRUE	0.00307196	364	881	36	0.0408627	0.0989011	GO:0003012	GO:BP	muscle system process	2.51258	21165	1461	GO:0003008	ISO,ISO,IMP,IMP ISO,ISS NAS,ISO,IMP,IMP,ISO,IMP,IMP,ISS IBA,ISS ISO,NAS,ISO,ISO,IBA,IBA,IDA ISO IBA,ISO,ISO,ISO,ISO,IDA,IMP ISO,IBA,IBA,IBA,ISO,ISO,IGI,IBA,IMP IBA,IDA IMP ISO IBA,IDA ISS ISO IBA,IMP ISO IBA	Adra2c,Ar,Asb2,Atp1a1,Cacnb2,Ccn4,Col6a1,Fkbp1a,Fxyd1,Gaa,Homer1,Jsrp1,Kcna1,Kcnd3,Kcnj2,Map2k1,Myh1,Myh2,Myh7,Nedd4l,Npy1r,Nr4a1,Ptgs2,Ptk2,Rgs2,Rnf207,Scn1b,Scn4b,Smad3,Sorbs2,Sulf1,Tcap,Tmod1,Tnnc1,Tnnt2,Tpm1	L2-3_Increasing
query_1	TRUE	0.00317387	73	881	14	0.015891	0.191781	GO:0070252	GO:BP	actin-mediated cell contraction	2.49841	21165	15796	GO:0030048	ISO,ISS,IGI,ISO,ISO,IDA,IBA,ISO,IMP,IBA,IBA,IMP,ISS ISO,ISO	Atp1a1,Cacnb2,Frmd6,Fxyd1,Kcnj2,Myh2,Myh7,Nedd4l,Parva,Scn1b,Scn4b,Tnnc1,Tnnt2,Tpm1	L2-3_Increasing
query_1	TRUE	0.00335573	692	881	56	0.0635641	0.0809249	GO:0030001	GO:BP	metal ion transport	2.47421	21165	6613	GO:0006812	ISO,ISS ISO IBA,IMP IBA,IMP,IGI ISO,IMP ISS ISO IBA,ISO,ISS ISO,IMP ISO,ISO,IDA ISO,IDA IMP,IMP ISS,IMP IGI ISS,IMP IBA,ISS,TAS,IDA IMP ISS ISO IBA,IMP,IDA ISO IBA,IDA IMP ISS ISO IBA,ISS IBA,ISO IBA NAS,IBA,IMP IBA TAS,IDA ISS ISO IBA,IDA ISS ISO IBA,IDA ISS ISO IBA IC,IDA IBA,IBA,ISO,IDA,IDA,IDA IMP IGI ISS ISO,IMP,IBA NAS,ISO IBA,ISO,IMP,ISO,ISS IBA,IMP ISS ISO,IDA IMP,IDA ISO IBA,IDA IBA,IMP,…	Akt2,Atp1a1,Atp2c2,B2m,Bcl2,Cacna1a,Cacna2d3,Cacnb2,Cacnb4,Crh,Cxcl12,Fkbp1a,Fxyd1,Grin2a,Homer1,Hpca,Itgav,Itpr1,Jph3,Kcna1,Kcnb1,Kcnc3,Kcnd3,Kcnh4,Kcnip3,Kcnj11,Kcnj2,Kcnk1,Kcns2,Kcnv1,Mchr1,Mt3,Myo1b,Nedd4l,Per1,Plcb1,Plcb4,Ptgs2,Ptk2b,Rgs7,Saraf,Scn1b,Scn4b,Slc24a2,Slc24a4,Slc25a25,Slc30a4,Slc39a10,Slc4a4,Slc6a17,Tesc,Tfrc,Tmc1,Tmem94,Usp2,Wfs1	L2-3_Increasing
query_1	TRUE	0.00466241	614	881	51	0.0578888	0.0830619	GO:0048667	GO:BP	cell morphogenesis involved in neuron differentiation	2.33139	21165	12758	GO:0000902;GO:0048666	ISO,ISO,IMP,IDA IMP IGI ISO,IMP,IDA IBA,IMP,IDA,IMP,IMP,IMP ISO IBA,IBA,IMP IBA,IDA IMP IGI ISO IBA,IDA IBA,IGI,IBA,IBA,IMP,IMP,IGI,IMP IGI,ISO,IGI,IBA,ISS ISO IBA,IBA,IGI,IMP,IMP,ISS,IBA,IDA,IGI,IGI IBA,IMP,ISO,IDA IMP ISO,IDA,IBA,IMP,IBA,IMP,IMP IGI,IDA IBA,IBA,IMP,IDA ISS IBA,IDA IBA,IDA IMP,IMP	Arc,Baiap2,Bcl2,Bdnf,Bmpr1b,Btbd3,Cacna1a,Cck,Cntnap1,Cobl,Cxcl12,Cyfip2,Dock10,Dscam,Efna1,Egr2,Emb,Epha10,Etv1,Fat3,Flrt2,Fstl4,Itpka,Lrrk2,Lrtm1,Lzts3,Map1a,Map2k1,Mapk8ip3,Mgll,Mt3,Nedd4l,Ngef,Nin,Nptx1,Nr4a2,Nrn1,Numb,Olfm1,Plxnc1,Prickle1,Prtg,Ptk2,Rnf6,Rtn4r,Rtn4rl1,Scn1b,Slitrk1,Slitrk2,Tnr,Wasl	L2-3_Increasing
query_1	TRUE	0.0051755	109	881	17	0.0192963	0.155963	GO:0006090	GO:BP	pyruvate metabolic process	2.28605	21165	1949	GO:0032787	ISS,IMP,ISO IBA,IMP,IMP,IBA,IDA ISS IBA,IMP,IMP,IDA IMP ISO IBA,IDA IMP IGI ISO IBA IC,IDA IGI IBA,IDA ISO IBA,IMP,IDA,IMP,ISS	Cbfa2t3,Col6a1,Eno2,Fahd1,Gpd1,Hkdc1,Me3,Pdk1,Pdk2,Pfkl,Pfkm,Pgk1,Pkm,Slc4a4,Src,Stat3,Zbtb7a	L2-3_Increasing
query_1	TRUE	0.00612108	375	881	36	0.0408627	0.096	GO:0048167	GO:BP	regulation of synaptic plasticity	2.21317	21165	12394	GO:0050804;GO:0065008	IMP,IMP,IDA IMP ISS ISO IBA,IMP,IDA ISO,ISO IBA,IMP,ISO,IMP,ISO,IDA IMP IGI ISO IBA NAS,IMP,ISO,IMP,IMP,IMP IGI IBA,IMP,IMP,IMP,IEP,ISO,ISS ISO,ISO,IGI,IDA IMP,IBA,IMP,IMP IBA,IMP,IMP,IMP,IMP,IMP,IMP,ISO IBA,IMP	Adcy8,Adgrb1,Arc,Baiap2,Bdnf,Calb1,Cpeb1,Crh,Cyp46a1,Egr1,Grin2a,Hrh2,Htr6,Igsf11,Itpka,Jph3,Kcnb1,Map1a,Mgll,Mir124a-1hg,Ptgs2,Ptk2b,Ptpn5,Rasgrf2,Rgs14,Rims3,Rin1,Slc24a2,Slc4a10,Snap25,Sorcs3,Synpo,Syt12,Tnr,Vgf,Vps13a	L2-3_Increasing
query_1	TRUE	0.00629174	1271	881	87	0.0987514	0.06845	GO:0007010	GO:BP	cytoskeleton organization	2.20123	21165	2609	GO:0006996	ISS IBA,IDA IBA,ISO,ISS IBA,IMP IBA,IMP,IMP IGI ISS IBA,IMP,IMP IBA,IDA IMP IEP IBA,IMP,IBA,ISS,IBA,IMP IBA,IMP,IDA IMP IBA NAS,IMP ISO,EXP IDA IMP,IBA TAS,ISS IBA,IBA,ISO IBA,IDA IBA,IDA IBA NAS,ISS IBA,IGI,IBA,ISO,NAS,IBA,IBA,ISO,ISS,IMP IBA,ISS IBA,IBA,IMP ISO IBA,IBA,IBA,IMP,IDA ISS,IBA,IDA ISO IBA,ISS ISO IBA,IBA,IMP IGI,IMP ISS IBA,ISO IBA,ISO IBA,IBA,IMP,IMP,IDA ISS,IDA,IMP ISS ISO,IMP IBA…	Acta1,Actn4,Adgrb1,Arc,Arhgap10,Asb2,Baiap2,Bcl2,Cap1,Cap2,Cavin3,Cdc14b,Cep85,Cetn4,Cfap65,Cntnap1,Cobl,Coro2b,Cpne6,Csrp1,Elmo1,Elmo2,Epb41l4b,Ermn,Espn,Fmnl1,Gadd45a,Hax1,Hsp90b1,Hsph1,Iqsec1,Iqsec3,Itpka,Kcnc3,Krt20,Krt9,Llgl2,Map1a,Map7d2,Mast3,Mei1,Mical2,Myh7,Mylk3,Myo1b,Myo5c,Nck1,Nin,Pacsin1,Parva,Parvg,Ppargc1b,Prickle1,Psrc1,Ptk2,Ptk2b,Rgs14,Rhoq,Rhpn1,Rtkn,Sh3bp1,Shroom1,Sik3,Six4,Sma…	L2-3_Increasing
query_1	TRUE	0.00763816	659	881	53	0.0601589	0.0804249	GO:0031344	GO:BP	regulation of cell projection organization	2.11701	21165	7096	GO:0030030;GO:0051128	ISO,ISO,IMP IGI,IGI,ISO,IDA IMP IGI,IMP,IMP ISS,IDA,ISO,ISO,IDA ISO IBA,IDA,ISO,IDA IBA,IPI IGI,IMP,IMP IGI,ISS ISO,ISO,ISO,ISO,IGI ISO,ISS ISO IBA,IGI,ISS,IMP,IBA,ISO,IDA,IGI,ISO,IMP IBA,ISO IBA,IBA,ISS ISO,IMP,ISO,ISO,ISO,IMP IGI,IDA IMP ISO,IMP,IGI,ISS,IGI ISO,IDA,IGI,IMP,IDA IMP,ISS ISO,ISS,IMP	Arc,Atf1,Atmin,B2m,Baiap2,Bdnf,Cacna1a,Camk1d,Cobl,Cpeb1,Cxcl12,Dscam,Efna1,Epor,Ermn,Espn,Fat3,Fstl4,Homer1,Il15ra,Itpka,Itpr1,Lrrk2,Lzts3,Map2k1,Mt3,Nck1,Nedd4l,Neu1,Ngef,Nin,Numb,Odf2l,Pacsin1,Plxnc1,Prag1,Ptk2,Ptpn5,Rab3ip,Rgs2,Rnf6,Rtn4r,Rtn4rl1,Scn1b,Slitrk1,Snap25,Spry2,Src,Syne1,Tnr,Wasl,Yap1,Zmynd10	L2-3_Increasing
query_1	TRUE	0.00848289	444	881	40	0.045403	0.0900901	GO:0034329	GO:BP	cell junction assembly	2.07146	21165	8508	GO:0022607;GO:0034330	IMP,IDA,IMP,ISO IBA,IDA IMP,IMP,IDA,IBA,IBA,IMP,IMP,IDA IMP,ISS,IDA,IDA,IDA IBA,IMP,IDA IMP,ISO,NAS,IDA,ISO,IDA,ISO,IDA IMP IGI,ISO,ISS,IDA IMP,IMP,IDA IMP ISO,IMP,EXP IDA IMP,ISS,IGI,IDA IBA,IDA IBA,ISS,ISO,ISO,IDA	Actn4,Adgrb1,Bcl2,Bsn,C1ql3,Cacna1a,Cbln2,Cdh22,Cldn11,Cntnap1,Coro2b,Dock10,Dscam,Flrt1,Flrt2,Gabra2,Hapln4,Igsf11,Iqsec1,Itgav,Lrtm1,Lzts3,Nedd4l,Nptx1,Nrxn3,Numb,Ppm1f,Prickle1,Ptk2,Ptk2b,Rhpn1,Rtn4r,Sh3bp1,Six4,Slitrk1,Slitrk2,Slk,Smad3,Src,Zfp703	L2-3_Increasing
query_1	TRUE	0.00854545	1019	881	73	0.0828604	0.0716389	GO:0072359	GO:BP	circulatory system development	2.06827	21165	17136	GO:0048731	ISS ISO,IMP ISS,IBA,IMP ISS IBA,ISO,ISO,IMP,IMP,IDA IMP,IEP,ISS ISO,IMP,IMP,IMP TAS,IMP,IDA IMP IGI ISO TAS,IEP,IMP,IMP,IMP,IMP,ISS,IMP IGI IBA,IMP,IMP,IMP IBA,IMP IBA,IMP,IGI,IMP,IDA IMP IGI,IMP,IMP IGI,IMP IGI,ISS,IBA,ISO IBA,IMP IGI,ISS,IMP,IMP,ISS,IMP,ISO,IMP,IMP ISO,IMP IBA,IMP,IMP ISO,IMP,IMP IGI TAS,ISO,IBA,ISS,IDA IBA,IBA,IGI,IMP,ISO,IMP IBA,IMP,IDA IMP,IDA,ISS,IEP IBA,IMP,IMP,IMP,IMP,IMP…	Adgrb1,Asb2,Bmper,Bves,Ccn4,Ccnb1,Col6a1,Cxcl12,Efna1,Egfl7,Egr1,Egr2,Elk3,Epor,Fbln5,Fgf9,Fhl2,Fkbp1a,Flrt2,Gaa,Gadd45a,Galnt11,Heg1,Hexim1,Il1b,Itgav,Jcad,Junb,Kcnj11,Llgl2,Lrg1,Ltbp1,Map2k1,Mapk11,Mical2,Myh7,Mylk3,Ncor2,Olfm1,Parva,Pcsk5,Pkm,Prickle1,Ptgs2,Ptk2,Ptk2b,Ptpn14,Rarb,Rbm20,Rbp4,Rbpj,Rgs2,Rnf207,Rora,Scg2,Sgcz,Smad3,Socs3,Sorbs2,Sox9,Sp2,Spred1,Stat3,Sulf1,Tcap,Tmem215,Tmem94,Tnnt2…	L2-3_Increasing
query_1	TRUE	0.00863966	15777	881	712	0.808173	0.045129	GO:0009987	GO:BP	cellular process	2.0635	21165	3796	GO:0008150	IBA,ISS ISO,IDA IMP IBA,IDA IBA,IMP IBA,IBA,IBA,ISS ISO,IBA,IDA ISS IBA,IDA IMP ISS ISO IBA,IMP IGI IBA,ISO IBA,IDA IMP ISS ISO IBA,IDA ISS ISO IBA,IDA IMP ISS ISO IBA,ISS IBA,ISS IBA,IDA IBA,IDA IMP IGI ISS ISO IBA,IDA IMP IGI,ISS IBA,ISS IBA,IDA IMP IGI ISS ISO IBA,IDA IMP IGI ISS ISO,IDA IMP ISS ISO IBA,ISO IBA TAS,IDA IGI IBA,IDA IBA,IDA ISS IBA,IMP IBA TAS NAS,IDA IBA,IDA IMP IGI ISS ISO IBA…	4931428L18Rik,Abca8b,Abhd12,Abhd16a,Ablim2,Acad10,Acad12,Acap2,Ackr4,Acta1,Actn4,Adam2,Adamts13,Adcy8,Adcy9,Adgrb1,Adgrd1,Adi1,Adra2c,Adrb3,Agbl4,Aifm3,Ak4,Akt2,Aldh1a1,Alox12b,Amacr,Ankrd6,Ano3,Aoah,Ap1s1,Api5,Ar,Arc,Arhgap10,Arhgef3,Arid3b,Arid5a,Arl6ip5,Arnt2,Arr3,Asap1,Asb2,Astn2,Atf1,Atf6,Atg14,Atg4c,Atmin,Atp1a1,Atp2c2,Atp8a1,Atpaf1,B2m,B4galnt1,Baiap2,Bcap29,Bcl2,Bcl7b,Bcor,Bdnf,Bhlhe40,Bh…	L2-3_Increasing
query_1	TRUE	0.00951418	414	881	38	0.0431328	0.0917874	GO:0042391	GO:BP	regulation of membrane potential	2.02163	21165	10048	GO:0065008	ISO,ISO,IDA,IMP ISO,IGI IBA,IMP,ISS,IMP,IMP,ISO,IMP,IBA,IMP,IMP IGI,IMP,IBA,IMP IGI ISS ISO IBA,ISO,IDA IMP ISS ISO IBA,IMP ISS ISO IBA,IBA,IBA NAS,IBA,IMP IGI,IMP,ISS IBA,IBA,IBA,IMP,ISO,ISS ISO,IDA IMP,IDA IMP,IDA IBA,IMP IBA,ISS IBA,IMP,IMP	Atp1a1,Baiap2,Bcl2,Bdnf,Bves,Cacna1a,Cacnb2,Cacnb4,Cacng2,Cck,Chchd10,Chrnb3,Cntnap1,Col6a1,Fxyd1,Gabra2,Grin2a,Igsf11,Kcna1,Kcnb1,Kcnc3,Kcnd3,Kcnh4,Kcnj11,Kcnj2,Kcnk1,Kcns2,Kcnv1,Lrrk2,Nedd4l,Ptk2b,Rgs7,Rimbp2,Rims3,Scn1b,Scn4b,Slc24a4,Slc4a4	L2-3_Increasing
query_1	TRUE	0.0112713	179	881	22	0.0249716	0.122905	GO:0007612	GO:BP	learning	1.94803	21165	3055	GO:0007611	IMP,IMP,ISO,ISO,ISO,IMP,IMP,ISO,IGI,IMP,IMP,IMP,IGI,ISO,IMP ISS ISO,IMP,IMP,IMP,IMP,IMP,IMP,IMP	Adam2,Atp8a1,Bdnf,Cck,Crh,Grin2a,Hrh2,Htr6,Jph3,Map1a,Nptx2,Pianp,Ppp1r1b,Ptgs2,Rgs14,Rin1,Slc24a2,Snap25,Sorcs3,Specc1,Synpo,Tnr	L2-3_Increasing
query_1	TRUE	0.0114439	249	881	27	0.030647	0.108434	GO:0003007	GO:BP	heart morphogenesis	1.94143	21165	1456	GO:0007507;GO:0009887	IMP,IMP,TAS,TAS,IEP,IMP,IMP,IMP,IMP IGI,ISS,IMP IGI,ISS,IMP,IMP,IMP ISO,IMP,IMP IGI TAS,IBA,IGI,IMP,IBA,IMP,IMP,IMP,IMP,IGI,IMP	Asb2,Efna1,Epor,Fgf9,Fhl2,Fkbp1a,Flrt2,Gaa,Heg1,Mical2,Ncor2,Olfm1,Parva,Prickle1,Rbm20,Rbp4,Rbpj,Rnf207,Smad3,Sox9,Tcap,Tnnt2,Tpm1,Wnt2,Xirp2,Yap1,Zfpm1	L2-3_Increasing
query_1	TRUE	0.011537	1522	881	99	0.112372	0.065046	GO:0120036	GO:BP	plasma membrane bounded cell projection organization	1.93791	21165	19210	GO:0030030	IBA,ISO,IDA ISS IBA,ISO,IMP IGI,IGI,IMP ISO,IDA IMP,IDA IMP IGI ISO IBA,IMP,IDA IBA,IMP,IMP ISS,IDA,IBA,IMP,IMP IBA,IMP IBA,ISO,ISS ISO,IMP IGI,IDA IMP,ISO,IGI,IMP ISO IBA,IMP IBA,IMP IBA,IDA IMP IGI ISO IBA,IDA IBA,IGI,IBA,IBA,ISO,IPI IGI,IMP,IMP,IMP,IGI,IMP IGI,ISS,ISO,ISO,ISS ISO,ISO,IMP,IMP,ISO,ISO,IGI,IDA,IGI ISS ISO,IBA,ISS ISO IBA,IMP IBA,IGI ISO,IMP ISS ISO,IMP,ISS,IDA,IMP IGI,IBA,ISO,IDA…	Ablim2,Arc,Asap1,Atf1,Atmin,B2m,Baiap2,Bcl2,Bdnf,Bmpr1b,Btbd3,Cacna1a,Camk1d,Cck,Cdc14b,Cecr2,Cep41,Cfap65,Clu,Cntn4,Cntnap1,Cobl,Cpeb1,Cthrc1,Cxcl12,Cyfip2,Dock10,Dscam,Efna1,Egr2,Emb,Epha10,Epor,Espn,Etv1,Fat3,Flrt1,Flrt2,Fstl4,Galnt11,Gfra1,Grin2a,Homer1,Il15ra,Impact,Iqsec1,Itpka,Itpr1,Jade2,Lingo1,Lrrk2,Lrtm1,Lzts3,Map1a,Map2k1,Mapk8ip3,Mgll,Mt3,Nbl1,Nck1,Nedd4l,Neu1,Ngef,Nin,Nptx1,Nr4a2,Nrn…	L2-3_Increasing
query_1	TRUE	0.0120457	128	881	18	0.0204313	0.140625	GO:0006941	GO:BP	striated muscle contraction	1.91917	21165	2568	GO:0006936	IMP ISO,ISS,ISO,IMP,IMP,ISS IBA,ISO,IBA,ISO,ISO,IMP,IBA,IBA,IBA,IBA,ISO IBA,ISO IBA,IMP ISO IBA	Atp1a1,Cacnb2,Fxyd1,Gaa,Homer1,Jsrp1,Kcnj2,Myh7,Nedd4l,Nr4a1,Rgs2,Rnf207,Scn1b,Scn4b,Tcap,Tnnc1,Tnnt2,Tpm1	L2-3_Increasing
query_1	TRUE	0.0137365	237	881	26	0.0295119	0.109705	GO:0048738	GO:BP	cardiac muscle tissue development	1.86212	21165	12828	GO:0007507;GO:0014706	IMP ISS,IMP,ISO,ISO,TAS,IMP IGI TAS,IEP,IMP,IGI,IGI,IMP IGI,ISO IBA,IMP,IMP,IMP,IMP,ISO,IBA,ISO,IBA,IMP,IMP,IMP,IMP,IDA,IMP	Asb2,Bves,Ccn4,Ccnb1,Epor,Fgf9,Fhl2,Fkbp1a,Heg1,Kcnj11,Mapk11,Mylk3,Prickle1,Rarb,Rbp4,Rbpj,Rgs2,Sgcz,Sorbs2,Tcap,Tnnt2,Tpm1,Wnt2,Xirp2,Yap1,Zfpm1	L2-3_Increasing
query_1	TRUE	0.0144809	454	881	40	0.045403	0.0881057	GO:0007409	GO:BP	axonogenesis	1.83921	21165	2891	GO:0048667;GO:0048812;GO:0061564	IMP,IDA IMP IGI ISO,IMP,IMP,IDA,IMP,IMP,IMP ISO IBA,IBA,IDA IGI ISO IBA,IDA IBA,IGI,IBA,IBA,IMP,IGI,IMP IGI,IBA,IBA,IGI,IMP,IMP,ISS,IGI,IGI IBA,IMP,ISO,IDA IMP,IDA,IBA,IMP,IBA,IMP,IMP IGI,IDA IBA,IBA,IMP,IDA ISS IBA,IDA IBA,IDA IMP	Bcl2,Bdnf,Bmpr1b,Cacna1a,Cck,Cntnap1,Cobl,Cxcl12,Cyfip2,Dscam,Efna1,Egr2,Emb,Epha10,Etv1,Flrt2,Fstl4,Lrtm1,Map1a,Map2k1,Mapk8ip3,Mgll,Mt3,Nin,Nptx1,Nr4a2,Nrn1,Numb,Olfm1,Plxnc1,Prickle1,Prtg,Ptk2,Rnf6,Rtn4r,Rtn4rl1,Scn1b,Slitrk1,Slitrk2,Tnr	L2-3_Increasing
query_1	TRUE	0.0154623	1949	881	120	0.136209	0.06157	GO:0008104	GO:BP	protein localization	1.81073	21165	3109	GO:0070727	IMP,IDA IMP ISS ISO,IMP IGI,NAS,ISS,IMP ISO,ISS,IDA,NAS,IMP,ISO,IGI IBA,IMP,IMP,IGI IBA,IDA IMP,ISS ISO,IMP,ISS ISO,ISO,IDA IMP ISO IBA,ISO,IGI,IBA,IMP,ISS,IMP,IBA,ISO,ISO,IDA,IDA,IDA ISS,ISS,IDA,IMP,ISS IBA,IBA,IMP,IMP,IMP,IDA,IMP IGI ISO,ISS,ISO,ISO,ISO,IDA,ISS IBA,IMP IGI,IMP,IDA,ISO,IMP ISS ISO,IDA ISO,IMP ISO,IMP ISS ISO IBA,IDA,IBA,ISS,IDA IMP,IDA IMP,ISS,IDA IBA TAS,IMP,IMP IGI,ISO,IMP ISO…	Actn4,Adcy8,Akt2,Ap1s1,Ar,Arl6ip5,Asap1,Astn2,Atg14,Atp2c2,Baiap2,Bcap29,Bcl2,Bmper,Bsn,C1ql3,Cabp1,Cacna1a,Cacnb2,Cacnb4,Cacng2,Camk2n1,Ccne1,Cd68,Chchd10,Clu,Cntnap1,Copg2,Coro2b,Crh,Cyp46a1,Dclk3,Ddrgk1,Dusp18,Egr2,Etv5,Exph5,Fam53b,Fbln5,Fgf9,Frmd6,Gpr158,Grin2a,Heg1,Homer1,Hpca,Igsf11,Il1b,Insig2,Itpr1,Jsrp1,Kat7,Kcna1,Kcnb1,Kcnip3,Kcnj11,Kpna1,Krt20,Lamp5,Larp7,Lgi1,Lrrk2,Ltbp1,M6pr,Mal,Map…	L2-3_Increasing
query_1	TRUE	0.0159367	854	881	63	0.0715096	0.0737705	GO:0019637	GO:BP	organophosphate metabolic process	1.7976	21165	5929	GO:0006793	ISS,IDA IMP IBA,IDA IBA,ISO IBA,IDA ISO,ISS IBA,ISO,IMP,ISS,ISS ISO,IBA,IMP,ISS ISO IBA,IMP IBA,IDA ISO,ISO IBA,ISS IBA,IMP ISO IBA,IBA,ISS IBA,ISO,ISO,ISS IBA,IDA ISS ISO,ISO,ISO,IBA,ISO IBA,IBA,IDA IMP ISS ISO IBA,NAS,NAS,NAS,NAS,NAS,IMP,IDA IMP IGI IBA TAS,IMP,IMP,IDA IMP ISO IBA,IDA IMP ISS ISO IBA,IDA IMP IGI ISO IBA IC,IDA IGI ISO IBA,IMP IBA,ISS IBA,IDA IGI IBA,ISS IBA,IDA ISO IBA,IMP ISS …	Abca8b,Abhd12,Abhd16a,Adcy8,Adcy9,Ak4,Atg14,Cacnb4,Cbfa2t3,Cds1,Ckb,Col6a1,Dgkb,Dgkz,Dpys,Eno2,Fcsk,Gpd1,Gucy2c,Hkdc1,Idh3b,Idh3g,Itpka,Lpcat4,Map2k1,Mas1,Mcee,Mdh1,Mtmr12,Napepld,Ndufa13,Ndufa3,Ndufa5,Ndufb3,Ndufs5,Nfe2l1,Pank1,Pdk1,Pdk2,Pdxk,Pfkl,Pfkm,Pgk1,Pi4ka,Pip4k2c,Pip5k1b,Pisd,Pkm,Pla2g4a,Plcb1,Plcb4,Plpp6,Ppip5k1,Rbks,Rora,Slc25a25,Slc4a4,Socs3,Src,Stat3,Synj2,Uxs1,Zbtb7a	L2-3_Increasing
query_1	TRUE	0.0174839	524	881	44	0.0499432	0.0839695	GO:0051960	GO:BP	regulation of nervous system development	1.75736	21165	13835	GO:0007399;GO:2000026	IDA,IMP,ISO,IDA IMP ISO,IBA,IBA,IDA,ISO,IPI IMP ISO,IDA ISO IBA,IMP,ISO,IDA,IDA,IMP,IBA,ISO,IDA,ISO,ISO,IDA IMP IGI,IDA ISS,IMP,IDA,IGI,IDA ISS,IGI,IMP ISO IBA,IDA,IBA,IMP ISO,IMP ISO,ISO,ISS ISO,IMP IGI,IDA,IDA ISS IBA,IDA IBA,IMP,IDA IMP,IMP ISO,IDA,IMP,ISO	Adgrb1,B2m,Baiap2,Bdnf,Bhlhe40,Bhlhe41,Cbln2,Cxcl12,Dnajb11,Dscam,Egr2,Etv5,Flrt1,Flrt2,Fstl4,Hapln4,Il1b,Il34,Iqsec1,Itpka,Jade2,Lgi4,Lingo1,Lrtm1,Map2k1,Mt3,Nin,Numb,Plag1,Plxnc1,Prtg,Ptk2,Rarb,Rgs14,Rnf6,Rtn4r,Slitrk1,Slitrk2,Sorl1,Tnr,Tppp,Wnt2,Xrcc5,Yap1	L2-3_Increasing
query_1	TRUE	0.019171	1958	881	120	0.136209	0.061287	GO:0070727	GO:BP	cellular macromolecule localization	1.71735	21165	16048	GO:0033036;GO:0051641	IMP,IDA IMP ISS ISO,IMP IGI,NAS,ISS,IMP ISO,ISS,IDA,NAS,IMP,ISO,IGI IBA,IMP,IMP,IGI IBA,IDA IMP,ISS ISO,IMP,ISS ISO,ISO,IDA IMP ISO IBA,ISO,IGI,IBA,IMP,ISS,IMP,IBA,ISO,ISO,IDA,IDA,IDA ISS,ISS,IDA,IMP,ISS IBA,IBA,IMP,IMP,IMP,IDA,IMP IGI ISO,ISS,ISO,ISO,ISO,IDA,ISS IBA,IMP IGI,IMP,IDA,ISO,IMP ISS ISO,IDA ISO,IMP ISO,IMP ISS ISO IBA,IDA,IBA,ISS,IDA IMP,IDA IMP,ISS,IDA IBA TAS,IMP,IMP IGI,ISO,IMP ISO…	Actn4,Adcy8,Akt2,Ap1s1,Ar,Arl6ip5,Asap1,Astn2,Atg14,Atp2c2,Baiap2,Bcap29,Bcl2,Bmper,Bsn,C1ql3,Cabp1,Cacna1a,Cacnb2,Cacnb4,Cacng2,Camk2n1,Ccne1,Cd68,Chchd10,Clu,Cntnap1,Copg2,Coro2b,Crh,Cyp46a1,Dclk3,Ddrgk1,Dusp18,Egr2,Etv5,Exph5,Fam53b,Fbln5,Fgf9,Frmd6,Gpr158,Grin2a,Heg1,Homer1,Hpca,Igsf11,Il1b,Insig2,Itpr1,Jsrp1,Kat7,Kcna1,Kcnb1,Kcnip3,Kcnj11,Kpna1,Krt20,Lamp5,Larp7,Lgi1,Lrrk2,Ltbp1,M6pr,Mal,Map…	L2-3_Increasing
query_1	TRUE	0.0196677	493	881	42	0.0476731	0.0851927	GO:0007169	GO:BP	cell surface receptor protein tyrosine kinase signaling pathway	1.70625	21165	2720	GO:0007167	IDA,IMP,IBA,IMP,IMP,IMP,IDA IBA,IBA,ISO IBA,IMP IGI ISO IBA,IMP,IMP,IMP,ISS TAS,IBA,IDA,IDA IMP ISO,ISS,IMP IBA,IDA,IMP,ISS,IDA TAS,IMP,ISS IBA,IMP ISO IBA,IMP,ISS ISO,IMP,IMP,IDA,IDA IMP,IDA,IDA IMP IGI IBA,IMP ISO IBA,IDA,IDA IBA,IDA IBA,IDA IGI ISS IBA,IMP,IMP,ISS	Akt2,Ar,Bdnf,Col6a1,Csrnp1,Cyfip2,Efna1,Epha10,Fgf5,Fgf9,Flrt1,Flrt2,Fstl4,Gfra1,Igfbp6,Il1b,Map2k1,Mt3,Nck1,Ngef,Pdk2,Pip4k2c,Plcb1,Prickle1,Ptk2,Ptk2b,Rbpj,Rgs14,Runx2,Schip1,Socs3,Sorl1,Sox9,Spry2,Src,Ss18,Stat3,Stat5b,Sulf1,Trim71,Vps13a,Zfyve28	L2-3_Increasing
query_1	TRUE	0.0215457	808	881	60	0.0681044	0.0742574	GO:0007167	GO:BP	enzyme-linked receptor protein signaling pathway	1.66664	21165	2718	GO:0007166	IDA,IMP,IBA,IDA IMP,IDA IMP IGI IBA TAS,NAS,IMP,IMP,IMP,IDA IBA,IDA,IBA,ISO IBA,IDA IMP IGI ISO IBA,IMP,IMP,IGI IBA,IMP IBA,ISS TAS,IBA,IBA,IDA,NAS,IMP IGI,IGI,ISS TAS,IDA IMP ISO,ISS,IDA IBA,IMP IBA,IDA,ISS,IMP,ISS,IDA TAS,IMP,ISS IBA,IMP ISO IBA,IMP,ISS ISO,IMP,IMP,IDA IMP IGI ISO IBA TAS NAS,IDA,IDA IMP,IDA,IDA,IDA,IDA IMP IGI IBA,IMP ISO IBA,IDA,IDA IBA,IDA IBA,IDA IGI ISS IBA,ISS,IMP,IMP,ISS…	Akt2,Ar,Bdnf,Bmper,Bmpr1b,Brms1,Col6a1,Csrnp1,Cyfip2,Efna1,Egr1,Epha10,Fgf5,Fgf9,Flrt1,Flrt2,Fst,Fstl4,Gfra1,Gucy2c,Igfbp6,Il1b,Ing2,Itgb6,Lrg1,Ltbp1,Map2k1,Mt3,Nbl1,Nck1,Ngef,Nlk,Pdk2,Pip4k2c,Plcb1,Prickle1,Ptk2,Ptk2b,Rbpj,Rgs14,Runx2,Schip1,Smad3,Socs3,Sorl1,Sox9,Spred1,Spred2,Spry2,Src,Ss18,Stat3,Stat5b,Sulf1,Tnfaip6,Trim71,Vps13a,Zbtb7a,Zfp703,Zfyve28	L2-3_Increasing
query_1	TRUE	0.0216784	954	881	68	0.077185	0.0712788	GO:0009968	GO:BP	negative regulation of signal transduction	1.66397	21165	3791	GO:0007165;GO:0009966;GO:0010648;GO:0023057;GO:0048585	IDA IGI IBA,ISS,IBA,IDA ISO,IGI,IDA,NAS,IMP,ISS,ISS,IDA,IMP IBA,IMP,IBA,ISO,ISO IBA,ISS IBA,IBA,IDA,ISO,IMP,IMP ISO IBA,IGI,IMP ISO IBA,IDA IGI,IBA,IMP,ISS,IMP ISO IBA,IDA,IMP NAS,ISS IBA,IDA,IDA,ISS,ISO,IDA IBA,IGI IBA,IMP ISS,IBA,ISO IBA,IMP ISS ISO,ISS,IMP,IDA IMP,IDA IMP ISS ISO,IMP ISO,ISS,ISS,IMP,ISS,IDA,IDA IGI,IMP,IDA IMP,IDA IMP IBA,IDA IMP IBA,IDA IGI IBA,IBA,IDA IGI IBA,IBA,ISS,ISS,IGI…	Ankrd6,Ar,Arr3,Bcl2,Bdnf,Bmper,Brms1,Cavin3,Clu,Crebrf,Cthrc1,Ddrgk1,Dgkz,Dkk3,Dnm1,Dusp16,Dusp4,Dusp5,Efna1,Egfl7,Egr1,Faim2,Fgf9,Fhl2,Frzb,Fst,Fstl4,Heg1,Hyou1,Il1b,Ing2,Insig2,Lingo1,Lrrk2,Ltbp1,Map2k1,Nbl1,Nck1,Nlk,Nphp4,Pde10a,Per1,Pip4k2c,Ptgs2,Ptgs2os,Rgs14,Rgs2,Rgs7,Rora,Runx2,Sh3bp1,Slc24a4,Socs3,Sorl1,Sox9,Spred1,Spred2,Spry2,Src,Sulf1,Tle4,Tmem14a,Tnfaip6,Tyro3,Wfs1,Yap1,Zbtb7a,Zfyve28	L2-3_Increasing
query_1	TRUE	0.0221854	755	881	57	0.0646992	0.0754967	GO:0006812	GO:BP	monoatomic cation transport	1.65393	21165	2484	GO:0006811	ISO,ISS ISO IBA NAS,IMP IBA,IMP,IGI ISO,IMP ISS ISO IBA,ISO,ISS ISO,IMP ISO,ISO,IDA ISO,IDA IMP,IMP ISS,IMP IGI ISS ISO,IMP IBA,ISS,TAS,IDA IMP ISS ISO IBA,IMP,IDA ISO IBA,IDA IMP ISS ISO IBA,ISS IBA,ISO IBA NAS,IBA,IMP IBA TAS,IDA ISS ISO IBA,IDA ISS ISO IBA,IDA ISS ISO IBA IC,IDA IBA,IBA,ISO,IDA,IDA,IDA IMP IGI ISS ISO,IMP,IBA NAS,ISO IBA,ISO,IMP,ISO,ISS IBA,IMP ISS ISO,IDA IMP,IDA ISO IBA,IDA …	Akt2,Atp1a1,Atp2c2,B2m,Bcl2,Cacna1a,Cacna2d3,Cacnb2,Cacnb4,Crh,Cxcl12,Fkbp1a,Fxyd1,Grin2a,Homer1,Hpca,Itgav,Itpr1,Jph3,Kcna1,Kcnb1,Kcnc3,Kcnd3,Kcnh4,Kcnip3,Kcnj11,Kcnj2,Kcnk1,Kcns2,Kcnv1,Mchr1,Mt3,Myo1b,Nedd4l,Per1,Plcb1,Plcb4,Ptgs2,Ptk2b,Rgs7,Saraf,Scn1b,Scn4b,Slc24a2,Slc24a4,Slc25a25,Slc30a4,Slc39a10,Slc4a10,Slc4a4,Slc6a17,Tesc,Tfrc,Tmc1,Tmem94,Usp2,Wfs1	L2-3_Increasing
query_1	TRUE	0.0225305	667	881	52	0.0590238	0.077961	GO:0061061	GO:BP	muscle structure development	1.64723	21165	14961	GO:0048856	IDA ISS IBA,IBA,IMP,IMP ISS,IMP,ISO,IDA,IMP ISS IBA,IMP,ISO,IMP,IMP,IMP IGI,IBA,IMP,IMP,IMP,TAS,IMP,ISO,IEP,IMP,IGI,IMP,IMP,IDA IMP,IDA,IBA,IDA IMP,IDA ISO IBA,ISO,IMP,IDA,IMP,IMP,IMP,ISO,ISS,IMP IGI,IDA,NAS,ISO,IDA IMP,ISO IBA,IMP IBA,IMP IBA,IMP,IMP,ISO,IMP,IMP,IMP	Acta1,Actn4,Adgrb1,Asb2,Bcl2,Bdnf,Bhlhe41,Bves,Cacnb4,Ccn4,Cntnap1,Col19a1,Col6a1,Csrp1,Cxcl12,Egr1,Egr2,Epor,Etv1,Fgf9,Fhl2,Fkbp1a,Heg1,Hmg20b,Homer1,Mbnl1,Mbnl3,Myh7,Myhas,Mylk3,Neu2,Nr4a1,Plcb1,Prickle1,Rarb,Rbpj,Rgs2,Rora,Six4,Smad3,Smarcd1,Sorbs2,Sox9,Tcap,Tmod1,Tnnt2,Tpm1,Uqcc2,Usp2,Wnt2,Xirp2,Zfpm1	L2-3_Increasing
query_1	TRUE	0.0236743	259	881	27	0.030647	0.104247	GO:0007626	GO:BP	locomotory behavior	1.62572	21165	3069	GO:0007610	IMP,IMP,IMP IGI,IMP,IMP,IGI,ISO,IMP,IMP,IMP,IMP,IMP,TAS,IMP,IMP,IMP,IMP,IMP,IMP ISO,IGI,IGI,IMP,IMP,IMP,IMP,IMP,IMP	Abhd12,Adcy8,Cacna1a,Cacnb4,Calb1,Crh,Cxcl12,Dscam,Egr1,Espn,Etv5,Gaa,Grin2a,Lgi4,Lrrk2,Npy1r,Nr4a2,Oxr1,Ppp1r1b,Rcan2,Sez6l2,Slc4a10,Snap25,Tmod1,Tnr,Usp2,Vps13a	L2-3_Increasing
query_1	TRUE	0.0245961	36	881	9	0.0102157	0.25	GO:0006734	GO:BP	NADH metabolic process	1.60913	21165	2427	GO:0006163;GO:0046496	ISO,IMP ISO,ISO,ISO,ISO IBA,IBA,IDA IMP IGI IBA,IGI,IDA	Eno2,Gpd1,Idh3b,Idh3g,Mdh1,Pfkl,Pfkm,Pgk1,Pkm	L2-3_Increasing
query_1	TRUE	0.0246439	1748	881	109	0.123723	0.062357	GO:0008283	GO:BP	cell population proliferation	1.60829	21165	3136	GO:0009987	IMP IGI,IDA IMP ISS,ISO,IDA IMP IGI ISO,NAS,IDA,ISS,IBA,ISO,ISS,ISO,ISS ISO,ISS ISO,IMP ISO,IMP IGI ISO,ISS,IDA IMP ISO,ISS,ISS ISO,IMP,ISO,ISO,IMP,IMP IGI ISO,IMP,ISO,ISS ISO,IMP,ISO IBA,IDA,ISO,IMP,ISO,ISO IBA,IDA IMP IGI ISO IBA TAS,IMP,IDA IMP,IMP,IGI,IBA,ISS,IDA IGI,ISO IBA,IGI ISS IBA,IMP ISS ISO,ISO,IBA,IMP IBA,IDA,IMP,IMP,IMP,IDA,IMP,ISS IBA,IMP IGI,IMP IGI,ISO,IDA ISS,IMP,ISO,ISS ISO,IMP…	Agbl4,Ar,Arnt2,Bcl2,Bcl7b,Bdnf,Bmpr1b,Btg3,Cacnb4,Cbfa2t3,Cck,Cckbr,Ccn4,Ccnb1,Ccnd1,Cd6,Cebpa,Clec11a,Clu,Col6a1,Cpeb1,Crh,Cthrc1,Cxcl12,Daglb,Egfl7,Egr1,Emx2,Epor,Etv3,Etv5,Fbln5,Fbxo2,Fgf5,Fgf9,Fkbp1a,Fosl2,Fst,Gucy2c,Hapln4,Ier5,Il12a,Il1b,Il34,Itgav,Itpr1,Jcad,Junb,Kat7,Kcna1,Kpna1,Larp7,Lgi4,Lrg1,Ltk,Map2k1,Mapk11,Mas1,Melk,Ncor2,Neu1,Nr4a1,Numb,Ogfod1,Pdk1,Pgr,Pla2g4a,Plag1,Ptgs2,Ptk2,Ptk2…	L2-3_Increasing
query_1	TRUE	0.0264386	65	881	12	0.0136209	0.184615	GO:0050805	GO:BP	negative regulation of synaptic transmission	1.57776	21165	13099	GO:0007268;GO:0010648;GO:0023057;GO:0050804	IMP,IDA,IDA,ISO,IMP,IMP,IMP,ISO,ISO,IMP IBA,IMP,IMP	Adcy8,Arc,Bdnf,Htr6,Il1b,Kcnb1,Mgll,Ptgs2,Ptk2b,Slc24a2,Sorcs3,Tnr	L2-3_Increasing
query_1	TRUE	0.0269807	689	881	53	0.0601589	0.0769231	GO:0019220	GO:BP	regulation of phosphate metabolic process	1.56895	21165	5567	GO:0006796;GO:0051174	ISS,ISO,ISS,IDA IGI,IDA,IGI,IMP ISO,IBA,ISS,ISO,ISO,ISS,ISO,ISS,ISO,ISS,ISS,IDA,ISO,IMP,ISO,IMP,ISS,IDA,ISS,IDA,IMP,ISO,IDA,ISO,ISS,IGI,IMP,IMP,IMP,ISS,IMP,IMP,ISS,ISS,ISO,IMP,IMP,IMP,IDA,IDA,IDA,IDA,IDA IGI ISO,IMP ISO,IDA,ISS,ISS	Adcy8,Akt2,Ar,Arr3,Atg14,Bcl2,Bdnf,Btbd10,Cbfa2t3,Cck,Ccnb1,Ccnd1,Cd6,Cep85,Crh,Ddrgk1,Dscam,Efna1,Fbh1,Gadd45a,Gfra1,Gpd1,Heg1,Il1b,Il34,Impact,Lrrk2,Map2k1,Mapk8ip3,Mas1,Mt3,Nck1,Pdk1,Pdk2,Ppargc1b,Ppm1f,Psrc1,Ptgs2,Ptk2,Ptk2b,Ptpn5,Rgs14,Rgs2,Slc4a4,Socs3,Sox9,Spred1,Spred2,Src,Stat3,Thpo,Zbtb7a,Zfyve28	L2-3_Increasing
query_1	TRUE	0.0283948	307	881	30	0.0340522	0.0977199	GO:0007517	GO:BP	muscle organ development	1.54676	21165	2985	GO:0048513;GO:0061061	IDA,IMP,IMP,ISO,ISS IBA,IMP,IMP,IMP IGI,IMP,IMP,TAS,IMP,IMP,IGI,IMP,IMP,IMP,IDA IMP,IMP,IMP,IMP IGI,IDA,IBA,IMP,IMP,IMP,ISO,IMP,IMP,IMP	Acta1,Asb2,Bcl2,Bdnf,Bves,Cntnap1,Col19a1,Col6a1,Egr1,Egr2,Epor,Etv1,Fkbp1a,Heg1,Hmg20b,Homer1,Mbnl1,Myhas,Nr4a1,Rbpj,Six4,Smad3,Tcap,Tnnt2,Tpm1,Uqcc2,Usp2,Wnt2,Xirp2,Zfpm1	L2-3_Increasing
query_1	TRUE	0.0288369	5	881	4	0.00454029	0.8	GO:0023041	GO:BP	neuronal signal transduction	1.54005	21165	6605	GO:0007165	ISS,ISS ISO,IDA,IDA	Clu,Kcna1,Olfm1,Rtn4r	L2-3_Increasing
query_1	TRUE	0.0288864	744	881	56	0.0635641	0.0752688	GO:0031399	GO:BP	regulation of protein modification process	1.53931	21165	7116	GO:0036211;GO:0051246	ISS,IMP,ISO,IDA,IDA IGI,IDA,IGI,IMP ISO,ISS,ISO,ISO,ISS,ISO,ISS,ISS,ISO,ISS,IDA,ISO,IDA,ISS,IMP,ISO,ISS,IDA IBA,IDA,IDA,ISS,IDA,IMP,IDA,ISO,ISS,IGI,IDA,IDA,ISS,ISS,IMP,IMP,ISS,ISS,ISO,IMP,IMP,IDA,IDA,IDA,IDA,ISS,IGI ISO,IDA ISS,IDA,ISS,IMP,ISS	Adcy8,Adgrb1,Akt2,Arid5a,Arr3,Atg14,Bcl2,Bdnf,Brms1,Cck,Ccnb1,Ccnd1,Cd6,Cdc14b,Cep85,Crh,Ddrgk1,Efna1,Fbh1,Fbxo2,Fxyd1,Gadd45a,Gfra1,Heg1,Hhatl,Hmg20b,Il1b,Il34,Impact,Lrrk2,Mapk8ip3,Mas1,Mt3,Nck1,Ncor2,Oxr1,Pef1,Ppm1f,Psrc1,Ptgs2,Ptk2,Ptk2b,Ptpn5,Rgs14,Rgs2,Socs3,Sox9,Spred1,Spred2,Spry2,Src,Stub1,Thpo,Tppp,Wfs1,Zfyve28	L2-3_Increasing
query_1	TRUE	0.0292323	691	881	53	0.0601589	0.0767004	GO:0051174	GO:BP	regulation of phosphorus metabolic process	1.53414	21165	13374	GO:0006793;GO:0019222	ISS,ISO,ISS,IDA IGI,IDA,IGI,IMP ISO,IBA,ISS,ISO,ISO,ISS,ISO,ISS,ISO,ISS,ISS,IDA,ISO,IMP,ISO,IMP,ISS,IDA,ISS,IDA,IMP,ISO,IDA,ISO,ISS,IGI,IMP,IMP,IMP,ISS,IMP,IMP,ISS,ISS,ISO,IMP,IMP,IMP,IDA,IDA,IDA,IDA,IDA IGI ISO,IMP ISO,IDA,ISS,ISS	Adcy8,Akt2,Ar,Arr3,Atg14,Bcl2,Bdnf,Btbd10,Cbfa2t3,Cck,Ccnb1,Ccnd1,Cd6,Cep85,Crh,Ddrgk1,Dscam,Efna1,Fbh1,Gadd45a,Gfra1,Gpd1,Heg1,Il1b,Il34,Impact,Lrrk2,Map2k1,Mapk8ip3,Mas1,Mt3,Nck1,Pdk1,Pdk2,Ppargc1b,Ppm1f,Psrc1,Ptgs2,Ptk2,Ptk2b,Ptpn5,Rgs14,Rgs2,Slc4a4,Socs3,Sox9,Spred1,Spred2,Src,Stat3,Thpo,Zbtb7a,Zfyve28	L2-3_Increasing
query_1	TRUE	0.0322036	2307	881	136	0.15437	0.058951	GO:0033036	GO:BP	macromolecule localization	1.4921	21165	7939	GO:0051179	IBA,ISS IBA,IMP,IDA IMP ISS ISO,IMP IGI,IDA,NAS,ISS,ISS ISO,IMP ISO,ISS,IDA,NAS,IMP,IDA IMP ISS IBA,ISO,IGI IBA,IMP,IMP,IGI IBA,IDA IMP,ISS ISO,IMP,ISS ISO,ISO,IDA IMP ISO IBA,ISO,IGI,IBA,IMP,ISS,IMP,IBA,ISO,ISO,ISO IBA,IDA,IDA,IDA ISS,ISS,IMP,IDA,IMP,ISS IBA,IBA,IMP,IMP,IMP,IDA,IMP IGI ISO,ISS,ISO,ISO,ISO,ISO,IDA,ISS IBA,ISS,IMP IGI,IMP,IDA,ISO,IMP ISS ISO,IDA ISO,IMP ISO,IMP ISS ISO IBA,IDA,IBA…	4931428L18Rik,Abca8b,Actn4,Adcy8,Akt2,Ano3,Ap1s1,Ar,Arc,Arl6ip5,Asap1,Astn2,Atg14,Atp2c2,Atp8a1,Baiap2,Bcap29,Bcl2,Bmper,Bsn,C1ql3,Cabp1,Cacna1a,Cacnb2,Cacnb4,Cacng2,Camk2n1,Ccne1,Cd68,Chchd10,Clu,Cntnap1,Copg2,Coro2b,Cpeb1,Crh,Cyp46a1,Dclk3,Ddrgk1,Dusp18,Eepd1,Egr2,Etv5,Exph5,Fam53b,Fbln5,Fgf9,Frmd6,Gpr158,Grin2a,Heg1,Homer1,Hpca,Hrh2,Igsf11,Il1b,Insig2,Itgav,Itpr1,Jsrp1,Kat7,Kcna1,Kcnb1,Kcnip3,…	L2-3_Increasing
query_1	TRUE	0.033051	948	881	67	0.0760499	0.0706751	GO:0040011	GO:BP	locomotion	1.48082	21165	9808	GO:0008150	IBA,ISS,ISO,IMP,IMP,NAS,IDA,IMP ISS,ISS ISO,ISO,IMP,ISO,IDA IGI ISO IBA,ISO,IBA,IDA ISO IBA,IDA,IDA TAS,ISO,ISS,IBA,ISO IBA,IGI,IMP,IMP IGI,ISS,IMP,IDA ISO,NAS,IMP,IMP,IMP,IBA,ISO,IMP,IDA,IGI,IMP,ISO,ISO,IDA,IMP,IBA,ISS,ISS,ISS ISO,ISO,ISS ISO IBA,IMP ISO IBA,IGI,IBA,IBA,ISS IBA,IMP,IMP IBA,ISO,IMP ISS,IDA,ISO,IGI,ISO,ISS,ISS ISO,IDA,ISO,ISO,IDA	Ackr4,Adgrb1,Akt2,Atp8a1,Bcl2,Brms1,Bves,Camk1d,Ccn4,Cd200r1,Col6a1,Cpeb1,Cxcl12,Cygb,Dock10,Dscam,Efna1,Egfl7,Egr1,Elmo2,Fgf5,Fgf9,Flrt2,Gadd45a,Grin2a,Hace1,Il17ra,Il1b,Ing2,Iqsec1,Itgav,Jph3,Lrtm1,Map2k1,Mapk8ip3,Nbl1,Nck1,Parva,Pcsk5,Pgr,Plcb1,Plekhg5,Plxnc1,Podn,Ppm1f,Prag1,Ptgs2,Ptk2,Ptk2b,Rcan2,Rtn4r,Rtn4rl1,Scg2,Scn1b,Slk,Smad3,Sox9,Spred1,Src,Stat3,Stat5b,Sulf1,Tnfaip6,Tnr,Tpm1,Wasl,Zfp7…	L2-3_Increasing
query_1	TRUE	0.0362484	626	881	49	0.0556186	0.0782748	GO:0045596	GO:BP	negative regulation of cell differentiation	1.44071	21165	11285	GO:0030154;GO:0045595;GO:0048523;GO:0051093	IMP,NAS,IDA ISO,IDA,IDA IMP,IGI,IMP,ISS,IPI IMP ISO,IMP,ISO,IDA,IMP IGI,IMP,IMP,ISO,ISS,IDA,IMP,IDA,IDA ISS,IMP,IMP ISO,IMP,IMP,IMP,ISO,IMP IGI,IMP,IDA,IMP,IGI,NAS,IMP,IDA IMP IGI,IDA,IDA,IDA,NAS,IMP,IGI,IMP IBA,ISS,IDA IMP,IDA,IMP,IDA,IDA,IDA	B2m,Bcl7b,Bdnf,Bhlhe41,Ccn4,Ccnd1,Cebpa,Cntn4,Dnajb11,Efna1,Fgf9,Frzb,Fst,Fstl4,Fuom,Il1b,Itgav,Jdp2,Lingo1,Mbnl3,Mt3,Ncor2,Prtg,Ptk2,Rarb,Rbpj,Rgs2,Rnf6,Rora,Rtn4r,Six4,Smad3,Smarcd1,Sorl1,Sox9,Spred1,Spred2,Spry2,Ss18,Stat3,Stat5b,Tmem178,Tnfaip6,Tnr,Yap1,Ypel4,Zbtb16,Zfpm1,Zhx2	L2-3_Increasing
query_1	TRUE	0.0383491	842	881	61	0.0692395	0.0724466	GO:0045597	GO:BP	positive regulation of cell differentiation	1.41624	21165	11286	GO:0030154;GO:0045595;GO:0048522;GO:0051094	ISO,IMP,IDA IMP ISO,ISS,ISO IBA,ISO,IMP,IDA ISO,ISO,IMP,ISO,IMP,IDA ISO IBA,IMP,IMP,ISO,ISO,IBA,IGI,IGI,IMP,ISO,IDA IBA,IMP,ISO,IDA IMP,IDA,IMP,IDA IGI,ISO,IMP,ISO,IMP,IDA,ISO,IGI,IMP ISO IBA,ISS,IDA,IDA,IBA,IMP,IMP,ISO,IMP,ISS ISO,IDA IMP IGI,ISS,IMP,NAS,IDA IGI,IDA IMP ISS IBA,ISS,IMP IGI ISS,ISS IBA,IDA,ISO,IDA,IMP,IMP ISS,IDA	Baiap2,Bcl2,Bdnf,Bmpr1b,Ccn4,Ccne1,Cds1,Cebpa,Clu,Cthrc1,Cxcl12,Ddrgk1,Dscam,Egr2,Egr3,Etv5,Frzb,Hapln4,Hmg20b,Il12a,Il15ra,Il1b,Il34,Impact,Itpka,Jade2,Junb,Kat7,Map2k1,Mapk8ip3,Medag,Mylk3,Napepld,Nbl1,Neu2,Nin,Numb,Olfm1,Plag1,Plcb1,Plxnc1,Ppargc1b,Ptgs2,Ptk2,Rasgrp1,Rgs14,Runx2,Slitrk1,Smad3,Smarcd1,Socs3,Sox9,Stat3,Stat5b,Tesc,Thpo,Thrb,Wnt2,Xrcc5,Zbtb16,Zfp703	L2-3_Increasing
query_1	TRUE	0.038545	645	881	50	0.0567537	0.0775194	GO:0120035	GO:BP	regulation of plasma membrane bounded cell projection organization	1.41403	21165	19209	GO:0031344;GO:0120036	ISO,ISO,IMP IGI,IGI,ISO,IDA IMP IGI,IMP,IMP ISS,IDA,ISO,ISO,IDA ISO IBA,IDA,ISO,IPI IGI,IMP,IMP IGI,ISS ISO,ISO,ISO,ISO,IGI ISO,ISS ISO IBA,IGI,ISS,IMP,IBA,ISO,IDA,IGI,ISO,IMP IBA,ISO IBA,IBA,ISS ISO,IMP,ISO,ISO,ISO,IMP IGI,IDA IMP ISO,IMP,IGI,ISS,IGI ISO,IMP,IDA IMP,ISS ISO,ISS,IMP	Arc,Atf1,Atmin,B2m,Baiap2,Bdnf,Cacna1a,Camk1d,Cobl,Cpeb1,Cxcl12,Dscam,Efna1,Epor,Espn,Fat3,Fstl4,Homer1,Il15ra,Itpka,Itpr1,Lrrk2,Lzts3,Map2k1,Mt3,Nck1,Nedd4l,Neu1,Ngef,Nin,Numb,Odf2l,Pacsin1,Plxnc1,Prag1,Ptk2,Ptpn5,Rab3ip,Rgs2,Rnf6,Rtn4r,Rtn4rl1,Scn1b,Slitrk1,Snap25,Syne1,Tnr,Wasl,Yap1,Zmynd10	L2-3_Increasing
query_1	TRUE	0.0437967	314	881	30	0.0340522	0.0955414	GO:0010959	GO:BP	regulation of metal ion transport	1.35856	21165	4516	GO:0030001;GO:0043269	ISO,ISS ISO,IMP,IGI ISO,ISS ISO,ISO,IDA ISO,IMP,IMP ISS,IMP IBA,ISS,ISO,IMP,IMP IBA,ISO,IDA,ISO,IDA IMP IGI ISS ISO,IMP,NAS,ISO,ISO,IMP,ISO,ISS IBA,IMP ISS ISO,ISS,IMP IGI,IMP,ISS	Akt2,Atp1a1,Atp2c2,Bcl2,Cacnb2,Crh,Cxcl12,Fkbp1a,Fxyd1,Homer1,Hpca,Itpr1,Jph3,Kcnip3,Kcnj2,Kcns2,Mchr1,Nedd4l,Per1,Plcb1,Plcb4,Ptgs2,Ptk2b,Rgs7,Saraf,Scn1b,Tesc,Tmc1,Usp2,Wfs1	L2-3_Increasing
query_1	TRUE	0.0451546	30	881	8	0.00908059	0.266667	GO:0099149	GO:BP	regulation of postsynaptic neurotransmitter receptor internalization	1.3453	21165	18814	GO:0002090;GO:0065008;GO:0098884	IDA IMP,IDA IMP,ISO,IDA IMP IEP ISO,IDA IMP IEP,IDA IMP IEP,ISO,IDA IMP	Arc,Gsg1l,Hpca,Iqsec1,Nedd4l,Numb,Pacsin1,Susd4	L2-3_Increasing
query_1	TRUE	0.0499607	155	881	19	0.0215664	0.122581	GO:0007613	GO:BP	memory	1.30137	21165	3056	GO:0007611	IMP IGI,IMP ISS ISO,IMP,ISO,ISO,IMP ISO,IMP,ISO,IMP,IMP,IMP IBA,ISO,ISO,IGI,IMP,IMP,IMP,ISO,IMP	Adcy8,Arc,Camk2n1,Cck,Egr1,Grin2a,Hrh2,Il1b,Jph3,Map1a,Plcb1,Ppp1r1b,Ptgs2,Rcan2,Rgs14,Rin1,Slc24a2,Snap25,Sorcs3	L2-3_Increasing
query_1	FALSE	0.0550484	1365	881	88	0.0998865	0.0644689	GO:0141124	GO:BP	intracellular signaling cassette	1.25926	21165	19772	GO:0035556	IBA,ISO,IBA,ISS IBA,ISO,ISS,IBA,IMP,IBA,ISO,TAS,IMP,IDA,IBA,IBA,IMP,ISO,IDA IMP,ISO,IGI,IMP ISS,IMP,ISO IBA,ISS IBA,IBA,IDA,ISS,ISO,IBA,ISO IBA,IMP ISO IBA,IDA,ISO,ISS,ISO,ISS,ISS,IDA IGI ISO,IMP IBA,ISO,ISO,IDA,IMP,IDA,ISS,IMP IGI ISO IBA TAS,ISO,IMP ISS,IDA ISO,IMP,IMP,IMP IBA,IGI IBA,ISO IBA,IBA,IMP,ISS ISO,ISS,IBA,ISS ISO,ISS ISO,IMP ISS ISO,IBA,IBA,IBA,IBA,IMP IBA,IMP IGI IBA,IMP ISS ISO,IMP…	Ackr4,Adcy8,Adra2c,Adrb3,Akt2,Alox12b,Ankrd6,Ar,Arhgef3,Atf1,Baiap2,Bmper,Btbd10,Cap1,Cap2,Cavin3,Cckbr,Col6a1,Crh,Cxcl12,Ddrgk1,Dgkz,Dusp16,Dusp4,Dusp5,Efna1,Elmo1,Epor,Fgf5,Fgf9,Fhl2,Gadd45b,Gpr3,Gpr62,Grin2a,Heg1,Igfbp6,Il1b,Impact,Iqsec1,Iqsec3,Itgav,Kcnj11,Lingo1,Ltk,Map2k1,Map3k11,Mapk11,Mapk8ip3,Mas1,Mt1,Mt3,Nck1,Pde10a,Pde7b,Pdk2,Per1,Plcb1,Plekhg5,Prag1,Ptk2,Ptk2b,Rapgef5,Rasgef1a,Rasgef…	L2-3_Increasing
query_1	FALSE	0.0566109	143	881	18	0.0204313	0.125874	GO:0016052	GO:BP	carbohydrate catabolic process	1.2471	21165	5060	GO:0005975;GO:0009056	IDA,ISS,IMP,ISO IBA,IMP ISS ISO IBA,IMP,IMP,IBA,ISS IBA,IDA ISS IBA,IDA IMP ISO IBA,IDA IMP IGI ISO IBA IC,IDA IGI IBA,IDA ISO IBA,IMP,IDA,IMP,ISS	Aldh1a1,Cbfa2t3,Col6a1,Eno2,Gaa,Gabarapl1,Gpd1,Hkdc1,Neu1,Neu2,Pfkl,Pfkm,Pgk1,Pkm,Slc4a4,Src,Stat3,Zbtb7a	L2-3_Increasing
query_1	FALSE	0.056857	1002	881	69	0.0783201	0.0688623	GO:0035295	GO:BP	tube development	1.24522	21165	8887	GO:0007275;GO:0048856	ISS ISO,IMP IGI,IMP,IDA IMP IGI,IDA,IEP IBA,IEP,IMP,IMP,IMP IGI,IGI IEP,IMP,IMP,IGI,IMP,IDA,IEP,IMP,IGI,TAS,IDA,IMP,IDA IMP TAS,IMP,IMP,IMP IGI,IMP,IMP,IMP,IBA,IDA IMP,IMP IBA,IMP,IDA IMP IGI,IGI,IMP,ISO,ISS,IMP IGI,IMP,IMP,IMP,ISS,IMP,ISO,IMP,IMP ISO,IMP,IMP,IMP TAS,IBA,ISS,IDA IBA,IMP,IGI IEP,IMP IGI IEP,IDA IMP,IDA IMP IGI,IDA IMP,IDA,ISS,IEP,IGI,IMP,IMP,IMP,IDA IMP,IMP IGI,IDA IMP IGI	Adgrb1,Ar,Asb2,Bcl2,Bdnf,Bmper,Calb1,Cckbr,Cebpa,Cecr2,Cobl,Col6a1,Crh,Cthrc1,Cxcl12,Efna1,Egfl7,Elk3,Emx2,Epor,Etv5,Fbln5,Fgf9,Fosl2,Gadd45a,Heg1,Hrh2,Il1b,Ing2,Itgav,Itgb6,Jcad,Junb,Lrg1,Map2k1,Mapk8ip3,Mgp,Mical2,Ncor2,Parva,Pcsk5,Pgr,Pkm,Prickle1,Ptgs2,Ptk2,Ptk2b,Rarb,Rbp4,Rbpj,Rnf207,Rora,Scg2,Six4,Smad3,Sox9,Spred1,Spry2,Src,Stat3,Sulf1,Tcap,Thrb,Tmem215,Tmem59l,Tmem94,Trim71,Wnt2,Yap1	L2-3_Increasing
query_1	FALSE	0.0571342	2647	881	151	0.171396	0.0570457	GO:0044085	GO:BP	cellular component biogenesis	1.2431	21165	10811	GO:0071840	IBA,ISS IBA,IDA IMP,ISS ISO,IDA,NAS,ISS ISO,ISS IBA,IMP,ISO,IBA,IBA,IMP IGI,IMP IBA,IBA,IMP IGI IBA,IMP,ISO IBA,IDA IMP,IMP,IDA,ISO,ISO,IBA,ISO,IBA,IMP,IMP IBA,ISS,IBA,IMP IBA,IBA,ISS,IBA,ISS,ISS,IMP,IDA IMP IBA,IDA IMP,IMP,IDA IBA,IBA,IMP,IBA,ISS,IBA,IMP IBA,ISS,IMP ISS,IDA IMP,ISS,IDA IPI IGI IBA,IMP ISS IBA,ISS IBA,IDA,IDA,ISO IBA,IDA IBA,ISS,IMP,IBA,ISS ISO,ISO,IDA IMP,ISO,NAS,IDA,ISS,ISS,IC,…	Ablim2,Acta1,Actn4,Adcy8,Adgrb1,Ap1s1,Arc,Asap1,Asb2,Atf1,Atg14,Atg4c,Atmin,Atpaf1,B2m,Baiap2,Bcl2,Bsn,C1ql3,Cacna1a,Cbln2,Cck,Ccnb1,Cdc14b,Cdc34,Cdh22,Cds1,Cep41,Cep85,Cetn4,Cfap65,Chchd7,Cinp,Cldn11,Clu,Clybl,Cntnap1,Cobl,Col6a1,Coro2b,Cox17,Cox7a2,Cpeb1,Csrp1,Cxcl12,Cyfip2,Dmkn,Dnajb12,Dnm1,Dock10,Dscam,Espn,Fbln5,Fcho1,Flrt1,Flrt2,Gabarapl1,Gabra2,Galnt11,Hapln4,Hax1,Homer1,Hsp90b1,Igsf11,Iqs…	L2-3_Increasing
query_1	FALSE	0.0619965	118	881	16	0.0181612	0.135593	GO:0008306	GO:BP	associative learning	1.20763	21165	3148	GO:0007612	IMP,ISO,ISO,ISO,IMP,IMP,IMP,IMP,IMP,IGI,ISS ISO,IMP,IMP,IMP,IMP,IMP	Adam2,Bdnf,Cck,Crh,Grin2a,Hrh2,Map1a,Nptx2,Pianp,Ppp1r1b,Rgs14,Rin1,Snap25,Specc1,Synpo,Tnr	L2-3_Increasing
query_1	FALSE	0.0643108	82	881	13	0.014756	0.158537	GO:0006096	GO:BP	glycolytic process	1.19172	21165	1952	GO:0006090;GO:0006091;GO:0016052;GO:0019364;GO:0046032;GO:0046034;GO:0046496	ISS,IMP,ISO IBA,IMP,IBA,IDA IMP ISO IBA,IDA IMP IGI ISO IBA IC,IDA IGI IBA,IDA ISO IBA,IMP,IDA,IMP,ISS	Cbfa2t3,Col6a1,Eno2,Gpd1,Hkdc1,Pfkl,Pfkm,Pgk1,Pkm,Slc4a4,Src,Stat3,Zbtb7a	L2-3_Increasing
query_1	FALSE	0.066574	94	881	14	0.015891	0.148936	GO:0060048	GO:BP	cardiac muscle contraction	1.1767	21165	14104	GO:0006941;GO:0060047	ISO,ISS,ISO,ISO,IBA,ISO,IMP,IBA,IBA,IBA,IBA,ISO IBA,ISO IBA,IMP ISO IBA	Atp1a1,Cacnb2,Fxyd1,Kcnj2,Myh7,Nedd4l,Rgs2,Rnf207,Scn1b,Scn4b,Tcap,Tnnc1,Tnnt2,Tpm1	L2-3_Increasing
query_1	FALSE	0.0667444	502	881	41	0.046538	0.0816733	GO:0010975	GO:BP	regulation of neuron projection development	1.17559	21165	4531	GO:0031175;GO:0120035	ISO,ISO,IGI,ISO,IDA IMP IGI,IMP,IMP ISS,IDA,ISO,ISO,IDA ISO IBA,IDA,ISO,IMP,IMP IGI,ISO,ISO,ISO,IGI ISO,ISS ISO IBA,IGI,ISS,IMP,IBA,ISO,IDA,IGI,ISO,ISO IBA,IBA,ISS ISO,IMP,ISO,ISO,IMP IGI,IDA IMP ISO,IMP,IGI,ISS,IGI ISO,IDA IMP	Arc,Atf1,B2m,Baiap2,Bdnf,Cacna1a,Camk1d,Cobl,Cpeb1,Cxcl12,Dscam,Efna1,Epor,Fat3,Fstl4,Il15ra,Itpka,Itpr1,Lrrk2,Lzts3,Map2k1,Mt3,Nck1,Nedd4l,Neu1,Ngef,Nin,Numb,Pacsin1,Plxnc1,Prag1,Ptk2,Ptpn5,Rgs2,Rnf6,Rtn4r,Rtn4rl1,Scn1b,Slitrk1,Snap25,Tnr	L2-3_Increasing
query_1	FALSE	0.0728134	1278	881	83	0.0942111	0.0649452	GO:0051246	GO:BP	regulation of protein metabolic process	1.13779	21165	13411	GO:0019538;GO:0060255;GO:0080090	ISS,IMP,IMP,ISS ISO,IDA,IDA IGI,IDA,IMP IGI,IMP ISO,ISS,ISS,ISO,ISO,ISS,ISO,ISS,ISS,IMP ISS IBA,IDA IMP ISO IBA,ISS,ISO,ISS,IDA,ISO,IDA IMP,ISS,IMP,ISO,IGI,ISS,IDA IBA,IDA,IDA,ISS,IDA IBA,ISS,IBA,ISS,IDA,IMP,IMP,IDA,IDA,ISO,IBA,ISS,IGI IBA,IDA,ISO,IMP,ISS IBA,IDA,ISS,IDA,ISS,ISO,IMP,IMP,IMP,IMP ISS,IMP ISS ISO,ISO,IMP,IMP,IMP ISO,ISO,IDA,IMP ISS,IDA,IDA,IDA,ISS,IGI ISO,IDA ISS IBA,IDA,IMP,ISS,IDA…	Adcy8,Adgrb1,Agbl4,Akt2,Arid5a,Arr3,Atg14,Bcl2,Bdnf,Brms1,Cbfa2t3,Cck,Ccnb1,Ccnd1,Cd6,Cdc14b,Cep85,Clu,Cpeb1,Crebrf,Crh,Ddrgk1,Efna1,Fbh1,Fbxo2,Fxyd1,Gadd45a,Gfra1,Grin2a,Heg1,Hhatl,Hmg20b,Il1b,Il34,Impact,Itgav,Itm2c,Laptm4b,Ldlrad3,Lipg,Lrrk2,Map1a,Mapk8ip3,Mas1,Msi2,Mt3,Nck1,Ncor2,Nedd4l,Nfe2l1,Ogfod1,Oxr1,Pef1,Pkm,Ppm1f,Prpf18,Psenen,Psrc1,Ptgs2,Ptk2,Ptk2b,Ptpn5,Rasal2,Rgs14,Rgs2,Smad3,Socs3,…	L2-3_Increasing
query_1	FALSE	0.0765049	1397	881	89	0.101022	0.0637079	GO:0042127	GO:BP	regulation of cell population proliferation	1.11631	21165	9890	GO:0008283;GO:0050794	IMP IGI,IDA IMP ISS,ISO,IDA IMP,NAS,IDA,ISS,IBA,ISO,ISS,ISO,ISS ISO,ISS ISO,IMP ISO,IGI ISO,ISS,IDA IMP ISO,ISS,ISS ISO,ISO,ISO,IMP,IGI ISO,ISO,ISS ISO,ISO IBA,IDA,ISO,IMP,ISO,ISO IBA,IDA IMP IGI ISO IBA TAS,IDA,IGI,IBA,ISS,IDA,ISO IBA,ISS IBA,IMP ISS ISO,ISO,IBA,IBA,IDA,IMP,IBA,IMP IGI,ISO,ISO,ISS ISO,IMP ISO,IGI ISO,IDA,IGI ISO,IMP ISS ISO,IMP ISS,ISO,IGI,IMP,IMP IGI,IMP,IMP IGI,ISO,ISS,IMP,IMP…	Agbl4,Ar,Arnt2,Bcl2,Bcl7b,Bdnf,Bmpr1b,Btg3,Cacnb4,Cbfa2t3,Cck,Cckbr,Ccn4,Ccnb1,Ccnd1,Cd6,Cebpa,Clec11a,Clu,Cpeb1,Crh,Cthrc1,Cxcl12,Egfl7,Egr1,Epor,Etv3,Etv5,Fbln5,Fbxo2,Fgf5,Fgf9,Fosl2,Gucy2c,Hapln4,Ier5,Il12a,Il1b,Il34,Itgav,Itpr1,Jcad,Junb,Kat7,Lrg1,Ltk,Mapk11,Mas1,Neu1,Nr4a1,Pgr,Pla2g4a,Plag1,Ptgs2,Ptk2,Ptk2b,Pttg1,Rarb,Rbp4,Rbpj,Rpa3,Runx2,Rxfp2,Scg2,Sgpp2,Six4,Skap2,Slc39a10,Slfn2,Smad3,Smar…	L2-3_Increasing
query_1	FALSE	0.0802959	51	881	10	0.0113507	0.196078	GO:0050879	GO:BP	multicellular organismal movement	1.09531	21165	13152	GO:0032501	IMP,IMP,IMP,IMP,IMP,ISS IBA,IMP,ISO,IBA,ISO IBA	Cacna1a,Col6a1,Gaa,Homer1,Itpr1,Jsrp1,Map1a,Nr4a1,Tcap,Tnnc1	L2-3_Increasing
query_1	FALSE	0.0816731	864	881	61	0.0692395	0.0706019	GO:0006811	GO:BP	monoatomic ion transport	1.08792	21165	2483	GO:0006810	ISO,IBA,ISS ISO IBA NAS,IMP IBA,IMP,IGI ISO,IMP ISS ISO IBA,ISO,ISS ISO,IMP ISO,IMP,ISO,IDA ISO,IDA IMP,IMP ISS,IBA,IBA,IMP IGI ISS ISO,IMP IBA,ISS,TAS,IDA IMP ISS ISO IBA,IMP,IDA ISO IBA,IDA IMP ISS ISO IBA,ISS IBA,ISO IBA NAS,IBA,IMP IBA TAS,IDA ISS ISO IBA,IDA ISS ISO IBA,IDA ISS ISO IBA IC,IDA IBA,IBA,ISO,IDA,IDA,IDA IMP IGI ISS ISO,IMP,IBA NAS,ISO IBA,ISO,IMP,ISO,ISS IBA,IMP ISS ISO,IDA IMP,…	Akt2,Ano3,Atp1a1,Atp2c2,B2m,Bcl2,Cacna1a,Cacna2d3,Cacnb2,Cacnb4,Car7,Crh,Cxcl12,Fkbp1a,Fxyd1,Gabra2,Gabrd,Grin2a,Homer1,Hpca,Itgav,Itpr1,Jph3,Kcna1,Kcnb1,Kcnc3,Kcnd3,Kcnh4,Kcnip3,Kcnj11,Kcnj2,Kcnk1,Kcns2,Kcnv1,Mchr1,Mt3,Myo1b,Nedd4l,Per1,Plcb1,Plcb4,Ptgs2,Ptk2b,Rgs7,Saraf,Scn1b,Scn4b,Slc24a2,Slc24a4,Slc25a25,Slc30a4,Slc39a10,Slc4a10,Slc4a4,Slc6a17,Tesc,Tfrc,Tmc1,Tmem94,Usp2,Wfs1	L2-3_Increasing
query_1	FALSE	0.0847962	121	881	16	0.0181612	0.132231	GO:0071248	GO:BP	cellular response to metal ion	1.07162	21165	16279	GO:0010038;GO:0070887	ISS ISO,IMP,IDA,IMP IBA,IDA,ISO,ISS,ISS,IDA,IMP,ISO,IDA IBA,IBA,IMP,ISO,TAS	Adcy8,B2m,Cebpa,Cpne6,Fosb,Grin2a,Hpca,Itpka,Junb,Kcna1,Kcnb1,Mt1,Mt3,Nfe2l1,Nptx1,Tfrc	L2-3_Increasing
query_1	FALSE	0.0871427	374	881	33	0.0374574	0.0882353	GO:0043269	GO:BP	regulation of monoatomic ion transport	1.05977	21165	10497	GO:0006811;GO:0051049	ISO,ISS ISO,IMP,IGI ISO,ISS ISO,IMP,ISO,IDA ISO,IMP,IMP ISS,ISS ISO,IMP IBA,ISS,ISO,IMP,IMP IBA,IBA,ISO IBA,IDA,ISO,IDA IMP IGI ISS ISO,IMP,NAS,ISO,ISO,IMP,ISO,ISS IBA,IMP ISS ISO,ISS,IMP IGI,IMP,ISS	Akt2,Atp1a1,Atp2c2,Bcl2,Cacnb2,Car7,Crh,Cxcl12,Fkbp1a,Fxyd1,Grin2a,Homer1,Hpca,Itpr1,Jph3,Kcnip3,Kcnj11,Kcnj2,Kcns2,Mchr1,Nedd4l,Per1,Plcb1,Plcb4,Ptgs2,Ptk2b,Rgs7,Saraf,Scn1b,Tesc,Tmc1,Usp2,Wfs1	L2-3_Increasing
query_1	FALSE	0.0886656	326	881	30	0.0340522	0.0920245	GO:0048638	GO:BP	regulation of developmental growth	1.05224	21165	12729	GO:0040008;GO:0048589;GO:0050793	IGI,IMP,IMP,IDA IMP IGI ISO,ISO,ISO,ISO,IMP,IDA ISO IBA,IMP IGI TAS,IDA IMP,IMP IGI,IMP IGI,IMP,ISS,IMP,IDA,IMP,IGI,IMP,IMP,ISO,IMP IGI,IDA,IMP IGI,IMP,IMP IGI,IDA IMP,IMP,IDA	Adrb3,Ar,Bcl2,Bdnf,Ccn4,Ccnb1,Cxcl12,Dio3,Dscam,Fgf9,Fosl2,Fstl4,Mapk11,Mgll,Mt3,Npy1r,Olfm1,Plcb1,Ptk2,Rbp4,Rbpj,Rgs2,Rnf6,Rtn4r,Six4,Stat3,Stat5b,Tnr,Wnt2,Yap1	L2-3_Increasing
query_1	FALSE	0.0926565	980	881	67	0.0760499	0.0683673	GO:0071495	GO:BP	cellular response to endogenous stimulus	1.03312	21165	16497	GO:0009719	ISS ISO,ISS,IDA ISS ISO,IDA ISO,IDA IMP ISO IBA,ISO IBA,IDA IMP,IDA IMP IGI IBA TAS,NAS,IMP,ISS,IMP,ISO,IMP,ISS,IDA,IMP ISO,ISO IBA,IMP IGI ISO IBA,IMP,IMP,IGI IBA,IBA,IDA,NAS,IBA,IMP IGI,ISO,IGI,ISS TAS,ISO,IMP ISS,IDA IBA,ISS,IDA IBA,IDA IBA,IMP,IMP,IDA IBA,ISS,IBA,ISO TAS,ISS,IDA,IBA,IMP,IMP,ISS,IMP,IBA,IDA IMP ISO IBA TAS NAS,IDA,IDA IMP,IDA IEP ISS,IDA,IDA,IDA IGI IBA,IDA IMP IGI ISO IBA,IDA…	Acap2,Actn4,Adcy8,Akt2,Ar,Bdnf,Bmper,Bmpr1b,Brms1,Col6a1,Cpeb1,Crebrf,Crh,Cyfip2,Ddrgk1,Egr1,Fbh1,Fgf5,Fgf9,Flrt1,Flrt2,Fst,Fstl4,Il1b,Ing2,Insig2,Itgb6,Kcnd3,Lrg1,Ltbp1,Map2k1,Mt3,Nbl1,Nlk,Nr4a1,Nr4a2,Pdk2,Per1,Pgr,Pip4k2c,Pkm,Plcb1,Ppargc1b,Ptk2,Rarb,Rbpj,Rhoq,Rnf6,Runx2,Rxfp2,Smad3,Socs3,Sorl1,Sox9,Spred1,Spred2,Spry2,Src,Stat3,Stat5b,Sulf1,Thrb,Tnfaip6,Trim71,Wbp2,Zbtb7a,Zfp703	L2-3_Increasing
query_1	FALSE	0.0962328	1038	881	70	0.0794552	0.0674374	GO:0048646	GO:BP	anatomical structure formation involved in morphogenesis	1.01668	21165	12737	GO:0009653;GO:0032502	ISS IBA,IMP ISS ISO,IGI,IMP IGI,IBA,IMP,IEP,IMP IGI,IMP,IGI IEP,IBA,IGI,IMP,ISS,IBA,IBA,IDA IMP IGI,IMP,IMP,IMP IGI,IMP,IGI,IMP,IDA IMP,IEP,IGI,IMP,IMP,IMP,IBA,IMP,IMP IBA,IDA IMP,IDA IMP IGI,IDA IGI,IMP,IBA,IDA ISO IBA,ISS,IMP,ISS,ISS,IMP,IMP,ISO,IMP,IMP ISO,IMP IBA,IMP ISO,IMP,IMP IGI TAS,IMP ISS,IMP,IDA IBA,IMP,IMP,IMP,IMP IGI IEP ISS,IDA IMP,IDA,IDA ISS,IEP ISO IBA,IMP,IMP IBA,IMP IBA,IMP ISO…	Acta1,Adgrb1,Aldh1a1,Ar,Bmper,Cacna1a,Calb1,Cecr2,Cntnap1,Cobl,Csrp1,Cthrc1,Cxcl12,Dscam,Dusp4,Dusp5,Efna1,Egr2,Elk3,Ets2,Faim2,Fat3,Fbln5,Fgf9,Fhl2,Fjx1,Fkbp1a,Gadd45a,Il1b,Itgav,Itgb6,Jcad,Junb,Lrg1,Map2k1,Megf11,Myh7,Mylk3,Olfm1,Parva,Pef1,Pkm,Ppargc1b,Prickle1,Ptgs2,Ptk2,Ptk2b,Ptpn14,Rbm20,Rbp4,Rbpj,Rora,Rtf1,Scg2,Six4,Slc24a4,Smad3,Sox9,Spred1,Stat3,Sulf1,Tcap,Tmem215,Tmod1,Tnnt2,Tppp,Trim71…	L2-3_Increasing
query_1	FALSE	0.0972083	1525	881	95	0.107832	0.0622951	GO:0006915	GO:BP	apoptotic process	1.0123	21165	2553	GO:0012501	ISO,ISS IBA,IMP ISO,IGI,IDA IBA,ISS,IMP IBA,ISO,IDA IMP IGI ISS ISO IBA,IDA IMP IGI ISO IBA,IGI,ISS,IMP,IDA,ISO,IMP,ISO,IDA ISS ISO IBA,IDA IMP IGI,ISO,ISS IBA,ISS IBA,ISO,IMP,IDA,IMP ISO,ISO,IMP ISO IBA,ISO,ISS,IMP,ISO,IGI,IBA,TAS,IMP ISO IBA,IMP ISO,IMP,IDA,IMP,IMP ISO,ISS ISO,IDA,IMP,IMP,ISS,IDA,ISO,ISO IBA,IDA ISS,IDA,IDA IMP,ISS,IGI IBA,IDA,ISO,IDA IMP,IMP ISO,ISS,IMP,IGI,ISS,ISO,ISO,ISO,ISS…	Actn4,Aifm3,Akt2,Aldh1a1,Api5,Ar,Arhgap10,Arnt2,Bcl2,Bdnf,Bmpr1b,Brms1,Cacna1a,Camk1d,Cck,Ccnd1,Cdc34,Clu,Col6a1,Crh,Cyfip2,Dapk2,Ddrgk1,Dio3,Efna1,Egr1,Epor,Faim2,Fbh1,Fhl2,Fosl2,Frzb,Grin2a,Hax1,Hsph1,Hyou1,Il1b,Ing2,Itgav,Itm2c,Itpr1,Kcnb1,Kcnip3,Kcnj11,Kpna1,Ltk,Mal,Map2k1,Map3k11,Melk,Mt1,Mt3,Naa38,Nck1,Ndufa13,Nptx1,Nr4a1,Nr4a2,Olfm1,Oxr1,Pcdhgc5,Pdk1,Pdxk,Pgr,Pla2g4a,Ppm1f,Prickle1,Prune2,…	L2-3_Increasing
query_1	FALSE	0.104002	7426	881	364	0.413167	0.049017	GO:0032501	GO:BP	multicellular organismal process	0.98296	21165	7557	GO:0008150	IMP,ISS,IDA IMP,IMP IBA,IMP IGI,IMP,IDA ISS ISO,ISO,IDA IMP IGI ISO IBA,IMP IGI,IMP,IMP IGI ISS ISO,ISS,IDA IMP IGI ISO IBA,IMP ISS ISO,IDA IMP,IMP,IMP IEP ISS,IBA,IDA,IMP ISS,IBA,ISO,ISS,IMP IGI ISO,IMP,IMP IGI IBA,IGI,IMP ISO,IDA IMP IGI ISO TAS,NAS,IMP,IDA IMP IGI ISO IBA,IBA,IBA,IEP IBA,IDA IMP IGI ISS IBA,IDA IBA,NAS,ISO IBA,IDA IMP IBA,IMP ISS IBA,IDA IMP,IMP IBA,IMP IGI,IMP ISS NAS,IMP,IMP…	Abhd12,Acta1,Actn4,Adam2,Adcy8,Adcy9,Adgrb1,Adra2c,Adrb3,Agbl4,Akt2,Aldh1a1,Alox12b,Ar,Arc,Arid5a,Arl6ip5,Arnt2,Arr3,Asap1,Asb2,Astn2,Atf1,Atf6,Atp1a1,Atp8a1,B2m,B4galnt1,Baiap2,Bcl2,Bcl7b,Bcor,Bdnf,Bhlhe40,Bhlhe41,Bmper,Bmpr1b,Brinp3,Brms1,Bsn,Btbd3,Bves,C1ql3,Cabp1,Cacna1a,Cacnb2,Cacnb4,Cacng2,Calb1,Camk1d,Camk2n1,Cbln2,Cck,Cckbr,Ccn4,Ccnb1,Ccnd1,Cd200r1,Cd6,Cd7,Cebpa,Cebpg,Cecr2,Cep85,Cldn11,C…	L2-3_Increasing
query_1	FALSE	0.104764	816	881	58	0.0658343	0.0710784	GO:1901698	GO:BP	response to nitrogen compound	0.979789	21165	21369	GO:0042221	IDA IMP ISS ISO,IDA ISO,ISO,ISO,IDA,IBA,IMP,ISS,ISO,ISS,ISS IBA,ISS,IDA ISS ISO,ISO,IDA IBA,IBA,IMP,IDA,IDA,IMP,IMP,IMP,ISO,ISS ISO IBA,ISS,IDA IMP,IBA,TAS,IGI ISO,IMP,ISO,IMP,ISO,IDA ISO IBA,IDA IMP IBA,IMP,IDA,ISO,ISS,IBA,IMP IGI ISO TAS,IMP IGI ISO,IMP,ISS ISO,IMP,ISO,IMP,IBA,IDA,IGI,IDA IMP,IDA,IGI ISO,IDA IBA,IDA ISO IBA,ISS,IMP,IMP TAS	Adcy8,Akt2,Atf1,Bdnf,Cd68,Chrnb3,Col6a1,Cpeb1,Crh,Ddi2,Derl3,Dnajb12,Egr1,Egr2,Fbxo2,Fbxo27,Fkbp1a,Fosl2,Gpd1,Grin2a,Hcfc2,Homer1,Hpca,Hsp90b1,Htr6,Il1b,Insig2,Itgav,Itpr1,Kat7,Kcnj11,Lrrk2,Map2k1,Nr4a1,Nr4a2,Pdk2,Per1,Pgr,Pip4k2c,Pkm,Plcb1,Ppp1r1b,Rbp4,Rgs8,Rhoq,Sdf2l1,Slc24a4,Slc2a1,Socs3,Sorbs2,Sorl1,Sox9,Src,Stat3,Stat5b,Stub1,Vgf,Wfs1	L2-3_Increasing
query_1	FALSE	0.105331	251	881	25	0.0283768	0.0996016	GO:0007416	GO:BP	synapse assembly	0.977443	21165	2897	GO:0007399;GO:0034329;GO:0050808	IDA,ISO IBA,IDA IMP,IMP,IDA,IDA IMP,ISS,IDA,IDA,IDA IBA,IMP,IDA IMP,ISO,IDA,ISO,ISO,IDA IMP IGI,ISO,IDA IMP,IMP,IDA IMP,EXP IDA IMP,IGI,IDA IBA,IDA IBA	Adgrb1,Bsn,C1ql3,Cacna1a,Cbln2,Dock10,Dscam,Flrt1,Flrt2,Gabra2,Hapln4,Igsf11,Iqsec1,Lrtm1,Lzts3,Nptx1,Nrxn3,Numb,Prickle1,Ptk2,Ptk2b,Rtn4r,Six4,Slitrk1,Slitrk2	L2-3_Increasing
query_1	FALSE	0.107651	86	881	13	0.014756	0.151163	GO:0046032	GO:BP	ADP catabolic process	0.967982	21165	11647	GO:0009154;GO:0009181;GO:0046031	ISS,IMP,ISO IBA,IMP,IBA,IDA IMP ISO IBA,IDA IMP IGI ISO IBA IC,IDA IGI IBA,IDA ISO IBA,IMP,IDA,IMP,ISS	Cbfa2t3,Col6a1,Eno2,Gpd1,Hkdc1,Pfkl,Pfkm,Pgk1,Pkm,Slc4a4,Src,Stat3,Zbtb7a	L2-3_Increasing
query_1	FALSE	0.107759	1176	881	77	0.0874007	0.0654762	GO:0009719	GO:BP	response to endogenous stimulus	0.967548	21165	3602	GO:0050896	ISS ISO,ISS,IDA ISS ISO,IDA ISO,IDA IMP ISO IBA,IDA IMP,ISO IBA,IDA IMP,IDA IMP IGI IBA TAS,NAS,IDA,IMP,ISS,IMP,ISO,IMP,ISS,IDA,ISO,IMP ISO,ISO IBA,IMP IGI ISO IBA,IMP,IMP,IDA,IGI IBA,IBA,IDA,IDA,NAS,IBA,IMP IGI,ISO,IGI,ISS TAS,ISO,IMP ISS,IDA IBA,ISS,IDA IBA,IDA IBA,ISO,IMP,IMP,IDA IBA,ISS,IBA,ISO TAS,ISS,IDA,IBA,IMP,IMP,IMP,ISS,IMP,IBA,IMP,IBA,IDA IMP IGI ISO IBA TAS NAS,IDA,IDA IMP,IDA IEP ISS…	Acap2,Actn4,Adcy8,Akt2,Ar,Bcl2,Bdnf,Bmper,Bmpr1b,Brms1,Cd68,Col6a1,Cpeb1,Crebrf,Crh,Cyfip2,Ddrgk1,Egr1,Egr2,Fbh1,Fgf5,Fgf9,Flrt1,Flrt2,Fosl2,Fst,Fstl4,Gpr83,Il1b,Ing2,Insig2,Itgb6,Kcnd3,Lrg1,Ltbp1,Map2k1,Mt3,Nbl1,Nlk,Nr4a1,Nr4a2,Pappa,Pdk2,Per1,Pgr,Pip4k2c,Pkm,Plcb1,Ppargc1b,Ptk2,Rarb,Rbp4,Rbpj,Rhoq,Rnf6,Runx2,Rxfp2,Slc24a4,Slc2a1,Smad3,Socs3,Sorl1,Sox9,Spred1,Spred2,Spry2,Src,Stat3,Stat5b,Sulf1,…	L2-3_Increasing
query_1	FALSE	0.112071	1255	881	81	0.091941	0.0645418	GO:0016477	GO:BP	cell migration	0.950508	21165	5204	GO:0048870	IBA,IMP,ISS,ISO,ISS,IDA,IBA,IMP,IMP,NAS,IMP,IMP ISS,IMP,IDA,ISS ISO,ISO,IBA,ISS,ISO,ISO,IDA IMP IGI ISO IBA,ISO,IMP,IBA,IDA,IDA TAS,ISO,ISS,IMP,IMP,IBA,ISO IBA,IGI,IMP IBA,IMP,ISO,ISS,IMP,ISS,IMP,IDA ISO,NAS,IMP,IMP ISO TAS NAS,IMP,ISO,IMP,IDA,IMP IGI IBA,IMP,IMP,ISO,ISO,IDA,IDA IMP IBA,IBA,ISS,ISS,IMP IGI,ISO,IDA IMP ISS ISO IBA TAS,IMP ISO IBA,ISS IBA,IMP,ISS ISO,IGI,IMP IBA,ISO,ISO,IMP ISS,IDA…	Ackr4,Actn4,Adgrb1,Akt2,Arc,Asb2,Astn2,Atp8a1,Bcl2,Brms1,Bves,Camk1d,Cap1,Cck,Ccn4,Cd200r1,Cdh22,Cep85,Cpeb1,Cthrc1,Cxcl12,Cygb,Dapk2,Dock10,Efna1,Egfl7,Egr1,Elmo2,Emx2,Fat3,Fgf5,Fgf9,Flrt2,Fmnl1,Gadd45a,Gfra1,Hace1,Htr6,Igfbp6,Il17ra,Il1b,Ing2,Iqsec1,Itgav,Lrg1,Map2k1,Mapk8ip3,Nbl1,Nck1,Nr4a2,Parva,Pcsk5,Pgr,Plcb1,Plekhg5,Plxnc1,Podn,Ppm1f,Prickle1,Ptgs2,Ptk2,Ptk2b,Scg2,Schip1,Sh3bp1,Six4,Slk,Sm…	L2-3_Increasing
query_1	FALSE	0.117498	151	881	18	0.0204313	0.119205	GO:0072524	GO:BP	pyridine-containing compound metabolic process	0.929971	21165	17192	GO:0008152	ISS,IMP,ISO IBA,IMP ISO,IBA,ISO,ISO,ISO IBA,IDA IMP ISO IBA,IDA IMP ISO IBA,IDA IMP IGI ISO IBA IC,IDA IGI IBA,IDA ISO IBA,IDA,IMP,IDA,IMP,ISS	Cbfa2t3,Col6a1,Eno2,Gpd1,Hkdc1,Idh3b,Idh3g,Mdh1,Pdxk,Pfkl,Pfkm,Pgk1,Pkm,Rbks,Slc4a4,Src,Stat3,Zbtb7a	L2-3_Increasing
query_1	FALSE	0.124858	269	881	26	0.0295119	0.0966543	GO:0009150	GO:BP	purine ribonucleotide metabolic process	0.903582	21165	3303	GO:0006163;GO:0009259	ISO IBA,IDA ISO,IBA,IMP,ISS,IMP,ISO IBA,IMP,IBA,IBA,ISO,NAS,NAS,NAS,NAS,NAS,IDA IMP ISO IBA,IDA IMP IGI ISO IBA IC,IDA IGI IBA,IDA ISO IBA,IMP,IMP,IMP,IDA,IMP ISO,ISS	Adcy8,Adcy9,Ak4,Cacnb4,Cbfa2t3,Col6a1,Eno2,Gpd1,Gucy2c,Hkdc1,Map2k1,Ndufa13,Ndufa3,Ndufa5,Ndufb3,Ndufs5,Pfkl,Pfkm,Pgk1,Pkm,Rora,Slc25a25,Slc4a4,Src,Stat3,Zbtb7a	L2-3_Increasing
query_1	FALSE	0.125215	381	881	33	0.0374574	0.0866142	GO:0007015	GO:BP	actin filament organization	0.902343	21165	2611	GO:0030036;GO:0097435	ISS IBA,IDA,IMP IGI IBA,IMP,IBA,IBA,IDA IMP IBA NAS,IMP,IBA,IBA,IDA IBA,IDA IBA NAS,IBA,ISO,IDA ISS,ISS ISO IBA,IBA,IMP IGI,IMP,ISS ISO,IBA,IDA ISO IBA,ISS,IDA IBA,ISO,IDA IBA,IBA,IBA,ISO,ISO IBA,IBA,ISS TAS,IMP IBA	Acta1,Actn4,Baiap2,Bcl2,Cap1,Cap2,Cobl,Coro2b,Elmo1,Elmo2,Ermn,Espn,Hax1,Hsp90b1,Mical2,Myo1b,Myo5c,Nck1,Ppargc1b,Ptk2b,Rhoq,Rhpn1,Sh3bp1,Shroom1,Smad3,Synpo,Tcap,Tmod1,Tnnt2,Tpm1,Vill,Wasl,Xirp2	L2-3_Increasing
query_1	FALSE	0.128182	180	881	20	0.0227015	0.111111	GO:0055002	GO:BP	striated muscle cell development	0.892173	21165	13984	GO:0051146;GO:0055001	IDA ISS IBA,IMP,IMP,IMP,ISO,IMP,IMP,IBA,IEP,IMP,IBA,IDA IMP,IDA ISO IBA,IMP,ISO,IMP,ISO,ISO IBA,IMP IBA,IMP IBA	Acta1,Asb2,Bcl2,Bves,Ccn4,Cntnap1,Col6a1,Csrp1,Fhl2,Homer1,Myh7,Myhas,Mylk3,Prickle1,Rgs2,Six4,Sorbs2,Tcap,Tmod1,Tnnt2	L2-3_Increasing
query_1	FALSE	0.135261	139	881	17	0.0192963	0.122302	GO:0099072	GO:BP	regulation of postsynaptic membrane neurotransmitter receptor levels	0.868826	21165	18780	GO:0065008	IDA IMP,IDA IMP,IDA IMP IEP IBA,IDA IMP,ISO,IDA IMP IEP ISO,IDA IMP,ISO,IDA IMP IEP,ISO,ISO,IDA IMP,IDA IMP IEP,ISO,IDA IMP,IDA IMP IEP,ISO	Arc,C1ql3,Cacng2,Gsg1l,Hpca,Iqsec1,Lgi1,Map2k1,Nedd4l,Nptx1,Nptx2,Nrxn3,Numb,Pacsin1,Susd4,Tfrc,Zdhhc5	L2-3_Increasing
query_1	FALSE	0.136215	286	881	27	0.030647	0.0944056	GO:0009259	GO:BP	ribonucleotide metabolic process	0.865776	21165	3410	GO:0009117;GO:0019693	ISO IBA,IDA ISO,IBA,IMP,ISS,IMP,IDA,ISO IBA,IMP,IBA,IBA,ISO,NAS,NAS,NAS,NAS,NAS,IDA IMP ISO IBA,IDA IMP IGI ISO IBA IC,IDA IGI IBA,IDA ISO IBA,IMP,IMP,IMP,IDA,IMP ISO,ISS	Adcy8,Adcy9,Ak4,Cacnb4,Cbfa2t3,Col6a1,Dpys,Eno2,Gpd1,Gucy2c,Hkdc1,Map2k1,Ndufa13,Ndufa3,Ndufa5,Ndufb3,Ndufs5,Pfkl,Pfkm,Pgk1,Pkm,Rora,Slc25a25,Slc4a4,Src,Stat3,Zbtb7a	L2-3_Increasing
query_1	FALSE	0.137375	44	881	9	0.0102157	0.204545	GO:0002931	GO:BP	response to ischemia	0.862092	21165	1437	GO:0006950	IMP,IMP,IMP ISO,IMP,IDA,IMP,ISO,ISO,ISO	Bcl2,Bves,Egr1,Faim2,Hyou1,Kcnj11,Ptk2b,Stat3,Stub1	L2-3_Increasing
query_1	FALSE	0.138568	383	881	33	0.0374574	0.0861619	GO:0006091	GO:BP	generation of precursor metabolites and energy	0.858336	21165	1950	GO:0008152	ISS,ISO,IMP,ISS,IMP,IBA,ISO IBA,IMP ISS ISO IBA,IMP,IMP,IBA,ISO IBA,ISO IBA,IBA,IMP,NAS,NAS,IMP IBA NAS,NAS,NAS,ISO IBA,IDA IMP ISO IBA,IDA IMP IGI ISO IBA IC,IDA IGI IBA,IDA ISO IBA,IDA,IMP,IMP,IDA,IMP,IMP,IMP IGI,ISS	Ak4,Bdnf,Cavin3,Cbfa2t3,Col6a1,Cox7a2,Eno2,Gaa,Gabarapl1,Gpd1,Hkdc1,Idh3b,Idh3g,Mdh1,Mt3,Ndufa13,Ndufa3,Ndufa5,Ndufb3,Ndufs5,Ogdhl,Pfkl,Pfkm,Pgk1,Pkm,Rbks,Slc25a25,Slc4a4,Src,Stat3,Uqcc2,Vgf,Zbtb7a	L2-3_Increasing
query_1	FALSE	0.143171	1581	881	97	0.110102	0.0613536	GO:0008219	GO:BP	cell death	0.844144	21165	3132	GO:0009987	ISO,ISS IBA,IMP ISO,IGI,IDA IBA,ISS,IMP IBA,ISO,IDA IMP IGI ISS ISO IBA,IDA IMP IGI ISO IBA,IGI,ISS,IMP,IDA,ISO,IMP,ISO,IDA ISS ISO IBA,IDA IMP IGI,ISO,ISS IBA,ISS IBA,ISO,IMP,IDA,IMP ISO,ISO,IMP ISO IBA,ISO,ISS,IMP,ISO,IGI,IBA,TAS,IMP ISO IBA,IMP IGI ISO,IMP,IDA,IMP,IMP ISO,ISS ISO,IDA,IMP,IMP,ISS,IDA,ISO,ISO IBA,IDA ISS,IDA,IDA IMP,ISS,IGI IBA,IDA,ISO,IDA IMP,IMP ISO,ISS,IMP,IGI,ISS,ISO,ISO,ISO…	Actn4,Aifm3,Akt2,Aldh1a1,Api5,Ar,Arhgap10,Arnt2,Bcl2,Bdnf,Bmpr1b,Brms1,Cacna1a,Camk1d,Cck,Ccnd1,Cdc34,Clu,Col6a1,Crh,Cyfip2,Dapk2,Ddrgk1,Dio3,Efna1,Egr1,Epor,Faim2,Fbh1,Fhl2,Fosl2,Frzb,Grin2a,Hax1,Hsph1,Hyou1,Il1b,Ing2,Itgav,Itm2c,Itpr1,Kcnb1,Kcnip3,Kcnj11,Kpna1,Ltk,Mal,Map2k1,Map3k11,Melk,Mt1,Mt3,Naa38,Nck1,Ndufa13,Nptx1,Nr4a1,Nr4a2,Olfm1,Oxr1,Pcdhgc5,Pdk1,Pdxk,Pgr,Pla2g4a,Ppm1f,Prickle1,Prune2,…	L2-3_Increasing
query_1	FALSE	0.143171	1581	881	97	0.110102	0.0613536	GO:0012501	GO:BP	programmed cell death	0.844144	21165	4551	GO:0008219	ISO,ISS IBA,IMP ISO,IGI,IDA IBA,ISS,IMP IBA,ISO,IDA IMP IGI ISS ISO IBA,IDA IMP IGI ISO IBA,IGI,ISS,IMP,IDA,ISO,IMP,ISO,IDA ISS ISO IBA,IDA IMP IGI,ISO,ISS IBA,ISS IBA,ISO,IMP,IDA,IMP ISO,ISO,IMP ISO IBA,ISO,ISS,IMP,ISO,IGI,IBA,TAS,IMP ISO IBA,IMP IGI ISO,IMP,IDA,IMP,IMP ISO,ISS ISO,IDA,IMP,IMP,ISS,IDA,ISO,ISO IBA,IDA ISS,IDA,IDA IMP,ISS,IGI IBA,IDA,ISO,IDA IMP,IMP ISO,ISS,IMP,IGI,ISS,ISO,ISO,ISO…	Actn4,Aifm3,Akt2,Aldh1a1,Api5,Ar,Arhgap10,Arnt2,Bcl2,Bdnf,Bmpr1b,Brms1,Cacna1a,Camk1d,Cck,Ccnd1,Cdc34,Clu,Col6a1,Crh,Cyfip2,Dapk2,Ddrgk1,Dio3,Efna1,Egr1,Epor,Faim2,Fbh1,Fhl2,Fosl2,Frzb,Grin2a,Hax1,Hsph1,Hyou1,Il1b,Ing2,Itgav,Itm2c,Itpr1,Kcnb1,Kcnip3,Kcnj11,Kpna1,Ltk,Mal,Map2k1,Map3k11,Melk,Mt1,Mt3,Naa38,Nck1,Ndufa13,Nptx1,Nr4a1,Nr4a2,Olfm1,Oxr1,Pcdhgc5,Pdk1,Pdxk,Pgr,Pla2g4a,Ppm1f,Prickle1,Prune2,…	L2-3_Increasing
query_1	FALSE	0.155043	89	881	13	0.014756	0.146067	GO:0019364	GO:BP	pyridine nucleotide catabolic process	0.809548	21165	5695	GO:0009166;GO:0019362;GO:0072526	ISS,IMP,ISO IBA,IMP,IBA,IDA IMP ISO IBA,IDA IMP IGI ISO IBA IC,IDA IGI IBA,IDA ISO IBA,IMP,IDA,IMP,ISS	Cbfa2t3,Col6a1,Eno2,Gpd1,Hkdc1,Pfkl,Pfkm,Pgk1,Pkm,Slc4a4,Src,Stat3,Zbtb7a	L2-3_Increasing
query_1	FALSE	0.158793	212	881	22	0.0249716	0.103774	GO:0055001	GO:BP	muscle cell development	0.799168	21165	13983	GO:0042692;GO:0048468	IDA ISS IBA,IBA,IMP,IMP,IMP,IMP,ISO,IMP,IMP,IBA,IEP,IMP,IBA,IDA IMP,IDA ISO IBA,IMP,ISO,IMP,ISO,ISO IBA,IMP IBA,IMP IBA	Acta1,Actn4,Asb2,Bcl2,Bves,Cacnb4,Ccn4,Cntnap1,Col6a1,Csrp1,Fhl2,Homer1,Myh7,Myhas,Mylk3,Prickle1,Rgs2,Six4,Sorbs2,Tcap,Tmod1,Tnnt2	L2-3_Increasing
query_1	FALSE	0.164359	593	881	45	0.0510783	0.0758853	GO:0007507	GO:BP	heart development	0.784207	21165	2979	GO:0048513;GO:0072359	IMP ISS,IMP ISS IBA,ISO,ISO,IMP,IMP,IMP TAS,IMP IGI TAS,IEP,IMP,IMP,IMP,ISS,IMP IGI IBA,IMP,IGI,IMP,IGI,IMP IGI,ISS,IBA,ISO IBA,IMP IGI,ISS,IMP,IMP,IMP,IMP,IMP ISO,IMP,IMP IGI TAS,ISO,IBA,IBA,IGI,ISO,IMP IBA,IEP IBA,IMP,IMP,IMP,IMP,IMP,IDA IGI,IMP IBA	Asb2,Bves,Ccn4,Ccnb1,Col6a1,Efna1,Epor,Fgf9,Fhl2,Fkbp1a,Flrt2,Gaa,Galnt11,Heg1,Hexim1,Kcnj11,Ltbp1,Map2k1,Mapk11,Mical2,Myh7,Mylk3,Ncor2,Olfm1,Parva,Pcsk5,Prickle1,Rarb,Rbm20,Rbp4,Rbpj,Rgs2,Rnf207,Sgcz,Smad3,Sorbs2,Sox9,Tcap,Tmem94,Tnnt2,Tpm1,Wnt2,Xirp2,Yap1,Zfpm1	L2-3_Increasing
query_1	FALSE	0.164359	593	881	45	0.0510783	0.0758853	GO:0042325	GO:BP	regulation of phosphorylation	0.784207	21165	10000	GO:0016310;GO:0019220	ISS,ISO,ISS,IDA IGI,IDA,IGI,IMP ISO,IBA,ISO,ISO,ISS,ISO,ISS,ISO,ISS,ISS,IDA,ISO,IMP,ISO,ISS,IDA,ISS,IDA,IMP,IDA,ISO,ISS,IGI,IMP,ISS,IMP,IMP,ISS,ISS,ISO,IMP,IMP,IDA,IDA,IDA,IDA,IGI ISO,IDA,ISS	Adcy8,Akt2,Ar,Arr3,Atg14,Bcl2,Bdnf,Btbd10,Cck,Ccnb1,Ccnd1,Cd6,Cep85,Crh,Ddrgk1,Dscam,Efna1,Fbh1,Gadd45a,Gfra1,Heg1,Il1b,Il34,Impact,Lrrk2,Mapk8ip3,Mas1,Mt3,Nck1,Ppargc1b,Ppm1f,Psrc1,Ptgs2,Ptk2,Ptk2b,Ptpn5,Rgs14,Rgs2,Socs3,Sox9,Spred1,Spred2,Src,Thpo,Zfyve28	L2-3_Increasing
query_1	FALSE	0.168707	924	881	63	0.0715096	0.0681818	GO:0009628	GO:BP	response to abiotic stimulus	0.772866	21165	3535	GO:0050896	IMP,IMP,IGI,ISS,IMP,ISO,TAS,IDA ISO,IDA IMP,IMP ISO,IMP,ISS,ISO,ISS,IDA IMP,IDA,ISO,ISS,IMP,IMP,IMP ISO,IMP,IMP,ISO IBA,ISS,IDA,IDA,IMP,IMP,ISO,ISS,IMP,IMP,IMP,IBA,ISS,IMP IBA,IBA,IMP,IGI,IMP,IMP,ISO,ISO,IMP,ISS ISO,ISS,ISS ISO,IMP,IMP,IDA,ISO,ISO,IMP,IBA,IMP IGI IBA,ISO IBA,IBA,IMP,IDA,IMP,ISS ISO,ISS	Abhd12,Adam2,Adrb3,Ak4,Akt2,Ano3,Arnt2,Atp1a1,Bcl2,Bhlhe40,Cacnb4,Cbfa2t3,Cck,Ccnd1,Col6a1,Cpeb1,Cxcl12,Dtl,Egr1,Etv1,Fosl2,Grin2a,Hrh2,Hyou1,Ier5,Itgb6,Itpr1,Kcna1,Kcnj11,Map2k1,Mt3,Nedd4l,Nfe2l1,Nr4a2,Opn1mw,Pdk1,Per1,Per3,Pianp,Ppp1r1b,Prickle1,Ptgs2,Ptk2b,Rasa3,Rbp4,Rgs14,Rora,Sdf4,Slc24a4,Slc4a10,Sox9,Stat3,Stub1,Synpo,Tcap,Tmc1,Tmem109,Tnks1bp1,Usp2,Vgf,Vps13a,Xrcc5,Yap1	L2-3_Increasing
query_1	FALSE	0.174419	90	881	13	0.014756	0.144444	GO:0046031	GO:BP	ADP metabolic process	0.758405	21165	11646	GO:0009150;GO:0009179	ISS,IMP,ISO IBA,IMP,IBA,IDA IMP ISO IBA,IDA IMP IGI ISO IBA IC,IDA IGI IBA,IDA ISO IBA,IMP,IDA,IMP,ISS	Cbfa2t3,Col6a1,Eno2,Gpd1,Hkdc1,Pfkl,Pfkm,Pgk1,Pkm,Slc4a4,Src,Stat3,Zbtb7a	L2-3_Increasing
query_1	FALSE	0.174419	90	881	13	0.014756	0.144444	GO:0009181	GO:BP	purine ribonucleoside diphosphate catabolic process	0.758405	21165	3333	GO:0009137;GO:0009179;GO:0009191	ISS,IMP,ISO IBA,IMP,IBA,IDA IMP ISO IBA,IDA IMP IGI ISO IBA IC,IDA IGI IBA,IDA ISO IBA,IMP,IDA,IMP,ISS	Cbfa2t3,Col6a1,Eno2,Gpd1,Hkdc1,Pfkl,Pfkm,Pgk1,Pkm,Slc4a4,Src,Stat3,Zbtb7a	L2-3_Increasing
query_1	FALSE	0.174419	90	881	13	0.014756	0.144444	GO:0009137	GO:BP	purine nucleoside diphosphate catabolic process	0.758405	21165	3290	GO:0009134;GO:0009135	ISS,IMP,ISO IBA,IMP,IBA,IDA IMP ISO IBA,IDA IMP IGI ISO IBA IC,IDA IGI IBA,IDA ISO IBA,IMP,IDA,IMP,ISS	Cbfa2t3,Col6a1,Eno2,Gpd1,Hkdc1,Pfkl,Pfkm,Pgk1,Pkm,Slc4a4,Src,Stat3,Zbtb7a	L2-3_Increasing
query_1	FALSE	0.174454	184	881	20	0.0227015	0.108696	GO:0046034	GO:BP	ATP metabolic process	0.758318	21165	11649	GO:0009150;GO:0009205	ISS,IMP,ISO IBA,IMP,IBA,ISO,NAS,NAS,NAS,NAS,NAS,IDA IMP ISO IBA,IDA IMP IGI ISO IBA IC,IDA IGI IBA,IDA ISO IBA,IMP,IMP,IDA,IMP ISO,ISS	Cbfa2t3,Col6a1,Eno2,Gpd1,Hkdc1,Map2k1,Ndufa13,Ndufa3,Ndufa5,Ndufb3,Ndufs5,Pfkl,Pfkm,Pgk1,Pkm,Slc25a25,Slc4a4,Src,Stat3,Zbtb7a	L2-3_Increasing
query_1	FALSE	0.191025	276	881	26	0.0295119	0.0942029	GO:0099003	GO:BP	vesicle-mediated transport in synapse	0.71891	21165	18750	GO:0016192	IDA IMP,EXP IDA IMP IEP,IDA IMP,EXP IDA IMP,IMP,IDA IMP,IDA IMP ISO IBA,IDA IMP,ISO,IDA IMP IEP ISO,IDA IMP,IDA IMP ISO TAS,IDA IMP IGI IEP IBA,IDA IMP IEP,ISO,IDA IMP IEP,IDA IMP ISO,IDA IMP,ISO IBA,IDA IMP,IDA IMP IEP ISO IBA,IDA IMP,IDA IMP,IBA,ISO,IDA IMP	Arc,Atp8a1,Bsn,Btbd8,Cacna1a,Cacnb4,Dnm1,Gsg1l,Hpca,Iqsec1,Kcnc3,Lrrk2,Napa,Nedd4l,Npy1r,Numb,Pacsin1,Rimbp2,Rims3,Rph3a,Snap25,Susd4,Syn2,Synj2,Syt12,Vamp1	L2-3_Increasing
query_1	FALSE	0.195856	91	881	13	0.014756	0.142857	GO:0072526	GO:BP	pyridine-containing compound catabolic process	0.708063	21165	17194	GO:0009056;GO:0072524	ISS,IMP,ISO IBA,IMP,IBA,IDA IMP ISO IBA,IDA IMP IGI ISO IBA IC,IDA IGI IBA,IDA ISO IBA,IMP,IDA,IMP,ISS	Cbfa2t3,Col6a1,Eno2,Gpd1,Hkdc1,Pfkl,Pfkm,Pgk1,Pkm,Slc4a4,Src,Stat3,Zbtb7a	L2-3_Increasing
query_1	FALSE	0.198154	46	881	9	0.0102157	0.195652	GO:0060428	GO:BP	lung epithelium development	0.702998	21165	14415	GO:0030324;GO:0060429	IMP,IMP,IGI,IMP IGI,IMP,IMP,IGI,IMP,IMP	Col6a1,Fosl2,Map2k1,Ncor2,Rbpj,Sox9,Thrb,Wnt2,Yap1	L2-3_Increasing
query_1	FALSE	0.201689	1297	881	82	0.093076	0.0632228	GO:0043067	GO:BP	regulation of programmed cell death	0.695317	21165	10418	GO:0012501;GO:0050794	ISO,ISO,IGI,IDA IBA,ISS,IMP IBA,ISO,IDA IMP IGI ISS ISO,IDA IMP IGI ISO IBA,IGI,ISS,IMP,IDA,ISO,IMP,ISO,IDA ISS ISO IBA,ISS IBA,ISO,IDA,IMP ISO,ISO,IMP ISO IBA,ISO,ISS,ISO,IGI,IBA,TAS,IMP ISO IBA,ISO,IMP,IMP,ISO,ISS ISO,IDA,IMP,ISS,IDA,ISO,ISO IBA,IDA,IDA,IDA IMP,ISS,IGI IBA,IDA,IMP ISO,ISS,IMP,IGI,ISO,ISO,ISO,IMP ISO,ISS ISO,IMP ISS ISO,ISO,IGI,ISS,ISO,ISS,ISO,IDA,IMP,IMP,ISO IBA,ISO,IMP,IMP,ISO…	Actn4,Akt2,Aldh1a1,Api5,Ar,Arhgap10,Arnt2,Bcl2,Bdnf,Bmpr1b,Brms1,Cacna1a,Camk1d,Cck,Ccnd1,Cdc34,Clu,Dapk2,Ddrgk1,Efna1,Egr1,Epor,Faim2,Fbh1,Fhl2,Frzb,Grin2a,Hax1,Hsph1,Hyou1,Il1b,Ing2,Itm2c,Itpr1,Kcnb1,Kcnip3,Kpna1,Ltk,Mal,Map2k1,Map3k11,Melk,Mt1,Mt3,Naa38,Nck1,Nr4a1,Nr4a2,Olfm1,Oxr1,Pcdhgc5,Pdxk,Pgr,Pla2g4a,Ptgs2,Ptk2,Ptk2b,Ptpn5,Rarb,Rtkn,Rxfp2,Scg2,Sdf2l1,Serinc3,Six4,Slc39a10,Slk,Smad3,Sox9,S…	L2-3_Increasing
query_1	FALSE	0.204939	293	881	27	0.030647	0.0921502	GO:0019693	GO:BP	ribose phosphate metabolic process	0.688375	21165	5978	GO:0006796;GO:0019637;GO:1901135	ISO IBA,IDA ISO,IBA,IMP,ISS,IMP,IDA,ISO IBA,IMP,IBA,IBA,ISO,NAS,NAS,NAS,NAS,NAS,IDA IMP ISO IBA,IDA IMP IGI ISO IBA IC,IDA IGI IBA,IDA ISO IBA,IMP,IMP,IMP,IDA,IMP ISO,ISS	Adcy8,Adcy9,Ak4,Cacnb4,Cbfa2t3,Col6a1,Dpys,Eno2,Gpd1,Gucy2c,Hkdc1,Map2k1,Ndufa13,Ndufa3,Ndufa5,Ndufb3,Ndufs5,Pfkl,Pfkm,Pgk1,Pkm,Rora,Slc25a25,Slc4a4,Src,Stat3,Zbtb7a	L2-3_Increasing
query_1	FALSE	0.208286	653	881	48	0.0544835	0.0735069	GO:0065009	GO:BP	regulation of molecular function	0.681339	21165	15668	GO:0065007	IMP ISS,ISS,ISS,IDA,ISS,ISS,ISS,ISS,ISS,IDA,ISS,ISS,ISS,IDA,IMP,IMP,ISS,IMP,ISS,IDA,ISS,IMP,ISS,IDA,ISS,IDA,NAS,IMP,ISS,IMP,IMP,ISS,ISS,IMP,IDA IMP,IMP,ISS,IDA,ISS,IDA,IDA,ISS,ISS,IDA,ISS,IMP ISS,IDA,ISS	Adcy8,Ar,Brms1,Bves,Cacnb2,Cacng2,Camk1d,Ccnd1,Cdc14b,Cebpg,Cep85,Clu,Ddrgk1,Dock10,Fkbp1a,Fxyd1,Heg1,Homer1,Hpca,Il1b,Itgav,Jph3,Lynx1,Mapk8ip3,Mt3,Ngef,Plcb1,Ppargc1b,Ppm1f,Psenen,Psrc1,Ptk2,Ptk2b,Rasgrp1,Rgs14,Rgs2,Rgs8,Rtn4r,Scn1b,Sh3bp1,Stub1,Tbc1d2,Tesc,Tnnc1,Tnnt2,Zbtb7a,Zfpm1,Zfyve28	L2-3_Increasing
query_1	FALSE	0.208583	117	881	15	0.0170261	0.128205	GO:1902414	GO:BP	protein localization to cell junction	0.680721	21165	21967	GO:0008104	IMP,ISO,IGI IBA,IDA IMP,IDA IMP,IMP IGI,ISS,ISO,IDA IMP,IGI,ISO,IMP ISO,ISO,ISO,IDA IMP	Actn4,Baiap2,Bsn,C1ql3,Cacng2,Grin2a,Heg1,Homer1,Lgi1,Map1a,Map2k1,Mapk8ip3,Nptx1,Nptx2,Nrxn3	L2-3_Increasing
query_1	FALSE	0.212068	342	881	30	0.0340522	0.0877193	GO:0006163	GO:BP	purine nucleotide metabolic process	0.673525	21165	1993	GO:0009117;GO:0072521	ISO IBA,IDA ISO,IBA,IMP,ISS,IMP,ISO IBA,IMP ISO,IBA,IBA,ISO,ISO,ISO,ISO IBA,NAS,NAS,NAS,NAS,NAS,IDA IMP ISO IBA,IDA IMP IGI ISO IBA IC,IDA IGI IBA,IDA ISO IBA,IDA,IMP,IMP,IMP,IDA,IMP ISO,ISS	Adcy8,Adcy9,Ak4,Cacnb4,Cbfa2t3,Col6a1,Eno2,Gpd1,Gucy2c,Hkdc1,Idh3b,Idh3g,Map2k1,Mdh1,Ndufa13,Ndufa3,Ndufa5,Ndufb3,Ndufs5,Pfkl,Pfkm,Pgk1,Pkm,Rbks,Rora,Slc25a25,Slc4a4,Src,Stat3,Zbtb7a	L2-3_Increasing
query_1	FALSE	0.216557	57	881	10	0.0113507	0.175439	GO:0055008	GO:BP	cardiac muscle tissue morphogenesis	0.664427	21165	13990	GO:0003007;GO:0048738;GO:0060415	TAS,IMP,IGI,IMP,IBA,IMP,IMP,IMP,IMP,IMP	Epor,Fkbp1a,Heg1,Rbpj,Tcap,Tnnt2,Tpm1,Wnt2,Xirp2,Zfpm1	L2-3_Increasing
query_1	FALSE	0.219532	92	881	13	0.014756	0.141304	GO:0035966	GO:BP	response to topologically incorrect protein	0.658502	21165	9287	GO:0006950	IBA,IDA,ISS,ISS,IMP IBA,IBA,ISS IBA,TAS,IGI IBA,ISO,IDA IMP IBA,ISO,IMP ISO IBA TAS	Atf6,Ccnd1,Clu,Crebrf,Ddrgk1,Derl3,Dnajb12,Hsph1,Nck1,Sdf2l1,Stub1,Upf2,Wfs1	L2-3_Increasing
query_1	FALSE	0.22975	145	881	17	0.0192963	0.117241	GO:0046496	GO:BP	nicotinamide nucleotide metabolic process	0.638744	21165	12034	GO:0019362	ISS,IMP,ISO IBA,IMP ISO,IBA,ISO,ISO,ISO IBA,IDA IMP ISO IBA,IDA IMP IGI ISO IBA IC,IDA IGI IBA,IDA ISO IBA,IDA,IMP,IDA,IMP,ISS	Cbfa2t3,Col6a1,Eno2,Gpd1,Hkdc1,Idh3b,Idh3g,Mdh1,Pfkl,Pfkm,Pgk1,Pkm,Rbks,Slc4a4,Src,Stat3,Zbtb7a	L2-3_Increasing
query_1	FALSE	0.22975	145	881	17	0.0192963	0.117241	GO:0019362	GO:BP	pyridine nucleotide metabolic process	0.638744	21165	5693	GO:0009117;GO:0072524	ISS,IMP,ISO IBA,IMP ISO,IBA,ISO,ISO,ISO IBA,IDA IMP ISO IBA,IDA IMP IGI ISO IBA IC,IDA IGI IBA,IDA ISO IBA,IDA,IMP,IDA,IMP,ISS	Cbfa2t3,Col6a1,Eno2,Gpd1,Hkdc1,Idh3b,Idh3g,Mdh1,Pfkl,Pfkm,Pgk1,Pkm,Rbks,Slc4a4,Src,Stat3,Zbtb7a	L2-3_Increasing
query_1	FALSE	0.230136	840	881	58	0.0658343	0.0690476	GO:0060341	GO:BP	regulation of cellular localization	0.638016	21165	14344	GO:0032879;GO:0050794;GO:0051641	IDA IMP ISS ISO,IMP,ISS,IDA,IMP IGI,IMP,IMP,ISS ISO,ISO,ISO,ISO,IGI,ISO,ISO,IDA,IDA,ISS IBA,ISO,ISO,IDA,IMP IGI,IDA,IMP ISS ISO,IMP ISO,IDA,ISS,IMP,IMP,ISO TAS,ISS,ISO,IDA,IMP,IDA,IMP IGI,ISO,ISS,ISO,IDA,IMP,IGI,IMP,IGI,ISS,ISS,IGI ISO,IMP,IMP,ISS,IMP,ISO,IBA,IMP,IMP,IMP,IMP,IMP,IMP	Adcy8,Akt2,Ar,Astn2,Bcl2,Bmper,Bves,Cabp1,Cacnb4,Cacng2,Camk2n1,Ccne1,Coro2b,Crh,Dclk3,Ddrgk1,Exph5,Grin2a,Hpca,Il1b,Itpr1,Kat7,Kcnb1,Kcnj11,Krt20,Larp7,Lrrk2,Map1a,Map2k1,Nsun2,Pcsk1,Pfkl,Pfkm,Pkig,Plcb1,Ptgs2,Ptpn14,Ptpn5,Rhoq,Sik3,Six4,Snap25,Sorbs2,Sorl1,Spag5,Src,Stx6,Tmem132a,Tnfaip6,Tnnc1,Tnnt2,Tomm7,Uqcc2,Wasl,Xirp2,Yap1,Zdhhc1,Zdhhc5	L2-3_Increasing
query_1	FALSE	0.231773	1622	881	98	0.111237	0.0604192	GO:0023056	GO:BP	positive regulation of signaling	0.634937	21165	6608	GO:0023051;GO:0023052;GO:0048518	IDA IMP ISS ISO,IBA,ISS IBA,ISO,ISS,IDA IBA,IMP,IMP ISS ISO IBA,IBA,ISO,ISO,IGI,IDA,IDA,IBA,IBA,ISO,IGI,IMP,ISO,IMP,ISS,IMP,ISO IBA,IGI,IMP,IMP,IDA,ISO,ISS IBA,ISO,IBA,IDA IMP ISO IBA,IBA,IDA,IDA,ISO,ISS,ISO,IMP IGI ISS ISO IBA,IDA ISO,ISS,IMP ISO,IDA IGI ISO,IMP,IMP IGI,ISS ISO,IGI,ISS,ISS,IDA,IMP ISO,ISO,IDA ISO,IMP,IEP,IMP ISS IBA,IGI IBA,IDA,ISO,IMP,IMP IGI ISS,ISS ISO,ISO,ISS ISO,IMP ISS ISO…	Adcy8,Adra2c,Adrb3,Akt2,Alox12b,Ankrd6,Ar,Arc,Arhgef3,Baiap2,Bdnf,Bmpr1b,Btbd10,Bves,Cacng2,Calb1,Camk2n1,Car7,Cavin3,Cckbr,Ccn4,Clu,Crebrf,Crh,Cxcl12,Cyfip2,Cyp46a1,Efna1,Epor,Fam53b,Fbh1,Fgf5,Fgf9,Frmd6,Gadd45b,Gpr158,Gpr3,Gpr62,Gria4,Grin2a,Htr6,Igfbp6,Igsf11,Il1b,Itm2c,Itpr1,Lgi1,Lrg1,Lrrk2,Ltk,Mal,Map2k1,Map3k11,Mapk8ip3,Mas1,Mir124a-1hg,Mt3,Nck1,Nlk,Pcsk5,Pfkm,Plcb1,Prag1,Ptgs2,Ptk2,Ptk2b,P…	L2-3_Increasing
query_1	FALSE	0.235097	479	881	38	0.0431328	0.0793319	GO:0051248	GO:BP	negative regulation of protein metabolic process	0.628753	21165	13413	GO:0010605;GO:0019538;GO:0051246	IMP,IDA,ISO,ISS,IMP ISS,IDA ISO IBA,ISS,ISS,IMP,IGI,ISS,IDA IBA,IDA,IDA,IDA,ISS,IBA,ISS,IMP,IDA,ISO,IGI,IDA,ISS,ISO,IMP,IMP ISO,ISO,IMP,IDA,IDA,ISS,IMP,ISS,IMP,IMP TAS,IDA,ISS	Adgrb1,Atg14,Ccnb1,Cep85,Clu,Cpeb1,Ddrgk1,Fxyd1,Gadd45a,Grin2a,Heg1,Hhatl,Hmg20b,Il1b,Impact,Itgav,Itm2c,Laptm4b,Lrrk2,Map1a,Mas1,Nck1,Oxr1,Ppm1f,Prpf18,Rgs14,Rgs2,Smad3,Sorl1,Spred1,Spred2,Spry2,Tmem132a,Tppp,Trim71,Wfs1,Zar1l,Zfyve28	L2-3_Increasing
query_1	FALSE	0.235195	711	881	51	0.0578888	0.07173	GO:0006468	GO:BP	protein phosphorylation	0.628572	21165	2199	GO:0016310;GO:0036211	ISS,ISO,IDA IGI,IDA,IGI,IMP ISO,ISO,ISO,ISS,ISO,ISS,ISO,ISS,ISS,IDA,ISO,IMP,ISO,ISS,IDA,ISS,IDA,IMP,ISS,IDA,ISO,ISS,ISS,IDA,IGI,IDA,ISS,ISS,IMP,IMP,IDA IMP ISS,IDA ISS,ISO,IMP,IMP,ISS,ISS,IDA,IDA,IDA,IDA,IGI ISO,ISS,IDA,ISS,ISS	Adcy8,Akt2,Arr3,Atg14,Bcl2,Bdnf,Cck,Ccnb1,Ccnd1,Cd6,Cep85,Crh,Dapk2,Ddrgk1,Efna1,Fbh1,Gadd45a,Gfra1,Heg1,Il1b,Il34,Impact,Lrrk2,Ltk,Mapk8ip3,Mas1,Melk,Mt3,Mylk3,Nck1,Nlk,Nuak1,Ppm1f,Psrc1,Ptgs2,Ptk2,Ptk2b,Ptpn5,Rgs14,Rgs2,Sik3,Slk,Socs3,Sox9,Spred1,Spred2,Src,Stk38l,Thpo,Tyro3,Zfyve28	L2-3_Increasing
query_1	FALSE	0.235276	344	881	30	0.0340522	0.0872093	GO:0051402	GO:BP	neuron apoptotic process	0.628423	21165	13509	GO:0006915	IMP,IDA IMP IGI ISO,IDA IMP ISO IBA,IMP,IMP,ISO,ISO,IDA,ISO,IMP,ISO,ISO,IMP,TAS,IMP,ISO,ISS ISO,IDA,ISO,IDA,IDA,IMP ISO,IMP,IGI,ISS ISO,ISO,IMP,IMP,IGI,ISS	Akt2,Bcl2,Bdnf,Cacna1a,Ccnd1,Cdc34,Clu,Col6a1,Crh,Dio3,Egr1,Epor,Faim2,Hsph1,Hyou1,Il1b,Kcnb1,Kcnip3,Map3k11,Mt1,Mt3,Nr4a2,Oxr1,Pcdhgc5,Ptk2b,Ptpn5,Six4,Thrb,Tyro3,Wfs1	L2-3_Increasing
query_1	FALSE	0.236125	47	881	9	0.0102157	0.191489	GO:0099590	GO:BP	neurotransmitter receptor internalization	0.626859	21165	18903	GO:0031503;GO:0031623	IDA IMP,IBA,IDA IMP,ISO,IDA IMP IEP ISO,IDA IMP IEP,IDA IMP IEP,ISO,IDA IMP	Arc,Cacng2,Gsg1l,Hpca,Iqsec1,Nedd4l,Numb,Pacsin1,Susd4	L2-3_Increasing
query_1	FALSE	0.236125	47	881	9	0.0102157	0.191489	GO:0050881	GO:BP	musculoskeletal movement	0.626859	21165	13153	GO:0050879;GO:0050905	IMP,IMP,IMP,IMP,ISS IBA,IMP,ISO,IBA,ISO IBA	Cacna1a,Gaa,Homer1,Itpr1,Jsrp1,Map1a,Nr4a1,Tcap,Tnnc1	L2-3_Increasing
query_1	FALSE	0.254664	106	881	14	0.015891	0.132075	GO:0009185	GO:BP	ribonucleoside diphosphate metabolic process	0.594032	21165	3337	GO:0009132	ISS,ISS,IMP,ISO IBA,IMP,IBA,IDA IMP ISO IBA,IDA IMP IGI ISO IBA IC,IDA IGI IBA,IDA ISO IBA,IMP,IDA,IMP,ISS	Ak4,Cbfa2t3,Col6a1,Eno2,Gpd1,Hkdc1,Pfkl,Pfkm,Pgk1,Pkm,Slc4a4,Src,Stat3,Zbtb7a	L2-3_Increasing
query_1	FALSE	0.256973	900	881	61	0.0692395	0.0677778	GO:0007417	GO:BP	central nervous system development	0.590113	21165	2898	GO:0007399;GO:0048731	IGI,IMP ISS,IMP,IMP,IGI,IDA,IMP IBA,IMP,ISS,ISS,ISS,ISS,IDA ISO,IBA,IDA IMP IGI,IMP IGI IBA,IMP,IMP,IDA,IBA,IMP,IDA ISO,IDA,IMP,ISS,IDA IMP,IMP,IGI,IMP,IBA,IMP,IMP,IMP,IGI,IMP IBA,IMP,IMP,IMP NAS,IMP,IMP,IMP,IMP,IMP,IMP,IMP,ISS,IGI,IMP,IDA,IMP IGI IEP IBA,IGI,IMP,IMP,IMP IBA,IMP,IBA,IMP,IGI,IMP,IMP,IDA	Agbl4,Arnt2,B2m,Bcl2,Bmpr1b,Brinp3,Btbd3,Cacna1a,Cln5,Clu,Cntn4,Cntnap1,Cxcl12,Dscam,Egr2,Emx2,Epor,Faim2,Gpr158,Hapln4,Htr6,Il1b,Il34,Kcna1,Kdm7a,Lingo1,Mal,Map2k1,Mapk8ip3,Msi2,Napa,Ncor2,Nfe2l1,Nin,Nr4a2,Numb,Pianp,Plcb1,Ptk2,Rarb,Rbpj,Rora,Rtn4r,Rtn4rl1,Scn1b,Sdf4,Sez6l2,Slc4a10,Slc6a17,Sox9,Src,Stat3,Sun1,Tacc1,Tnr,Tpp1,Tppp,Tyro3,Vps13a,Wnt2,Zbtb16	L2-3_Increasing
query_1	FALSE	0.264613	807	881	56	0.0635641	0.0693928	GO:0008284	GO:BP	positive regulation of cell population proliferation	0.577388	21165	3137	GO:0008283;GO:0042127;GO:0048522	IDA ISS,ISO,IDA IMP,NAS,ISO,ISS ISO,ISS ISO,IMP ISO,IGI ISO,ISS,ISS,ISO,ISO,IMP,ISO,ISO,ISS ISO,ISO IBA,ISO,IMP,ISO IBA,IDA IMP IGI ISO IBA TAS,IDA,IBA,IDA,ISO IBA,ISS IBA,IMP ISS ISO,ISO,IBA,IDA,IMP,ISO,ISO,ISO,IDA,ISO,IMP ISO,IMP,IMP IGI,IMP IGI,ISS,IMP,NAS,IMP,ISO,NAS,IDA ISO,IMP IGI ISO,ISS,IDA,ISO IBA,ISO,IMP ISO,IDA IMP,IDA ISS	Ar,Arnt2,Bcl2,Bcl7b,Cck,Cckbr,Ccn4,Ccnb1,Ccnd1,Cd6,Clec11a,Clu,Crh,Cthrc1,Cxcl12,Egfl7,Egr1,Epor,Etv5,Fbln5,Fgf5,Fgf9,Fosl2,Hapln4,Il12a,Il1b,Il34,Itgav,Itpr1,Jcad,Kat7,Lrg1,Mas1,Pgr,Pla2g4a,Plag1,Ptgs2,Ptk2,Ptk2b,Rbpj,Runx2,Scg2,Slc39a10,Smarcd1,Sox9,Src,Ss18,Stat3,Stat5b,Sulf1,Tfrc,Thpo,Thrb,Wnt2,Yap1,Zfp703	L2-3_Increasing
query_1	FALSE	0.266069	330	881	29	0.0329171	0.0878788	GO:0016055	GO:BP	Wnt signaling pathway	0.575005	21165	5063	GO:0007166	IDA IGI IBA,IMP,IDA,IDA,IMP,IDA IMP,IBA,IMP,ISS IBA,IMP IGI,IDA IGI IBA,IGI IBA,IMP,IPI ISS,IMP,IBA,IMP,IMP,ISO,IDA IMP,IGI,ISS IBA,IDA IBA,IMP,IBA,IBA,IDA IMP IGI IBA,IDA IGI,IDA	Ankrd6,Ccn4,Ccnd1,Ccne1,Col6a1,Cthrc1,Dkk3,Egr1,Fam53b,Fgf9,Frzb,Fzd10,Kpna1,Lrrk2,Nlk,Nphp4,Prickle1,Rbpj,Smad3,Sox9,Src,Sulf1,Tle4,Tmem132a,Tmem198,Wnt10a,Wnt2,Yap1,Zfp703	L2-3_Increasing
query_1	FALSE	0.274376	94	881	13	0.014756	0.138298	GO:0009191	GO:BP	ribonucleoside diphosphate catabolic process	0.561653	21165	3343	GO:0009134;GO:0009185	ISS,IMP,ISO IBA,IMP,IBA,IDA IMP ISO IBA,IDA IMP IGI ISO IBA IC,IDA IGI IBA,IDA ISO IBA,IMP,IDA,IMP,ISS	Cbfa2t3,Col6a1,Eno2,Gpd1,Hkdc1,Pfkl,Pfkm,Pgk1,Pkm,Slc4a4,Src,Stat3,Zbtb7a	L2-3_Increasing
query_1	FALSE	0.290836	519	881	40	0.045403	0.0770713	GO:0061564	GO:BP	axon development	0.536352	21165	15345	GO:0031175	IDA IMP,IDA IMP IGI ISO,IMP,IMP,IDA,IMP,IMP,IMP ISO IBA,IBA,IDA IGI ISO IBA,IDA IBA,IGI,IBA,IBA,IMP,IGI,IMP IGI,IBA,IBA,IGI,IMP ISS ISO,IMP,ISS,IGI,IGI IBA,IMP,ISO,IDA IMP,IDA,IBA,IMP,IBA,IMP,IMP IGI,IDA IMP IBA,IMP IBA,IMP,IDA ISS IBA,IDA IBA,IDA IMP	Bcl2,Bdnf,Bmpr1b,Cacna1a,Cck,Cntnap1,Cobl,Cxcl12,Cyfip2,Dscam,Efna1,Egr2,Emb,Epha10,Etv1,Flrt2,Fstl4,Lrtm1,Map1a,Map2k1,Mapk8ip3,Mgll,Mt3,Nin,Nptx1,Nr4a2,Nrn1,Numb,Olfm1,Plxnc1,Prickle1,Prtg,Ptk2,Rnf6,Rtn4r,Rtn4rl1,Scn1b,Slitrk1,Slitrk2,Tnr	L2-3_Increasing
query_1	FALSE	0.294239	206	881	21	0.0238365	0.101942	GO:0003015	GO:BP	heart process	0.5313	21165	1464	GO:0003013	IMP ISO,IMP,ISS,ISO,IMP,NAS,ISO,IBA,ISO,IMP,IBA,IMP IBA,IBA,IBA,IGI,IBA,IMP,ISO IBA,IMP ISO IBA,IMP ISO IBA,IMP	Atp1a1,Bves,Cacnb2,Fxyd1,Gaa,Kcnd3,Kcnj2,Myh7,Nedd4l,Rgs2,Rnf207,Scn1b,Scn4b,Sgcz,Src,Tcap,Thrb,Tnnc1,Tnnt2,Tpm1,Yap1	L2-3_Increasing
query_1	FALSE	0.305963	95	881	13	0.014756	0.136842	GO:0009179	GO:BP	purine ribonucleoside diphosphate metabolic process	0.51433	21165	3331	GO:0009135;GO:0009185	ISS,IMP,ISO IBA,IMP,IBA,IDA IMP ISO IBA,IDA IMP IGI ISO IBA IC,IDA IGI IBA,IDA ISO IBA,IMP,IDA,IMP,ISS	Cbfa2t3,Col6a1,Eno2,Gpd1,Hkdc1,Pfkl,Pfkm,Pgk1,Pkm,Slc4a4,Src,Stat3,Zbtb7a	L2-3_Increasing
query_1	FALSE	0.305963	95	881	13	0.014756	0.136842	GO:0009135	GO:BP	purine nucleoside diphosphate metabolic process	0.51433	21165	3288	GO:0009132	ISS,IMP,ISO IBA,IMP,IBA,IDA IMP ISO IBA,IDA IMP IGI ISO IBA IC,IDA IGI IBA,IDA ISO IBA,IMP,IDA,IMP,ISS	Cbfa2t3,Col6a1,Eno2,Gpd1,Hkdc1,Pfkl,Pfkm,Pgk1,Pkm,Slc4a4,Src,Stat3,Zbtb7a	L2-3_Increasing
query_1	FALSE	0.318206	71	881	11	0.0124858	0.15493	GO:0150115	GO:BP	cell-substrate junction organization	0.497291	21165	19883	GO:0034330	IMP,IMP,IMP,NAS,ISS,IMP,ISO,IMP,ISS,ISO,ISO	Bcl2,Coro2b,Iqsec1,Itgav,Ppm1f,Prickle1,Ptk2b,Rhpn1,Slk,Smad3,Src	L2-3_Increasing
query_1	FALSE	0.324144	21	881	6	0.00681044	0.285714	GO:0032332	GO:BP	positive regulation of chondrocyte differentiation	0.489262	21165	7438	GO:0002062;GO:0032330;GO:0045597;GO:0061036	ISS,IMP,IMP,IDA IMP IBA,ISO,ISS	Bmpr1b,Runx2,Smad3,Sox9,Thrb,Zbtb16	L2-3_Increasing
query_1	FALSE	0.32877	1883	881	110	0.124858	0.0584174	GO:0048584	GO:BP	positive regulation of response to stimulus	0.483108	21165	12688	GO:0048518;GO:0048583;GO:0050896	IBA,ISS IBA,ISO,ISS,IDA IBA,IMP,IBA,IMP,IMP IBA,ISO,NAS,ISO,IGI,IDA,IMP,IMP,IDA,IMP,ISO,ISO,IMP,IMP,ISS,ISS,IMP,ISO,IDA IGI ISO IBA,IMP,IMP,IMP,IDA ISO IBA,IDA,ISO,ISS IBA,ISO,ISS,IBA,IDA IMP ISO IBA,IDA IMP,IBA,IDA,ISO,ISS,ISS ISO,IMP,IDA,ISS,ISS,IBA,ISO,IDA IMP,IDA IGI ISS ISO,ISO,IMP,IGI,ISS ISO,ISS,IDA,IMP ISO,ISO,IDA ISO,IMP,IMP ISS IBA,IMP,IGI IBA,IDA,ISO,IMP,ISS,ISS,ISS ISO,IDA ISO,IDA IMP…	Adra2c,Adrb3,Akt2,Alox12b,Ankrd6,Ar,Arhgef3,Arid5a,B2m,Baiap2,Bcl7b,Bdnf,Bmpr1b,Btbd10,Cacnb4,Camk1d,Camk2n1,Cavin3,Cck,Cckbr,Ccn4,Cebpa,Cebpg,Clu,Crebrf,Crh,Cxcl12,Cyfip2,Ddrgk1,Dgkz,Dscam,Efna1,Epor,Fam53b,Fbh1,Fcho1,Fgf5,Fgf9,Fosl2,Frmd6,Gadd45b,Gpr3,Gpr62,Grin2a,Hcfc2,Htr6,Ier5,Igfbp6,Ighg2c,Igsf11,Il17ra,Il1b,Irf2,Itm2c,Lrg1,Lrrk2,Ltk,Mal,Map2k1,Map3k11,Mapk8ip3,Mas1,Mt3,Napepld,Nck1,Nlk,Pcs…	L2-3_Increasing
query_1	FALSE	0.336875	208	881	21	0.0238365	0.100962	GO:1901136	GO:BP	carbohydrate derivative catabolic process	0.472531	21165	20970	GO:0009056;GO:1901135	ISS,ISS IBA,ISS,IMP,IDA ISO,ISO IBA,IDA IBA,IBA,IMP,IBA,IBA,IDA ISS IBA,ISS IBA TAS,IDA IMP ISO IBA,IDA IMP IGI ISO IBA IC,IDA IGI IBA,IDA ISO IBA,IMP,IDA,IMP,ISS	Aldh1a1,Aoah,Cbfa2t3,Col6a1,Dpys,Eno2,Fbxo2,Fbxo27,Gpd1,Hkdc1,Neu1,Neu2,Npl,Pfkl,Pfkm,Pgk1,Pkm,Slc4a4,Src,Stat3,Zbtb7a	L2-3_Increasing
query_1	FALSE	0.361311	14	881	5	0.00567537	0.357143	GO:0046462	GO:BP	monoacylglycerol metabolic process	0.442119	21165	12005	GO:0006639	IDA IBA,IDA IBA,IMP,IDA ISO,ISS	Abhd12,Abhd16a,Daglb,Mgll,Pla2g4a	L2-3_Increasing
query_1	FALSE	0.363525	1622	881	97	0.110102	0.0598027	GO:0010647	GO:BP	positive regulation of cell communication	0.439466	21165	4276	GO:0007154;GO:0010646;GO:0048522	IDA IMP ISS ISO,IBA,ISS IBA,ISO,ISS,IDA IBA,IMP,IMP ISS ISO IBA,IBA,ISO,ISO,IGI,IDA,IBA,IBA,ISO,IGI,IMP,ISO,IMP,ISS,IMP,ISO IBA,IGI,IMP,IMP,IDA,ISO,ISS IBA,ISO,IBA,IDA IMP ISO IBA,IBA,IDA,IDA,ISO,ISS,ISO,IMP IGI ISS ISO IBA,IDA ISO,ISS,IMP ISO,IDA IGI ISO,IMP,IMP IGI,ISS ISO,IGI,ISS,ISS,IDA,IMP ISO,ISO,IDA ISO,IMP,IEP,IMP ISS IBA,IGI IBA,IDA,ISO,IMP,IMP IGI ISS,ISS ISO,ISO,ISS ISO,IMP ISS ISO,ISO…	Adcy8,Adra2c,Adrb3,Akt2,Alox12b,Ankrd6,Ar,Arc,Arhgef3,Baiap2,Bdnf,Bmpr1b,Btbd10,Cacng2,Calb1,Camk2n1,Car7,Cavin3,Cckbr,Ccn4,Clu,Crebrf,Crh,Cxcl12,Cyfip2,Cyp46a1,Efna1,Epor,Fam53b,Fbh1,Fgf5,Fgf9,Frmd6,Gadd45b,Gpr158,Gpr3,Gpr62,Gria4,Grin2a,Htr6,Igfbp6,Igsf11,Il1b,Itm2c,Itpr1,Lgi1,Lrg1,Lrrk2,Ltk,Mal,Map2k1,Map3k11,Mapk8ip3,Mas1,Mir124a-1hg,Mt3,Nck1,Nlk,Pcsk5,Pfkm,Plcb1,Prag1,Ptgs2,Ptk2,Ptk2b,Ptpn5,…	L2-3_Increasing
query_1	FALSE	0.364982	8	881	4	0.00454029	0.5	GO:0030049	GO:BP	muscle filament sliding	0.437728	21165	6635	GO:0006936;GO:0033275	IBA,IMP,ISS ISO,ISO	Myh7,Tnnc1,Tnnt2,Tpm1	L2-3_Increasing
query_1	FALSE	0.370585	1262	881	79	0.0896708	0.062599	GO:0042981	GO:BP	regulation of apoptotic process	0.431112	21165	10372	GO:0006915;GO:0043067	ISO,ISO,IGI,IDA IBA,ISS,IMP IBA,ISO,IDA IMP IGI ISS ISO,IDA IMP IGI ISO IBA,IGI,ISS,IMP,IDA,ISO,IMP,ISO,IDA ISS ISO IBA,ISS IBA,ISO,IDA,IMP ISO,ISO,IMP ISO IBA,ISO,ISS,ISO,IGI,IBA,TAS,IMP ISO IBA,ISO,IMP,IMP,ISO,ISS ISO,IDA,IMP,ISS,IDA,ISO,ISO IBA,IDA,IDA,IDA IMP,ISS,IGI IBA,IDA,IMP ISO,ISS,IMP,IGI,ISO,ISO,ISO,IMP ISO,ISS ISO,IMP ISS ISO,ISO,IGI,ISS,ISO,ISS,ISO,IDA,IMP,IMP,ISO IBA,ISO,IMP,IMP,ISO…	Actn4,Akt2,Aldh1a1,Api5,Ar,Arhgap10,Arnt2,Bcl2,Bdnf,Bmpr1b,Brms1,Cacna1a,Camk1d,Cck,Ccnd1,Cdc34,Clu,Dapk2,Ddrgk1,Efna1,Egr1,Epor,Faim2,Fbh1,Fhl2,Frzb,Grin2a,Hax1,Hsph1,Hyou1,Il1b,Ing2,Itm2c,Itpr1,Kcnb1,Kcnip3,Kpna1,Ltk,Mal,Map2k1,Map3k11,Melk,Mt1,Mt3,Naa38,Nck1,Nr4a1,Nr4a2,Olfm1,Oxr1,Pcdhgc5,Pdxk,Pgr,Pla2g4a,Ptgs2,Ptk2,Ptk2b,Ptpn5,Rarb,Rtkn,Rxfp2,Scg2,Sdf2l1,Serinc3,Six4,Slc39a10,Slk,Smad3,Sox9,S…	L2-3_Increasing
query_1	FALSE	0.378613	97	881	13	0.014756	0.134021	GO:0009134	GO:BP	nucleoside diphosphate catabolic process	0.421805	21165	3287	GO:0009132;GO:1901292	ISS,IMP,ISO IBA,IMP,IBA,IDA IMP ISO IBA,IDA IMP IGI ISO IBA IC,IDA IGI IBA,IDA ISO IBA,IMP,IDA,IMP,ISS	Cbfa2t3,Col6a1,Eno2,Gpd1,Hkdc1,Pfkl,Pfkm,Pgk1,Pkm,Slc4a4,Src,Stat3,Zbtb7a	L2-3_Increasing
query_1	FALSE	0.386328	195	881	20	0.0227015	0.102564	GO:0035265	GO:BP	organ growth	0.413043	21165	8864	GO:0032501;GO:0048589	IMP,IMP,ISO,ISO,IMP,IMP IGI TAS,IMP,IGI,IMP IGI,IMP,IGI,IGI,IMP,IMP,ISO,ISO,IMP,IDA,IMP,IDA IMP	Ar,Bcl2,Ccn4,Ccnb1,Fbln5,Fgf9,Fosl2,Heg1,Mapk11,Plag1,Ptk2,Rarb,Rbp4,Rbpj,Rgs2,Sorbs2,Sox9,Spry2,Wnt2,Yap1	L2-3_Increasing
query_1	FALSE	0.386328	195	881	20	0.0227015	0.102564	GO:0060047	GO:BP	heart contraction	0.413043	21165	14103	GO:0003015;GO:0008015	IMP ISO,IMP,ISS,ISO,IMP,NAS,ISO,IBA,ISO,IMP,IBA,IMP IBA,IBA,IBA,IGI,IBA,IMP,ISO IBA,IMP ISO IBA,IMP ISO IBA	Atp1a1,Bves,Cacnb2,Fxyd1,Gaa,Kcnd3,Kcnj2,Myh7,Nedd4l,Rgs2,Rnf207,Scn1b,Scn4b,Sgcz,Src,Tcap,Thrb,Tnnc1,Tnnt2,Tpm1	L2-3_Increasing
query_1	FALSE	0.389192	61	881	10	0.0113507	0.163934	GO:0042698	GO:BP	ovulation cycle	0.409837	21165	10215	GO:0048511;GO:0048609	IMP,ISO,IMP,IMP,ISO,IGI,ISO,IGI ISO,IMP,IGI	Bmpr1b,Cckbr,Egr1,Pgr,Pla2g4a,Schip1,Src,Stat5b,Tnfaip6,Tyro3	L2-3_Increasing
query_1	FALSE	0.390593	726	881	51	0.0578888	0.0702479	GO:0022603	GO:BP	regulation of anatomical structure morphogenesis	0.408275	21165	6578	GO:0009653;GO:0050793	ISS ISO,IGI,ISS ISO,ISO,IMP ISO,IDA IMP IGI,IBA,IDA,IMP,ISO,IDA ISO IBA,IDA,IDA IBA,IDA,IMP,ISS IBA,IMP IGI,IMP,IMP ISO,ISO,IMP,IDA IMP IGI,IGI,ISS ISO IBA,IGI,ISS,IBA,IDA,IGI,ISO,ISS,IBA,ISS ISO,IMP ISS,IMP,TAS,IDA,IBA,IMP IGI,IDA,IMP,IMP,ISS,IMP,IMP,IDA,IDA ISS,IDA IMP,IDA,IGI,IMP	Adgrb1,Ar,Arc,Arhgap15,Baiap2,Bdnf,Bmper,Bves,Cacna1a,Cxcl12,Dscam,Efna1,Ermn,Etv5,Fbln5,Fmnl1,Fstl4,Gadd45a,Il1b,Itpka,Jcad,Lrg1,Lrrk2,Lzts3,Map2k1,Mt3,Nedd4l,Ngef,Nin,Numb,Pkm,Plxnc1,Prag1,Ptk2,Ptk2b,Rbpj,Rhoq,Rnf207,Rnf6,Rtn4r,Runx2,Six4,Slitrk1,Sox9,Spred1,Stat3,Sulf1,Tnr,Wnt10a,Wnt2,Ypel4	L2-3_Increasing
query_1	FALSE	0.418104	111	881	14	0.015891	0.126126	GO:0009132	GO:BP	nucleoside diphosphate metabolic process	0.378716	21165	3285	GO:0006753	ISS,ISS,IMP,ISO IBA,IMP,IBA,IDA IMP ISO IBA,IDA IMP IGI ISO IBA IC,IDA IGI IBA,IDA ISO IBA,IMP,IDA,IMP,ISS	Ak4,Cbfa2t3,Col6a1,Eno2,Gpd1,Hkdc1,Pfkl,Pfkm,Pgk1,Pkm,Slc4a4,Src,Stat3,Zbtb7a	L2-3_Increasing
query_1	FALSE	0.420174	98	881	13	0.014756	0.132653	GO:0035418	GO:BP	protein localization to synapse	0.376571	21165	8959	GO:1902414	ISO,IGI IBA,IDA IMP,IDA IMP,IMP IGI,ISO,IDA IMP,IGI,ISO,IMP ISO,ISO,ISO,IDA IMP	Baiap2,Bsn,C1ql3,Cacng2,Grin2a,Homer1,Lgi1,Map1a,Map2k1,Mapk8ip3,Nptx1,Nptx2,Nrxn3	L2-3_Increasing
query_1	FALSE	0.442957	197	881	20	0.0227015	0.101523	GO:0009205	GO:BP	purine ribonucleoside triphosphate metabolic process	0.353639	21165	3357	GO:0009144;GO:0009199	ISS,IMP,ISO IBA,IMP,IBA,ISO,NAS,NAS,NAS,NAS,NAS,IDA IMP ISO IBA,IDA IMP IGI ISO IBA IC,IDA IGI IBA,IDA ISO IBA,IMP,IMP,IDA,IMP ISO,ISS	Cbfa2t3,Col6a1,Eno2,Gpd1,Hkdc1,Map2k1,Ndufa13,Ndufa3,Ndufa5,Ndufb3,Ndufs5,Pfkl,Pfkm,Pgk1,Pkm,Slc25a25,Slc4a4,Src,Stat3,Zbtb7a	L2-3_Increasing
query_1	FALSE	0.451208	1270	881	79	0.0896708	0.0622047	GO:0048585	GO:BP	negative regulation of response to stimulus	0.345623	21165	12689	GO:0048519;GO:0048583;GO:0050896	IDA IGI IBA,IDA IBA,ISS,IBA,IDA ISO,IGI,IDA,NAS,IMP,ISO,ISO,ISS,ISS,IDA,IMP IBA,IMP,IBA,ISO,ISO IBA,ISS IBA,IBA,IDA,ISO,IMP,IMP ISO IBA,IMP,IGI,IMP ISO IBA,IDA IGI,IBA,IMP,ISS,IMP ISO IBA,IDA,IMP NAS,ISS IBA,IDA,IDA,ISS,ISO,IDA IBA,IGI IBA,IMP ISS,IBA,IDA IMP,ISO IBA,IMP ISS ISO,ISS,IMP,IDA IMP,IDA IMP ISS ISO,IMP ISO,ISS,ISS IBA,IMP,IMP,IMP,ISS,IDA,IMP ISO,IDA IGI,IMP,IDA IMP,IDA IMP IBA,IDA IMP…	Ankrd6,Aoah,Ar,Arr3,Bcl2,Bdnf,Bmper,Brms1,Cavin3,Cck,Cd200r1,Clu,Crebrf,Cthrc1,Ddrgk1,Dgkz,Dkk3,Dnm1,Dusp16,Dusp4,Dusp5,Efna1,Egfl7,Egr1,Faim2,Fbh1,Fgf9,Fhl2,Frzb,Fst,Fstl4,Heg1,Hyou1,Il1b,Ing2,Insig2,Lingo1,Lrrk2,Ltbp1,Map2k1,Nbl1,Nck1,Nlk,Nphp4,Oxr1,Pde10a,Per1,Pip4k2c,Ptgs2,Ptgs2os,Rgs14,Rgs2,Rgs7,Rora,Rtn4r,Rtn4rl1,Runx2,Sh3bp1,Slc24a4,Smad3,Socs3,Sorl1,Sox9,Spred1,Spred2,Spry2,Src,Stat3,Sulf…	L2-3_Increasing
query_1	FALSE	0.456848	228	881	22	0.0249716	0.0964912	GO:1901888	GO:BP	regulation of cell junction assembly	0.340228	21165	21547	GO:0034329;GO:0044087;GO:0051128	IDA,IDA,IDA IMP,IDA,IDA,IDA IMP,ISO,IDA,ISO,IDA,ISO,ISS,IDA IMP,IMP,IDA IMP,EXP IDA IMP,IGI,IDA IBA,IDA IBA,ISS,ISO,ISO	Adgrb1,Cbln2,Dock10,Flrt1,Flrt2,Igsf11,Iqsec1,Lrtm1,Lzts3,Nedd4l,Numb,Ppm1f,Prickle1,Ptk2,Ptk2b,Rtn4r,Six4,Slitrk1,Slitrk2,Slk,Smad3,Src	L2-3_Increasing
query_1	FALSE	0.462784	31	881	7	0.00794552	0.225806	GO:0007214	GO:BP	gamma-aminobutyric acid signaling pathway	0.334622	21165	2755	GO:0007267	IDA,IMP,IMP,ISO IBA,ISS ISO NAS,IMP,IGI IBA	Bdnf,Cacna1a,Cacnb4,Gabra2,Gabrd,Pianp,Plcl1	L2-3_Increasing
query_1	FALSE	0.465759	750	881	52	0.0590238	0.0693333	GO:0032880	GO:BP	regulation of protein localization	0.331839	21165	7820	GO:0008104;GO:0060341	IDA IMP ISS ISO,IMP,ISS,IDA,IMP,IMP,ISS ISO,ISO,ISO,ISO,IGI,ISO,ISO,IDA,IDA,ISS IBA,ISO,ISO,IDA,IMP IGI,IDA,IMP ISS ISO,IMP ISO,IDA,ISS,IMP,ISO,ISO,IDA,IMP,IDA,IMP IGI,ISO,ISS,ISO,IDA,IMP,IGI,IMP,IGI,ISS,IGI ISO,IMP,IMP,ISS,IBA,IMP,IMP,IMP,IMP,IMP,IMP	Adcy8,Akt2,Ar,Astn2,Bcl2,Bmper,Cabp1,Cacnb4,Cacng2,Camk2n1,Ccne1,Coro2b,Crh,Dclk3,Ddrgk1,Exph5,Grin2a,Hpca,Il1b,Itpr1,Kat7,Kcnb1,Kcnj11,Krt20,Larp7,Map1a,Map2k1,Pcsk1,Pfkl,Pfkm,Pkig,Plcb1,Ptgs2,Ptpn14,Ptpn5,Rhoq,Sik3,Six4,Snap25,Sorbs2,Sorl1,Src,Stx6,Tmem132a,Tnfaip6,Tomm7,Uqcc2,Wasl,Xirp2,Yap1,Zdhhc1,Zdhhc5	L2-3_Increasing
query_1	FALSE	0.485707	532	881	40	0.045403	0.075188	GO:0040008	GO:BP	regulation of growth	0.313626	21165	9805	GO:0040007;GO:0050789	IGI,IMP,IMP ISO,IDA IMP IGI ISO,ISO,ISO,ISO IBA,ISO,IMP,IDA ISO IBA,IMP IGI TAS,IDA IMP,IMP IGI,ISS,IDA ISS ISO,IMP IGI,IMP,ISS,ISS,IMP,IDA,IMP,ISS,IMP,IGI ISO,ISO,ISO,IMP,IMP,ISO,IMP IGI,IDA,ISO,IMP IGI,IMP,IMP IGI,IDA IMP,IMP,IMP,IDA ISO	Adrb3,Ar,Bcl2,Bdnf,Ccn4,Ccnb1,Cgrrf1,Cxcl12,Dio3,Dscam,Fgf9,Fosl2,Fstl4,Jade2,Kat7,Mapk11,Mgll,Mt1,Mt3,Npy1r,Olfm1,Plcb1,Ppm1f,Psrc1,Ptk2,Ptk2b,Pttg1,Rbp4,Rbpj,Rgs2,Rnf6,Rtn4r,Sertad1,Six4,Stat3,Stat5b,Tnr,Wfs1,Wnt2,Yap1	L2-3_Increasing
query_1	FALSE	0.492234	427	881	34	0.0385925	0.0796253	GO:0050767	GO:BP	regulation of neurogenesis	0.307828	21165	13070	GO:0022008;GO:0051960;GO:0060284	IMP,ISO,IDA IMP ISO,IBA,IBA,ISO,IPI IMP ISO,IDA ISO IBA,IMP,ISO,IMP,IBA,ISO,IDA,ISO,IDA IMP IGI,IMP,IGI,IDA ISS,IGI,IMP ISO IBA,IDA,IBA,IMP ISO,IMP ISO,ISS ISO,IMP IGI,IDA,ISS,IMP,IDA IMP,IDA,IMP,ISO	B2m,Baiap2,Bdnf,Bhlhe40,Bhlhe41,Cxcl12,Dnajb11,Dscam,Egr2,Etv5,Fstl4,Hapln4,Il1b,Il34,Itpka,Jade2,Lingo1,Map2k1,Mt3,Nin,Numb,Plag1,Plxnc1,Prtg,Ptk2,Rgs14,Rnf6,Rtn4r,Slitrk1,Sorl1,Tnr,Wnt2,Xrcc5,Yap1	L2-3_Increasing
query_1	FALSE	0.522389	377	881	31	0.0351873	0.0822281	GO:0044089	GO:BP	positive regulation of cellular component biogenesis	0.282006	21165	10814	GO:0044085;GO:0044087;GO:0048522	IDA,IMP IGI,IBA,IDA,ISO,ISO,ISS,IDA,IPI IGI,IDA,IDA,ISO,IDA,IGI,ISO,ISS,ISO,IDA,ISS,IDA IBA,IDA IBA,ISO,IMP,ISS,IDA IGI,IDA IBA,ISO,ISS IBA,ISS ISO,IMP,IMP	Adgrb1,Atmin,Baiap2,Cbln2,Cck,Cdc34,Clu,Cobl,Espn,Flrt1,Flrt2,Iqsec1,Lrtm1,Nck1,Pcsk5,Ppm1f,Psmc5,Psrc1,Ptk2b,Slitrk1,Slitrk2,Smad3,Sox9,Spag5,Src,Synpo,Tpm1,Tppp,Wasl,Zdhhc1,Zmynd10	L2-3_Increasing
query_1	FALSE	0.539224	344	881	29	0.0329171	0.0843023	GO:0009314	GO:BP	response to radiation	0.268231	21165	3446	GO:0009628	IMP,IMP,IMP,IMP ISO,IMP,ISO,ISS,IDA,ISS,IMP,IMP,IMP,IDA,IBA,IMP IBA,IBA,IMP,IGI,IMP,ISS ISO,ISS ISO,IMP,IMP,IMP,ISO IBA,IBA,IMP,ISS ISO,ISS	Adam2,Akt2,Bcl2,Bhlhe40,Cacnb4,Cck,Ccnd1,Col6a1,Dtl,Egr1,Grin2a,Hrh2,Itgb6,Opn1mw,Per1,Per3,Pianp,Ppp1r1b,Rbp4,Rgs14,Sdf4,Slc24a4,Slc4a10,Synpo,Tmem109,Tnks1bp1,Usp2,Xrcc5,Yap1	L2-3_Increasing
query_1	FALSE	0.541453	607	881	44	0.0499432	0.0724876	GO:0098660	GO:BP	inorganic ion transmembrane transport	0.266439	21165	18567	GO:0055085	IBA,ISO IBA NAS,IBA,IGI,ISS IBA,ISS ISO,IDA IMP,IMP ISS ISO,IBA,IBA,ISS,ISS,TAS,IMP ISS ISO IBA,IMP,IDA ISO IBA,IDA IMP ISS ISO IBA,ISS IBA,ISO IBA NAS,IBA,IMP IBA,IDA ISS ISO IBA,ISO IBA,IDA ISS ISO IBA,IDA IBA,IBA,ISS,IBA NAS,IBA,IMP,ISO,ISS,IDA IMP,IBA,ISO IBA,IDA IBA,IMP,IDA IMP IBA,IMP ISS IBA,IMP,IBA,ISS,IMP IGI,IMP	Ano3,Atp1a1,Atp2c2,Bcl2,Cacna1a,Cacnb2,Fkbp1a,Fxyd1,Gabra2,Gabrd,Grin2a,Hpca,Itgav,Itpr1,Jph3,Kcna1,Kcnb1,Kcnc3,Kcnd3,Kcnh4,Kcnip3,Kcnj11,Kcnj2,Kcnk1,Kcns2,Kcnv1,Nedd4l,Plcb1,Plcb4,Ptk2b,Rgs7,Scn1b,Scn4b,Slc20a2,Slc24a2,Slc24a4,Slc25a25,Slc30a4,Slc39a10,Slc4a10,Slc6a17,Tesc,Tmc1,Tmem94	L2-3_Increasing
query_1	FALSE	0.544521	589	881	43	0.0488082	0.0730051	GO:0048729	GO:BP	tissue morphogenesis	0.263985	21165	12819	GO:0009653;GO:0009888	ISS,IGI,IMP IGI,IMP,IGI,IDA IMP IGI,IMP IGI,IGI,IGI,IMP,TAS,IDA,IMP,IGI,IMP,IMP IGI,IGI,NAS,IMP,IMP,ISO,ISS,IMP,IMP,IMP TAS,IBA,ISS,IMP,IMP IGI,IMP,IMP IGI IEP IBA,IMP IGI,IMP,IDA,IEP IBA,IMP,IMP,IMP,IMP,IMP IGI,IMP,IMP IGI,IMP	Acta1,Aldh1a1,Ar,Asb2,Astn2,Bcl2,Cecr2,Cobl,Cthrc1,Cxcl12,Epor,Etv5,Fkbp1a,Frzb,Fst,Gcnt4,Heg1,Itgav,Llgl2,Lrg1,Mgp,Mical2,Pgr,Prickle1,Rbpj,Rnf207,Sh3bp1,Six4,Smad3,Socs3,Sox9,Spry2,Src,Sulf1,Tcap,Tmem59l,Tnnt2,Tpm1,Trim71,Wnt2,Xirp2,Yap1,Zfpm1	L2-3_Increasing
query_1	FALSE	0.557206	4	881	3	0.00340522	0.75	GO:0090271	GO:BP	positive regulation of fibroblast growth factor production	0.253985	21165	17924	GO:0001819;GO:0090269;GO:0090270	IGI,ISO,ISO	Heg1,Ptgs2,Stat5b	L2-3_Increasing
query_1	FALSE	0.557206	4	881	3	0.00340522	0.75	GO:0048133	GO:BP	male germ-line stem cell asymmetric division	0.253985	21165	12368	GO:0007283;GO:0098728	ISO,IMP,IMP	Etv5,Ing2,Zbtb16	L2-3_Increasing
query_1	FALSE	0.557265	850	881	57	0.0646992	0.0670588	GO:0140352	GO:BP	export from cell	0.253938	21165	19493	GO:0006810;GO:0009987	IDA IMP ISS ISO,NAS,ISO IBA,IPI,IDA IMP,IDA IMP,ISO,ISO,ISO,IBA,ISO IBA,ISO,ISS IBA,IMP ISS,IDA,ISO,IDA ISO,IMP IGI,IMP ISS ISO,IMP,ISO IBA NAS,IMP,IDA,IDA,IDA,IDA IMP IGI IEP IBA,ISO,ISO,IGI,ISO,IDA,IMP,IMP,IMP,IMP IGI,IMP,IMP,IBA,IBA,IMP,IDA IMP,ISS ISO IBA,IDA IMP IGI IBA,ISO IBA,IDA,IMP,IDA IMP IEP ISO IBA,IMP IGI IBA,ISO IBA,IBA,IBA,IDA IBA,IMP,IMP,IMP,IDA IMP,IGI	Adcy8,Ap1s1,Atp1a1,Bdnf,Cacna1a,Cacnb4,Camk2n1,Cck,Cckbr,Copg2,Crh,Cxcl12,Exph5,Fxyd1,Gpr158,Htr6,Il1b,Itpr1,Kcnb1,Kcnc3,Kcnd3,Kcnj11,Kcnk1,Krt20,M6pr,Napa,Npy1r,Nr4a1,Nrxn3,Pcsk1,Pfkl,Pfkm,Pianp,Pla2g4a,Plcb1,Prickle1,Ptgs2,Rab3ip,Rab40b,Rasgrp1,Rimbp2,Rims3,Rph3a,Sdf4,Slc24a4,Slc30a4,Snap25,Syn2,Syt12,Syt13,Syt17,Sytl2,Tmem132a,Tyro3,Uqcc2,Vamp1,Vgf	L2-3_Increasing
query_1	FALSE	0.571261	32	881	7	0.00794552	0.21875	GO:0060292	GO:BP	long-term synaptic depression	0.243165	21165	14299	GO:0048167;GO:0050805	IMP,IDA,IMP,IMP,ISO,IMP IBA,IMP	Adcy8,Arc,Kcnb1,Mgll,Ptk2b,Slc24a2,Sorcs3	L2-3_Increasing
query_1	FALSE	0.585028	42	881	8	0.00908059	0.190476	GO:0140239	GO:BP	postsynaptic endocytosis	0.232824	21165	19455	GO:0006897;GO:0051649;GO:0099003	IDA IMP,IDA IMP,ISO,IDA IMP IEP ISO,IDA IMP IEP,IDA IMP IEP,ISO,IDA IMP	Arc,Gsg1l,Hpca,Iqsec1,Nedd4l,Numb,Pacsin1,Susd4	L2-3_Increasing
query_1	FALSE	0.585028	42	881	8	0.00908059	0.190476	GO:0098884	GO:BP	postsynaptic neurotransmitter receptor internalization	0.232824	21165	18680	GO:0099072;GO:0099590;GO:0140239	IDA IMP,IDA IMP,ISO,IDA IMP IEP ISO,IDA IMP IEP,IDA IMP IEP,ISO,IDA IMP	Arc,Gsg1l,Hpca,Iqsec1,Nedd4l,Numb,Pacsin1,Susd4	L2-3_Increasing
query_1	FALSE	0.591183	833	881	56	0.0635641	0.0672269	GO:0060284	GO:BP	regulation of cell development	0.228278	21165	14292	GO:0045595;GO:0048468	IMP,ISO,IMP,IDA IMP ISO,IBA,IBA,IMP,ISO,IMP,IPI IMP ISO,IDA ISO IBA,IMP,IDA IMP,ISO,IDA,IMP,IBA,IGI,IMP,ISO,IDA IBA,ISO,IDA IMP IGI,IMP,IMP,IGI,IDA ISS,IGI,IMP ISO IBA,IDA,IMP,IBA,IMP,IMP ISO,IMP ISO,IMP,ISS ISO,IMP IGI,IDA,ISS,NAS,IMP,ISS,IMP IGI ISS,ISS IBA,IDA,IMP IBA,ISS,IDA IMP,IDA,IMP,ISO,IMP,IDA IMP,ISO,IDA	B2m,Baiap2,Bcl2,Bdnf,Bhlhe40,Bhlhe41,Cebpa,Cxcl12,Ddrgk1,Dnajb11,Dscam,Egr2,Egr3,Etv5,Frzb,Fstl4,Hapln4,Il12a,Il15ra,Il1b,Il34,Itpka,Jade2,Kat7,Lingo1,Map2k1,Mt3,Nin,Numb,Plag1,Plcb1,Plxnc1,Ppargc1b,Prtg,Ptk2,Rasgrp1,Rgs14,Rnf6,Rtn4r,Slitrk1,Smarcd1,Sorl1,Stat3,Stat5b,Tesc,Thpo,Tmem178,Tnfaip6,Tnr,Wnt2,Xrcc5,Yap1,Ypel4,Zbtb16,Zbtb7a,Zfpm1	L2-3_Increasing
query_1	FALSE	0.619624	143	881	16	0.0181612	0.111888	GO:0009755	GO:BP	hormone-mediated signaling pathway	0.207872	21165	3637	GO:0007165;GO:0032870	ISS,IDA IMP ISO IBA,ISO,IMP,ISO,ISS,IMP,IDA IBA,ISS,IBA,ISS,IBA,IMP ISO IBA,ISO IBA,ISS,ISS	Actn4,Ar,Bdnf,Crebrf,Crh,Ddrgk1,Per1,Pgr,Ppargc1b,Rarb,Rnf6,Rxfp2,Src,Thrb,Wbp2,Zbtb7a	L2-3_Increasing
query_1	FALSE	0.627838	102	881	13	0.014756	0.127451	GO:0106027	GO:BP	neuron projection organization	0.202152	21165	18968	GO:0120036	ISO,ISO,IMP IBA,IDA,ISO,ISS ISO,ISO,IGI,ISS ISO IBA,IMP,IDA,ISO,IMP	Arc,Baiap2,Dock10,Efna1,Grin2a,Homer1,Itpka,Lrrk2,Lzts3,Map1a,Ngef,Rph3a,Wasl	L2-3_Increasing
query_1	FALSE	0.633507	557	881	41	0.046538	0.0736086	GO:0098655	GO:BP	monoatomic cation transmembrane transport	0.198249	21165	18562	GO:0006812;GO:0034220	ISO IBA NAS,IBA,IGI,ISS IBA,ISS ISO,IDA IMP,IMP ISS,ISS ISO,IMP,ISS,TAS,IMP ISS ISO IBA,IMP,IDA ISO IBA,IDA IMP ISS ISO IBA,ISS IBA,ISO IBA NAS,IBA,IMP IBA,IDA ISS ISO IBA,ISO IBA,IDA ISS ISO IBA,IDA IBA,IBA,ISS,IBA NAS,IBA,IMP,ISO,ISS,IDA IMP,ISO IBA,IDA IBA,IMP,IDA IMP IBA,IMP ISS IBA,IMP,IBA,ISS,IMP IGI,IMP	Atp1a1,Atp2c2,Bcl2,Cacna1a,Cacnb2,Fkbp1a,Fxyd1,Grin2a,Homer1,Hpca,Itgav,Itpr1,Jph3,Kcna1,Kcnb1,Kcnc3,Kcnd3,Kcnh4,Kcnip3,Kcnj11,Kcnj2,Kcnk1,Kcns2,Kcnv1,Nedd4l,Plcb1,Plcb4,Ptk2b,Rgs7,Scn1b,Scn4b,Slc24a2,Slc24a4,Slc25a25,Slc30a4,Slc39a10,Slc4a10,Slc6a17,Tesc,Tmc1,Tmem94	L2-3_Increasing
query_1	FALSE	0.635308	9	881	4	0.00454029	0.444444	GO:0033275	GO:BP	actin-myosin filament sliding	0.197015	21165	8051	GO:0070252	IBA,IMP,ISS ISO,ISO	Myh7,Tnnc1,Tnnt2,Tpm1	L2-3_Increasing
query_1	FALSE	0.657171	558	881	41	0.046538	0.0734767	GO:0001932	GO:BP	regulation of protein phosphorylation	0.182321	21165	544	GO:0006468;GO:0031399;GO:0042325	ISS,ISO,IDA IGI,IDA,IGI,IMP ISO,ISO,ISO,ISS,ISO,ISS,ISO,ISS,IDA,ISO,IMP,ISO,ISS,IDA,ISS,IDA,IMP,IDA,ISO,ISS,IGI,ISS,IMP,IMP,ISS,ISS,ISO,IMP,IMP,IDA,IDA,IDA,IDA,IGI ISO,IDA,ISS	Adcy8,Akt2,Arr3,Atg14,Bcl2,Bdnf,Cck,Ccnb1,Ccnd1,Cd6,Cep85,Crh,Ddrgk1,Efna1,Fbh1,Gadd45a,Gfra1,Heg1,Il1b,Il34,Impact,Lrrk2,Mapk8ip3,Mas1,Mt3,Nck1,Ppm1f,Psrc1,Ptgs2,Ptk2,Ptk2b,Ptpn5,Rgs14,Rgs2,Socs3,Sox9,Spred1,Spred2,Src,Thpo,Zfyve28	L2-3_Increasing
query_1	FALSE	0.657967	234	881	22	0.0249716	0.0940171	GO:0060070	GO:BP	canonical Wnt signaling pathway	0.181796	21165	14125	GO:0016055	IDA IGI IBA,IMP,IDA,IBA,IMP,ISS IBA,IMP,IGI IBA,IBA,IMP,IPI ISS,IBA,IMP,ISO,IDA IMP,IGI,IBA,IBA,IBA,IDA IMP IGI IBA,IDA IGI,IDA	Ankrd6,Col6a1,Cthrc1,Dkk3,Egr1,Fam53b,Fgf9,Frzb,Fzd10,Kpna1,Lrrk2,Nphp4,Rbpj,Smad3,Sox9,Src,Tle4,Tmem198,Wnt10a,Wnt2,Yap1,Zfp703	L2-3_Increasing
query_1	FALSE	0.657967	234	881	22	0.0249716	0.0940171	GO:0060560	GO:BP	developmental growth involved in morphogenesis	0.181796	21165	14532	GO:0009653;GO:0048589	IDA IMP IGI ISO,IMP,ISO,IMP,IDA ISO IBA,IMP,IMP IGI,IMP,IGI,IMP,ISS,IGI,IDA IBA,IDA,IMP,IMP IGI,IDA,IMP,IMP,IGI,IDA IMP,IMP	Bdnf,Cobl,Cxcl12,Cyfip2,Dscam,Flrt1,Fstl4,Impact,Jade2,Mgll,Mt3,Nin,Nrn1,Olfm1,Prickle1,Rnf6,Rtn4r,Six4,Sox9,Spry2,Tnr,Yap1	L2-3_Increasing
query_1	FALSE	0.658824	203	881	20	0.0227015	0.0985222	GO:0009199	GO:BP	ribonucleoside triphosphate metabolic process	0.18123	21165	3351	GO:0009141	ISS,IMP,ISO IBA,IMP,IBA,ISO,NAS,NAS,NAS,NAS,NAS,IDA IMP ISO IBA,IDA IMP IGI ISO IBA IC,IDA IGI IBA,IDA ISO IBA,IMP,IMP,IDA,IMP ISO,ISS	Cbfa2t3,Col6a1,Eno2,Gpd1,Hkdc1,Map2k1,Ndufa13,Ndufa3,Ndufa5,Ndufb3,Ndufs5,Pfkl,Pfkm,Pgk1,Pkm,Slc25a25,Slc4a4,Src,Stat3,Zbtb7a	L2-3_Increasing
query_1	FALSE	0.664364	799	881	54	0.061294	0.0675845	GO:0040012	GO:BP	regulation of locomotion	0.177594	21165	9809	GO:0040011;GO:0050789	ISS,ISO,IMP,IMP,NAS,IDA,IMP ISS,ISS ISO,ISO,ISO,IDA IGI ISO IBA,ISO,IBA,IDA ISO IBA,IDA,IDA TAS,ISO,IBA,ISO IBA,IGI,IMP,ISS,ISO,NAS,IMP,IMP,ISO,IMP,IDA,IGI,ISO,ISO,IDA,IBA,ISS,ISS,ISS ISO,ISO,ISS ISO IBA,IMP ISO IBA,ISS,IMP IBA,ISO,IMP ISS,IDA,ISO,IGI,ISO,ISS,ISS ISO,IDA,ISO,ISO,IDA	Adgrb1,Akt2,Atp8a1,Bcl2,Brms1,Bves,Camk1d,Ccn4,Cd200r1,Cpeb1,Cxcl12,Cygb,Dock10,Dscam,Efna1,Egfl7,Egr1,Fgf5,Fgf9,Flrt2,Gadd45a,Hace1,Il1b,Ing2,Iqsec1,Itgav,Map2k1,Mapk8ip3,Nbl1,Nck1,Pcsk5,Pgr,Plcb1,Plxnc1,Podn,Ppm1f,Prag1,Ptgs2,Ptk2,Ptk2b,Scg2,Slk,Smad3,Sox9,Spred1,Src,Stat3,Stat5b,Sulf1,Tnfaip6,Tnr,Tpm1,Wasl,Zfp703	L2-3_Increasing
query_1	FALSE	0.665066	65	881	10	0.0113507	0.153846	GO:0019933	GO:BP	cAMP-mediated signaling	0.177135	21165	6038	GO:0141124	ISO,ISO,IBA,IBA,ISO,ISO,ISO IBA,IBA,ISO,ISS ISO	Adcy8,Atf1,Cap1,Cap2,Crh,Gpr3,Pde10a,Pde7b,Rxfp2,Sox9	L2-3_Increasing
query_1	FALSE	0.674563	687	881	48	0.0544835	0.069869	GO:0097435	GO:BP	supramolecular fiber organization	0.170978	21165	18414	GO:0016043	ISS IBA,IDA,IMP IGI IBA,IMP,IBA,IBA,IMP,IDA IMP IBA NAS,IMP IGI,IMP,IBA,IBA,IBA,IDA IBA,IDA IBA NAS,IMP ISS IBA,IBA,ISO,IMP IBA,ISS IBA,ISO IBA,IDA ISS,IBA,IDA ISO IBA,ISS ISO IBA,IBA,IMP IGI,IMP IBA,IMP,IDA,ISS ISO,IBA,IDA ISO IBA,ISS,IDA IBA,IMP,ISO,IDA IBA,ISO IBA,IDA IBA,IMP IBA,ISS,IMP ISO IBA,ISO IBA,IDA ISS IBA,IBA,ISS TAS,IMP IBA	Acta1,Actn4,Baiap2,Bcl2,Cap1,Cap2,Clu,Cobl,Col6a1,Coro2b,Csrp1,Elmo1,Elmo2,Ermn,Espn,Fbln5,Hax1,Hsp90b1,Krt20,Krt9,Map1a,Mical2,Myh7,Mylk3,Myo1b,Myo5c,Nck1,Nin,Ppargc1b,Psrc1,Ptk2b,Rhoq,Rhpn1,Sh3bp1,Shroom1,Six4,Smad3,Synpo,Tcap,Tchh,Tmod1,Tnfaip6,Tnnt2,Tpm1,Tppp,Vill,Wasl,Xirp2	L2-3_Increasing
query_1	FALSE	0.683293	706	881	49	0.0556186	0.0694051	GO:0030334	GO:BP	regulation of cell migration	0.165393	21165	6743	GO:0016477;GO:2000145	ISS,ISO,IMP,IMP,NAS,IMP ISS,ISS ISO,ISO,ISO,IDA IGI ISO,ISO,IBA,IDA,IDA TAS,ISO,IBA,ISO IBA,IGI,IMP,ISS,ISO,NAS,IMP,IMP,ISO,IMP,IDA,IGI,ISO,ISO,IDA,IBA,ISS,ISS,ISO,ISS ISO IBA,IMP ISO IBA,IMP IBA,ISO,IMP ISS,IDA,ISO,IGI,ISO,ISS,ISS ISO,IDA,ISO,IDA	Adgrb1,Akt2,Atp8a1,Bcl2,Brms1,Camk1d,Ccn4,Cd200r1,Cpeb1,Cxcl12,Cygb,Dock10,Efna1,Egfl7,Egr1,Fgf5,Fgf9,Flrt2,Gadd45a,Hace1,Il1b,Ing2,Iqsec1,Itgav,Map2k1,Mapk8ip3,Nbl1,Nck1,Pcsk5,Pgr,Plcb1,Plxnc1,Podn,Ppm1f,Ptgs2,Ptk2,Ptk2b,Slk,Smad3,Sox9,Spred1,Src,Stat3,Stat5b,Sulf1,Tnfaip6,Tnr,Tpm1,Zfp703	L2-3_Increasing
query_1	FALSE	0.686558	383	881	31	0.0351873	0.0809399	GO:0009117	GO:BP	nucleotide metabolic process	0.163323	21165	3272	GO:0006753	ISO IBA,IDA ISO,IBA,IMP,ISS,IMP,IDA ISO,ISO IBA,IMP ISO,IBA,IBA,ISO,ISO,ISO,ISO IBA,NAS,NAS,NAS,NAS,NAS,IDA IMP ISO IBA,IDA IMP IGI ISO IBA IC,IDA IGI IBA,IDA ISO IBA,IDA,IMP,IMP,IMP,IDA,IMP ISO,ISS	Adcy8,Adcy9,Ak4,Cacnb4,Cbfa2t3,Col6a1,Dpys,Eno2,Gpd1,Gucy2c,Hkdc1,Idh3b,Idh3g,Map2k1,Mdh1,Ndufa13,Ndufa3,Ndufa5,Ndufb3,Ndufs5,Pfkl,Pfkm,Pgk1,Pkm,Rbks,Rora,Slc25a25,Slc4a4,Src,Stat3,Zbtb7a	L2-3_Increasing
query_1	FALSE	0.698129	235	881	22	0.0249716	0.093617	GO:0030111	GO:BP	regulation of Wnt signaling pathway	0.156064	21165	6648	GO:0009966;GO:0016055	IDA IGI IBA,IMP,IDA,IBA,IMP,ISS IBA,IMP IGI,IDA IGI,IMP,IPI ISS,IMP,IBA,IMP,ISO,IDA IMP,IGI,ISS IBA,IBA,IMP,IBA,IDA IGI,IDA	Ankrd6,Ccn4,Cthrc1,Dkk3,Egr1,Fam53b,Fgf9,Frzb,Kpna1,Lrrk2,Nlk,Nphp4,Rbpj,Smad3,Sox9,Src,Sulf1,Tle4,Tmem132a,Tmem198,Yap1,Zfp703	L2-3_Increasing
query_1	FALSE	0.710148	1633	881	96	0.108967	0.0587875	GO:0042592	GO:BP	homeostatic process	0.148651	21165	10159	GO:0008150	IMP ISS ISO,IMP IGI,IMP ISS ISO,ISO,IDA ISO IBA,IBA,IBA,IMP,IDA IMP IGI,IMP,ISO IBA,ISO,IC,IMP IBA,IMP,IMP,IMP,IDA IMP,IMP,ISO,ISS,IMP,ISO,IMP,IMP,IMP,IDA IMP,IDA IMP,ISO,IMP,IMP,IMP ISO,IMP IBA,IDA,TAS,IMP,IDA IMP IGI ISS ISO IBA,IMP,IMP,ISS,IDA IMP,IMP,IBA,IMP IGI,ISO,IDA IMP IBA,IDA IMP IBA,IMP,IMP,IMP,IGI,IMP,ISO,IMP,IMP,IMP,ISO,IBA TAS,IBA,IGI,IMP,IMP,IDA ISO,ISO,IMP,IMP,IMP,IMP,IMP IBA,IMP …	Adcy8,Adrb3,Aldh1a1,Atf1,Atp1a1,Atp2b3,Atp2c2,B2m,Bcl2,Cacna1a,Calb1,Camk2n1,Car4,Car7,Cckbr,Ccn4,Cd7,Cebpa,Cebpg,Ckb,Cln5,Col6a1,Crh,Crispld1,Dock10,Egr1,Fkbp1a,Fosl2,Fxyd1,Gaa,Gcnt4,Gpr3,Hkdc1,Il1b,Itgav,Itgb6,Itpr1,Jph3,Kat7,Kcna1,Kcnb1,Kdm3a,Lipg,Map1a,Map2k1,Mt1,Mt3,Napepld,Ncor2,Nfe2l1,Nova1,Nphp4,Npy1r,Pdk2,Pfkm,Pianp,Pla2g4a,Plcb1,Plcb4,Plcl1,Ppargc1b,Prickle1,Ptgs2,Ptk2,Ptk2b,Rasal2,Rbpj…	L2-3_Increasing
query_1	FALSE	0.713497	174	881	18	0.0204313	0.103448	GO:0031345	GO:BP	negative regulation of cell projection organization	0.146608	21165	7097	GO:0030030;GO:0031344;GO:0051129	IGI,IDA,IMP,IMP,ISO,ISO,ISS,IDA,IMP IBA,ISS ISO,IMP,ISO,IMP IGI,IDA IMP ISO,IMP,IDA,IDA IMP,ISS	B2m,Efna1,Fat3,Fstl4,Il15ra,Lrrk2,Mt3,Ngef,Odf2l,Prag1,Ptk2,Rab3ip,Rnf6,Rtn4r,Rtn4rl1,Spry2,Tnr,Yap1	L2-3_Increasing
query_1	FALSE	0.724457	1230	881	76	0.0862656	0.0617886	GO:0016192	GO:BP	vesicle-mediated transport	0.139987	21165	5143	GO:0006810;GO:0009987	ISS ISO,IMP,IDA IMP IBA,IMP IBA TAS NAS,IDA IMP ISS ISO,IDA IBA,ISO,EXP IDA IMP IEP,IGI IBA,IDA IMP,EXP IDA IMP,IDA IMP,IDA IMP,IDA IMP,IBA,ISS,IMP,ISO,ISS,ISS IBA,IBA,IDA IMP ISS ISO IBA,IDA ISS,ISS IBA,ISS IBA,ISO,IDA IMP,ISO,ISS,IDA IMP IEP ISO,IDA IMP IGI ISS NAS,ISS ISO,IDA IMP,ISS,IDA IBA,IBA,IDA IMP ISO TAS,TAS,IDA IBA,IBA,IDA IMP IGI IEP IBA,IDA IMP IEP ISO,ISO,IDA IMP IEP,IDA IMP ISO IBA…	Acap2,Actn4,Adgrb1,Ap1s1,Arc,Arr3,Atg14,Atp8a1,Bcap29,Bsn,Btbd8,Bves,Cacna1a,Cacnb4,Cacng2,Camk1d,Cap1,Cd302,Clu,Cnih4,Copg2,Dnm1,Elmo1,Exph5,Fcho1,Grin2a,Gsg1l,Hpca,Il15ra,Iqsec1,Itgav,Kcnb1,Kcnc3,Laptm4b,Ldlrad3,Llgl2,Lrrk2,Map2k1,Mapk8ip3,Myo1b,Napa,Nedd4l,Npy1r,Numb,Pacsin1,Pef1,Pla2g4a,Prickle1,Ptk2,Ptpn5,Rab3ip,Rab40b,Rasgrp1,Rhoq,Rimbp2,Rims3,Rph3a,Sdf4,Sec16b,Sh3bp1,Snap25,Sorl1,Src,Stard…	L2-3_Increasing
query_1	FALSE	0.735367	16	881	5	0.00567537	0.3125	GO:0061718	GO:BP	glucose catabolic process to pyruvate	0.133496	21165	15411	GO:0006007;GO:0006090	ISO,IBA,IDA IMP IGI IBA,IGI,IDA	Eno2,Pfkl,Pfkm,Pgk1,Pkm	L2-3_Increasing
query_1	FALSE	0.735367	16	881	5	0.00567537	0.3125	GO:0061621	GO:BP	canonical glycolysis	0.133496	21165	15373	GO:0006734;GO:0061620;GO:0061718	ISO,IBA,IDA IMP IGI IBA,IGI,IDA	Eno2,Pfkl,Pfkm,Pgk1,Pkm	L2-3_Increasing
query_1	FALSE	0.740422	236	881	22	0.0249716	0.0932203	GO:0048588	GO:BP	developmental cell growth	0.130521	21165	12692	GO:0016049;GO:0048468;GO:0048589	IDA IMP IGI ISO,ISO,IMP,ISO,IMP,IDA ISO IBA,IMP,IMP IGI,IMP,IGI,IMP,ISS,IGI,IDA IBA,IDA,IMP,ISO,IMP IGI,IDA,ISO,IMP,IDA IMP	Bdnf,Ccn4,Cobl,Cxcl12,Cyfip2,Dscam,Flrt1,Fstl4,Impact,Jade2,Mgll,Mt3,Nin,Nrn1,Olfm1,Prickle1,Rgs2,Rnf6,Rtn4r,Sorbs2,Sox9,Tnr	L2-3_Increasing
query_1	FALSE	0.743897	402	881	32	0.0363224	0.079602	GO:0005975	GO:BP	carbohydrate metabolic process	0.128487	21165	1848	GO:0044238	IMP,IDA,ISS,IMP,ISO IBA,IDA,IDA IBA,IMP ISS ISO IBA,IMP,IMP,IBA,ISO,ISO,TAS,ISS IBA,IDA ISS IBA,IMP,IMP,ISS IBA,IMP IBA,IDA IMP ISO IBA,IDA IMP IGI ISO IBA IC,IDA IGI IBA,IDA ISO IBA,IMP,IMP,IBA,IMP,IDA ISO,IBA,IMP,ISS	Akt2,Aldh1a1,Cbfa2t3,Col6a1,Eno2,Fcsk,Fuom,Gaa,Gabarapl1,Gpd1,Hkdc1,Man1c1,Mas1,Mdh1,Neu1,Neu2,Nfe2l1,Npy1r,Pdk1,Pdk2,Pfkl,Pfkm,Pgk1,Pkm,Rbp4,Rora,Siae,Slc4a4,Src,St8sia5,Stat3,Zbtb7a	L2-3_Increasing
query_1	FALSE	0.794034	618	881	44	0.0499432	0.0711974	GO:0034220	GO:BP	monoatomic ion transmembrane transport	0.100161	21165	8445	GO:0006811;GO:0055085	IBA,ISO IBA NAS,IBA,IGI,ISS IBA,ISS ISO,IDA IMP,IMP ISS,IBA,IBA,ISS ISO,IMP,ISS,TAS,IMP ISS ISO IBA,IMP,IDA ISO IBA,IDA IMP ISS ISO IBA,ISS IBA,ISO IBA NAS,IBA,IMP IBA,IDA ISS ISO IBA,ISO IBA,IDA ISS ISO IBA,IDA IBA,IBA,ISS,IBA NAS,IBA,IMP,ISO,ISS,IDA IMP,ISO IBA,IDA IBA,IMP,IDA IMP IBA,IMP ISS IBA,IMP,IBA,ISS,IMP IGI,IMP	Ano3,Atp1a1,Atp2c2,Bcl2,Cacna1a,Cacnb2,Fkbp1a,Fxyd1,Gabra2,Gabrd,Grin2a,Homer1,Hpca,Itgav,Itpr1,Jph3,Kcna1,Kcnb1,Kcnc3,Kcnd3,Kcnh4,Kcnip3,Kcnj11,Kcnj2,Kcnk1,Kcns2,Kcnv1,Nedd4l,Plcb1,Plcb4,Ptk2b,Rgs7,Scn1b,Scn4b,Slc24a2,Slc24a4,Slc25a25,Slc30a4,Slc39a10,Slc4a10,Slc6a17,Tesc,Tmc1,Tmem94	L2-3_Increasing
query_1	FALSE	0.797688	206	881	20	0.0227015	0.0970874	GO:0046434	GO:BP	organophosphate catabolic process	0.0981668	21165	11977	GO:0009056;GO:0019637	IDA IMP IBA,IDA IBA,ISS,IMP,IDA ISO,ISO IBA,IMP,IBA,IDA IMP ISO IBA,IDA IMP IGI ISO IBA IC,IDA IGI IBA,IDA ISO IBA,IMP ISS IBA,ISO,ISS,IMP,IDA,IMP,ISO,ISS	Abhd12,Abhd16a,Cbfa2t3,Col6a1,Dpys,Eno2,Gpd1,Hkdc1,Pfkl,Pfkm,Pgk1,Pkm,Pla2g4a,Plcb1,Plpp6,Slc4a4,Src,Stat3,Synj2,Zbtb7a	L2-3_Increasing
query_1	FALSE	0.797688	206	881	20	0.0227015	0.0970874	GO:0009144	GO:BP	purine nucleoside triphosphate metabolic process	0.0981668	21165	3297	GO:0009141	ISS,IMP,ISO IBA,IMP,IBA,ISO,NAS,NAS,NAS,NAS,NAS,IDA IMP ISO IBA,IDA IMP IGI ISO IBA IC,IDA IGI IBA,IDA ISO IBA,IMP,IMP,IDA,IMP ISO,ISS	Cbfa2t3,Col6a1,Eno2,Gpd1,Hkdc1,Map2k1,Ndufa13,Ndufa3,Ndufa5,Ndufb3,Ndufs5,Pfkl,Pfkm,Pgk1,Pkm,Slc25a25,Slc4a4,Src,Stat3,Zbtb7a	L2-3_Increasing
query_1	FALSE	0.818228	787	881	53	0.0601589	0.0673443	GO:1901135	GO:BP	carbohydrate derivative metabolic process	0.0871257	21165	20969	GO:0008152	ISO IBA,IDA ISO,IBA,ISS,IDA ISS IBA,IMP IGI ISS ISO IBA,IMP,ISS,IMP,ISS,IMP,IMP,ISS,IDA ISO,ISO IBA,IDA IBA,IBA,ISS IBA,IDA IBA,ISS IBA,IMP ISO IBA,IBA,ISS IBA,IBA,ISO,ISO,ISO,NAS,NAS,NAS,NAS,NAS,IBA,IDA ISS IBA,IMP,ISS IBA TAS,IDA IMP ISS ISO IBA,IDA IMP IGI ISO IBA IC,IDA IGI ISO IBA,IDA ISO IBA,IDA,IMP,IMP,ISO,IMP,IDA,IBA,ISS ISO IBA,IMP ISO,IMP IBA,ISS,ISO,ISS	Adcy8,Adcy9,Ak4,Aldh1a1,Aoah,B4galnt1,Bcl2,Bmpr1b,Cacnb4,Cbfa2t3,Col6a1,Crem,Derl3,Dpys,Eno2,Fbxo2,Fbxo27,Fcsk,Fn3k,Galnt11,Gpd1,Gucy2c,Hkdc1,Itm2c,Man1c1,Map2k1,Mdh1,Ndufa13,Ndufa3,Ndufa5,Ndufb3,Ndufs5,Neu1,Neu2,Nfe2l1,Npl,Pfkl,Pfkm,Pgk1,Pkm,Rbks,Rora,Slc25a25,Slc4a10,Slc4a4,Src,St3gal5,St8sia5,Stat3,Sulf1,Tnfaip6,Uxs1,Zbtb7a	L2-3_Increasing
query_1	FALSE	0.818422	55	881	9	0.0102157	0.163636	GO:0048041	GO:BP	focal adhesion assembly	0.0870229	21165	12315	GO:0007044;GO:0007160	IMP,IMP,NAS,ISS,ISO,IMP,ISS,ISO,ISO	Bcl2,Coro2b,Itgav,Ppm1f,Ptk2b,Rhpn1,Slk,Smad3,Src	L2-3_Increasing
query_1	FALSE	0.819832	510	881	38	0.0431328	0.0745098	GO:0072657	GO:BP	protein localization to membrane	0.0862751	21165	17244	GO:0008104;GO:0051668	IMP IGI,ISS,IMP,IMP,IDA IMP,IMP,ISS ISO,IDA IMP ISO,IDA,ISS,IMP,IDA,IMP IGI ISO,ISO,IMP,ISS ISO,IDA,ISO,IDA IMP,IMP,ISO,ISO,ISO,IDA IMP,IMP ISO,IDA,IMP,ISS ISO IBA,IMP ISS ISO IBA,IBA,IGI,IDA,IDA,ISS IBA,ISS,IMP,IBA,IMP	Akt2,Ar,Arl6ip5,Atp2c2,C1ql3,Cacna1a,Cacnb2,Cacng2,Cyp46a1,Dusp18,Etv5,Gpr158,Grin2a,Hpca,Jsrp1,Kcnb1,Kcnip3,Kcnj11,Lgi1,Mal,Map2k1,Nptx1,Nptx2,Nrxn3,Pacsin1,Rhoq,Rilpl1,Sec62,Sec63,Sgtb,Sorbs2,Sorl1,Sytl2,Tesc,Tnfaip6,Ypel4,Zdhhc1,Zdhhc5	L2-3_Increasing
query_1	FALSE	0.820303	222	881	21	0.0238365	0.0945946	GO:0010038	GO:BP	response to metal ion	0.0860256	21165	3832	GO:0042221	ISS ISO,IMP,IDA,IMP IBA,IDA,ISO,ISS,ISS,IDA,IMP,ISO,IMP,IDA IGI IBA,IMP IBA,IMP,ISO,ISO,IBA,TAS,ISO,ISS	Adcy8,B2m,Cebpa,Cpne6,Fosb,Grin2a,Hpca,Itpka,Junb,Kcna1,Kcnb1,Kcnip3,Mt1,Mt3,Nfe2l1,Nptx1,Pla2g4a,Slc30a4,Tfrc,Tnnc1,Tnnt2	L2-3_Increasing
query_1	FALSE	0.820303	222	881	21	0.0238365	0.0945946	GO:0009141	GO:BP	nucleoside triphosphate metabolic process	0.0860256	21165	3294	GO:0006753	IBA,ISS,IMP,ISO IBA,IMP,IBA,ISO,NAS,NAS,NAS,NAS,NAS,IDA IMP ISO IBA,IDA IMP IGI ISO IBA IC,IDA IGI IBA,IDA ISO IBA,IMP,IMP,IDA,IMP ISO,ISS	Ak4,Cbfa2t3,Col6a1,Eno2,Gpd1,Hkdc1,Map2k1,Ndufa13,Ndufa3,Ndufa5,Ndufb3,Ndufs5,Pfkl,Pfkm,Pgk1,Pkm,Slc25a25,Slc4a4,Src,Stat3,Zbtb7a	L2-3_Increasing
query_1	FALSE	0.830473	79	881	11	0.0124858	0.139241	GO:0060042	GO:BP	retina morphogenesis in camera-type eye	0.0806742	21165	14098	GO:0009653;GO:0048593;GO:0060041	IEP,IMP,IMP ISS,IGI,IGI,IMP,IMP,IGI,IMP,IMP,IMP	Calb1,Dio3,Dscam,Fat3,Fjx1,Megf11,Rbp4,Sox9,Stat3,Thrb,Zhx2	L2-3_Increasing
query_1	FALSE	0.846505	405	881	32	0.0363224	0.0790123	GO:0045937	GO:BP	positive regulation of phosphate metabolic process	0.0723703	21165	11569	GO:0006796;GO:0010562;GO:0019220	ISS,ISO,ISS,IDA,IGI,IMP ISO,IBA,ISO,ISS,ISO,ISO,ISS,ISS,ISO,ISO,IMP,ISS,ISO,IDA,ISO,ISS,IMP,IMP,IMP,ISS,ISS,ISO,IMP,IDA,IDA IGI ISO,ISO,IDA	Adcy8,Akt2,Ar,Atg14,Bcl2,Bdnf,Btbd10,Cck,Ccnd1,Cd6,Crh,Ddrgk1,Dscam,Fbh1,Gfra1,Gpd1,Il34,Map2k1,Mapk8ip3,Mas1,Mt3,Ppargc1b,Psrc1,Ptgs2,Ptk2,Ptk2b,Ptpn5,Slc4a4,Sox9,Src,Stat3,Thpo	L2-3_Increasing
query_1	FALSE	0.846505	405	881	32	0.0363224	0.0790123	GO:0010562	GO:BP	positive regulation of phosphorus metabolic process	0.0723703	21165	4198	GO:0006793;GO:0009893;GO:0051174	ISS,ISO,ISS,IDA,IGI,IMP ISO,IBA,ISO,ISS,ISO,ISO,ISS,ISS,ISO,ISO,IMP,ISS,ISO,IDA,ISO,ISS,IMP,IMP,IMP,ISS,ISS,ISO,IMP,IDA,IDA IGI ISO,ISO,IDA	Adcy8,Akt2,Ar,Atg14,Bcl2,Bdnf,Btbd10,Cck,Ccnd1,Cd6,Crh,Ddrgk1,Dscam,Fbh1,Gfra1,Gpd1,Il34,Map2k1,Mapk8ip3,Mas1,Mt3,Ppargc1b,Psrc1,Ptgs2,Ptk2,Ptk2b,Ptpn5,Slc4a4,Sox9,Src,Stat3,Thpo	L2-3_Increasing
query_1	FALSE	0.849321	207	881	20	0.0227015	0.0966184	GO:0035264	GO:BP	multicellular organism growth	0.0709281	21165	8863	GO:0032501;GO:0048589	IGI,IGI,IMP,IMP,IDA IMP,IGI,IMP,IMP,IMP,IMP,IGI,IMP,IMP,IGI,IMP,IMP,IMP,IMP,IMP IGI,IMP	Adrb3,Ar,Bcl2,Dio3,Fosl2,Heg1,Llgl2,Npy1r,Plag1,Prickle1,Rarb,Rasal2,Sik3,Slc25a25,Slc4a10,Slitrk1,Sp2,Stat3,Stat5b,Vps13a	L2-3_Increasing
query_1	FALSE	0.854902	67	881	10	0.0113507	0.149254	GO:0017156	GO:BP	calcium-ion regulated exocytosis	0.0680835	21165	5261	GO:0045055	IDA IMP,ISS ISO,ISS ISO IBA,IBA,ISO IBA,IDA IMP IEP ISO,IMP,IBA,IBA,IBA	Cacna1a,Kcnb1,Rims3,Rph3a,Sdf4,Snap25,Syn2,Syt12,Syt13,Syt17	L2-3_Increasing
query_1	FALSE	0.857752	287	881	25	0.0283768	0.087108	GO:0043523	GO:BP	regulation of neuron apoptotic process	0.0666385	21165	10655	GO:0042981;GO:0051402	IDA IMP ISO,IDA IMP ISO IBA,IMP,IMP,ISO,ISO,ISO,ISO,IMP,TAS,IMP,ISO,ISS ISO,IDA,ISO,IDA,IDA,IMP ISO,IMP,IGI,ISS ISO,ISO,IMP,IGI,ISS	Bcl2,Bdnf,Cacna1a,Ccnd1,Cdc34,Clu,Egr1,Epor,Faim2,Hsph1,Hyou1,Il1b,Kcnb1,Kcnip3,Map3k11,Mt1,Mt3,Nr4a2,Oxr1,Pcdhgc5,Ptk2b,Ptpn5,Six4,Tyro3,Wfs1	L2-3_Increasing
query_1	FALSE	0.881161	255	881	23	0.0261067	0.0901961	GO:0031400	GO:BP	negative regulation of protein modification process	0.0549445	21165	7117	GO:0031399;GO:0036211;GO:0051248	IMP,IDA,ISO,ISS,ISS,IMP,ISS,IDA IBA,IDA,IDA,IDA,IMP,ISO,IGI,IDA,ISS,IMP,IMP,IDA,IDA,ISS,ISS,ISS	Adgrb1,Atg14,Ccnb1,Cep85,Fxyd1,Gadd45a,Heg1,Hhatl,Hmg20b,Il1b,Impact,Lrrk2,Mas1,Nck1,Oxr1,Ppm1f,Rgs14,Rgs2,Spred1,Spred2,Spry2,Tppp,Zfyve28	L2-3_Increasing
query_1	FALSE	0.905671	1461	881	87	0.0987514	0.0595483	GO:0044281	GO:BP	small molecule metabolic process	0.0430297	21165	10850	GO:0008152	IBA,IBA,ISO IBA,IDA ISO,ISS IBA,ISS IBA,IMP,IDA IMP IGI ISO,IDA IMP ISS ISO IBA,ISO IBA,ISS,IMP,IMP,IBA,IBA,IBA,ISS,IDA IMP,IDA IMP IBA,IMP,ISO,IDA ISS IBA,IDA IMP IBA,IDA ISS ISO IBA,IMP,ISO IBA,IMP ISS,ISS IBA,IDA IBA,IMP ISO,IBA,IBA,ISO IBA,ISS ISO IBA,IGI ISS IBA,IMP IBA,IBA,ISO,ISO,ISO,IBA,ISO,ISO IBA TAS,IDA ISS IBA,IMP,ISO,IDA IMP IBA,NAS,NAS,NAS,NAS,NAS,IMP,ISS IBA TAS,IMP,ISO,IDA IMP IGI…	Acad10,Acad12,Adcy8,Adcy9,Adi1,Ak4,Akt2,Aldh1a1,Alox12b,Amacr,Aoah,Cacna1a,Cacnb4,Car10,Car4,Car7,Cbfa2t3,Cebpa,Clybl,Col6a1,Cygb,Cyp46a1,Daglb,Dpys,Egr1,Eno2,Fahd1,Fcsk,Fuom,Gpd1,Gucy2c,Hkdc1,Idh3b,Idh3g,Insig2,Itpka,Lipg,Man1c1,Map2k1,Mas1,Mcee,Mcfd2,Mdh1,Me3,Mgll,Mmaa,Napepld,Ndufa13,Ndufa3,Ndufa5,Ndufb3,Ndufs5,Nfe2l1,Npl,Npy1r,Ogdhl,Pank1,Pdk1,Pdk2,Pdxk,Pfkl,Pfkm,Pgk1,Pkm,Pla2g4a,Plcb1,Ppip5k…	L2-3_Increasing
query_1	FALSE	0.917401	25	881	6	0.00681044	0.24	GO:0010765	GO:BP	positive regulation of sodium ion transport	0.0374408	21165	4369	GO:0002028;GO:0006814;GO:0043270	ISO,IMP ISS,IGI,NAS,ISS,ISS	Akt2,Fxyd1,Nedd4l,Plcb1,Scn1b,Tesc	L2-3_Increasing
query_1	FALSE	0.932441	586	881	42	0.0476731	0.0716724	GO:0051668	GO:BP	localization within membrane	0.0303789	21165	13690	GO:0051641	ISS ISO,IMP IGI,ISS,IMP,IMP,IMP,IDA IMP,IMP,ISS ISO,IDA IMP ISO IBA,IDA,ISS,IMP,IDA,IMP IGI ISO,ISO,IMP,ISS ISO,IDA,ISO,IDA IMP,IBA,IMP,ISO,ISO,ISO,IDA IMP,IMP ISO,IDA,IMP,ISS ISO IBA,IMP ISS ISO IBA,IBA,IGI,IDA ISS,ISS ISO,IDA,ISS IBA,ISS,IMP,IBA,IMP	Acap2,Akt2,Ar,Arl6ip5,Atp2c2,Bves,C1ql3,Cacna1a,Cacnb2,Cacng2,Cyp46a1,Dusp18,Etv5,Gpr158,Grin2a,Hpca,Jsrp1,Kcnb1,Kcnip3,Kcnj11,Lgi1,Llgl2,Mal,Map2k1,Nptx1,Nptx2,Nrxn3,Pacsin1,Rhoq,Rilpl1,Sec62,Sec63,Sgtb,Sorbs2,Sorl1,Stx6,Sytl2,Tesc,Tnfaip6,Ypel4,Zdhhc1,Zdhhc5	L2-3_Increasing
query_1	FALSE	0.932842	240	881	22	0.0249716	0.0916667	GO:0090287	GO:BP	regulation of cellular response to growth factor stimulus	0.030192	21165	17935	GO:0048583;GO:0071363	IDA,NAS,IMP,IMP,IBA,IBA,NAS,IGI,ISS,ISS,IDA IBA,IMP,IMP,IDA,IMP,IDA,IDA,IDA IGI IBA,IDA IGI ISS IBA,ISS,ISS,IDA	Bmper,Brms1,Cyfip2,Fgf9,Fst,Fstl4,Ing2,Lrg1,Ltbp1,Mt3,Nbl1,Rbpj,Runx2,Smad3,Sorl1,Spred1,Spred2,Spry2,Sulf1,Tnfaip6,Zbtb7a,Zfp703	L2-3_Increasing
query_1	FALSE	0.93571	460	881	35	0.0397276	0.076087	GO:0090407	GO:BP	organophosphate biosynthetic process	0.0288585	21165	18037	GO:0009058;GO:0019637	ISS,ISO IBA,IDA ISO,ISS IBA,ISO,ISS ISO,IBA,ISS ISO IBA,IMP IBA,ISS IBA,ISO,IBA,ISS IBA,ISO,ISO,ISO,NAS,NAS,NAS,NAS,NAS,IDA IMP IGI IBA TAS,IMP,IMP,ISO IBA,ISO,IMP IBA,ISS IBA,IGI IBA,ISS IBA,IMP,IBA,IBA,ISO,ISO	Abca8b,Adcy8,Adcy9,Ak4,Atg14,Cds1,Ckb,Dgkb,Dgkz,Fcsk,Gpd1,Gucy2c,Itpka,Map2k1,Mas1,Mdh1,Ndufa13,Ndufa3,Ndufa5,Ndufb3,Ndufs5,Pank1,Pdk1,Pdk2,Pdxk,Pgk1,Pi4ka,Pip4k2c,Pip5k1b,Pisd,Pla2g4a,Ppip5k1,Socs3,Stat3,Uxs1	L2-3_Increasing
query_1	FALSE	0.939638	56	881	9	0.0102157	0.160714	GO:0014911	GO:BP	positive regulation of smooth muscle cell migration	0.0270392	21165	4763	GO:0014909;GO:0014910;GO:0030335	IMP,ISS ISO,ISO,ISO,ISO,ISO,ISO,ISO,ISO	Bcl2,Ccn4,Egr1,Fgf9,Pcsk5,Pgr,Ptk2,Src,Stat5b	L2-3_Increasing
query_1	FALSE	0.942508	93	881	12	0.0136209	0.129032	GO:0097061	GO:BP	dendritic spine organization	0.0257151	21165	18229	GO:0099173;GO:0106027	ISO,ISO,IMP IBA,IDA,ISO,ISS ISO,ISO,IGI,ISS ISO IBA,IDA,ISO,IMP	Arc,Baiap2,Dock10,Efna1,Grin2a,Homer1,Itpka,Lrrk2,Lzts3,Ngef,Rph3a,Wasl	L2-3_Increasing
query_1	FALSE	0.961672	1262	881	77	0.0874007	0.0610143	GO:0043933	GO:BP	protein-containing complex organization	0.0169728	21165	10766	GO:0016043	ISS ISO,ISS ISO,IMP,ISO,ISO IBA,IMP IBA,IBA,IBA,ISO,ISO,TAS,IBA,ISS,ISS,IMP IBA,IDA,IDA IBA,IBA,ISS,ISS,IMP ISS,ISS IBA,IBA,IBA,ISS ISO,IDA,ISS,ISS,IBA,IC,ISO,ISO IBA,IMP,ISO,IDA ISS,IDA IMP IGI IEP ISO IBA,IGI,ISS,ISS,ISS,ISS IBA,ISS IBA,IMP IBA,IMP,ISS IBA,ISO,ISS IBA,IBA,IBA,ISO,ISO,IBA,IDA,IBA,ISS,IDA IMP,IBA,ISO,ISO,ISS,ISO IBA,IMP,ISS,IMP ISS,ISS IBA,IDA IGI,ISS ISO IBA,IBA,ISO,IDA ISS IBA,…	Adcy8,Arc,Asb2,Atf1,Atg14,Atpaf1,B2m,Baiap2,Cck,Ccnb1,Cebpg,Chchd7,Clu,Clybl,Cobl,Col6a1,Cox17,Cox7a2,Cxcl12,Dnajb12,Dnm1,Fcho1,Gabarapl1,Hax1,Homer1,Itpr1,Kcnc3,Kcnj2,Lipg,Lrrk2,Lzts3,Map1a,Mbnl1,Mgp,Mical2,Napa,Nck1,Ndufa13,Ndufa3,Ndufa5,Ndufb3,Ndufs5,Nin,Nr4a1,Ogfod1,Pcsk5,Pef1,Pet100,Pih1d2,Pkm,Pom121,Prpf18,Psrc1,Ptges3l,Ptk2b,Rph3a,Sdhaf3,Sgtb,Slc24a2,Slc2a1,Snap25,Snu13,Sorl1,Sox9,Spty2d1,…	L2-3_Increasing
query_1	FALSE	0.981723	947	881	61	0.0692395	0.0644139	GO:0051130	GO:BP	positive regulation of cellular component organization	0.0080112	21165	13334	GO:0016043;GO:0048522;GO:0051128	IMP,IDA IMP,IDA IBA,ISO,IMP IGI,IDA,ISO IBA,IDA IMP IGI,IMP ISS,IDA,ISO,ISO,ISS,IDA,ISO,IMP ISO,ISO,IDA ISO IBA,ISO,IPI IGI,IDA,IDA,ISS,IMP ISO,ISO,ISO,ISO,IDA,IGI,ISO,IMP IGI,ISO,ISO,IGI,ISO,ISO IBA,ISO,ISO,IDA,IBA,ISS,ISO,IDA,ISO,ISS,ISO,ISO,IDA IMP,IGI,IDA ISS IBA,IDA IBA,ISO,IMP,ISS,IDA IGI,IDA IBA,ISO,ISS IBA,ISS ISO,IMP,IMP	Actn4,Adgrb1,Asap1,Atf1,Atmin,Atp8a1,Baiap2,Bdnf,Camk1d,Cbln2,Cck,Cdc34,Clu,Cobl,Cpeb1,Cxcl12,Dnm1,Dscam,Epor,Espn,Flrt1,Flrt2,Il15ra,Iqsec1,Itpka,Itpr1,Lrrk2,Lrtm1,Map2k1,Mylk3,Nck1,Nedd4l,Neu1,Nin,Numb,Pacsin1,Pcsk5,Pla2g4a,Plcb1,Plxnc1,Ppm1f,Psmc5,Psrc1,Ptk2,Ptk2b,Ptpn5,Rgs2,Rimbp2,Scn1b,Slitrk1,Slitrk2,Smad3,Sox9,Spag5,Src,Synpo,Tpm1,Tppp,Wasl,Zdhhc1,Zmynd10	L2-3_Increasing
query_1	FALSE	0.987273	241	881	22	0.0249716	0.0912863	GO:0045444	GO:BP	fat cell differentiation	0.00556282	21165	11215	GO:0030154	IGI,IDA,IDA,IMP,IDA IMP ISO,IMP,IMP,ISO,IDA,IDA,IMP,IMP,IMP,IDA,IDA,IDA,IMP,IDA,IMP,IEP,ISS,ISS	Adrb3,Ccn4,Ccnd1,Cds1,Cebpa,Egr2,Fosl2,Frzb,Jdp2,Lrg1,Medag,Napepld,Ncor2,Nr4a1,Nr4a2,Plcb1,Ptgs2,Rgs2,Rora,Sdf4,Zbtb16,Zbtb7a	L2-3_Increasing
query_1	FALSE	1	299	881	19	0.0215664	0.0635452	GO:0048562	GO:BP	embryonic organ morphogenesis	0	21165	12668	GO:0009887;GO:0048568;GO:0048598	IGI,IMP,IGI,IGI,IMP,IDA IGI,IGI,ISS,IGI,IMP,TAS,IBA,IGI,IGI,IGI,IMP,IMP IGI,IEP,IGI	Aldh1a1,Asb2,Cthrc1,Efna1,Fgf9,Frzb,Insig2,Mical2,Rarb,Rbp4,Rbpj,Rnf207,Runx2,Six4,Smad3,Sox9,Spry2,Tcap,Yap1	L2-3_Increasing
query_1	FALSE	1	11	881	2	0.00227015	0.181818	GO:0046834	GO:BP	lipid phosphorylation	0	21165	12224	GO:0016310;GO:0030258	ISS ISO IBA,IMP IBA	Dgkb,Dgkz	L2-3_Increasing
query_1	FALSE	1	36	881	3	0.00340522	0.0833333	GO:0046627	GO:BP	negative regulation of insulin receptor signaling pathway	0	21165	12099	GO:0008286;GO:0009968;GO:0046626;GO:1900077	IDA,ISS,IDA	Il1b,Pip4k2c,Socs3	L2-3_Increasing
query_1	FALSE	1	115	881	10	0.0113507	0.0869565	GO:0048565	GO:BP	digestive tract development	0	21165	12670	GO:0035295;GO:0055123	IMP,IMP,IEP,IMP,IMP,IMP,IGI,IMP,IDA,IDA	Bcl2,Cckbr,Cobl,Fgf9,Hrh2,Pcsk5,Smad3,Sox9,Src,Yap1	L2-3_Increasing
query_1	FALSE	1	11	881	1	0.00113507	0.0909091	GO:0046831	GO:BP	regulation of RNA export from nucleus	0	21165	12221	GO:0006405;GO:0032239;GO:0046822	ISS	Nsun2	L2-3_Increasing
query_1	FALSE	1	13	881	1	0.00113507	0.0769231	GO:0048570	GO:BP	notochord morphogenesis	0	21165	12674	GO:0030903;GO:0048562	IGI	Efna1	L2-3_Increasing
query_1	FALSE	1	503	881	29	0.0329171	0.0576541	GO:0048514	GO:BP	blood vessel morphogenesis	0	21165	12632	GO:0001568;GO:0035239	ISS ISO,IBA,IMP,IDA,IEP,IMP,TAS,IMP,IDA IMP TAS,IMP,IGI,IMP,IBA,IMP IBA,IMP,IDA IMP IGI,IMP,ISS,ISO,IMP,IMP ISO,IMP,ISS,IDA IBA,IDA IMP,IDA,ISS,IMP,IMP	Adgrb1,Bmper,Cxcl12,Efna1,Egfl7,Elk3,Epor,Fbln5,Fgf9,Gadd45a,Heg1,Il1b,Itgav,Jcad,Junb,Lrg1,Parva,Pkm,Ptgs2,Ptk2,Ptk2b,Rbpj,Rora,Scg2,Spred1,Stat3,Sulf1,Tmem215,Yap1	L2-3_Increasing
query_1	FALSE	1	64	881	5	0.00567537	0.078125	GO:0046626	GO:BP	regulation of insulin receptor signaling pathway	0	21165	12098	GO:0008286;GO:0009966	IDA,ISS,IDA,IDA IMP,ISO	Il1b,Pip4k2c,Socs3,Sorl1,Src	L2-3_Increasing
query_1	FALSE	1	168	881	12	0.0136209	0.0714286	GO:0046661	GO:BP	male sex differentiation	0	21165	12129	GO:0007275;GO:0007548	IBA,IMP IGI ISO IBA,IGI,ISO,IMP,IMP,IMP,IMP,IMP,IMP IGI IEP ISS,IMP IGI,IEP	Adam2,Ar,Bcl2,Ccnd1,Fgf9,Ing2,Rbp4,Rxfp2,Six4,Sox9,Stat5b,Tesc	L2-3_Increasing
query_1	FALSE	1	8	881	1	0.00113507	0.125	GO:0046078	GO:BP	dUMP metabolic process	0	21165	11693	GO:0009176;GO:0009219	IDA	Dpys	L2-3_Increasing
query_1	FALSE	1	30	881	4	0.00454029	0.133333	GO:0048668	GO:BP	collateral sprouting	0	21165	12759	GO:0007409;GO:0048588;GO:0060560	IDA IMP IGI,IMP,IMP IGI,IGI	Bdnf,Cobl,Fstl4,Nin	L2-3_Increasing
query_1	FALSE	1	476	881	32	0.0363224	0.0672269	GO:0048568	GO:BP	embryonic organ development	0	21165	12673	GO:0009790;GO:0048513	IGI,IMP,IGI,IEP,IGI,IGI,IMP,IDA IGI,IGI,TAS,IMP,IMP,IMP,ISS,IMP,IMP,IGI,IMP,IMP TAS,IBA,IGI,IGI,IGI,IMP,IMP IEP,IMP,IMP IGI,IEP,IMP,IMP,IGI,IMP	Aldh1a1,Asb2,Cebpa,Cobl,Cthrc1,Efna1,Fgf9,Frzb,Insig2,Itgav,Junb,Llgl2,Map2k1,Mical2,Pcsk5,Prickle1,Rarb,Rbp4,Rbpj,Rnf207,Runx2,Six4,Smad3,Socs3,Sox9,Sp2,Spry2,Tcap,Tmem94,Wnt2,Yap1,Zfpm1	L2-3_Increasing
query_1	FALSE	1	343	881	7	0.00794552	0.0204082	GO:0048515	GO:BP	spermatid differentiation	0	21165	12633	GO:0003006;GO:0007283;GO:0022412;GO:0030154	IBA,IMP IBA,IMP,IMP,IMP,IMP,IMP	Catspere2,Cfap65,Ing2,Kdm3a,Mei1,Nsun2,Tuba8	L2-3_Increasing
query_1	FALSE	1	6	881	1	0.00113507	0.166667	GO:0048549	GO:BP	positive regulation of pinocytosis	0	21165	12662	GO:0006907;GO:0045807;GO:0048548	IMP	Actn4	L2-3_Increasing
query_1	FALSE	1	54	881	4	0.00454029	0.0740741	GO:0046850	GO:BP	regulation of bone remodeling	0	21165	12235	GO:0034103;GO:0046849	TAS,IMP,ISO,IDA	Itgav,Ppargc1b,Src,Tfrc	L2-3_Increasing
query_1	FALSE	1	29	881	2	0.00227015	0.0689655	GO:0048566	GO:BP	embryonic digestive tract development	0	21165	12671	GO:0048565;GO:0048568	IMP,IMP	Fgf9,Pcsk5	L2-3_Increasing
query_1	FALSE	1	30	881	1	0.00113507	0.0333333	GO:0046825	GO:BP	regulation of protein export from nucleus	0	21165	12215	GO:0006611;GO:0033157;GO:0046822	ISS	Ptpn14	L2-3_Increasing
query_1	FALSE	1	21	881	2	0.00227015	0.0952381	GO:0046164	GO:BP	alcohol catabolic process	0	21165	11772	GO:0006066;GO:0044282	IDA ISS IBA,ISO	Cyp46a1,Synj2	L2-3_Increasing
query_1	FALSE	1	108	881	10	0.0113507	0.0925926	GO:0046620	GO:BP	regulation of organ growth	0	21165	12095	GO:0035265;GO:0048638;GO:0051239	ISO,ISO,IMP IGI TAS,IMP IGI,IGI,IMP,IMP,ISO,IMP,IDA	Ccn4,Ccnb1,Fgf9,Mapk11,Ptk2,Rbp4,Rbpj,Rgs2,Wnt2,Yap1	L2-3_Increasing
query_1	FALSE	1	27	881	2	0.00227015	0.0740741	GO:0048521	GO:BP	negative regulation of behavior	0	21165	12637	GO:0007610;GO:0050795;GO:0051241	ISO,ISO	Cck,Napepld	L2-3_Increasing
query_1	FALSE	1	48	881	1	0.00113507	0.0208333	GO:0048525	GO:BP	negative regulation of viral process	0	21165	12641	GO:0016032;GO:0048519;GO:0050792	IMP	Znfx1	L2-3_Increasing
query_1	FALSE	1	144	881	13	0.014756	0.0902778	GO:0046660	GO:BP	female sex differentiation	0	21165	12128	GO:0007275;GO:0007548	IMP,IMP,IMP,IEP,IMP,ISO,IMP,IGI,ISO,IGI ISO,IMP,IGI,IMP	Bcl2,Bmpr1b,Fst,Mir124a-1hg,Pgr,Pla2g4a,Rbp4,Schip1,Src,Stat5b,Tnfaip6,Tyro3,Vgf	L2-3_Increasing
query_1	FALSE	1	16	881	1	0.00113507	0.0625	GO:0048532	GO:BP	anatomical structure arrangement	0	21165	12646	GO:0009653;GO:0032502	IDA IMP IGI	Egr2	L2-3_Increasing
query_1	FALSE	1	45	881	1	0.00113507	0.0222222	GO:0046148	GO:BP	pigment biosynthetic process	0	21165	11756	GO:0042440	IBA	Tmem14a	L2-3_Increasing
query_1	FALSE	1	92	881	7	0.00794552	0.076087	GO:0046849	GO:BP	bone remodeling	0	21165	12234	GO:0048771	IMP,TAS,IMP,IMP,IMP ISO,IDA,ISS	Cthrc1,Itgav,Ppargc1b,Ptk2b,Src,Tfrc,Tpp1	L2-3_Increasing
query_1	FALSE	1	96	881	5	0.00567537	0.0520833	GO:0046165	GO:BP	alcohol biosynthetic process	0	21165	11773	GO:0006066;GO:0044283	IGI ISS IBA,IBA,ISO,IBA,ISO	Insig2,Itpka,Mas1,Ppip5k1,Sec14l2	L2-3_Increasing
query_1	FALSE	1	7	881	1	0.00113507	0.142857	GO:0046136	GO:BP	positive regulation of vitamin metabolic process	0	21165	11750	GO:0006766;GO:0030656;GO:0062013	IMP	Clybl	L2-3_Increasing
query_1	FALSE	1	110	881	5	0.00567537	0.0454545	GO:0048534	GO:BP	hematopoietic or lymphoid organ development	0	21165	12648	GO:0002520;GO:0048513	IMP IGI,IMP,IGI,IGI,IGI	Bcl2,Cacnb4,Map2k1,Six4,Stat5b	L2-3_Increasing
query_1	FALSE	1	8	881	1	0.00113507	0.125	GO:0046113	GO:BP	nucleobase catabolic process	0	21165	11727	GO:0009056;GO:0009112	ISS ISO IBA	Dpys	L2-3_Increasing
query_1	FALSE	1	43	881	2	0.00227015	0.0465116	GO:0048536	GO:BP	spleen development	0	21165	12650	GO:0048534	IMP IGI,IMP	Bcl2,Cacnb4	L2-3_Increasing
query_1	FALSE	1	11	881	3	0.00340522	0.272727	GO:0046166	GO:BP	glyceraldehyde-3-phosphate biosynthetic process	0	21165	11774	GO:0019682;GO:0046184;GO:0090407;GO:1901137	ISO,ISO,ISO	Gpd1,Mdh1,Pgk1	L2-3_Increasing
query_1	FALSE	1	60	881	4	0.00454029	0.0666667	GO:0046847	GO:BP	filopodium assembly	0	21165	12233	GO:0120031	IPI IGI,ISO,ISO,ISS ISO	Espn,Rab3ip,Sh3bp1,Wasl	L2-3_Increasing
query_1	FALSE	1	38	881	4	0.00454029	0.105263	GO:0046839	GO:BP	phospholipid dephosphorylation	0	21165	12227	GO:0016311;GO:0030258	IBA,IBA,IBA,ISO IBA	Mtmr12,Plpp6,Sgpp2,Synj2	L2-3_Increasing
query_1	FALSE	1	12	881	2	0.00227015	0.166667	GO:0048537	GO:BP	mucosa-associated lymphoid tissue development	0	21165	12651	GO:0009888;GO:0048534	IMP,IGI	Cacnb4,Stat5b	L2-3_Increasing
query_1	FALSE	1	49	881	4	0.00454029	0.0816327	GO:0048538	GO:BP	thymus development	0	21165	12652	GO:0048534;GO:0048732	IMP IGI,IMP,IGI,IGI	Bcl2,Cacnb4,Map2k1,Six4	L2-3_Increasing
query_1	FALSE	1	12	881	2	0.00227015	0.166667	GO:0046835	GO:BP	carbohydrate phosphorylation	0	21165	12225	GO:0005975;GO:0016310	IDA,IBA	Fcsk,Hkdc1	L2-3_Increasing
query_1	FALSE	1	53	881	6	0.00681044	0.113208	GO:0046622	GO:BP	positive regulation of organ growth	0	21165	12097	GO:0035265;GO:0046620;GO:0048639;GO:0051240	ISO,ISO,IMP IGI TAS,IMP,IMP,IDA	Ccn4,Ccnb1,Fgf9,Rbpj,Wnt2,Yap1	L2-3_Increasing
query_1	FALSE	1	7	881	1	0.00113507	0.142857	GO:0046079	GO:BP	dUMP catabolic process	0	21165	11694	GO:0009178;GO:0009223;GO:0046078	IDA	Dpys	L2-3_Increasing
query_1	FALSE	1	36	881	3	0.00340522	0.0833333	GO:0048520	GO:BP	positive regulation of behavior	0	21165	12636	GO:0007610;GO:0050795;GO:0051240	ISO,ISO,ISO	Cck,Cckbr,Crh	L2-3_Increasing
query_1	FALSE	1	11	881	2	0.00227015	0.181818	GO:0048541	GO:BP	Peyer's patch development	0	21165	12655	GO:0048537	IMP,IGI	Cacnb4,Stat5b	L2-3_Increasing
query_1	FALSE	1	38	881	4	0.00454029	0.105263	GO:0046621	GO:BP	negative regulation of organ growth	0	21165	12096	GO:0035265;GO:0046620;GO:0048640;GO:0051241	IMP,IGI,IMP,ISO	Mapk11,Ptk2,Rbp4,Rgs2	L2-3_Increasing
query_1	FALSE	1	49	881	2	0.00227015	0.0408163	GO:0048546	GO:BP	digestive tract morphogenesis	0	21165	12660	GO:0035239;GO:0048565	IMP,IGI	Bcl2,Smad3	L2-3_Increasing
query_1	FALSE	1	7	881	1	0.00113507	0.142857	GO:0048548	GO:BP	regulation of pinocytosis	0	21165	12661	GO:0006907;GO:0030100	IMP	Actn4	L2-3_Increasing
query_1	FALSE	1	293	881	12	0.0136209	0.0409556	GO:0046651	GO:BP	lymphocyte proliferation	0	21165	12122	GO:0032943;GO:0046649	ISO,ISS,IMP,IMP,IMP,IDA,ISO IBA,IMP,IDA IMP,IMP IGI,IDA,IDA	Bcl2,Cd6,Cxcl12,Fkbp1a,Fosl2,Il12a,Il1b,Slc39a10,Slfn2,Stat5b,Tfrc,Tnfrsf9	L2-3_Increasing
query_1	FALSE	1	196	881	15	0.0170261	0.0765306	GO:0048545	GO:BP	response to steroid hormone	0	21165	12659	GO:0009725;GO:0033993	IDA IMP ISO IBA,IDA IMP,ISO,ISS,IDA,IDA,ISO,ISO,IMP,IDA IBA,ISS,ISS,IMP ISO IBA,ISS,ISS	Ar,Bcl2,Bdnf,Ddrgk1,Fosl2,Gpr83,Map2k1,Pappa,Per1,Pgr,Ppargc1b,Rnf6,Src,Wbp2,Zbtb7a	L2-3_Increasing
query_1	FALSE	1	83	881	3	0.00340522	0.0361446	GO:0048663	GO:BP	neuron fate commitment	0	21165	12754	GO:0030182;GO:0045165	IDA IMP IBA,IMP,IMP	Epop,Rbpj,Sox9	L2-3_Increasing
query_1	FALSE	1	22	881	2	0.00227015	0.0909091	GO:0046628	GO:BP	positive regulation of insulin receptor signaling pathway	0	21165	12100	GO:0008286;GO:0009967;GO:0046626;GO:1900078	IDA IMP,ISO	Sorl1,Src	L2-3_Increasing
query_1	FALSE	1	30	881	1	0.00113507	0.0333333	GO:0045987	GO:BP	positive regulation of smooth muscle contraction	0	21165	11617	GO:0006939;GO:0006940;GO:0045933	ISO	Ptgs2	L2-3_Increasing
query_1	FALSE	1	37	881	1	0.00113507	0.027027	GO:0048665	GO:BP	neuron fate specification	0	21165	12756	GO:0001708;GO:0048663	IMP	Sox9	L2-3_Increasing
query_1	FALSE	1	46	881	4	0.00454029	0.0869565	GO:0048634	GO:BP	regulation of muscle organ development	0	21165	12726	GO:0007517;GO:0050793	IMP,ISO,IDA,ISO	Bcl2,Bdnf,Smad3,Usp2	L2-3_Increasing
query_1	FALSE	1	14	881	2	0.00227015	0.142857	GO:0048635	GO:BP	negative regulation of muscle organ development	0	21165	12727	GO:0007517;GO:0048634;GO:0051093;GO:0051241	ISO,ISO	Bdnf,Usp2	L2-3_Increasing
query_1	FALSE	1	26	881	2	0.00227015	0.0769231	GO:0048636	GO:BP	positive regulation of muscle organ development	0	21165	12728	GO:0007517;GO:0048634;GO:0051094;GO:0051240	IMP,ISO	Bcl2,Usp2	L2-3_Increasing
query_1	FALSE	1	9	881	3	0.00340522	0.333333	GO:0046666	GO:BP	retinal cell programmed cell death	0	21165	12134	GO:0010623;GO:0048592	IMP,IDA,IMP	Bcl2,Bdnf,Tmem215	L2-3_Increasing
query_1	FALSE	1	27	881	2	0.00227015	0.0740741	GO:0046686	GO:BP	response to cadmium ion	0	21165	12152	GO:0010038	IBA,IMP IBA	Mt1,Mt3	L2-3_Increasing
query_1	FALSE	1	15	881	3	0.00340522	0.2	GO:0045986	GO:BP	negative regulation of smooth muscle contraction	0	21165	11616	GO:0006939;GO:0006940;GO:0045932	ISO,ISO,IMP	Adra2c,Ptgs2,Rgs2	L2-3_Increasing
query_1	FALSE	1	176	881	13	0.014756	0.0738636	GO:0048639	GO:BP	positive regulation of developmental growth	0	21165	12730	GO:0045927;GO:0048589;GO:0048638;GO:0051094	IMP,IDA IMP,ISO,ISO,ISO,IMP,IDA ISO IBA,IMP IGI TAS,IMP,IMP,IMP IGI,IMP,IDA	Bcl2,Bdnf,Ccn4,Ccnb1,Cxcl12,Dio3,Dscam,Fgf9,Plcb1,Rbpj,Stat5b,Wnt2,Yap1	L2-3_Increasing
query_1	FALSE	1	98	881	10	0.0113507	0.102041	GO:0048640	GO:BP	negative regulation of developmental growth	0	21165	12731	GO:0045926;GO:0048589;GO:0048638;GO:0051093	IGI,IMP,IMP,ISS,IGI,IMP,ISO,IMP IGI,IDA,IDA IMP	Adrb3,Fstl4,Mapk11,Mt3,Ptk2,Rbp4,Rgs2,Rnf6,Rtn4r,Tnr	L2-3_Increasing
query_1	FALSE	1	29	881	2	0.00227015	0.0689655	GO:0048641	GO:BP	regulation of skeletal muscle tissue development	0	21165	12732	GO:0007519;GO:0016202	IMP,ISO	Bcl2,Usp2	L2-3_Increasing
query_1	FALSE	1	3	881	1	0.00113507	0.333333	GO:0046684	GO:BP	response to pyrethroid	0	21165	12150	GO:0017085	ISO	Scn1b	L2-3_Increasing
query_1	FALSE	1	5	881	1	0.00113507	0.2	GO:0048642	GO:BP	negative regulation of skeletal muscle tissue development	0	21165	12733	GO:0007519;GO:0045843;GO:0048641	ISO	Usp2	L2-3_Increasing
query_1	FALSE	1	23	881	2	0.00227015	0.0869565	GO:0048643	GO:BP	positive regulation of skeletal muscle tissue development	0	21165	12734	GO:0007519;GO:0045844;GO:0048641	IMP,ISO	Bcl2,Usp2	L2-3_Increasing
query_1	FALSE	1	75	881	6	0.00681044	0.08	GO:0046683	GO:BP	response to organophosphorus	0	21165	12149	GO:0042221	IDA,ISO,IDA IMP,ISO,ISO,IDA	Gpd1,Hsp90b1,Il1b,Itpr1,Kcnj11,Per1	L2-3_Increasing
query_1	FALSE	1	78	881	10	0.0113507	0.128205	GO:0048644	GO:BP	muscle organ morphogenesis	0	21165	12735	GO:0007517;GO:0009887	TAS,IMP,IGI,IMP,IBA,IMP,IMP,IMP,IMP,IMP	Epor,Fkbp1a,Heg1,Rbpj,Tcap,Tnnt2,Tpm1,Wnt2,Xirp2,Zfpm1	L2-3_Increasing
query_1	FALSE	1	101	881	2	0.00227015	0.019802	GO:0046634	GO:BP	regulation of alpha-beta T cell activation	0	21165	12106	GO:0046631;GO:0050863	TAS,IMP	Hsph1,Zbtb16	L2-3_Increasing
query_1	FALSE	1	7	881	3	0.00340522	0.428571	GO:0046668	GO:BP	regulation of retinal cell programmed cell death	0	21165	12136	GO:0043067;GO:0046666;GO:0050793	IMP,IDA,IMP	Bcl2,Bdnf,Tmem215	L2-3_Increasing
query_1	FALSE	1	12	881	1	0.00113507	0.0833333	GO:0046645	GO:BP	positive regulation of gamma-delta T cell activation	0	21165	12117	GO:0046629;GO:0046643;GO:0050870	IGI	Stat5b	L2-3_Increasing
query_1	FALSE	1	31	881	5	0.00567537	0.16129	GO:0045981	GO:BP	positive regulation of nucleotide metabolic process	0	21165	11611	GO:0006140;GO:0009117;GO:0045935;GO:0045937;GO:0062013	IMP,ISO,IMP,IDA,ISO	Gpd1,Map2k1,Slc4a4,Src,Stat3	L2-3_Increasing
query_1	FALSE	1	15	881	2	0.00227015	0.133333	GO:0046643	GO:BP	regulation of gamma-delta T cell activation	0	21165	12115	GO:0046629;GO:0050863	IDA,IGI	Egr3,Stat5b	L2-3_Increasing
query_1	FALSE	1	48	881	1	0.00113507	0.0208333	GO:0046638	GO:BP	positive regulation of alpha-beta T cell differentiation	0	21165	12110	GO:0045582;GO:0046632;GO:0046635;GO:0046637	IMP	Zbtb16	L2-3_Increasing
query_1	FALSE	1	90	881	8	0.00908059	0.0888889	GO:0048661	GO:BP	positive regulation of smooth muscle cell proliferation	0	21165	12752	GO:0008284;GO:0048659;GO:0048660	ISS ISO,ISO,ISO,ISO,ISO,ISO,ISO,ISS	Ccn4,Egr1,Fgf9,Ptgs2,Ptk2,Src,Stat5b,Sulf1	L2-3_Increasing
query_1	FALSE	1	12	881	2	0.00227015	0.166667	GO:0045989	GO:BP	positive regulation of striated muscle contraction	0	21165	11619	GO:0006941;GO:0006942;GO:0045933	IMP,IMP	Atp1a1,Rgs2	L2-3_Increasing
query_1	FALSE	1	68	881	1	0.00113507	0.0147059	GO:0046637	GO:BP	regulation of alpha-beta T cell differentiation	0	21165	12109	GO:0045580;GO:0046632;GO:0046634	IMP	Zbtb16	L2-3_Increasing
query_1	FALSE	1	66	881	2	0.00227015	0.030303	GO:0046635	GO:BP	positive regulation of alpha-beta T cell activation	0	21165	12107	GO:0046631;GO:0046634;GO:0050870	TAS,IMP	Hsph1,Zbtb16	L2-3_Increasing
query_1	FALSE	1	153	881	9	0.0102157	0.0588235	GO:0048659	GO:BP	smooth muscle cell proliferation	0	21165	12750	GO:0033002	ISS ISO,ISO,ISO,ISO,ISO,ISO,ISO,ISS,ISS	Ccn4,Egr1,Fgf9,Ptgs2,Ptk2,Src,Stat5b,Sulf1,Xrcc5	L2-3_Increasing
query_1	FALSE	1	3	881	2	0.00227015	0.666667	GO:0046671	GO:BP	negative regulation of retinal cell programmed cell death	0	21165	12139	GO:0043069;GO:0046666;GO:0046668;GO:0051093	IMP,IMP	Bcl2,Tmem215	L2-3_Increasing
query_1	FALSE	1	58	881	3	0.00340522	0.0517241	GO:0046676	GO:BP	negative regulation of insulin secretion	0	21165	12142	GO:0030073;GO:0050709;GO:0050796;GO:0090278	IMP,IMP,IDA	Kcnb1,Kcnj11,Pfkl	L2-3_Increasing
query_1	FALSE	1	30	881	3	0.00340522	0.1	GO:0046677	GO:BP	response to antibiotic	0	21165	12143	GO:0042221	ISS,IMP,IDA	Dusp18,Kat7,Pla2g4a	L2-3_Increasing
query_1	FALSE	1	64	881	6	0.00681044	0.09375	GO:0048645	GO:BP	animal organ formation	0	21165	12736	GO:0009887;GO:0048646	IMP IGI,IGI,IMP ISO,IMP IGI TAS,IDA,IGI	Ar,Map2k1,Rbm20,Rbpj,Sulf1,Wnt2	L2-3_Increasing
query_1	FALSE	1	144	881	9	0.0102157	0.0625	GO:0048660	GO:BP	regulation of smooth muscle cell proliferation	0	21165	12751	GO:0042127;GO:0048659	ISS ISO,ISO,ISO,ISO,ISO,ISO,ISO,ISS,ISS	Ccn4,Egr1,Fgf9,Ptgs2,Ptk2,Src,Stat5b,Sulf1,Xrcc5	L2-3_Increasing
query_1	FALSE	1	7	881	1	0.00113507	0.142857	GO:0046074	GO:BP	dTMP catabolic process	0	21165	11689	GO:0009178;GO:0009223;GO:0046073	ISO	Dpys	L2-3_Increasing
query_1	FALSE	1	5	881	1	0.00113507	0.2	GO:0046687	GO:BP	response to chromate	0	21165	12153	GO:1901700	IDA	Mt1	L2-3_Increasing
query_1	FALSE	1	22	881	3	0.00340522	0.136364	GO:0046688	GO:BP	response to copper ion	0	21165	12154	GO:0010038	IGI IBA,IBA,IMP	Mt1,Mt3,Nfe2l1	L2-3_Increasing
query_1	FALSE	1	59	881	2	0.00227015	0.0338983	GO:0046824	GO:BP	positive regulation of nucleocytoplasmic transport	0	21165	12214	GO:0006913;GO:0032388;GO:0046822	ISO,ISO	Ptgs2,Ptpn5	L2-3_Increasing
query_1	FALSE	1	5	881	1	0.00113507	0.2	GO:0045959	GO:BP	negative regulation of complement activation, classical pathway	0	21165	11589	GO:0002924;GO:0006958;GO:0030450;GO:0045916	IBA	Susd4	L2-3_Increasing
query_1	FALSE	1	23	881	2	0.00227015	0.0869565	GO:0046629	GO:BP	gamma-delta T cell activation	0	21165	12101	GO:0042110	IDA,IGI	Egr3,Stat5b	L2-3_Increasing
query_1	FALSE	1	21	881	2	0.00227015	0.0952381	GO:0046823	GO:BP	negative regulation of nucleocytoplasmic transport	0	21165	12213	GO:0006913;GO:0032387;GO:0046822	ISS ISO,IDA	Cabp1,Pkig	L2-3_Increasing
query_1	FALSE	1	13	881	1	0.00113507	0.0769231	GO:0046073	GO:BP	dTMP metabolic process	0	21165	11688	GO:0009176;GO:0009219	ISO	Dpys	L2-3_Increasing
query_1	FALSE	1	18	881	2	0.00227015	0.111111	GO:0046068	GO:BP	cGMP metabolic process	0	21165	11683	GO:0009150;GO:0052652	IBA,IMP	Gucy2c,Rora	L2-3_Increasing
query_1	FALSE	1	8	881	1	0.00113507	0.125	GO:0046063	GO:BP	dCMP metabolic process	0	21165	11678	GO:0009176;GO:0009219	IDA	Dpys	L2-3_Increasing
query_1	FALSE	1	168	881	16	0.0181612	0.0952381	GO:0048592	GO:BP	eye morphogenesis	0	21165	12694	GO:0001654;GO:0090596	IGI,IMP,IDA,IEP,IMP,IMP ISS,IGI,IGI,IMP,IGI,IMP,IGI,IMP,IMP,IMP,IMP	Aldh1a1,Bcl2,Bdnf,Calb1,Dio3,Dscam,Fat3,Fjx1,Megf11,Rarb,Rbp4,Sox9,Stat3,Thrb,Tmem215,Zhx2	L2-3_Increasing
query_1	FALSE	1	144	881	12	0.0136209	0.0833333	GO:0048593	GO:BP	camera-type eye morphogenesis	0	21165	12695	GO:0043010;GO:0048592	IGI,IEP,IMP,IMP ISS,IGI,IGI,IMP,IMP,IGI,IMP,IMP,IMP	Aldh1a1,Calb1,Dio3,Dscam,Fat3,Fjx1,Megf11,Rbp4,Sox9,Stat3,Thrb,Zhx2	L2-3_Increasing
query_1	FALSE	1	25	881	1	0.00113507	0.04	GO:0048596	GO:BP	embryonic camera-type eye morphogenesis	0	21165	12696	GO:0031076;GO:0048048;GO:0048593	IGI	Aldh1a1	L2-3_Increasing
query_1	FALSE	1	13	881	3	0.00340522	0.230769	GO:0046058	GO:BP	cAMP metabolic process	0	21165	11673	GO:0009150;GO:0052652	ISO IBA,IDA ISO,IMP	Adcy8,Adcy9,Cacnb4	L2-3_Increasing
query_1	FALSE	1	7	881	1	0.00113507	0.142857	GO:0046050	GO:BP	UMP catabolic process	0	21165	11665	GO:0009175;GO:0009222;GO:0046049	IDA	Dpys	L2-3_Increasing
query_1	FALSE	1	13	881	1	0.00113507	0.0769231	GO:0046049	GO:BP	UMP metabolic process	0	21165	11664	GO:0009173;GO:0009218	IDA	Dpys	L2-3_Increasing
query_1	FALSE	1	7	881	1	0.00113507	0.142857	GO:0046035	GO:BP	CMP metabolic process	0	21165	11650	GO:0009173;GO:0009218	IDA	Dpys	L2-3_Increasing
query_1	FALSE	1	109	881	6	0.00681044	0.0550459	GO:0046822	GO:BP	regulation of nucleocytoplasmic transport	0	21165	12212	GO:0006913;GO:0032386	ISS ISO,ISS,IDA,ISO,ISS,ISO	Cabp1,Nsun2,Pkig,Ptgs2,Ptpn14,Ptpn5	L2-3_Increasing
query_1	FALSE	1	70	881	3	0.00340522	0.0428571	GO:0046785	GO:BP	microtubule polymerization	0	21165	12202	GO:0031109;GO:0051258;GO:0097435	IMP IBA,IDA,IDA ISS IBA	Nin,Psrc1,Tppp	L2-3_Increasing
query_1	FALSE	1	102	881	5	0.00567537	0.0490196	GO:0046777	GO:BP	protein autophosphorylation	0	21165	12198	GO:0006468	ISS,ISS,IDA,ISS,ISS	Ltk,Melk,Ptk2,Slk,Tyro3	L2-3_Increasing
query_1	FALSE	1	11	881	1	0.00113507	0.0909091	GO:0048617	GO:BP	embryonic foregut morphogenesis	0	21165	12710	GO:0007440;GO:0048598	IGI	Smad3	L2-3_Increasing
query_1	FALSE	1	957	881	48	0.0544835	0.0501567	GO:0048609	GO:BP	multicellular organismal reproductive process	0	21165	12703	GO:0022414	IMP ISO,IMP,IMP,IMP,IBA,ISO,ISO,IMP IBA,IBA,IMP,IMP IGI,IMP TAS,IDA,IMP,IDA,ISO,IGI,IMP,IMP,IMP,IMP,IMP ISO,IMP,IBA,ISO,IMP IGI,IMP,IMP ISO,ISO,NAS,IDA IMP,IMP ISO,ISO,IMP,IEP,ISO,IGI,IGI,IMP ISO,IGI ISO,ISO IBA,IMP,IMP,IMP,IGI,IDA,IMP,IMP IBA	Ar,B4galnt1,Bcl2,Bmpr1b,Catspere2,Cckbr,Ccnb1,Cfap65,Cfap97,Cldn11,Crebrf,Crem,Cxcl12,Egr1,Epor,Etv5,Fst,Fuom,Ing2,Junb,Kdm3a,Krt9,Larp7,Lyzl4,Mas1,Mei1,Nsun2,Pgr,Pla2g4a,Plcb1,Ppp1r1b,Ptgs2,Ptk2b,Rbp4,Rgs2,Rxfp2,Schip1,Sox9,Src,Stat5b,Tdrp,Thrb,Tnfaip6,Tuba8,Tyro3,Zar1l,Zbtb16,Zdbf2	L2-3_Increasing
query_1	FALSE	1	24	881	4	0.00454029	0.166667	GO:0046697	GO:BP	decidualization	0	21165	12160	GO:0001893;GO:0003006;GO:0009888	IDA,IMP,ISO,IMP ISO	Epor,Junb,Pla2g4a,Ptgs2	L2-3_Increasing
query_1	FALSE	1	73	881	3	0.00340522	0.0410959	GO:0045995	GO:BP	regulation of embryonic development	0	21165	11625	GO:0009790;GO:2000026	IMP,IMP,IGI	Plcb1,Tdg,Wnt2	L2-3_Increasing
query_1	FALSE	1	124	881	5	0.00567537	0.0403226	GO:0046632	GO:BP	alpha-beta T cell differentiation	0	21165	12104	GO:0030217;GO:0046631	IMP,IMP,IMP,IMP,IMP	Bcl2,Fosl2,Rora,Stat3,Zbtb16	L2-3_Increasing
query_1	FALSE	1	32	881	1	0.00113507	0.03125	GO:0046006	GO:BP	regulation of activated T cell proliferation	0	21165	11635	GO:0042129;GO:0050798	IMP IGI	Stat5b	L2-3_Increasing
query_1	FALSE	1	12	881	1	0.00113507	0.0833333	GO:0048630	GO:BP	skeletal muscle tissue growth	0	21165	12722	GO:0007519;GO:0048589	IMP	Col6a1	L2-3_Increasing
query_1	FALSE	1	300	881	25	0.0283768	0.0833333	GO:0048608	GO:BP	reproductive structure development	0	21165	12702	GO:0003006;GO:0048856;GO:0061458	IBA,IDA IMP IGI IBA,IMP IGI,IMP,ISO,IGI,IMP,IMP,IMP,NAS,IMP,ISO,IMP,IMP,IMP,IGI,IMP,IMP IGI IEP ISS,IMP ISO,IGI ISO,IDA,IEP,IMP,IGI,IMP	Adam2,Ar,Bcl2,Bmpr1b,Ccnd1,Col6a1,Fgf9,Fst,Ing2,Itgav,Pgr,Pla2g4a,Plag1,Rbp4,Rxfp2,Schip1,Six4,Sox9,Src,Stat5b,Sulf1,Tesc,Tnfaip6,Tyro3,Vgf	L2-3_Increasing
query_1	FALSE	1	593	881	35	0.0397276	0.0590219	GO:0048598	GO:BP	embryonic morphogenesis	0	21165	12698	GO:0009653;GO:0009790	IGI,IGI,IMP,IMP IGI,IGI,IGI,IBA,IBA,IGI,IMP IGI,IMP,IDA IGI,IGI,IMP,IDA,IEP,ISS,IMP,IGI,IMP,TAS,IBA,IMP,IMP IGI,IMP IGI,IMP IGI,IMP,IMP IGI,IMP IGI,IDA,IEP,IMP,IGI,IGI,IMP ISO	Aldh1a1,Ar,Asb2,Cecr2,Cobl,Cthrc1,Dusp4,Dusp5,Efna1,Ets2,Fgf9,Frzb,Insig2,Llgl2,Map2k1,Mbnl1,Mical2,Prickle1,Rarb,Rbp4,Rbpj,Rnf207,Rtf1,Runx2,Six4,Smad3,Socs3,Sox9,Spry2,Sulf1,Tcap,Trim71,Wnt2,Yap1,Zbtb16	L2-3_Increasing
query_1	FALSE	1	20	881	1	0.00113507	0.05	GO:0046716	GO:BP	muscle cell cellular homeostasis	0	21165	12172	GO:0019725	IMP	Gaa	L2-3_Increasing
query_1	FALSE	1	44	881	6	0.00681044	0.136364	GO:0046717	GO:BP	acid secretion	0	21165	12173	GO:0046903	IMP,IMP,IMP IGI,IMP IGI,ISO,IMP	Cacna1a,Cacnb4,Cckbr,Hrh2,Htr6,Stard10	L2-3_Increasing
query_1	FALSE	1	169	881	7	0.00794552	0.0414201	GO:0046631	GO:BP	alpha-beta T cell activation	0	21165	12103	GO:0042110	IMP,IMP,TAS,IDA,IMP,IMP,IMP	Bcl2,Fosl2,Hsph1,Il12a,Rora,Stat3,Zbtb16	L2-3_Increasing
query_1	FALSE	1	25	881	2	0.00227015	0.08	GO:0045980	GO:BP	negative regulation of nucleotide metabolic process	0	21165	11610	GO:0006140;GO:0009117;GO:0045934;GO:0045936;GO:0062014	ISS,IMP	Cbfa2t3,Stat3	L2-3_Increasing
query_1	FALSE	1	28	881	1	0.00113507	0.0357143	GO:0046033	GO:BP	AMP metabolic process	0	21165	11648	GO:0009150;GO:0009167	IBA	Ak4	L2-3_Increasing
query_1	FALSE	1	64	881	6	0.00681044	0.09375	GO:0048599	GO:BP	oocyte development	0	21165	12699	GO:0007281;GO:0009994	IMP,ISO,NAS,ISO,ISO,IDA	Bcl2,Ccnb1,Plcb1,Ptk2b,Rxfp2,Zar1l	L2-3_Increasing
query_1	FALSE	1	97	881	7	0.00794552	0.0721649	GO:0046928	GO:BP	regulation of neurotransmitter secretion	0	21165	12265	GO:0007269;GO:0050804;GO:0051588;GO:1903530	IMP,IDA IMP,IDA,ISO,IMP,ISO,ISO IBA	Cacna1a,Cacnb4,Gpr158,Htr6,Kcnc3,Npy1r,Rims3	L2-3_Increasing
query_1	FALSE	1	25	881	2	0.00227015	0.08	GO:0046856	GO:BP	phosphatidylinositol dephosphorylation	0	21165	12239	GO:0046488;GO:0046839	IBA,ISO IBA	Mtmr12,Synj2	L2-3_Increasing
query_1	FALSE	1	45	881	6	0.00681044	0.133333	GO:0046854	GO:BP	phosphatidylinositol phosphate biosynthetic process	0	21165	12238	GO:0006661	ISO,ISS,IMP IBA,ISS IBA,IBA,IBA	Atg14,Itpka,Pi4ka,Pip4k2c,Pip5k1b,Socs3	L2-3_Increasing
query_1	FALSE	1	3	881	1	0.00113507	0.333333	GO:0046544	GO:BP	development of secondary male sexual characteristics	0	21165	12064	GO:0045136;GO:0046661	IMP IGI	Stat5b	L2-3_Increasing
query_1	FALSE	1	8	881	1	0.00113507	0.125	GO:0048087	GO:BP	positive regulation of developmental pigmentation	0	21165	12349	GO:0048066;GO:0048070;GO:0048518	IMP IGI TAS	Bcl2	L2-3_Increasing
query_1	FALSE	1	14	881	1	0.00113507	0.0714286	GO:0048070	GO:BP	regulation of developmental pigmentation	0	21165	12332	GO:0048066;GO:0120305	IMP IGI TAS	Bcl2	L2-3_Increasing
query_1	FALSE	1	9	881	1	0.00113507	0.111111	GO:0046543	GO:BP	development of secondary female sexual characteristics	0	21165	12063	GO:0045136	IMP	Stat5b	L2-3_Increasing
query_1	FALSE	1	168	881	8	0.00908059	0.047619	GO:0046887	GO:BP	positive regulation of hormone secretion	0	21165	12255	GO:0010647;GO:0023056;GO:0046879;GO:0046883;GO:1903532	IDA IMP ISS ISO,ISO,ISO,ISO IBA,IMP IGI,IMP,IMP IGI,ISO	Adcy8,Camk2n1,Cckbr,Crh,Itpr1,Pfkm,Plcb1,Snap25	L2-3_Increasing
query_1	FALSE	1	7	881	1	0.00113507	0.142857	GO:0046533	GO:BP	negative regulation of photoreceptor cell differentiation	0	21165	12059	GO:0045665;GO:0046530;GO:0046532;GO:0051241	IGI	Sox9	L2-3_Increasing
query_1	FALSE	1	40	881	4	0.00454029	0.1	GO:0046456	GO:BP	icosanoid biosynthetic process	0	21165	11999	GO:0006690;GO:0046394	IMP,IMP ISS ISO,IDA IBA,IDA IMP ISO IBA	Daglb,Pla2g4a,Prxl2b,Ptgs2	L2-3_Increasing
query_1	FALSE	1	23	881	4	0.00454029	0.173913	GO:0046457	GO:BP	prostanoid biosynthetic process	0	21165	12000	GO:0006636;GO:0006692;GO:0046456	IMP,IMP ISS ISO,IDA IBA,IDA IMP ISO IBA	Daglb,Pla2g4a,Prxl2b,Ptgs2	L2-3_Increasing
query_1	FALSE	1	49	881	2	0.00227015	0.0408163	GO:0046460	GO:BP	neutral lipid biosynthetic process	0	21165	12003	GO:0006638;GO:0008610	IMP,ISS	Daglb,Pla2g4a	L2-3_Increasing
query_1	FALSE	1	44	881	1	0.00113507	0.0227273	GO:0048066	GO:BP	developmental pigmentation	0	21165	12329	GO:0043473	IMP IGI TAS	Bcl2	L2-3_Increasing
query_1	FALSE	1	31	881	6	0.00681044	0.193548	GO:0046461	GO:BP	neutral lipid catabolic process	0	21165	12004	GO:0006638	IDA IBA,IDA IBA,IDA IBA,IBA,IDA IMP ISO,IMP	Abhd12,Abhd16a,Daglb,Lipg,Mgll,Sorl1	L2-3_Increasing
query_1	FALSE	1	8	881	1	0.00113507	0.125	GO:0046532	GO:BP	regulation of photoreceptor cell differentiation	0	21165	12058	GO:0045664;GO:0046530	IGI	Sox9	L2-3_Increasing
query_1	FALSE	1	31	881	2	0.00227015	0.0645161	GO:0048048	GO:BP	embryonic eye morphogenesis	0	21165	12317	GO:0048562;GO:0048592	IGI,IGI	Aldh1a1,Rarb	L2-3_Increasing
query_1	FALSE	1	79	881	6	0.00681044	0.0759494	GO:0046530	GO:BP	photoreceptor cell differentiation	0	21165	12057	GO:0030182	IMP,ISS,IMP,IGI,IMP,IMP	Dio3,Dscam,Nphp4,Sox9,Stat3,Thrb	L2-3_Increasing
query_1	FALSE	1	49	881	2	0.00227015	0.0408163	GO:0046463	GO:BP	acylglycerol biosynthetic process	0	21165	12006	GO:0006639;GO:0045017;GO:0046460	IMP,ISS	Daglb,Pla2g4a	L2-3_Increasing
query_1	FALSE	1	4	881	1	0.00113507	0.25	GO:0048104	GO:BP	establishment of body hair or bristle planar orientation	0	21165	12363	GO:0001736	IGI	Astn2	L2-3_Increasing
query_1	FALSE	1	115	881	10	0.0113507	0.0869565	GO:0046545	GO:BP	development of primary female sexual characteristics	0	21165	12065	GO:0045137;GO:0046660	IMP,IMP,IMP,IMP,ISO,IGI,ISO,IGI ISO,IMP,IMP	Bcl2,Bmpr1b,Fst,Pgr,Pla2g4a,Schip1,Src,Stat5b,Tnfaip6,Vgf	L2-3_Increasing
query_1	FALSE	1	4	881	1	0.00113507	0.25	GO:0048105	GO:BP	establishment of body hair planar orientation	0	21165	12364	GO:0048104	IGI	Astn2	L2-3_Increasing
query_1	FALSE	1	9	881	1	0.00113507	0.111111	GO:0046886	GO:BP	positive regulation of hormone biosynthetic process	0	21165	12254	GO:0009891;GO:0032352;GO:0042446;GO:0046885	IMP	Egr1	L2-3_Increasing
query_1	FALSE	1	31	881	4	0.00454029	0.129032	GO:0048169	GO:BP	regulation of long-term neuronal synaptic plasticity	0	21165	12396	GO:0048168	ISO,ISO,ISO,IMP	Bdnf,Egr1,Grin2a,Synpo	L2-3_Increasing
query_1	FALSE	1	35	881	6	0.00681044	0.171429	GO:0046365	GO:BP	monosaccharide catabolic process	0	21165	11932	GO:0005996;GO:0016052;GO:0044282	IDA,ISO,IBA,IDA IMP IGI IBA,IGI,IDA	Aldh1a1,Eno2,Pfkl,Pfkm,Pgk1,Pkm	L2-3_Increasing
query_1	FALSE	1	3	881	1	0.00113507	0.333333	GO:0046368	GO:BP	GDP-L-fucose metabolic process	0	21165	11933	GO:0009225	ISS IBA	Fcsk	L2-3_Increasing
query_1	FALSE	1	25	881	1	0.00113507	0.04	GO:0046386	GO:BP	deoxyribose phosphate catabolic process	0	21165	11950	GO:0019692;GO:0046434;GO:1901136	IDA ISO	Dpys	L2-3_Increasing
query_1	FALSE	1	150	881	10	0.0113507	0.0666667	GO:0046390	GO:BP	ribose phosphate biosynthetic process	0	21165	11953	GO:0019693;GO:0090407;GO:1901137	ISO IBA,IDA ISO,IBA,ISO,NAS,NAS,NAS,NAS,NAS,ISO	Adcy8,Adcy9,Gucy2c,Map2k1,Ndufa13,Ndufa3,Ndufa5,Ndufb3,Ndufs5,Stat3	L2-3_Increasing
query_1	FALSE	1	17	881	3	0.00340522	0.176471	GO:0046885	GO:BP	regulation of hormone biosynthetic process	0	21165	12253	GO:0009889;GO:0032350;GO:0042446	IMP,IMP,IMP	Atp1a1,Cacna1a,Egr1	L2-3_Increasing
query_1	FALSE	1	67	881	9	0.0102157	0.134328	GO:0048168	GO:BP	regulation of neuronal synaptic plasticity	0	21165	12395	GO:0048167	IBA,ISO,IMP,ISO,ISO NAS,IMP IGI,IMP,IMP,ISO	Arc,Bdnf,Cpeb1,Egr1,Grin2a,Jph3,Slc4a10,Synpo,Vgf	L2-3_Increasing
query_1	FALSE	1	31	881	6	0.00681044	0.193548	GO:0046464	GO:BP	acylglycerol catabolic process	0	21165	12007	GO:0006639;GO:0046461;GO:0046503	IDA IBA,IDA IBA,IDA IBA,IBA,IDA IMP ISO,IMP	Abhd12,Abhd16a,Daglb,Lipg,Mgll,Sorl1	L2-3_Increasing
query_1	FALSE	1	230	881	11	0.0124858	0.0478261	GO:0046394	GO:BP	carboxylic acid biosynthetic process	0	21165	11956	GO:0016053;GO:0019752	ISS,IDA IMP ISO,ISS ISO IBA,ISO,IMP,IGI,IBA,ISO,IMP ISS ISO,IDA IBA,IDA IMP ISO IBA	Adi1,Aldh1a1,Alox12b,Amacr,Daglb,Insig2,Lipg,Pkm,Pla2g4a,Prxl2b,Ptgs2	L2-3_Increasing
query_1	FALSE	1	18	881	3	0.00340522	0.166667	GO:0048148	GO:BP	behavioral response to cocaine	0	21165	12382	GO:0030534;GO:0042220	ISO,IMP,IMP	Bdnf,Homer1,Ppp1r1b	L2-3_Increasing
query_1	FALSE	1	54	881	2	0.00227015	0.037037	GO:0048146	GO:BP	positive regulation of fibroblast proliferation	0	21165	12380	GO:0008284;GO:0048144;GO:0048145	IMP,IDA	Ccnb1,Fosl2	L2-3_Increasing
query_1	FALSE	1	90	881	2	0.00227015	0.0222222	GO:0048145	GO:BP	regulation of fibroblast proliferation	0	21165	12379	GO:0042127;GO:0048144	IMP,IDA	Ccnb1,Fosl2	L2-3_Increasing
query_1	FALSE	1	116	881	3	0.00340522	0.0258621	GO:0048144	GO:BP	fibroblast proliferation	0	21165	12378	GO:0008283	IMP,IDA,IMP	Ccnb1,Fosl2,Sp2	L2-3_Increasing
query_1	FALSE	1	16	881	1	0.00113507	0.0625	GO:0048143	GO:BP	astrocyte activation	0	21165	12377	GO:0014002;GO:0061900	IDA	Il1b	L2-3_Increasing
query_1	FALSE	1	185	881	3	0.00340522	0.0162162	GO:0046395	GO:BP	carboxylic acid catabolic process	0	21165	11957	GO:0016054;GO:0019752	IBA,IBA,ISS IBA TAS	Acad10,Acad12,Npl	L2-3_Increasing
query_1	FALSE	1	74	881	1	0.00113507	0.0135135	GO:0046425	GO:BP	regulation of receptor signaling pathway via JAK-STAT	0	21165	11970	GO:0007259;GO:1904892	IMP	Gadd45a	L2-3_Increasing
query_1	FALSE	1	6	881	2	0.00227015	0.333333	GO:0048165	GO:BP	fused antrum stage	0	21165	12392	GO:0022605	IMP,IMP	Bmpr1b,Tnfaip6	L2-3_Increasing
query_1	FALSE	1	92	881	6	0.00681044	0.0652174	GO:0046888	GO:BP	negative regulation of hormone secretion	0	21165	12256	GO:0010648;GO:0023057;GO:0046879;GO:0046883;GO:1903531	ISO IBA,IDA,IMP,IMP,ISO,IDA	Crh,Il1b,Kcnb1,Kcnj11,Npy1r,Pfkl	L2-3_Increasing
query_1	FALSE	1	33	881	2	0.00227015	0.0606061	GO:0046466	GO:BP	membrane lipid catabolic process	0	21165	12009	GO:0006643;GO:0016042	IBA,IDA ISS IBA	Neu1,Neu2	L2-3_Increasing
query_1	FALSE	1	120	881	4	0.00454029	0.0333333	GO:0046467	GO:BP	membrane lipid biosynthetic process	0	21165	12010	GO:0006643;GO:0008610	ISS,IMP,IMP IGI ISS ISO IBA,ISS ISO	Abca8b,Alox12b,B4galnt1,St8sia5	L2-3_Increasing
query_1	FALSE	1	68	881	1	0.00113507	0.0147059	GO:0048002	GO:BP	antigen processing and presentation of peptide antigen	0	21165	12293	GO:0019882	IMP IBA	B2m	L2-3_Increasing
query_1	FALSE	1	19	881	2	0.00227015	0.105263	GO:0046514	GO:BP	ceramide catabolic process	0	21165	12048	GO:0006672;GO:0030149	IBA,IDA ISS IBA	Neu1,Neu2	L2-3_Increasing
query_1	FALSE	1	23	881	1	0.00113507	0.0434783	GO:0047497	GO:BP	mitochondrion transport along microtubule	0	21165	12292	GO:0034643;GO:0072384	IGI	Agbl4	L2-3_Increasing
query_1	FALSE	1	43	881	2	0.00227015	0.0465116	GO:0047496	GO:BP	vesicle transport along microtubule	0	21165	12291	GO:0072384;GO:0099518	ISO,IMP	Map2k1,Rasgrp1	L2-3_Increasing
query_1	FALSE	1	1	881	1	0.00113507	1	GO:0046491	GO:BP	L-methylmalonyl-CoA metabolic process	0	21165	12029	GO:0006637	IBA	Mcee	L2-3_Increasing
query_1	FALSE	1	163	881	7	0.00794552	0.0429448	GO:0046890	GO:BP	regulation of lipid biosynthetic process	0	21165	12258	GO:0008610;GO:0009889;GO:0019216	IMP,IMP,ISO,IGI,ISO,IMP,ISO	Atp1a1,Egr1,Igfbp7,Insig2,Pla2g4a,Ptgs2,Sec14l2	L2-3_Increasing
query_1	FALSE	1	52	881	3	0.00340522	0.0576923	GO:0046902	GO:BP	regulation of mitochondrial membrane permeability	0	21165	12262	GO:0006839;GO:0007006;GO:0090559	IDA,ISO,ISS	Bcl2,Stat3,Tmem14a	L2-3_Increasing
query_1	FALSE	1	128	881	11	0.0124858	0.0859375	GO:0046488	GO:BP	phosphatidylinositol metabolic process	0	21165	12027	GO:0006650	ISO,ISS,ISS,IBA,IMP IBA,ISS IBA,IDA IGI IBA,ISS ISO IBA,IBA,IBA,ISO IBA	Atg14,Cds1,Itpka,Mtmr12,Pi4ka,Pip4k2c,Pip5k1b,Plcb1,Plcb4,Socs3,Synj2	L2-3_Increasing
query_1	FALSE	1	51	881	8	0.00908059	0.156863	GO:0046503	GO:BP	glycerolipid catabolic process	0	21165	12041	GO:0016042;GO:0046486	IDA IMP IBA,IDA IBA,IDA IBA,IBA,IDA IMP ISO,IMP ISS IBA,ISO,IMP	Abhd12,Abhd16a,Daglb,Lipg,Mgll,Pla2g4a,Plcb1,Sorl1	L2-3_Increasing
query_1	FALSE	1	14	881	1	0.00113507	0.0714286	GO:0047484	GO:BP	regulation of response to osmotic stress	0	21165	12290	GO:0006970;GO:0080134	IMP	Ptgs2	L2-3_Increasing
query_1	FALSE	1	1	881	1	0.00113507	1	GO:0046967	GO:BP	cytosol to endoplasmic reticulum transport	0	21165	12285	GO:0046907;GO:0055085	IMP	Tmem94	L2-3_Increasing
query_1	FALSE	1	302	881	19	0.0215664	0.0629139	GO:0046942	GO:BP	carboxylic acid transport	0	21165	12271	GO:0015711;GO:0015849	IDA,IPI,IMP,IMP,ISO,ISS ISO,ISO,ISO,IDA ISO,IDA,IMP,IMP,IDA IMP,IMP,IMP,ISO,IBA,ISS ISO IBA,IMP	Arl6ip5,Bdnf,Cacna1a,Cacnb4,Cck,Emb,Hrh2,Htr6,Il1b,Kcnk1,Nfe2l1,Pianp,Pla2g4a,Ptgs2,Repin1,Rgs2,Slc16a6,Slc6a17,Stard10	L2-3_Increasing
query_1	FALSE	1	5	881	1	0.00113507	0.2	GO:0048669	GO:BP	collateral sprouting in absence of injury	0	21165	12760	GO:0048668	IMP	Cobl	L2-3_Increasing
query_1	FALSE	1	914	881	58	0.0658343	0.0634573	GO:0046903	GO:BP	secretion	0	21165	12263	GO:0006810	IDA IMP ISS ISO,ISS,NAS,IPI,IDA IMP,IDA IMP,ISO,ISO,IMP IGI ISO,IMP IGI,IBA,ISO IBA,ISO,ISS IBA,IDA,IDA,IMP IGI ISO,ISO,IDA ISO,IMP IGI,IMP ISS ISO,IMP,IMP,IDA,IDA,IDA,IDA IMP IGI IEP IBA,ISO,ISO,IGI,ISO,IDA,IMP,IMP,IDA IMP,IMP IGI,IMP,IMP,IBA,IBA,IMP,IDA IMP,ISS ISO IBA,IDA IMP IGI IBA,ISO IBA,IDA IMP IEP ISO IBA,IMP,IMP,IMP IGI IBA,ISO IBA,IBA,IBA,IDA IMP IBA,IMP,IMP,IMP,IDA IMP,IGI	Adcy8,Alox12b,Ap1s1,Bdnf,Cacna1a,Cacnb4,Camk2n1,Cck,Cckbr,Ccnd1,Copg2,Crh,Cxcl12,Exph5,Fosl2,Gpr158,Hrh2,Htr6,Il1b,Itpr1,Kcnb1,Kcnc3,Kcnj11,Kcnk1,Krt20,M6pr,Napa,Npy1r,Nr4a1,Nrxn3,Pcsk1,Pfkl,Pfkm,Pianp,Pla2g4a,Plcb1,Prickle1,Ptgs2,Rab3ip,Rab40b,Rasgrp1,Rimbp2,Rims3,Rph3a,Sdf4,Snap25,Stard10,Stat5b,Syn2,Syt12,Syt13,Syt17,Sytl2,Tmem132a,Tyro3,Uqcc2,Vamp1,Vgf	L2-3_Increasing
query_1	FALSE	1	7	881	1	0.00113507	0.142857	GO:0046929	GO:BP	negative regulation of neurotransmitter secretion	0	21165	12266	GO:0007269;GO:0046928;GO:0051589;GO:1903531	ISO	Htr6	L2-3_Increasing
query_1	FALSE	1	1111	881	56	0.0635641	0.050405	GO:0046907	GO:BP	intracellular transport	0	21165	12264	GO:0006810;GO:0051641;GO:0051649	IBA,ISS ISO,IGI,IMP NAS,ISO NAS,IGI IBA,ISO,EXP IDA IMP,IMP,ISS ISO,IBA,ISS IBA,IBA,IDA,IBA,IMP,ISO,IMP ISS ISO IBA,ISS,IDA IMP,IDA IBA TAS,IGI,ISO TAS,IMP ISO,IBA,IMP IBA,ISS,IBA,ISS IBA,IDA,IBA NAS,IMP ISO,ISO,IDA,ISS,ISO,IMP,IDA ISO,IMP,ISS,ISS IBA,ISS,ISO,IDA ISS IBA,ISS,ISO,ISS,ISS ISO IBA,IMP,IMP,IMP,IMP,IMP,ISO,IBA,ISS ISO	4931428L18Rik,Acap2,Agbl4,Ap1s1,Atg14,Bcap29,Bsn,Btbd8,Bves,Cabp1,Cacng2,Cnih4,Copg2,Egr2,Fam53b,Fgf9,Kcnip3,Kpna1,Laptm4b,Lrrk2,M6pr,Map1a,Map2k1,Mapk8ip3,Myo5c,Napa,Nsun2,Nxf7,Pef1,Pkig,Pom121,Prickle1,Ptgs2,Ptk2,Ptpn14,Ptpn5,Rasgrp1,Rgs14,Rilpl1,Sec16b,Sec62,Sec63,Snap25,Sorl1,Spag5,Sptbn5,Stat3,Stx6,Sun1,Syne1,Tacc1,Tmem94,Tnnc1,Tnnt2,Vps13a,Wasl	L2-3_Increasing
query_1	FALSE	1	10	881	1	0.00113507	0.1	GO:0046504	GO:BP	glycerol ether biosynthetic process	0	21165	12042	GO:0006662;GO:1901503	IMP	Pla2g4a	L2-3_Increasing
query_1	FALSE	1	9	881	1	0.00113507	0.111111	GO:0048170	GO:BP	positive regulation of long-term neuronal synaptic plasticity	0	21165	12397	GO:0048169;GO:0050769	ISO	Bdnf	L2-3_Increasing
query_1	FALSE	1	18	881	1	0.00113507	0.0555556	GO:0046519	GO:BP	sphingoid metabolic process	0	21165	12052	GO:0006665	IBA	Sgpp2	L2-3_Increasing
query_1	FALSE	1	41	881	5	0.00567537	0.121951	GO:0048009	GO:BP	insulin-like growth factor receptor signaling pathway	0	21165	12298	GO:0007169	IMP,IMP,IBA,IMP,IDA	Ar,Col6a1,Igfbp6,Map2k1,Plcb1	L2-3_Increasing
query_1	FALSE	1	7	881	1	0.00113507	0.142857	GO:0046469	GO:BP	platelet activating factor metabolic process	0	21165	12012	GO:0006650;GO:0046485	IMP	Pla2g4a	L2-3_Increasing
query_1	FALSE	1	46	881	2	0.00227015	0.0434783	GO:0046470	GO:BP	phosphatidylcholine metabolic process	0	21165	12013	GO:0006650	IDA ISS,IMP ISS	Lpcat4,Pla2g4a	L2-3_Increasing
query_1	FALSE	1	19	881	1	0.00113507	0.0526316	GO:0048025	GO:BP	negative regulation of mRNA splicing, via spliceosome	0	21165	12309	GO:0000398;GO:0033119;GO:0048024;GO:0050686	IMP ISO	Rbm20	L2-3_Increasing
query_1	FALSE	1	106	881	6	0.00681044	0.0566038	GO:0048024	GO:BP	regulation of mRNA splicing, via spliceosome	0	21165	12308	GO:0000398;GO:0043484;GO:0050684	IDA ISO IBA,IMP,ISO,IDA IMP IBA,IMP ISO,ISS	Khdrbs3,Larp7,Mbnl1,Nova1,Rbm20,Zbtb7a	L2-3_Increasing
query_1	FALSE	1	24	881	1	0.00113507	0.0416667	GO:0046471	GO:BP	phosphatidylglycerol metabolic process	0	21165	12014	GO:0006650	ISS	Pla2g4a	L2-3_Increasing
query_1	FALSE	1	20	881	2	0.00227015	0.1	GO:0046473	GO:BP	phosphatidic acid metabolic process	0	21165	12015	GO:0006650	ISS ISO IBA,IMP IBA	Dgkb,Dgkz	L2-3_Increasing
query_1	FALSE	1	18	881	3	0.00340522	0.166667	GO:0048015	GO:BP	phosphatidylinositol-mediated signaling	0	21165	12304	GO:0035556	IBA,IBA,IBA	Pi4ka,Plcb1,Plcb4	L2-3_Increasing
query_1	FALSE	1	53	881	4	0.00454029	0.0754717	GO:0048008	GO:BP	platelet-derived growth factor receptor signaling pathway	0	21165	12297	GO:0007169	IMP,ISS ISO,IMP,IMP	Csrnp1,Rgs14,Schip1,Src	L2-3_Increasing
query_1	FALSE	1	36	881	7	0.00794552	0.194444	GO:0048013	GO:BP	ephrin receptor signaling pathway	0	21165	12302	GO:0007169	IDA IBA,IBA,IMP IBA,IDA,ISS,IMP,IDA	Efna1,Epha10,Nck1,Ngef,Ptk2,Rbpj,Ss18	L2-3_Increasing
query_1	FALSE	1	132	881	11	0.0124858	0.0833333	GO:0046474	GO:BP	glycerophospholipid biosynthetic process	0	21165	12016	GO:0006650;GO:0008654;GO:0045017	ISO,ISS ISO,ISS ISO IBA,IMP IBA,ISS,IMP IBA,ISS IBA,IGI IBA,ISS IBA,IMP,IBA	Atg14,Cds1,Dgkb,Dgkz,Itpka,Pi4ka,Pip4k2c,Pip5k1b,Pisd,Pla2g4a,Socs3	L2-3_Increasing
query_1	FALSE	1	28	881	4	0.00454029	0.142857	GO:0046475	GO:BP	glycerophospholipid catabolic process	0	21165	12017	GO:0006650;GO:0009395;GO:0046503	IMP IBA,IDA IBA,IMP ISS IBA,ISO	Abhd12,Abhd16a,Pla2g4a,Plcb1	L2-3_Increasing
query_1	FALSE	1	13	881	2	0.00227015	0.153846	GO:0046479	GO:BP	glycosphingolipid catabolic process	0	21165	12021	GO:0006687;GO:0019377;GO:0030149	IBA,IDA ISS IBA	Neu1,Neu2	L2-3_Increasing
query_1	FALSE	1	19	881	1	0.00113507	0.0526316	GO:0046485	GO:BP	ether lipid metabolic process	0	21165	12024	GO:0006629;GO:0006662	IMP	Pla2g4a	L2-3_Increasing
query_1	FALSE	1	28	881	3	0.00340522	0.107143	GO:0048011	GO:BP	neurotrophin TRK receptor signaling pathway	0	21165	12300	GO:0007169;GO:0038179	IMP,IDA,ISO	Cyfip2,Spry2,Src	L2-3_Increasing
query_1	FALSE	1	42	881	4	0.00454029	0.0952381	GO:0048010	GO:BP	vascular endothelial growth factor receptor signaling pathway	0	21165	12299	GO:0007169	IMP,ISS,IMP,ISS	Fgf9,Mt3,Ptk2b,Sulf1	L2-3_Increasing
query_1	FALSE	1	329	881	26	0.0295119	0.0790274	GO:0046486	GO:BP	glycerolipid metabolic process	0	21165	12025	GO:0006629	IDA IMP IBA,IDA IBA,IMP ISO,ISS ISO,IDA IMP IBA,ISS ISO IBA,IMP IBA,ISO,IGI,ISS,IBA,IDA ISS,IDA IMP ISO,IBA,IDA IMP ISS IBA,IMP IBA,ISS IBA,IDA IGI IBA,ISS IBA,IMP ISS IBA,ISS ISO IBA,IBA,IBA,IMP,ISO IBA,ISO	Abhd12,Abhd16a,Atg14,Cds1,Daglb,Dgkb,Dgkz,Gpd1,Insig2,Itpka,Lipg,Lpcat4,Mgll,Mtmr12,Napepld,Pi4ka,Pip4k2c,Pip5k1b,Pisd,Pla2g4a,Plcb1,Plcb4,Socs3,Sorl1,Synj2,Thrb	L2-3_Increasing
query_1	FALSE	1	78	881	3	0.00340522	0.0384615	GO:0046889	GO:BP	positive regulation of lipid biosynthetic process	0	21165	12257	GO:0008610;GO:0009891;GO:0045834;GO:0046890	ISO,IMP,ISO	Pla2g4a,Ptgs2,Sec14l2	L2-3_Increasing
query_1	FALSE	1	68	881	3	0.00340522	0.0441176	GO:0048512	GO:BP	circadian behavior	0	21165	12630	GO:0007622;GO:0007623	IMP,IMP ISS,IMP	Egr1,Per3,Usp2	L2-3_Increasing
query_1	FALSE	1	21	881	2	0.00227015	0.0952381	GO:0048172	GO:BP	regulation of short-term neuronal synaptic plasticity	0	21165	12399	GO:0048168	ISO,IMP	Bdnf,Slc4a10	L2-3_Increasing
query_1	FALSE	1	296	881	14	0.015891	0.0472973	GO:0046883	GO:BP	regulation of hormone secretion	0	21165	12251	GO:0010646;GO:0010817;GO:0023051;GO:0046879;GO:1903530	IDA IMP ISS ISO,ISO,ISO,ISO IBA,IDA,IMP IGI,IMP,IMP,ISO,IDA,IMP,IMP IGI,ISO,IMP	Adcy8,Camk2n1,Cckbr,Crh,Il1b,Itpr1,Kcnb1,Kcnj11,Npy1r,Pfkl,Pfkm,Plcb1,Snap25,Uqcc2	L2-3_Increasing
query_1	FALSE	1	48	881	1	0.00113507	0.0208333	GO:0046189	GO:BP	phenol-containing compound biosynthetic process	0	21165	11796	GO:0009058;GO:0018958	IMP	Nr4a2	L2-3_Increasing
query_1	FALSE	1	67	881	1	0.00113507	0.0149254	GO:0048332	GO:BP	mesoderm morphogenesis	0	21165	12502	GO:0007498;GO:0048729	IMP	Smad3	L2-3_Increasing
query_1	FALSE	1	8	881	1	0.00113507	0.125	GO:0048313	GO:BP	Golgi inheritance	0	21165	12483	GO:0007030;GO:0048308	ISO TAS	Map2k1	L2-3_Increasing
query_1	FALSE	1	8	881	1	0.00113507	0.125	GO:0048308	GO:BP	organelle inheritance	0	21165	12479	GO:0006996	ISO TAS	Map2k1	L2-3_Increasing
query_1	FALSE	1	62	881	5	0.00567537	0.0806452	GO:0048286	GO:BP	lung alveolus development	0	21165	12461	GO:0030324;GO:0048856	IMP,IMP,IDA IMP,IMP,IMP	Col6a1,Fosl2,Itgb6,Mapk8ip3,Pgr	L2-3_Increasing
query_1	FALSE	1	67	881	8	0.00908059	0.119403	GO:0046209	GO:BP	nitric oxide metabolic process	0	21165	11812	GO:2001057	ISO,ISS,IDA IMP ISO,ISO,ISO,ISO,IMP,ISO	Akt2,Clu,Cygb,Epor,Ptgs2,Ptk2b,Rora,Smad3	L2-3_Increasing
query_1	FALSE	1	17	881	2	0.00227015	0.117647	GO:0046579	GO:BP	positive regulation of Ras protein signal transduction	0	21165	12072	GO:0007265;GO:0046578;GO:0051057	ISO,ISO	Map2k1,Src	L2-3_Increasing
query_1	FALSE	1	2	881	1	0.00113507	0.5	GO:0046210	GO:BP	nitric oxide catabolic process	0	21165	11813	GO:0009056;GO:0046209	IDA IMP ISO	Cygb	L2-3_Increasing
query_1	FALSE	1	4	881	1	0.00113507	0.25	GO:0046314	GO:BP	phosphocreatine biosynthetic process	0	21165	11885	GO:0006603;GO:0042396	IBA	Ckb	L2-3_Increasing
query_1	FALSE	1	37	881	1	0.00113507	0.027027	GO:0046320	GO:BP	regulation of fatty acid oxidation	0	21165	11890	GO:0019217;GO:0019395	IDA	Sox9	L2-3_Increasing
query_1	FALSE	1	414	881	16	0.0181612	0.0386473	GO:0048285	GO:BP	organelle fission	0	21165	12460	GO:0006996	IBA,IGI,IBA,ISS,IMP,IMP,IMP,IMP IBA,IMP,IDA,IMP,ISS IBA,IDA IBA,ISS,IMP,IMP IBA	Ccnb1,Ccne1,Cdc14b,Cep85,Cpeb1,Gpr3,Ing2,Mei1,Nfe2l1,Plcb1,Prickle1,Psrc1,Pttg1,Spag5,Sun1,Zwint	L2-3_Increasing
query_1	FALSE	1	16	881	1	0.00113507	0.0625	GO:0046322	GO:BP	negative regulation of fatty acid oxidation	0	21165	11892	GO:0019395;GO:0045922;GO:0046320	IDA	Sox9	L2-3_Increasing
query_1	FALSE	1	140	881	5	0.00567537	0.0357143	GO:0048284	GO:BP	organelle fusion	0	21165	12459	GO:0006996	ISO,IDA IMP,ISO IBA,ISO IBA,IDA IMP IBA	Pla2g4a,Rimbp2,Snap25,Stx6,Vamp1	L2-3_Increasing
query_1	FALSE	1	47	881	3	0.00340522	0.0638298	GO:0048278	GO:BP	vesicle docking	0	21165	12453	GO:0016192;GO:0140056	IMP,ISS ISO,IBA	Bves,Kcnb1,Stx6	L2-3_Increasing
query_1	FALSE	1	15	881	2	0.00227015	0.133333	GO:0048268	GO:BP	clathrin coat assembly	0	21165	12452	GO:0065003	IMP,ISS IBA	Dnm1,Fcho1	L2-3_Increasing
query_1	FALSE	1	21	881	2	0.00227015	0.0952381	GO:0048339	GO:BP	paraxial mesoderm development	0	21165	12509	GO:0007498;GO:0060485	IMP,IGI	Smad3,Yap1	L2-3_Increasing
query_1	FALSE	1	12	881	1	0.00113507	0.0833333	GO:0048340	GO:BP	paraxial mesoderm morphogenesis	0	21165	12510	GO:0048332;GO:0048339;GO:0072132	IMP	Smad3	L2-3_Increasing
query_1	FALSE	1	13	881	1	0.00113507	0.0769231	GO:0048368	GO:BP	lateral mesoderm development	0	21165	12536	GO:0007498;GO:0060485	IGI	Yap1	L2-3_Increasing
query_1	FALSE	1	25	881	3	0.00340522	0.12	GO:0048384	GO:BP	retinoic acid receptor signaling pathway	0	21165	12552	GO:0009755;GO:0141193	ISS,IBA,IBA	Actn4,Rarb,Thrb	L2-3_Increasing
query_1	FALSE	1	277	881	20	0.0227015	0.0722022	GO:0048511	GO:BP	rhythmic process	0	21165	12629	GO:0008150	IEP,IMP IEP ISS IBA,IMP IEP IBA,IMP,IMP,ISO,IMP,IMP,ISO,IDA IMP IEP ISS ISO IBA TAS,IDA IMP ISS IBA,IMP,ISO,IDA IMP,IGI,ISO,IGI ISO,IMP,IGI,IMP	Bdnf,Bhlhe40,Bhlhe41,Bmpr1b,Cavin3,Cckbr,Col6a1,Egr1,Grin2a,Per1,Per3,Pgr,Pla2g4a,Rora,Schip1,Src,Stat5b,Tnfaip6,Tyro3,Usp2	L2-3_Increasing
query_1	FALSE	1	15	881	2	0.00227015	0.133333	GO:0048505	GO:BP	regulation of timing of cell differentiation	0	21165	12623	GO:0040034;GO:0045595	IMP,IMP	Fgf9,Rbpj	L2-3_Increasing
query_1	FALSE	1	31	881	3	0.00340522	0.0967742	GO:0048499	GO:BP	synaptic vesicle membrane organization	0	21165	12621	GO:0010256;GO:0061024	IDA IMP,IBA,IDA IMP	Rimbp2,Snap25,Vamp1	L2-3_Increasing
query_1	FALSE	1	45	881	3	0.00340522	0.0666667	GO:0048489	GO:BP	synaptic vesicle transport	0	21165	12615	GO:0006810;GO:0009987;GO:0051650;GO:0097479	EXP IDA IMP,IBA,IMP	Btbd8,Dnm1,Lrrk2	L2-3_Increasing
query_1	FALSE	1	79	881	7	0.00794552	0.0886076	GO:0048488	GO:BP	synaptic vesicle endocytosis	0	21165	12614	GO:0036465;GO:0140238	EXP IDA IMP IEP,EXP IDA IMP,IDA IMP ISO IBA,IDA IMP,IDA IMP ISO,IDA IMP,IBA	Atp8a1,Btbd8,Dnm1,Kcnc3,Lrrk2,Pacsin1,Synj2	L2-3_Increasing
query_1	FALSE	1	47	881	3	0.00340522	0.0638298	GO:0046173	GO:BP	polyol biosynthetic process	0	21165	11781	GO:0019751;GO:0046165	IBA,ISO,IBA	Itpka,Mas1,Ppip5k1	L2-3_Increasing
query_1	FALSE	1	5	881	1	0.00113507	0.2	GO:0046602	GO:BP	regulation of mitotic centrosome separation	0	21165	12087	GO:0007100;GO:0010564	ISS	Cep85	L2-3_Increasing
query_1	FALSE	1	69	881	4	0.00454029	0.057971	GO:0046323	GO:BP	D-glucose import	0	21165	11893	GO:1904659	IGI ISO,IMP,IC,ISO IBA	Akt2,Repin1,Rhoq,Slc2a1	L2-3_Increasing
query_1	FALSE	1	18	881	1	0.00113507	0.0555556	GO:0048486	GO:BP	parasympathetic nervous system development	0	21165	12613	GO:0048483;GO:0048731	IMP IGI	Egr2	L2-3_Increasing
query_1	FALSE	1	21	881	4	0.00454029	0.190476	GO:0046184	GO:BP	aldehyde biosynthetic process	0	21165	11791	GO:0006081;GO:0009058	ISO,ISO,ISO IBA,ISO	Gpd1,Mdh1,Pdxk,Pgk1	L2-3_Increasing
query_1	FALSE	1	46	881	1	0.00113507	0.0217391	GO:0048483	GO:BP	autonomic nervous system development	0	21165	12610	GO:0007399;GO:0048731	IMP IGI	Egr2	L2-3_Increasing
query_1	FALSE	1	111	881	10	0.0113507	0.0900901	GO:0048477	GO:BP	oogenesis	0	21165	12605	GO:0007281;GO:0007292	IMP,IMP,ISO,IMP IGI,NAS,ISO,ISO,IMP,IMP,IDA	Bcl2,Bmpr1b,Ccnb1,Mei1,Plcb1,Ptk2b,Rxfp2,Src,Tnfaip6,Zar1l	L2-3_Increasing
query_1	FALSE	1	213	881	15	0.0170261	0.0704225	GO:0048469	GO:BP	cell maturation	0	21165	12603	GO:0048468;GO:0048869;GO:0071695	IMP,IBA,ISO,IMP,ISO,IMP IBA,IMP,IMP,NAS,IMP,ISO,IMP IGI,ISO,IDA,IMP	Bcl2,Catspere2,Ccnb1,Cebpa,Kcnb1,Lgi4,Nr4a2,Pgr,Plcb1,Pou2f2,Ptk2b,Runx2,Rxfp2,Zar1l,Zbtb7a	L2-3_Increasing
query_1	FALSE	1	18	881	2	0.00227015	0.111111	GO:0046580	GO:BP	negative regulation of Ras protein signal transduction	0	21165	12073	GO:0007265;GO:0046578;GO:0051058	IMP,IDA IBA	Dgkz,Spry2	L2-3_Increasing
query_1	FALSE	1	64	881	2	0.00227015	0.03125	GO:0046513	GO:BP	ceramide biosynthetic process	0	21165	12047	GO:0006672;GO:0030148;GO:0043604	IMP,IMP IGI ISS ISO IBA	Alox12b,B4galnt1	L2-3_Increasing
query_1	FALSE	1	3	881	1	0.00113507	0.333333	GO:0046864	GO:BP	isoprenoid transport	0	21165	12240	GO:0006869	IMP IGI ISO IBA	Rbp4	L2-3_Increasing
query_1	FALSE	1	8	881	1	0.00113507	0.125	GO:0046174	GO:BP	polyol catabolic process	0	21165	11782	GO:0019751;GO:0046164	ISO	Synj2	L2-3_Increasing
query_1	FALSE	1	52	881	3	0.00340522	0.0576923	GO:0046324	GO:BP	regulation of D-glucose import	0	21165	11894	GO:0010827;GO:0046323	IGI ISO,IMP,IC	Akt2,Repin1,Rhoq	L2-3_Increasing
query_1	FALSE	1	25	881	2	0.00227015	0.08	GO:0048266	GO:BP	behavioral response to pain	0	21165	12451	GO:0007610;GO:0048265	IMP,IMP	Cacna1a,Kcnip3	L2-3_Increasing
query_1	FALSE	1	16	881	1	0.00113507	0.0625	GO:0046325	GO:BP	negative regulation of D-glucose import	0	21165	11895	GO:0010829;GO:0046323;GO:0046324	IC	Rhoq	L2-3_Increasing
query_1	FALSE	1	16	881	2	0.00227015	0.125	GO:0046549	GO:BP	retinal cone cell development	0	21165	12068	GO:0042462;GO:0042670	IMP,IMP	Dio3,Thrb	L2-3_Increasing
query_1	FALSE	1	7	881	1	0.00113507	0.142857	GO:0048242	GO:BP	epinephrine secretion	0	21165	12434	GO:0048241;GO:0050432	ISO IBA	Crh	L2-3_Increasing
query_1	FALSE	1	3	881	1	0.00113507	0.333333	GO:0046341	GO:BP	CDP-diacylglycerol metabolic process	0	21165	11910	GO:0006650	ISS ISO	Cds1	L2-3_Increasing
query_1	FALSE	1	18	881	2	0.00227015	0.111111	GO:0046348	GO:BP	amino sugar catabolic process	0	21165	11917	GO:0006040;GO:1901136	ISS,ISS IBA TAS	Aldh1a1,Npl	L2-3_Increasing
query_1	FALSE	1	11	881	1	0.00113507	0.0909091	GO:0048241	GO:BP	epinephrine transport	0	21165	12433	GO:0015695;GO:0051937	ISO IBA	Crh	L2-3_Increasing
query_1	FALSE	1	37	881	1	0.00113507	0.027027	GO:0048240	GO:BP	sperm capacitation	0	21165	12432	GO:0003006;GO:0007286;GO:0022412;GO:0048469	IBA	Catspere2	L2-3_Increasing
query_1	FALSE	1	633	881	22	0.0249716	0.0347551	GO:0048232	GO:BP	male gamete generation	0	21165	12428	GO:0007276	IMP ISO,IMP,IBA,IMP IBA,IBA,IMP,IMP TAS,ISO,IMP,IMP,IMP ISO,IMP,ISO,IMP IGI,IMP,IMP,IEP,IGI,ISO IBA,IMP,IGI,IMP	Ar,B4galnt1,Catspere2,Cfap65,Cfap97,Cldn11,Crem,Etv5,Ing2,Kdm3a,Krt9,Larp7,Mas1,Mei1,Nsun2,Rbp4,Rgs2,Sox9,Tdrp,Tuba8,Tyro3,Zbtb16	L2-3_Increasing
query_1	FALSE	1	18	881	2	0.00227015	0.111111	GO:0048243	GO:BP	norepinephrine secretion	0	21165	12435	GO:0015874;GO:0023061;GO:0050432	ISO,ISS ISO	Crh,Kcnb1	L2-3_Increasing
query_1	FALSE	1	1	881	1	0.00113507	1	GO:0048227	GO:BP	plasma membrane to endosome transport	0	21165	12426	GO:0016192	ISO	Grin2a	L2-3_Increasing
query_1	FALSE	1	17	881	1	0.00113507	0.0588235	GO:0048208	GO:BP	COPII vesicle coating	0	21165	12417	GO:0006901;GO:0048207;GO:0065003;GO:0090114	ISS IBA	Pef1	L2-3_Increasing
query_1	FALSE	1	3	881	1	0.00113507	0.333333	GO:0046865	GO:BP	terpenoid transport	0	21165	12241	GO:0046864	IMP IGI ISO IBA	Rbp4	L2-3_Increasing
query_1	FALSE	1	17	881	1	0.00113507	0.0588235	GO:0048207	GO:BP	vesicle targeting, rough ER to cis-Golgi	0	21165	12416	GO:0006888;GO:0048199	ISS IBA	Pef1	L2-3_Increasing
query_1	FALSE	1	24	881	1	0.00113507	0.0416667	GO:0048199	GO:BP	vesicle targeting, to, from or within Golgi	0	21165	12408	GO:0006903;GO:0048193	ISS IBA	Pef1	L2-3_Increasing
query_1	FALSE	1	761	881	35	0.0397276	0.0459921	GO:0046649	GO:BP	lymphocyte activation	0	21165	12121	GO:0045321	IGI IBA,IMP IGI ISO,ISS,IEP,IMP,IMP,IMP,IMP,IDA IMP,ISS,IMP,IDA IMP,TAS,IDA IGI,IMP,ISO IBA,TAS,IMP,IMP,IMP,IMP,IMP,IMP,IDA,IMP,IDA IMP,IMP,NAS,IMP,IMP IGI,IDA ISS,IDA,IGI,IMP,IMP	B2m,Bcl2,Cd6,Cebpg,Cxcl12,Ddrgk1,Dock10,Egr1,Egr3,Fcho1,Fkbp1a,Fosl2,Hsph1,Il12a,Il15ra,Il1b,Itgav,Kat7,Pou2f2,Ptk2b,Rasgrp1,Rbpj,Rora,Runx2,Slc39a10,Slfn2,Smad3,Smarcd1,Stat3,Stat5b,Tfrc,Tnfrsf9,Tyro3,Zbtb16,Zbtb7a	L2-3_Increasing
query_1	FALSE	1	220	881	8	0.00908059	0.0363636	GO:0048193	GO:BP	Golgi vesicle transport	0	21165	12403	GO:0016192	IGI IBA,ISS IBA,IBA,IBA,IMP,ISS IBA,ISS,ISS IBA	Bcap29,Cnih4,Copg2,Llgl2,Lrrk2,Pef1,Sec16b,Sorl1	L2-3_Increasing
query_1	FALSE	1	355	881	15	0.0170261	0.0422535	GO:0046879	GO:BP	hormone secretion	0	21165	12247	GO:0009914;GO:0023061	IDA IMP ISS ISO,ISO,ISO,ISO IBA,IDA,IMP IGI,IMP,IMP,ISO,IDA,IMP,IMP IGI,ISO,IMP,IGI	Adcy8,Camk2n1,Cckbr,Crh,Il1b,Itpr1,Kcnb1,Kcnj11,Npy1r,Pfkl,Pfkm,Plcb1,Snap25,Uqcc2,Vgf	L2-3_Increasing
query_1	FALSE	1	139	881	11	0.0124858	0.0791367	GO:0046546	GO:BP	development of primary male sexual characteristics	0	21165	12066	GO:0045137;GO:0046661	IBA,IMP IGI IBA,IGI,ISO,IMP,IMP,IMP,IMP,IMP,IMP IGI IEP ISS,IEP	Adam2,Ar,Bcl2,Ccnd1,Fgf9,Ing2,Rbp4,Rxfp2,Six4,Sox9,Tesc	L2-3_Increasing
query_1	FALSE	1	109	881	6	0.00681044	0.0550459	GO:0046364	GO:BP	monosaccharide biosynthetic process	0	21165	11931	GO:0005996;GO:0016051;GO:0044283	ISO,IMP,TAS,IMP,IGI IBA,IMP	Eno2,Gpd1,Mdh1,Pdk2,Pgk1,Rbp4	L2-3_Increasing
query_1	FALSE	1	20	881	1	0.00113507	0.05	GO:0048245	GO:BP	eosinophil chemotaxis	0	21165	12436	GO:0071621;GO:0072677	ISS IBA	Scg2	L2-3_Increasing
query_1	FALSE	1	28	881	1	0.00113507	0.0357143	GO:0048247	GO:BP	lymphocyte chemotaxis	0	21165	12438	GO:0030595;GO:0072676	IMP	Ptk2b	L2-3_Increasing
query_1	FALSE	1	31	881	2	0.00227015	0.0645161	GO:0046326	GO:BP	positive regulation of D-glucose import	0	21165	11896	GO:0010828;GO:0046323;GO:0046324	IGI ISO,IMP	Akt2,Repin1	L2-3_Increasing
query_1	FALSE	1	41	881	3	0.00340522	0.0731707	GO:0048265	GO:BP	response to pain	0	21165	12450	GO:0033555	IMP,IMP,IMP	Cacna1a,Col6a1,Kcnip3	L2-3_Increasing
query_1	FALSE	1	6	881	1	0.00113507	0.166667	GO:0048263	GO:BP	determination of dorsal identity	0	21165	12448	GO:0009953;GO:0048262	IMP	Nbl1	L2-3_Increasing
query_1	FALSE	1	92	881	7	0.00794552	0.076087	GO:0046328	GO:BP	regulation of JNK cascade	0	21165	11898	GO:0007254;GO:0043408	IBA,IDA IGI ISO,ISO,IDA ISO,ISS ISO,ISS,ISS	Ankrd6,Il1b,Map3k11,Mapk8ip3,Per1,Plcb1,Ptk2b	L2-3_Increasing
query_1	FALSE	1	6	881	1	0.00113507	0.166667	GO:0048262	GO:BP	determination of dorsal/ventral asymmetry	0	21165	12447	GO:0009855;GO:0009953	IMP	Nbl1	L2-3_Increasing
query_1	FALSE	1	23	881	1	0.00113507	0.0434783	GO:0046329	GO:BP	negative regulation of JNK cascade	0	21165	11899	GO:0007254;GO:0043409;GO:0046328	ISS ISO	Per1	L2-3_Increasing
query_1	FALSE	1	61	881	6	0.00681044	0.0983607	GO:0046330	GO:BP	positive regulation of JNK cascade	0	21165	11900	GO:0007254;GO:0043410;GO:0046328	IBA,IDA IGI ISO,ISO,ISO,ISS,ISS	Ankrd6,Il1b,Map3k11,Mapk8ip3,Plcb1,Ptk2b	L2-3_Increasing
query_1	FALSE	1	30	881	1	0.00113507	0.0333333	GO:0048246	GO:BP	macrophage chemotaxis	0	21165	12437	GO:0030595;GO:1905517	IMP	Ptk2b	L2-3_Increasing
query_1	FALSE	1	17	881	1	0.00113507	0.0588235	GO:0048261	GO:BP	negative regulation of receptor-mediated endocytosis	0	21165	12446	GO:0006898;GO:0045806;GO:0048259	ISS	Itgav	L2-3_Increasing
query_1	FALSE	1	95	881	12	0.0136209	0.126316	GO:0048259	GO:BP	regulation of receptor-mediated endocytosis	0	21165	12444	GO:0006898;GO:0030100	IDA IMP,ISS,IDA IMP,ISO,IDA IMP IEP ISO,ISS,IDA IMP IEP,IDA IMP IEP,ISO,ISO,IDA IMP,ISS ISO	Arc,Clu,Gsg1l,Hpca,Iqsec1,Itgav,Nedd4l,Numb,Pacsin1,Ptpn5,Susd4,Wasl	L2-3_Increasing
query_1	FALSE	1	23	881	2	0.00227015	0.0869565	GO:0046337	GO:BP	phosphatidylethanolamine metabolic process	0	21165	11906	GO:0006650	IDA IMP ISS IBA,ISS IBA	Napepld,Pisd	L2-3_Increasing
query_1	FALSE	1	39	881	4	0.00454029	0.102564	GO:0046578	GO:BP	regulation of Ras protein signal transduction	0	21165	12071	GO:0007265;GO:0051056	IMP,ISO,IDA IBA,ISO	Dgkz,Map2k1,Spry2,Src	L2-3_Increasing
query_1	FALSE	1	26	881	3	0.00340522	0.115385	GO:0046339	GO:BP	diacylglycerol metabolic process	0	21165	11908	GO:0006639	IBA,ISS ISO IBA,IMP IBA	Daglb,Dgkb,Dgkz	L2-3_Increasing
query_1	FALSE	1	54	881	1	0.00113507	0.0185185	GO:0048255	GO:BP	mRNA stabilization	0	21165	12443	GO:0043488;GO:0043489;GO:1902373	ISS	Arid5a	L2-3_Increasing
query_1	FALSE	1	4	881	1	0.00113507	0.25	GO:0046340	GO:BP	diacylglycerol catabolic process	0	21165	11909	GO:0046339;GO:0046464	IBA	Daglb	L2-3_Increasing
query_1	FALSE	1	9	881	1	0.00113507	0.111111	GO:0048251	GO:BP	elastic fiber assembly	0	21165	12440	GO:0085029;GO:0097435	IMP ISS IBA	Fbln5	L2-3_Increasing
query_1	FALSE	1	39	881	3	0.00340522	0.0769231	GO:0048260	GO:BP	positive regulation of receptor-mediated endocytosis	0	21165	12445	GO:0006898;GO:0045807;GO:0048259	ISS,ISO,ISS ISO	Clu,Ptpn5,Wasl	L2-3_Increasing
query_1	FALSE	1	19	881	2	0.00227015	0.105263	GO:0048670	GO:BP	regulation of collateral sprouting	0	21165	12761	GO:0048638;GO:0048668;GO:0050770;GO:0061387	IDA IMP IGI,IMP IGI	Bdnf,Fstl4	L2-3_Increasing
query_1	FALSE	1	1503	881	88	0.0998865	0.0585496	GO:0048870	GO:BP	cell motility	0	21165	12944	GO:0009987	IBA,IMP,ISS,ISO,ISS,IDA,IBA,IMP,IMP,NAS,IMP,IMP ISS,IMP,IBA,IDA,ISS ISO,ISO,IBA,ISS,IMP IBA,ISO,ISO,IDA IMP IGI ISO IBA,ISO,IMP,IMP IBA,IBA,IDA,IDA TAS,ISO,ISS IBA,ISS IBA,IMP,IMP,IBA,ISO IBA,IGI,IMP IBA,IMP,ISO,ISS,IMP,ISS,IMP,IDA ISO,IMP NAS,IMP,IMP ISO TAS NAS,IMP,IMP ISO,IMP,IDA,IMP IGI IBA,IMP,IMP,IMP,ISO,ISO,IDA,IDA IMP IBA,IBA,ISS,ISS,ISS ISO,IMP IGI,ISO,IDA IMP ISS ISO IBA TAS,IMP ISO IBA…	Ackr4,Actn4,Adgrb1,Akt2,Arc,Asb2,Astn2,Atp8a1,Bcl2,Brms1,Bves,Camk1d,Cap1,Catspere2,Cck,Ccn4,Cd200r1,Cdh22,Cep85,Cfap65,Cpeb1,Cthrc1,Cxcl12,Cygb,Dapk2,Dnah1,Dock10,Efna1,Egfl7,Egr1,Elmo1,Elmo2,Emx2,Fat3,Fgf5,Fgf9,Flrt2,Fmnl1,Gadd45a,Gfra1,Hace1,Htr6,Igfbp6,Il17ra,Il1b,Ing2,Iqsec1,Itgav,Lrg1,Map2k1,Mapk8ip3,Nbl1,Nck1,Nphp4,Nr4a2,Parva,Pcsk5,Pgr,Plcb1,Plekhg5,Plxnc1,Podn,Ppm1f,Prag1,Prickle1,Ptgs2,…	L2-3_Increasing
query_1	FALSE	1	11	881	1	0.00113507	0.0909091	GO:0048672	GO:BP	positive regulation of collateral sprouting	0	21165	12763	GO:0030307;GO:0048639;GO:0048668;GO:0048670;GO:0050772	IDA IMP	Bdnf	L2-3_Increasing
query_1	FALSE	1	19	881	2	0.00227015	0.105263	GO:0051497	GO:BP	negative regulation of stress fiber assembly	0	21165	13566	GO:0032232;GO:0043149;GO:0051492	IMP,IDA ISO IBA	Coro2b,Rhpn1	L2-3_Increasing
query_1	FALSE	1	34	881	2	0.00227015	0.0588235	GO:0051496	GO:BP	positive regulation of stress fiber assembly	0	21165	13565	GO:0032233;GO:0043149;GO:0051492	ISO,ISO	Smad3,Tpm1	L2-3_Increasing
query_1	FALSE	1	135	881	9	0.0102157	0.0666667	GO:0051495	GO:BP	positive regulation of cytoskeleton organization	0	21165	13564	GO:0007010;GO:0010638;GO:0051493	IBA,ISO,IGI,IDA,ISS,ISO,ISS,IDA IBA,ISO	Baiap2,Mylk3,Nck1,Psrc1,Ptk2b,Smad3,Spag5,Synpo,Tpm1	L2-3_Increasing
query_1	FALSE	1	119	881	6	0.00681044	0.0504202	GO:0051494	GO:BP	negative regulation of cytoskeleton organization	0	21165	13563	GO:0007010;GO:0010639;GO:0051493	IMP,IDA,ISO,IDA ISO IBA,ISO,IBA	Coro2b,Espn,Map1a,Rhpn1,Tpm1,Vill	L2-3_Increasing
query_1	FALSE	1	404	881	19	0.0215664	0.0470297	GO:0051493	GO:BP	regulation of cytoskeleton organization	0	21165	13562	GO:0007010;GO:0033043	ISS IBA,IMP ISO,IDA,IBA,NAS,ISO IBA,ISO,IGI,IDA ISS,IMP ISS,IDA ISO IBA,IBA,ISO,ISS,IDA IBA,ISO,ISS,IBA,IMP	Baiap2,Coro2b,Espn,Hax1,Hsph1,Map1a,Mylk3,Nck1,Psrc1,Ptk2b,Rhpn1,Sh3bp1,Smad3,Spag5,Synpo,Tpm1,Tppp,Vill,Xirp2	L2-3_Increasing
query_1	FALSE	1	60	881	5	0.00567537	0.0833333	GO:0051492	GO:BP	regulation of stress fiber assembly	0	21165	13561	GO:0032231;GO:0043149;GO:0110020	IMP,IDA ISO IBA,ISO,IDA,ISO	Coro2b,Rhpn1,Smad3,Synpo,Tpm1	L2-3_Increasing
query_1	FALSE	1	27	881	2	0.00227015	0.0740741	GO:0051491	GO:BP	positive regulation of filopodium assembly	0	21165	13560	GO:0046847;GO:0051489;GO:0120034	IPI IGI,ISS ISO	Espn,Wasl	L2-3_Increasing
query_1	FALSE	1	5	881	1	0.00113507	0.2	GO:0051490	GO:BP	negative regulation of filopodium assembly	0	21165	13559	GO:0046847;GO:0051489;GO:0120033	ISO	Rab3ip	L2-3_Increasing
query_1	FALSE	1	44	881	3	0.00340522	0.0681818	GO:0051489	GO:BP	regulation of filopodium assembly	0	21165	13558	GO:0046847;GO:0120032	IPI IGI,ISO,ISS ISO	Espn,Rab3ip,Wasl	L2-3_Increasing
query_1	FALSE	1	19	881	2	0.00227015	0.105263	GO:0051481	GO:BP	negative regulation of cytosolic calcium ion concentration	0	21165	13553	GO:0065008	IGI,ISO	Bcl2,Npy1r	L2-3_Increasing
query_1	FALSE	1	62	881	9	0.0102157	0.145161	GO:0051480	GO:BP	regulation of cytosolic calcium ion concentration	0	21165	13552	GO:0006874	IMP,IBA,ISO IBA,ISO,ISO,IDA,ISO,IDA IMP,IMP IBA	Adcy8,Atp2b3,Calb1,Fxyd1,Gpr3,Itpr1,Npy1r,Synpo,Tmem178	L2-3_Increasing
query_1	FALSE	1	1	881	1	0.00113507	1	GO:0051464	GO:BP	positive regulation of cortisol secretion	0	21165	13539	GO:0043400;GO:0051462;GO:2000851	IBA	Crh	L2-3_Increasing
query_1	FALSE	1	2	881	1	0.00113507	0.5	GO:0051462	GO:BP	regulation of cortisol secretion	0	21165	13537	GO:0043400;GO:2000849	IBA	Crh	L2-3_Increasing
query_1	FALSE	1	6	881	1	0.00113507	0.166667	GO:0051461	GO:BP	positive regulation of corticotropin secretion	0	21165	13536	GO:0051240;GO:0051458;GO:0051459;GO:0090277	ISO	Crh	L2-3_Increasing
query_1	FALSE	1	7	881	1	0.00113507	0.142857	GO:0051459	GO:BP	regulation of corticotropin secretion	0	21165	13534	GO:0044060;GO:0051458;GO:0090276	ISO	Crh	L2-3_Increasing
query_1	FALSE	1	9	881	1	0.00113507	0.111111	GO:0051458	GO:BP	corticotropin secretion	0	21165	13533	GO:0030072;GO:0060986	ISO	Crh	L2-3_Increasing
query_1	FALSE	1	14	881	1	0.00113507	0.0714286	GO:0051457	GO:BP	maintenance of protein location in nucleus	0	21165	13532	GO:0034504;GO:0072595	IMP	Chchd10	L2-3_Increasing
query_1	FALSE	1	76	881	4	0.00454029	0.0526316	GO:0051453	GO:BP	regulation of intracellular pH	0	21165	13528	GO:0030641;GO:0065008	IMP IBA,ISS,IBA,IMP IBA	Car7,Cln5,Slc4a10,Slc4a4	L2-3_Increasing
query_1	FALSE	1	45	881	2	0.00227015	0.0444444	GO:0051452	GO:BP	intracellular pH reduction	0	21165	13527	GO:0051453	IMP,ISS	Car7,Cln5	L2-3_Increasing
query_1	FALSE	1	14	881	1	0.00113507	0.0714286	GO:0051451	GO:BP	myoblast migration	0	21165	13526	GO:0014812	IGI	Six4	L2-3_Increasing
query_1	FALSE	1	25	881	1	0.00113507	0.04	GO:0051450	GO:BP	myoblast proliferation	0	21165	13525	GO:0008283	ISO	Neu1	L2-3_Increasing
query_1	FALSE	1	21	881	1	0.00113507	0.047619	GO:0051447	GO:BP	negative regulation of meiotic cell cycle	0	21165	13524	GO:0045786;GO:0051321;GO:0051445;GO:2000242	IMP	Zwint	L2-3_Increasing
query_1	FALSE	1	29	881	1	0.00113507	0.0344828	GO:0051446	GO:BP	positive regulation of meiotic cell cycle	0	21165	13523	GO:0045787;GO:0051321;GO:0051445;GO:2000243	IDA	Plcb1	L2-3_Increasing
query_1	FALSE	1	56	881	3	0.00340522	0.0535714	GO:0051445	GO:BP	regulation of meiotic cell cycle	0	21165	13522	GO:0051321;GO:0051726;GO:2000241	IMP,IDA,IMP	Gpr3,Plcb1,Zwint	L2-3_Increasing
query_1	FALSE	1	11	881	2	0.00227015	0.181818	GO:0051443	GO:BP	positive regulation of ubiquitin-protein transferase activity	0	21165	13520	GO:0031398;GO:0051347;GO:0051438	ISS,IDA	Cdc14b,Stub1	L2-3_Increasing
query_1	FALSE	1	30	881	1	0.00113507	0.0333333	GO:0051503	GO:BP	adenine nucleotide transport	0	21165	13569	GO:0015865	IBA	Slc25a25	L2-3_Increasing
query_1	FALSE	1	18	881	2	0.00227015	0.111111	GO:0051438	GO:BP	regulation of ubiquitin-protein transferase activity	0	21165	13519	GO:0051338	ISS,IDA	Cdc14b,Stub1	L2-3_Increasing
query_1	FALSE	1	10	881	2	0.00227015	0.2	GO:0051546	GO:BP	keratinocyte migration	0	21165	13587	GO:0010631	IMP,IMP	Iqsec1,Lrg1	L2-3_Increasing
query_1	FALSE	1	5	881	1	0.00113507	0.2	GO:0051549	GO:BP	positive regulation of keratinocyte migration	0	21165	13590	GO:0010634;GO:0051546;GO:0051547	IMP	Iqsec1	L2-3_Increasing
query_1	FALSE	1	26	881	2	0.00227015	0.0769231	GO:0051693	GO:BP	actin filament capping	0	21165	13706	GO:0030835;GO:0030837	ISO,IBA	Tpm1,Vill	L2-3_Increasing
query_1	FALSE	1	389	881	23	0.0261067	0.059126	GO:0051656	GO:BP	establishment of organelle localization	0	21165	13679	GO:0051234;GO:0051640	IGI,EXP IDA IMP,IBA,IBA,IBA,IBA,IMP,ISO,IMP,ISO IBA,ISS IBA,ISS IBA,IDA,IMP,IDA IMP IEP,IMP ISS,IGI,ISS IBA,IMP,IMP,IMP,ISS ISO,IMP	Agbl4,Btbd8,Ccnb1,Copg2,Dnm1,Llgl2,Lrrk2,Map2k1,Mei1,Myo5c,Pef1,Psrc1,Ptk2,Rasgrp1,Snap25,Spag5,Spry2,Stard3,Sun1,Syne1,Tacc1,Wasl,Zwint	L2-3_Increasing
query_1	FALSE	1	32	881	1	0.00113507	0.03125	GO:0051654	GO:BP	establishment of mitochondrion localization	0	21165	13677	GO:0051646;GO:0051656	IGI	Agbl4	L2-3_Increasing
query_1	FALSE	1	51	881	4	0.00454029	0.0784314	GO:0051653	GO:BP	spindle localization	0	21165	13676	GO:0022402;GO:0051640	IBA,IMP,IGI,IMP	Llgl2,Spag5,Spry2,Wasl	L2-3_Increasing
query_1	FALSE	1	168	881	11	0.0124858	0.0654762	GO:0051651	GO:BP	maintenance of location in cell	0	21165	13674	GO:0009987;GO:0051235;GO:0051641	IMP,IDA IMP,ISS IBA,TAS,IMP ISS ISO IBA,IMP,IBA,IBA,IMP,IMP IBA,IBA	Chchd10,Fkbp1a,Insig2,Itgav,Itpr1,Jph3,Plcb1,Plcb4,Ptk2b,Sorl1,Vps13a	L2-3_Increasing
query_1	FALSE	1	155	881	10	0.0113507	0.0645161	GO:0051650	GO:BP	establishment of vesicle localization	0	21165	13673	GO:0051648;GO:0051649;GO:0051656	EXP IDA IMP,IBA,IMP,ISO,ISO IBA,ISS IBA,IMP,IDA IMP IEP,ISS IBA,ISS ISO	Btbd8,Dnm1,Lrrk2,Map2k1,Myo5c,Pef1,Rasgrp1,Snap25,Stard3,Wasl	L2-3_Increasing
query_1	FALSE	1	1774	881	99	0.112372	0.0558061	GO:0051649	GO:BP	establishment of localization in cell	0	21165	13672	GO:0051234;GO:0051641	IBA,ISS ISO,IMP ISS ISO,IGI,IDA,IMP NAS,IDA IMP,ISO NAS,EXP IDA IMP IEP,IGI IBA,IGI,IDA IMP ISO,EXP IDA IMP,IMP,ISS ISO,IMP,IDA IMP,IBA,ISO,IBA,ISS IBA,IBA,ISO,IDA IMP ISO IBA,IDA,IBA,IMP,ISO,IDA,IDA IMP,ISO,ISO,IDA IMP IEP ISO,IDA IMP,ISO,IMP ISS ISO IBA,ISS,IBA,IDA IMP ISO TAS,IDA IBA TAS,IGI,ISO TAS,IMP ISO,IMP,ISO IBA,IDA IMP IGI IEP IBA,IDA IMP IEP,ISO,ISO,IGI,ISS,IDA IMP IEP,IBA,IDA IMP ISO…	4931428L18Rik,Acap2,Adcy8,Agbl4,Ano3,Ap1s1,Arc,Atg14,Atp8a1,Bcap29,Bcl2,Bsn,Btbd8,Bves,Cabp1,Cacna1a,Cacnb4,Cacng2,Camk2n1,Ccnb1,Cnih4,Copg2,Crh,Dnm1,Egr2,Fam53b,Fgf9,Gabarapl1,Gpr158,Gsg1l,Hpca,Htr6,Iqsec1,Kcnc3,Kcnip3,Kpna1,Laptm4b,Llgl2,Lrrk2,M6pr,Map1a,Map2k1,Mapk8ip3,Mei1,Myo5c,Napa,Nedd4l,Npy1r,Nr4a1,Nrxn3,Nsun2,Numb,Nxf7,Pacsin1,Pef1,Pkig,Pla2g4a,Pom121,Prickle1,Psrc1,Ptgs2,Ptk2,Ptpn14,Ptp…	L2-3_Increasing
query_1	FALSE	1	173	881	12	0.0136209	0.0693642	GO:0051648	GO:BP	vesicle localization	0	21165	13671	GO:0051640	IDA IMP,EXP IDA IMP,IBA,IMP,ISO,ISO IBA,ISS IBA,IMP,IDA IMP IEP,ISS IBA,IDA IMP,ISS ISO	Bsn,Btbd8,Dnm1,Lrrk2,Map2k1,Myo5c,Pef1,Rasgrp1,Snap25,Stard3,Syn2,Wasl	L2-3_Increasing
query_1	FALSE	1	36	881	4	0.00454029	0.111111	GO:0051647	GO:BP	nucleus localization	0	21165	13670	GO:0051640	IDA,IMP,IMP,IMP	Ptk2,Sun1,Syne1,Tacc1	L2-3_Increasing
query_1	FALSE	1	51	881	1	0.00113507	0.0196078	GO:0051646	GO:BP	mitochondrion localization	0	21165	13669	GO:0051640	IGI	Agbl4	L2-3_Increasing
query_1	FALSE	1	28	881	3	0.00340522	0.107143	GO:0051642	GO:BP	centrosome localization	0	21165	13665	GO:0061842	IMP IBA,IMP,IMP	Nin,Sun1,Syne1	L2-3_Increasing
query_1	FALSE	1	496	881	30	0.0340522	0.0604839	GO:0051640	GO:BP	organelle localization	0	21165	13663	GO:0051179	IGI,IBA,IDA IMP,EXP IDA IMP,IMP,IBA,IBA,IBA,ISS,ISS ISO,IBA,IMP,ISO,IMP,ISO IBA,ISS IBA,ISS IBA,IDA,IMP,IDA IMP IEP,IMP ISS,IGI,ISS IBA,IBA,IMP,IDA IMP,IMP,IMP,IMP ISS ISO,IMP	Agbl4,Atg14,Bsn,Btbd8,Bves,Ccnb1,Copg2,Dnm1,Iffo1,Kcnb1,Llgl2,Lrrk2,Map2k1,Mei1,Myo5c,Pef1,Psrc1,Ptk2,Rasgrp1,Snap25,Spag5,Spry2,Stard3,Stx6,Sun1,Syn2,Syne1,Tacc1,Wasl,Zwint	L2-3_Increasing
query_1	FALSE	1	9	881	2	0.00227015	0.222222	GO:0051639	GO:BP	actin filament network formation	0	21165	13662	GO:0007015	IDA IBA,NAS	Cobl,Espn	L2-3_Increasing
query_1	FALSE	1	16	881	1	0.00113507	0.0625	GO:0051608	GO:BP	histamine transport	0	21165	13634	GO:0071705	ISO	Cckbr	L2-3_Increasing
query_1	FALSE	1	187	881	9	0.0102157	0.0481283	GO:0051607	GO:BP	defense response to virus	0	21165	13633	GO:0009615;GO:0098542	IMP,IMP,IMP,IDA,ISS,ISS,IBA,IMP,IMP	Agbl4,Atg14,Hcfc2,Il1b,Nck1,Serinc3,Slfn9,Zdhhc1,Znfx1	L2-3_Increasing
query_1	FALSE	1	465	881	11	0.0124858	0.0236559	GO:0051606	GO:BP	detection of stimulus	0	21165	13632	GO:0050896	ISO,IMP,ISO,TAS,IMP,IDA,IBA,IMP,IMP,IBA,IMP IGI IBA	Ano3,Cacnb4,Cxcl12,Itgav,Kcna1,Nr4a1,Opn1mw,Rbp4,Slc24a4,Tcap,Tmc1	L2-3_Increasing
query_1	FALSE	1	410	881	26	0.0295119	0.0634146	GO:0051604	GO:BP	protein maturation	0	21165	13631	GO:0010467;GO:0019538	IBA,IDA,ISS,ISS,ISS,IBA,IDA IGI IBA,ISS IBA,ISS IBA,IBA,ISO IBA,IDA IBA,IDA,IDA IMP ISO IBA,IDA IMP ISO IBA,IDA ISO IBA,IDA IBA,IMP ISS,IBA,IMP,ISS,IGI,TAS,ISS,IDA,IMP	Atg4c,B2m,Cln5,Clu,Ddi2,Dnaja4,Dnajb1,Dnajb11,Dnajb12,Dnajb5,Hsp90b1,Hsph1,Ldlrad3,Pcsk1,Pcsk2,Pcsk5,Pfdn2,Psenen,Ptges3l,Rasal2,Sorl1,Src,Stub1,Tesc,Tspan5,Zmynd10	L2-3_Increasing
query_1	FALSE	1	653	881	29	0.0329171	0.0444104	GO:0051603	GO:BP	proteolysis involved in protein catabolic process	0	21165	13630	GO:0006508;GO:0030163	IMP,IMP ISS IBA,ISS,ISS IBA,ISS IBA,ISS,ISS,ISS IBA,ISS,ISS IBA,IDA IBA,IBA,ISS IBA,IBA,ISS IBA,IMP,IDA,IDA IBA,IMP,IBA,ISS IBA,IMP,IMP,IBA,IDA IBA,ISO,IDA IMP ISS IBA,IBA,IMP TAS	Agbl4,Asb2,Cbfa2t3,Cdc34,Clu,Ddi2,Ddrgk1,Derl3,Dnajb12,Dtl,Fbxo2,Fbxo27,Hace1,Herc6,Hsp90b1,Lrrk2,Map1a,Nedd4l,Nfe2l1,Otud7a,Psmc5,Ptk2,Ptk2b,Rnf114,Rnf6,Sdf2l1,Stub1,Trim71,Wfs1	L2-3_Increasing
query_1	FALSE	1	22	881	1	0.00113507	0.0454545	GO:0051602	GO:BP	response to electrical stimulus	0	21165	13629	GO:0009628	IMP	Prickle1	L2-3_Increasing
query_1	FALSE	1	93	881	9	0.0102157	0.0967742	GO:0051592	GO:BP	response to calcium ion	0	21165	13619	GO:0010038	ISS ISO,IMP IBA,IDA,ISS,ISS,IDA,ISO,ISO,ISS	Adcy8,Cpne6,Fosb,Hpca,Itpka,Junb,Kcnb1,Pla2g4a,Tnnt2	L2-3_Increasing
query_1	FALSE	1	44	881	3	0.00340522	0.0681818	GO:0051591	GO:BP	response to cAMP	0	21165	13618	GO:0014074;GO:0046683;GO:1901700	IDA,ISO,IDA	Gpd1,Itpr1,Per1	L2-3_Increasing
query_1	FALSE	1	28	881	1	0.00113507	0.0357143	GO:0051590	GO:BP	positive regulation of neurotransmitter transport	0	21165	13617	GO:0006836;GO:0051050;GO:0051588	IDA	Gpr158	L2-3_Increasing
query_1	FALSE	1	11	881	1	0.00113507	0.0909091	GO:0051589	GO:BP	negative regulation of neurotransmitter transport	0	21165	13616	GO:0006836;GO:0051051;GO:0051588	ISO	Htr6	L2-3_Increasing
query_1	FALSE	1	113	881	8	0.00908059	0.0707965	GO:0051588	GO:BP	regulation of neurotransmitter transport	0	21165	13615	GO:0006836;GO:0051049	ISO,IMP,IDA IMP,IDA,ISO,IMP,ISO,ISO IBA	Arl6ip5,Cacna1a,Cacnb4,Gpr158,Htr6,Kcnc3,Npy1r,Rims3	L2-3_Increasing
query_1	FALSE	1	14	881	1	0.00113507	0.0714286	GO:0051580	GO:BP	regulation of neurotransmitter uptake	0	21165	13607	GO:0001504;GO:0051588	ISO	Arl6ip5	L2-3_Increasing
query_1	FALSE	1	5	881	1	0.00113507	0.2	GO:0051547	GO:BP	regulation of keratinocyte migration	0	21165	13588	GO:0010632;GO:0051546	IMP	Iqsec1	L2-3_Increasing
query_1	FALSE	1	5	881	2	0.00227015	0.4	GO:0051418	GO:BP	microtubule nucleation by microtubule organizing center	0	21165	13518	GO:0007020	IMP IBA,ISS	Nin,Tppp	L2-3_Increasing
query_1	FALSE	1	39	881	3	0.00340522	0.0769231	GO:0051403	GO:BP	stress-activated MAPK cascade	0	21165	13510	GO:0000165;GO:0031098	ISO,TAS,ISS	Il1b,Map2k1,Mapk11	L2-3_Increasing
query_1	FALSE	1	8	881	1	0.00113507	0.125	GO:0051388	GO:BP	positive regulation of neurotrophin TRK receptor signaling pathway	0	21165	13506	GO:0009967;GO:0048011;GO:0051386	IMP	Cyfip2	L2-3_Increasing
query_1	FALSE	1	63	881	7	0.00794552	0.111111	GO:0051262	GO:BP	protein tetramerization	0	21165	13427	GO:0051259	IDA,ISS,ISS ISO,IDA,ISS,ISS,ISO	Col6a1,Dnm1,Homer1,Itpr1,Kcnc3,Kcnj2,Pkm	L2-3_Increasing
query_1	FALSE	1	95	881	4	0.00454029	0.0421053	GO:0051261	GO:BP	protein depolymerization	0	21165	13426	GO:0032984	ISO IBA,IDA ISS,ISO,IBA	Map1a,Mical2,Tpm1,Vill	L2-3_Increasing
query_1	FALSE	1	114	881	9	0.0102157	0.0789474	GO:0051260	GO:BP	protein homooligomerization	0	21165	13425	GO:0051259	ISS ISO,ISS ISO,ISS,ISS,IDA,ISS,ISO,ISO,ISO	Adcy8,Arc,Clybl,Dnm1,Itpr1,Kcnj2,Lzts3,Pkm,Sgtb	L2-3_Increasing
query_1	FALSE	1	163	881	13	0.014756	0.0797546	GO:0051259	GO:BP	protein complex oligomerization	0	21165	13424	GO:0065003	ISS ISO,ISS ISO,ISS,IDA,ISS,ISS ISO,IDA,ISS,ISS,ISO,ISO,ISO,IMP	Adcy8,Arc,Clybl,Col6a1,Dnm1,Homer1,Itpr1,Kcnc3,Kcnj2,Lzts3,Pkm,Sgtb,Zdhhc1	L2-3_Increasing
query_1	FALSE	1	212	881	11	0.0124858	0.0518868	GO:0051258	GO:BP	protein polymerization	0	21165	13423	GO:0065003	IBA,IMP IBA,IBA,IGI,IMP IBA,IDA,ISS,ISO,IDA ISS IBA,IBA,ISS	Baiap2,Cobl,Hax1,Nck1,Nin,Psrc1,Ptk2b,Tpm1,Tppp,Vill,Wasl	L2-3_Increasing
query_1	FALSE	1	1352	881	73	0.0828604	0.0539941	GO:0051254	GO:BP	positive regulation of RNA metabolic process	0	21165	13419	GO:0010604;GO:0016070;GO:0045935;GO:0051252	IMP,ISO,IDA IMP IGI ISS ISO IBA,IDA,IGI,IDA IGI,IDA ISO,IDA,IDA IMP,IDA,ISO,ISO,IDA ISO,IMP,IGI,IDA,ISO,IDA IMP ISO,IDA ISS,IDA,ISO,ISO,IDA,IDA,IMP,TAS,IDA,IDA ISO,ISS,IDA IGI ISO,IDA IBA,IMP,IDA IMP,IDA,IMP,ISS,ISO IBA,ISO,ISS,IMP,ISS,IDA IMP,IDA IMP IGI ISO,IDA IMP IGI ISO,IMP,ISO,ISS,IDA,IDA,IMP ISS IBA,IMP,IGI IBA,IDA IMP IGI ISS ISO,IDA IBA,IDA IGI ISO,IDA IMP IGI,IDA IGI,IDA IMP,IDA IMP IGI…	Ablim2,Akt2,Ar,Arid3b,Arid5a,Arnt2,Atf1,Atf6,Atmin,Bmp3,Cbx7,Ccnb1,Cebpa,Chchd10,Crem,Csrnp1,Ddn,Egr1,Egr2,Egr3,Egr4,Ets2,Etv1,Etv5,Fbln5,Fgf9,Fosb,Fosl2,Ier5,Il1b,Ing2,Junb,Kat7,Kdm3a,Kdm7a,Larp7,Maml3,Map2k1,Mical2,Mt3,Nck1,Nfe2l1,Nr4a1,Nr4a2,Per1,Pgr,Pkm,Plcb1,Pou2f2,Ppargc1b,Psrc1,Rarb,Rbpj,Rnf6,Rora,Runx2,Sertad1,Six4,Smad3,Sox9,Ss18,Stat3,Stat5b,Taf6,Tead1,Tesc,Thrb,Wasl,Wbp2,Wnt2,Yap1,Zbtb…	L2-3_Increasing
query_1	FALSE	1	1062	881	66	0.0749149	0.0621469	GO:0051253	GO:BP	negative regulation of RNA metabolic process	0	21165	13418	GO:0010605;GO:0016070;GO:0045934;GO:0051252	ISO,ISS,IDA IGI IBA,IDA IMP ISO,IDA TAS,ISS IBA NAS,IGI ISS IBA,IGI ISS,IGI,IDA ISO,ISS,ISS,ISS IBA,IGI,ISO,IMP,IDA,IDA,IMP,IMP,IDA ISS IBA,ISS ISO,IDA ISS IBA,ISO,IMP,NAS,IDA ISO,IMP IBA TAS,ISS IBA,IGI,IBA,ISO,IGI,IDA IMP IGI ISO IBA,ISS,IMP,IDA IMP IBA,IDA IBA,IDA,IDA,IMP,ISS,IDA,IGI,IDA IBA,IMP ISO,IDA IMP,IMP,IDA,IDA,IDA,IDA ISO,IDA IMP ISO IBA,IMP IGI ISO,IDA IGI IBA,IDA,IDA,ISS,ISO,ISS,ISS…	Ar,Arid5a,Bcor,Bhlhe40,Bhlhe41,Brms1,Cbfa2t3,Ccnd1,Ccne1,Cebpa,Crebrf,Cxxc5,Dnajb1,Dnajb5,Dusp5,Efna1,Egr1,Etv3,Fbln5,Fgf9,Fhl2,Hcfc2,Hexim1,Il1b,Impact,Ing2,Jdp2,Kcnip3,Kctd1,Larp7,Lin37,Nab2,Nck1,Ncor2,Ndufa13,Nsun2,Per1,Per3,Pkig,Plcb1,Ppargc1b,Ppm1f,Psmc5,Ptgs2os,Rarb,Rbm20,Rbpj,Rtf1,Runx2,Six4,Slfn2,Smad3,Sox9,Tdg,Thrb,Tle4,Trim66,Usp2,Wfs1,Xrcc5,Yap1,Zbtb16,Zbtb7a,Zfp703,Zfpm1,Zhx2	L2-3_Increasing
query_1	FALSE	1	2922	881	143	0.162316	0.0489391	GO:0051252	GO:BP	regulation of RNA metabolic process	0	21165	13417	GO:0016070;GO:0019219;GO:0060255	IMP,IMP,ISO,IDA IMP IGI ISS ISO IBA,IDA IBA,IGI ISS IBA,IDA IGI ISO IBA,IDA ISO IBA,IDA IBA,IDA IMP IBA,NAS,IDA IGI IBA,IDA IMP ISO IBA,IDA IBA TAS,IDA,ISS IBA NAS,ISS,IGI ISS IBA,ISO,ISO,IGI ISS,IGI,IDA ISO IBA NAS,IDA ISO IBA,IMP,ISS,ISS,ISS IBA,IGI IBA,IDA IMP IBA,ISS,ISO,ISS,ISS IBA,IGI,ISO,IGI IBA,IMP,IDA IMP ISO IBA,IDA IMP ISS IBA,IDA IBA,ISO IBA,IDA IBA,IBA,IDA IMP,ISO IBA,IDA IBA,IDA IBA…	Ablim2,Adcy8,Akt2,Ar,Arid3b,Arid5a,Arnt2,Atf1,Atf6,Atmin,Bcl7b,Bcor,Bhlhe40,Bhlhe41,Bmp3,Brms1,Camk1d,Cbfa2t3,Cbx7,Ccnb1,Ccnd1,Ccne1,Cebpa,Cebpg,Chchd10,Clu,Cpeb1,Crebrf,Crem,Csrnp1,Cxxc5,Ddn,Ddrgk1,Dnajb1,Dnajb5,Dusp5,E2f6,Efna1,Egr1,Egr2,Egr3,Egr4,Elk3,Emx2,Epop,Ets2,Etv1,Etv3,Etv5,Fbln5,Fgf9,Fhl2,Fosb,Fosl2,Gmeb2,Hcfc2,Hexim1,Hmg20b,Ier5,Il1b,Impact,Ing2,Irf2,Jade2,Jdp2,Junb,Kat7,Kcnip3,Kctd1,…	L2-3_Increasing
query_1	FALSE	1	272	881	15	0.0170261	0.0551471	GO:0051251	GO:BP	positive regulation of lymphocyte activation	0	21165	13416	GO:0002696;GO:0046649;GO:0051249	IBA,ISS,IMP,IMP,ISS,TAS,IDA IGI,IMP,ISO IBA,IMP,IMP,NAS,IMP IGI,IDA ISS,IMP	B2m,Cd6,Ddrgk1,Egr3,Fcho1,Hsph1,Il12a,Il15ra,Il1b,Rasgrp1,Slc39a10,Smarcd1,Stat5b,Tfrc,Zbtb16	L2-3_Increasing
query_1	FALSE	1	146	881	1	0.00113507	0.00684931	GO:0051250	GO:BP	negative regulation of lymphocyte activation	0	21165	13415	GO:0002695;GO:0046649;GO:0051249	IGI	Tyro3	L2-3_Increasing
query_1	FALSE	1	443	881	17	0.0192963	0.0383747	GO:0051249	GO:BP	regulation of lymphocyte activation	0	21165	13414	GO:0002694;GO:0046649	IBA,ISS,IMP,IDA IMP,ISS,TAS,IDA IGI,IMP,ISO IBA,IMP,IMP,NAS,IMP IGI,IDA ISS,IDA,IGI,IMP	B2m,Cd6,Ddrgk1,Egr3,Fcho1,Hsph1,Il12a,Il15ra,Il1b,Rasgrp1,Slc39a10,Smarcd1,Stat5b,Tfrc,Tnfrsf9,Tyro3,Zbtb16	L2-3_Increasing
query_1	FALSE	1	688	881	42	0.0476731	0.0610465	GO:0051247	GO:BP	positive regulation of protein metabolic process	0	21165	13412	GO:0010604;GO:0019538;GO:0051246	ISS,IMP,ISS ISO,IDA,IDA,IGI,IMP ISO,ISS,ISS,ISO,ISS,ISO,ISS,IMP ISS IBA,ISO,ISS,ISO,ISS,ISO,ISO,ISS,IMP,IDA,ISS,IGI IBA,IDA,ISO,ISS,IDA,IMP,IMP,IMP,IMP ISS,IMP ISS ISO,ISO,ISS,IDA,IGI ISO,IDA ISS IBA,IDA,ISS,IMP ISS TAS	Adcy8,Agbl4,Akt2,Arid5a,Atg14,Bcl2,Bdnf,Brms1,Cbfa2t3,Cck,Ccnd1,Cd6,Cdc14b,Clu,Cpeb1,Crebrf,Crh,Ddrgk1,Fbh1,Gfra1,Il34,Lrrk2,Mapk8ip3,Mt3,Nck1,Ncor2,Nedd4l,Pef1,Pkm,Psenen,Psrc1,Ptgs2,Ptk2,Ptk2b,Ptpn5,Sorl1,Sox9,Src,Stub1,Thpo,Uqcc2,Wfs1	L2-3_Increasing
query_1	FALSE	1	956	881	55	0.0624291	0.0575314	GO:0051241	GO:BP	negative regulation of multicellular organismal process	0	21165	13409	GO:0032501;GO:0048519;GO:0051239	ISS ISO,ISO,IGI,IMP,IMP,IMP,IMP,IDA ISO,NAS,ISO,IMP,ISO,IMP,ISO,ISO,IPI IMP ISO,ISO,IMP,IMP,IDA IGI,IMP,IMP,IDA ISO,NAS,ISS,IMP,IMP,IDA ISS,ISO,IGI,IGI,IMP ISO,ISO,IMP IGI,IMP ISO,IMP,IMP,IMP,IMP ISO,IMP IGI,IDA,ISO,IMP,IMP IGI,IDA IMP,IDA,IDA,ISS,IMP IBA,ISS,IDA IMP,IGI,ISO,IMP,IDA	Adgrb1,Adra2c,Adrb3,Aldh1a1,Atp1a1,B2m,Bcl2,Bdnf,Brms1,Cck,Ccn4,Cd200r1,Cebpa,Crh,Cygb,Dnajb11,Dusp5,Efna1,Fbln5,Frzb,Fstl4,Gadd45a,Il1b,Ing2,Laptm4b,Lingo1,Mapk11,Mt3,Napepld,Nova1,Plcl1,Prtg,Ptgs2,Ptk2,Ptk2b,Rarb,Rbp4,Rbpj,Rgs2,Rnf6,Rtn4r,Smad3,Sorl1,Sox9,Spred1,Spred2,Spry2,Sulf1,Tmem178,Tnfaip6,Tnr,Tyro3,Usp2,Ypel4,Zfpm1	L2-3_Increasing
query_1	FALSE	1	110	881	6	0.00681044	0.0545455	GO:0051236	GO:BP	establishment of RNA localization	0	21165	13405	GO:0006403;GO:0051234	IBA,ISS ISO,ISO,ISS,IBA,IBA	4931428L18Rik,Arc,Cpeb1,Nsun2,Nxf7,Pom121	L2-3_Increasing
query_1	FALSE	1	181	881	14	0.015891	0.0773481	GO:0051235	GO:BP	maintenance of location	0	21165	13404	GO:0051179	IMP,IDA IMP,ISO,ISS IBA,TAS,IMP ISS ISO IBA,IMP,ISS,IDA,IBA,IBA,IMP,IMP IBA,IBA	Chchd10,Fkbp1a,Igsf11,Insig2,Itgav,Itpr1,Jph3,Ltbp1,Nbl1,Plcb1,Plcb4,Ptk2b,Sorl1,Vps13a	L2-3_Increasing
query_1	FALSE	1	97	881	2	0.00227015	0.0206186	GO:0051225	GO:BP	spindle assembly	0	21165	13397	GO:0007051;GO:0007059;GO:0140694	IMP,ISS	Prickle1,Spag5	L2-3_Increasing
query_1	FALSE	1	99	881	6	0.00681044	0.0606061	GO:0051224	GO:BP	negative regulation of protein transport	0	21165	13396	GO:0015031;GO:0051051;GO:0051223;GO:1904950	ISS ISO,IDA,IMP,IMP,IDA,IDA	Cabp1,Il1b,Kcnb1,Kcnj11,Pfkl,Pkig	L2-3_Increasing
query_1	FALSE	1	409	881	22	0.0249716	0.0537897	GO:0051223	GO:BP	regulation of protein transport	0	21165	13395	GO:0015031;GO:0051049;GO:0070201	IDA IMP ISS ISO,ISS ISO,ISO,ISO,ISS IBA,IDA,IMP IGI,IMP,IMP,IDA,ISO,IDA,IMP,IDA,IMP IGI,ISO,ISS,ISO,ISS,ISO,IMP,IMP	Adcy8,Cabp1,Camk2n1,Crh,Exph5,Il1b,Itpr1,Kcnb1,Kcnj11,Krt20,Pcsk1,Pfkl,Pfkm,Pkig,Plcb1,Ptgs2,Ptpn14,Ptpn5,Sorl1,Src,Tmem132a,Uqcc2	L2-3_Increasing
query_1	FALSE	1	237	881	13	0.014756	0.0548523	GO:0051222	GO:BP	positive regulation of protein transport	0	21165	13394	GO:0015031;GO:0051050;GO:0051223;GO:1904951	IDA IMP ISS ISO,ISO,ISO,ISS IBA,IMP IGI,ISO,IMP,IMP IGI,ISO,ISO,ISS,ISO,IMP	Adcy8,Camk2n1,Crh,Exph5,Itpr1,Pcsk1,Pfkm,Plcb1,Ptgs2,Ptpn5,Sorl1,Src,Tmem132a	L2-3_Increasing
query_1	FALSE	1	190	881	18	0.0204313	0.0947368	GO:0051216	GO:BP	cartilage development	0	21165	13393	GO:0001501;GO:0048513;GO:0061448	IDA,IMP IGI ISS,IMP,IMP,IMP IBA,IMP IGI,IMP,IGI,IMP,IMP IGI,IMP IGI IBA,IMP,IMP,IDA IMP IEP ISS IBA,IMP ISS,ISO,ISS,NAS	Arid5a,Bmpr1b,Ccn4,Col6a1,Ddrgk1,Fgf9,Fosl2,Frzb,Matn3,Rarb,Runx2,Sik3,Smad3,Sox9,Sulf1,Thrb,Zbtb16,Zbtb7a	L2-3_Increasing
query_1	FALSE	1	107	881	7	0.00794552	0.0654206	GO:0051209	GO:BP	release of sequestered calcium ion into cytosol	0	21165	13388	GO:0051283;GO:0097553	IDA IMP,TAS,IMP ISS ISO IBA,IMP,IBA,IBA,IMP	Fkbp1a,Itgav,Itpr1,Jph3,Plcb1,Plcb4,Ptk2b	L2-3_Increasing
query_1	FALSE	1	111	881	7	0.00794552	0.0630631	GO:0051208	GO:BP	sequestering of calcium ion	0	21165	13387	GO:0006874;GO:0051651	IDA IMP,TAS,IMP ISS ISO IBA,IMP,IBA,IBA,IMP	Fkbp1a,Itgav,Itpr1,Jph3,Plcb1,Plcb4,Ptk2b	L2-3_Increasing
query_1	FALSE	1	43	881	1	0.00113507	0.0232558	GO:0051205	GO:BP	protein insertion into membrane	0	21165	13385	GO:0008104;GO:0061024;GO:0090150	IMP	Mal	L2-3_Increasing
query_1	FALSE	1	38	881	3	0.00340522	0.0789474	GO:0051180	GO:BP	vitamin transport	0	21165	13379	GO:0006810	IMP,IDA ISO IBA,IBA	Rbp4,Slc2a1,Slc35f3	L2-3_Increasing
query_1	FALSE	1	161	881	11	0.0124858	0.068323	GO:0051170	GO:BP	import into nucleus	0	21165	13373	GO:0006913	ISS ISO,IBA,IMP,IMP ISS ISO IBA,IDA IMP,IDA,IBA,ISO,ISO,ISO,ISS	Cabp1,Fam53b,Fgf9,Kpna1,Lrrk2,Pkig,Pom121,Prickle1,Ptgs2,Ptpn5,Stat3	L2-3_Increasing
query_1	FALSE	1	415	881	13	0.014756	0.0313253	GO:0051276	GO:BP	chromosome organization	0	21165	13431	GO:0006996	NAS,ISO IBA,IGI,IMP,IMP,IMP,ISS IBA,IGI,NAS,ISS,IMP,IBA,IMP IBA	Bcl7b,Ccnb1,Ccne1,Cpeb1,Mei1,Prickle1,Psrc1,Pttg1,Smarcd1,Spag5,Sun1,Xrcc5,Zwint	L2-3_Increasing
query_1	FALSE	1	63	881	3	0.00340522	0.047619	GO:0051279	GO:BP	regulation of release of sequestered calcium ion into cytosol	0	21165	13433	GO:0051209;GO:0051282;GO:1903169	IMP,IMP,IMP	Fkbp1a,Jph3,Ptk2b	L2-3_Increasing
query_1	FALSE	1	110	881	7	0.00794552	0.0636364	GO:0051282	GO:BP	regulation of sequestering of calcium ion	0	21165	13436	GO:0032879;GO:0050794;GO:0051208	IDA IMP,TAS,IMP ISS ISO IBA,IMP,IBA,IBA,IMP	Fkbp1a,Itgav,Itpr1,Jph3,Plcb1,Plcb4,Ptk2b	L2-3_Increasing
query_1	FALSE	1	108	881	7	0.00794552	0.0648148	GO:0051283	GO:BP	negative regulation of sequestering of calcium ion	0	21165	13437	GO:0048523;GO:0051208;GO:0051282	IDA IMP,TAS,IMP ISS ISO IBA,IMP,IBA,IBA,IMP	Fkbp1a,Itgav,Itpr1,Jph3,Plcb1,Plcb4,Ptk2b	L2-3_Increasing
query_1	FALSE	1	3	881	1	0.00113507	0.333333	GO:0051387	GO:BP	negative regulation of neurotrophin TRK receptor signaling pathway	0	21165	13505	GO:0009968;GO:0048011;GO:0051386;GO:0090288	IDA	Spry2	L2-3_Increasing
query_1	FALSE	1	14	881	2	0.00227015	0.142857	GO:0051386	GO:BP	regulation of neurotrophin TRK receptor signaling pathway	0	21165	13504	GO:0009966;GO:0048011;GO:0090287	IMP,IDA	Cyfip2,Spry2	L2-3_Increasing
query_1	FALSE	1	81	881	5	0.00567537	0.0617284	GO:0051384	GO:BP	response to glucocorticoid	0	21165	13502	GO:0031960	IDA IMP,IDA,IDA,ISO,ISO	Bcl2,Fosl2,Gpr83,Map2k1,Pappa	L2-3_Increasing
query_1	FALSE	1	3	881	1	0.00113507	0.333333	GO:0051354	GO:BP	negative regulation of oxidoreductase activity	0	21165	13495	GO:0043086;GO:0051341	ISS	Mt3	L2-3_Increasing
query_1	FALSE	1	74	881	7	0.00794552	0.0945946	GO:0051348	GO:BP	negative regulation of transferase activity	0	21165	13490	GO:0043086;GO:0051338	ISS,ISS,IDA,ISS,IMP,IMP,ISS	Cep85,Heg1,Il1b,Ppm1f,Rgs14,Rgs2,Zfyve28	L2-3_Increasing
query_1	FALSE	1	123	881	9	0.0102157	0.0731707	GO:0051347	GO:BP	positive regulation of transferase activity	0	21165	13489	GO:0043085;GO:0051338	ISS,ISS,ISS,IDA,ISS,IMP,ISS,ISS,IDA	Adcy8,Ccnd1,Cdc14b,Mapk8ip3,Mt3,Psrc1,Ptk2,Ptk2b,Stub1	L2-3_Increasing
query_1	FALSE	1	35	881	1	0.00113507	0.0285714	GO:0051346	GO:BP	negative regulation of hydrolase activity	0	21165	13488	GO:0043086;GO:0051336	IMP	Rgs2	L2-3_Increasing
query_1	FALSE	1	82	881	9	0.0102157	0.109756	GO:0051345	GO:BP	positive regulation of hydrolase activity	0	21165	13487	GO:0043085;GO:0051336	IDA,IMP,IMP,IMP,IDA,ISS,IDA,IDA,ISS	Dock10,Ppargc1b,Psenen,Rasgrp1,Rgs14,Rgs8,Rtn4r,Sh3bp1,Tbc1d2	L2-3_Increasing
query_1	FALSE	1	19	881	2	0.00227015	0.105263	GO:0051341	GO:BP	regulation of oxidoreductase activity	0	21165	13484	GO:0050790	IDA,ISS	Il1b,Mt3	L2-3_Increasing
query_1	FALSE	1	211	881	16	0.0181612	0.0758294	GO:0051338	GO:BP	regulation of transferase activity	0	21165	13483	GO:0050790	ISS,ISS,ISS,ISS,ISS,IDA,IDA,ISS,ISS,IMP,ISS,ISS,IMP,IMP,IDA,ISS	Adcy8,Ccnd1,Cdc14b,Cep85,Heg1,Il1b,Mapk8ip3,Mt3,Ppm1f,Psrc1,Ptk2,Ptk2b,Rgs14,Rgs2,Stub1,Zfyve28	L2-3_Increasing
query_1	FALSE	1	143	881	12	0.0136209	0.0839161	GO:0051336	GO:BP	regulation of hydrolase activity	0	21165	13481	GO:0050790	IDA,IDA,IDA,IMP,IMP,IMP,IDA,IMP,ISS,IDA,IDA,ISS	Bves,Dock10,Ngef,Ppargc1b,Psenen,Rasgrp1,Rgs14,Rgs2,Rgs8,Rtn4r,Sh3bp1,Tbc1d2	L2-3_Increasing
query_1	FALSE	1	334	881	10	0.0113507	0.0299401	GO:0051321	GO:BP	meiotic cell cycle	0	21165	13466	GO:0007049;GO:0019953;GO:0022414	IGI,IMP,IMP,IMP,IMP IBA,IMP,IDA,IDA IBA,IMP,IMP	Ccne1,Cpeb1,Gpr3,Ing2,Mei1,Nsun2,Plcb1,Pttg1,Sun1,Zwint	L2-3_Increasing
query_1	FALSE	1	4	881	1	0.00113507	0.25	GO:0051697	GO:BP	protein delipidation	0	21165	13710	GO:0036211	ISS	Atg4c	L2-3_Increasing
query_1	FALSE	1	6	881	1	0.00113507	0.166667	GO:0051311	GO:BP	meiotic metaphase chromosome alignment	0	21165	13460	GO:0045132;GO:0051310;GO:1903046	IMP	Zwint	L2-3_Increasing
query_1	FALSE	1	10	881	1	0.00113507	0.1	GO:0051307	GO:BP	meiotic chromosome separation	0	21165	13456	GO:0045132;GO:0051304;GO:1903046	IMP	Zwint	L2-3_Increasing
query_1	FALSE	1	54	881	1	0.00113507	0.0185185	GO:0051306	GO:BP	mitotic sister chromatid separation	0	21165	13455	GO:0000070;GO:0051304;GO:1903047	IBA	Zwint	L2-3_Increasing
query_1	FALSE	1	71	881	1	0.00113507	0.0140845	GO:0051304	GO:BP	chromosome separation	0	21165	13453	GO:0007059;GO:0022402	IMP IBA	Zwint	L2-3_Increasing
query_1	FALSE	1	88	881	6	0.00681044	0.0681818	GO:0051303	GO:BP	establishment of chromosome localization	0	21165	13452	GO:0050000;GO:0051649;GO:0051656	IBA,IMP,ISS IBA,ISS,IMP,IMP	Ccnb1,Mei1,Psrc1,Spag5,Sun1,Zwint	L2-3_Increasing
query_1	FALSE	1	107	881	1	0.00113507	0.00934579	GO:0051302	GO:BP	regulation of cell division	0	21165	13451	GO:0050794;GO:0051301	IBA	Cdc14b	L2-3_Increasing
query_1	FALSE	1	253	881	8	0.00908059	0.0316206	GO:0051301	GO:BP	cell division	0	21165	13450	GO:0009987	IBA,ISO,IMP,IMP,IMP,IMP ISS IBA,IBA,IMP	Cdc14b,Etv5,Ing2,Mei1,Numb,Rgs14,Rtkn,Zbtb16	L2-3_Increasing
query_1	FALSE	1	10	881	1	0.00113507	0.1	GO:0051299	GO:BP	centrosome separation	0	21165	13448	GO:0007098;GO:0022402	ISS	Cep85	L2-3_Increasing
query_1	FALSE	1	54	881	2	0.00227015	0.037037	GO:0051298	GO:BP	centrosome duplication	0	21165	13447	GO:0007098;GO:0022402	ISS,IBA	Cep85,Cetn4	L2-3_Increasing
query_1	FALSE	1	36	881	3	0.00340522	0.0833333	GO:0051294	GO:BP	establishment of spindle orientation	0	21165	13444	GO:0030010;GO:0051293	IBA,IMP,IGI	Llgl2,Spag5,Spry2	L2-3_Increasing
query_1	FALSE	1	47	881	3	0.00340522	0.0638298	GO:0051293	GO:BP	establishment of spindle localization	0	21165	13443	GO:0000226;GO:0051649;GO:0051653;GO:0051656	IBA,IMP,IGI	Llgl2,Spag5,Spry2	L2-3_Increasing
query_1	FALSE	1	28	881	1	0.00113507	0.0357143	GO:0051291	GO:BP	protein heterooligomerization	0	21165	13441	GO:0051259	ISO	Sgtb	L2-3_Increasing
query_1	FALSE	1	43	881	4	0.00454029	0.0930233	GO:0051289	GO:BP	protein homotetramerization	0	21165	13439	GO:0051260;GO:0051262	ISS,IDA,ISS,ISO	Dnm1,Itpr1,Kcnj2,Pkm	L2-3_Increasing
query_1	FALSE	1	73	881	4	0.00454029	0.0547945	GO:0051310	GO:BP	metaphase chromosome alignment	0	21165	13459	GO:0051303;GO:0098813	IBA,ISS IBA,ISS,IMP	Ccnb1,Psrc1,Spag5,Zwint	L2-3_Increasing
query_1	FALSE	1	69	881	1	0.00113507	0.0144928	GO:0051701	GO:BP	biological process involved in interaction with host	0	21165	13711	GO:0044403	ISS	Itgav	L2-3_Increasing
query_1	FALSE	1	60	881	3	0.00340522	0.05	GO:0051703	GO:BP	biological process involved in intraspecies interaction between organisms	0	21165	13713	GO:0008150	ISO,IMP,IMP	Il1b,Pianp,Vps13a	L2-3_Increasing
query_1	FALSE	1	1300	881	46	0.0522134	0.0353846	GO:0051707	GO:BP	response to other organism	0	21165	13714	GO:0043207;GO:0044419	IMP,IMP,IMP,IMP,IMP,IEP,ISS,IDA,IMP,IMP,IBA,IEP,IDA IMP,IMP,IEP,IDA IBA,IDA IGI,IDA IMP,IDA IMP IBA,ISO,TAS,IGI,IEP,IEP,IMP ISS,IDA,IEP,IMP,IMP ISO,IDA IMP,IMP,IMP,ISS,IEP,IBA,ISO,IDA,IBA,IMP ISO,IBA,IEP,IGI,IMP,IMP,IMP,IMP ISS	Adgrb1,Agbl4,Arid5a,Atg14,B2m,Ccdc80,Cd6,Cd68,Cebpg,Col6a1,Defb42,Dgkb,Fosl2,Hcfc2,Herc6,Ighg2c,Il12a,Il17ra,Il1b,Irf2,Itgav,Itgb6,Lrg1,Naaladl2,Nck1,Nr4a1,Ociad2,Pou2f2,Ptgs2,Ptgs2os,Rbpj,Rps6ka3,Serinc3,Slfn2,Slfn9,Slk,Smad3,Src,Stat5b,Susd4,Tnnt2,Tyro3,Wasl,Zdhhc1,Zdhhc5,Znfx1	L2-3_Increasing
query_1	FALSE	1	534	881	37	0.0419977	0.0692884	GO:0055086	GO:BP	nucleobase-containing small molecule metabolic process	0	21165	14030	GO:0006139;GO:0044281	ISO IBA,IDA ISO,ISS IBA,IMP,ISS,IMP,IDA ISS ISO IBA,ISO IBA,ISS IBA,IMP ISO,IBA,IBA,ISO,ISO,ISO,IBA,ISO IBA,NAS,NAS,NAS,NAS,NAS,IDA IMP IGI IBA TAS,IMP,IMP,IDA IMP ISO IBA,IDA IMP IGI ISO IBA IC,IDA IGI IBA,IDA ISO IBA,IDA,IMP,IMP,IMP,IDA,IMP ISO,ISO,ISS	Adcy8,Adcy9,Ak4,Cacnb4,Cbfa2t3,Col6a1,Dpys,Eno2,Fcsk,Gpd1,Gucy2c,Hkdc1,Idh3b,Idh3g,Map2k1,Mcee,Mdh1,Ndufa13,Ndufa3,Ndufa5,Ndufb3,Ndufs5,Pank1,Pdk1,Pdk2,Pfkl,Pfkm,Pgk1,Pkm,Rbks,Rora,Slc25a25,Slc4a4,Src,Stat3,Uxs1,Zbtb7a	L2-3_Increasing
query_1	FALSE	1	1018	881	61	0.0692395	0.0599214	GO:0055085	GO:BP	transmembrane transport	0	21165	14029	GO:0006810;GO:0009987	ISO,IGI ISO,IBA,IDA,ISO IBA NAS,IBA,IGI,ISS IBA,ISS ISO,ISS,IMP,ISS ISO,IDA IMP,IMP ISS ISO,IBA,IBA,ISS ISO,IMP,ISS,IDA,TAS,IMP ISS ISO IBA,IMP,IDA ISO IBA,IDA IMP ISS ISO IBA,ISS IBA,ISO IBA NAS,IBA,IMP IBA,IDA ISS ISO IBA,ISO IBA,IDA ISS ISO IBA,IDA IBA,IBA,ISS,IBA NAS,IBA,IMP,IMP,IMP,ISO,ISO,IC,ISS,IDA IMP,ISS IBA,ISS,IBA,ISO IBA,IDA IBA,IMP,IDA ISO IBA,IBA,IDA IMP IBA,IMP ISS IBA,IMP IBA,IBA,…	Abca8b,Akt2,Ano3,Arl6ip5,Atp1a1,Atp2c2,Bcl2,Cacna1a,Cacnb2,Cacng2,Col6a1,Emb,Fkbp1a,Fxyd1,Gabra2,Gabrd,Grin2a,Homer1,Hpca,Il1b,Itgav,Itpr1,Jph3,Kcna1,Kcnb1,Kcnc3,Kcnd3,Kcnh4,Kcnip3,Kcnj11,Kcnj2,Kcnk1,Kcns2,Kcnv1,Nedd4l,Plcb1,Plcb4,Ptk2b,Rbp4,Repin1,Rgs2,Rgs7,Rhoq,Scn1b,Scn4b,Sec62,Sec63,Slc20a2,Slc24a2,Slc24a4,Slc25a25,Slc2a1,Slc2a13,Slc30a4,Slc39a10,Slc4a10,Slc4a4,Slc6a17,Tesc,Tmc1,Tmem94	L2-3_Increasing
query_1	FALSE	1	639	881	38	0.0431328	0.0594679	GO:0055082	GO:BP	intracellular chemical homeostasis	0	21165	14028	GO:0019725;GO:0048878	IMP ISS ISO,ISO IBA,IBA,IBA,IDA IGI,IMP,ISO IBA,ISO,IMP IBA,ISO,ISS,ISO,IDA IMP,ISO,ISO,IMP IBA,TAS,IDA IMP IGI ISS ISO IBA,IMP,IDA,IDA IMP IBA,IDA IMP IBA,ISO,IBA,IBA,ISO,IMP,IMP IBA,IBA,IMP IBA,IMP IBA,IMP IBA,IDA IMP,ISO,IMP IBA,IMP IBA,IMP,ISS	Adcy8,Atp1a1,Atp2b3,Atp2c2,Bcl2,Cacna1a,Calb1,Camk2n1,Car7,Ckb,Cln5,Crh,Fkbp1a,Fxyd1,Gpr3,Hkdc1,Itgav,Itpr1,Jph3,Kcnb1,Mt1,Mt3,Npy1r,Plcb1,Plcb4,Ptk2,Ptk2b,Slc24a2,Slc24a4,Slc39a10,Slc4a10,Slc4a4,Synpo,Tesc,Tfrc,Tmem178,Tmem94,Wfs1	L2-3_Increasing
query_1	FALSE	1	25	881	3	0.00340522	0.12	GO:0055081	GO:BP	monoatomic anion homeostasis	0	21165	14027	GO:0050801	IMP,ISO,ISO	Cacna1a,Ckb,Ptk2	L2-3_Increasing
query_1	FALSE	1	522	881	36	0.0408627	0.0689655	GO:0055080	GO:BP	monoatomic cation homeostasis	0	21165	14026	GO:0050801	IMP,IDA ISO IBA,IBA,IBA,IMP,IDA IGI,ISO IBA,IC,IMP IBA,IMP,ISS,IDA IMP,ISO,ISO,TAS,IDA IMP IGI ISS ISO IBA,IMP,ISS,IDA IMP IBA,IDA IMP IBA,ISO,IMP,IBA,IBA,IMP,IMP IBA,IMP IBA,IMP IBA,IDA IMP IBA,IMP IBA TAS,IDA IMP,ISO,IMP IBA,IMP IBA,IMP,ISS IBA	Adcy8,Atp1a1,Atp2b3,Atp2c2,B2m,Bcl2,Calb1,Car4,Car7,Cckbr,Cln5,Fkbp1a,Fxyd1,Gpr3,Itgav,Itpr1,Jph3,Kcna1,Mt1,Mt3,Npy1r,Pdk2,Plcb1,Plcb4,Ptk2b,Slc24a2,Slc24a4,Slc39a10,Slc4a10,Slc4a4,Synpo,Tesc,Tfrc,Tmem178,Tmem94,Wfs1	L2-3_Increasing
query_1	FALSE	1	38	881	2	0.00227015	0.0526316	GO:0055078	GO:BP	sodium ion homeostasis	0	21165	14025	GO:0055080;GO:0098771	IDA ISO IBA,ISO	Atp1a1,Tesc	L2-3_Increasing
query_1	FALSE	1	30	881	1	0.00113507	0.0333333	GO:0055075	GO:BP	potassium ion homeostasis	0	21165	14024	GO:0055080;GO:0098771	ISO IBA	Atp1a1	L2-3_Increasing
query_1	FALSE	1	286	881	20	0.0227015	0.0699301	GO:0055074	GO:BP	calcium ion homeostasis	0	21165	14023	GO:0055080;GO:0098771	IMP,IBA,IBA,IDA IGI,ISO IBA,IDA IMP,ISO,ISO,TAS,IDA IMP IGI ISS ISO IBA,IMP,ISO,IBA,IBA,IMP,IMP IBA,IMP IBA,IDA IMP,IMP IBA,ISS IBA	Adcy8,Atp2b3,Atp2c2,Bcl2,Calb1,Fkbp1a,Fxyd1,Gpr3,Itgav,Itpr1,Jph3,Npy1r,Plcb1,Plcb4,Ptk2b,Slc24a2,Slc24a4,Synpo,Tmem178,Wfs1	L2-3_Increasing
query_1	FALSE	1	22	881	3	0.00340522	0.136364	GO:0055064	GO:BP	chloride ion homeostasis	0	21165	14020	GO:0055081;GO:0098771	IMP,ISO,ISO	Cacna1a,Ckb,Ptk2	L2-3_Increasing
query_1	FALSE	1	15	881	1	0.00113507	0.0666667	GO:0055062	GO:BP	phosphate ion homeostasis	0	21165	14018	GO:0098771	IMP	Tmem174	L2-3_Increasing
query_1	FALSE	1	11	881	1	0.00113507	0.0909091	GO:0055057	GO:BP	neuroblast division	0	21165	14014	GO:0007405;GO:0051301	IMP	Numb	L2-3_Increasing
query_1	FALSE	1	39	881	6	0.00681044	0.153846	GO:0055023	GO:BP	positive regulation of cardiac muscle tissue growth	0	21165	14005	GO:0055017;GO:0055021;GO:0060421	ISO,ISO,IMP IGI TAS,IMP,IMP,IDA	Ccn4,Ccnb1,Fgf9,Rbpj,Wnt2,Yap1	L2-3_Increasing
query_1	FALSE	1	28	881	3	0.00340522	0.107143	GO:0055022	GO:BP	negative regulation of cardiac muscle tissue growth	0	21165	14004	GO:0055017;GO:0055021;GO:0061117	IMP,IMP,ISO	Mapk11,Rbp4,Rgs2	L2-3_Increasing
query_1	FALSE	1	73	881	9	0.0102157	0.123288	GO:0055021	GO:BP	regulation of cardiac muscle tissue growth	0	21165	14003	GO:0055017;GO:0060420	ISO,ISO,IMP IGI TAS,IMP IGI,IMP,IMP,ISO,IMP,IDA	Ccn4,Ccnb1,Fgf9,Mapk11,Rbp4,Rbpj,Rgs2,Wnt2,Yap1	L2-3_Increasing
query_1	FALSE	1	102	881	11	0.0124858	0.107843	GO:0055017	GO:BP	cardiac muscle tissue growth	0	21165	13999	GO:0048589;GO:0048738;GO:0060419	ISO,ISO,IMP IGI TAS,IGI,IMP IGI,IMP,IMP,ISO,ISO,IMP,IDA	Ccn4,Ccnb1,Fgf9,Heg1,Mapk11,Rbp4,Rbpj,Rgs2,Sorbs2,Wnt2,Yap1	L2-3_Increasing
query_1	FALSE	1	11	881	1	0.00113507	0.0909091	GO:0055015	GO:BP	ventricular cardiac muscle cell development	0	21165	13997	GO:0055012;GO:0055013	IEP	Fhl2	L2-3_Increasing
query_1	FALSE	1	3	881	1	0.00113507	0.333333	GO:0055014	GO:BP	atrial cardiac muscle cell development	0	21165	13996	GO:0055011;GO:0055013	IEP	Fhl2	L2-3_Increasing
query_1	FALSE	1	100	881	9	0.0102157	0.09	GO:0055013	GO:BP	cardiac muscle cell development	0	21165	13995	GO:0055002;GO:0055006;GO:0055007	IMP,IMP,ISO,IEP,ISO IBA,IMP,ISO,ISO,IBA	Asb2,Bves,Ccn4,Fhl2,Mylk3,Prickle1,Rgs2,Sorbs2,Tcap	L2-3_Increasing
query_1	FALSE	1	17	881	2	0.00227015	0.117647	GO:0055012	GO:BP	ventricular cardiac muscle cell differentiation	0	21165	13994	GO:0055007	IEP,IMP	Fhl2,Rarb	L2-3_Increasing
query_1	FALSE	1	3	881	1	0.00113507	0.333333	GO:0055011	GO:BP	atrial cardiac muscle cell differentiation	0	21165	13993	GO:0055007	IEP	Fhl2	L2-3_Increasing
query_1	FALSE	1	42	881	6	0.00681044	0.142857	GO:0055010	GO:BP	ventricular cardiac muscle tissue morphogenesis	0	21165	13992	GO:0003208;GO:0003229;GO:0055008	TAS,IMP,IGI,IMP,IMP,IMP	Epor,Fkbp1a,Heg1,Rbpj,Tnnt2,Tpm1	L2-3_Increasing
query_1	FALSE	1	7	881	2	0.00227015	0.285714	GO:0055009	GO:BP	atrial cardiac muscle tissue morphogenesis	0	21165	13991	GO:0003209;GO:0003228;GO:0055008	IMP,IMP	Tnnt2,Wnt2	L2-3_Increasing
query_1	FALSE	1	138	881	10	0.0113507	0.0724638	GO:0055007	GO:BP	cardiac muscle cell differentiation	0	21165	13989	GO:0035051;GO:0048738;GO:0051146	IMP ISS,IMP,ISO,IEP,ISO IBA,IMP,IMP,ISO,ISO,IBA	Asb2,Bves,Ccn4,Fhl2,Mylk3,Prickle1,Rarb,Rgs2,Sorbs2,Tcap	L2-3_Increasing
query_1	FALSE	1	108	881	9	0.0102157	0.0833333	GO:0055006	GO:BP	cardiac cell development	0	21165	13988	GO:0035051;GO:0048468	IMP,IMP,ISO,IEP,ISO IBA,IMP,ISO,ISO,IBA	Asb2,Bves,Ccn4,Fhl2,Mylk3,Prickle1,Rgs2,Sorbs2,Tcap	L2-3_Increasing
query_1	FALSE	1	20	881	2	0.00227015	0.1	GO:0055003	GO:BP	cardiac myofibril assembly	0	21165	13985	GO:0030239;GO:0055013	ISO IBA,IBA	Mylk3,Tcap	L2-3_Increasing
query_1	FALSE	1	152	881	8	0.00908059	0.0526316	GO:0055088	GO:BP	lipid homeostasis	0	21165	14031	GO:0048878	IMP,IMP,IBA,ISO,IMP,IMP,IMP,IMP IBA	Cebpa,Itgb6,Lipg,Map2k1,Nfe2l1,Rora,Stat3,Ttc39b	L2-3_Increasing
query_1	FALSE	1	30	881	2	0.00227015	0.0666667	GO:0055090	GO:BP	acylglycerol homeostasis	0	21165	14033	GO:0055088	ISO,IMP	Map2k1,Rora	L2-3_Increasing
query_1	FALSE	1	12	881	2	0.00227015	0.166667	GO:0055091	GO:BP	phospholipid homeostasis	0	21165	14034	GO:0055088	IMP,IMP	Itgb6,Stat3	L2-3_Increasing
query_1	FALSE	1	79	881	4	0.00454029	0.0506329	GO:0055092	GO:BP	sterol homeostasis	0	21165	14035	GO:0055088	IBA,IMP,IMP,IMP IBA	Lipg,Nfe2l1,Rora,Ttc39b	L2-3_Increasing
query_1	FALSE	1	13	881	1	0.00113507	0.0769231	GO:0060046	GO:BP	regulation of acrosome reaction	0	21165	14102	GO:0007340;GO:2000241	IMP	Plcb1	L2-3_Increasing
query_1	FALSE	1	23	881	5	0.00567537	0.217391	GO:0060045	GO:BP	positive regulation of cardiac muscle cell proliferation	0	21165	14101	GO:0008284;GO:0055023;GO:0060038;GO:0060043	ISO,IMP IGI TAS,IMP,IMP,IDA	Ccnb1,Fgf9,Rbpj,Wnt2,Yap1	L2-3_Increasing
query_1	FALSE	1	16	881	2	0.00227015	0.125	GO:0060044	GO:BP	negative regulation of cardiac muscle cell proliferation	0	21165	14100	GO:0008285;GO:0055022;GO:0060038;GO:0060043	IMP,IMP	Mapk11,Rbp4	L2-3_Increasing
query_1	FALSE	1	44	881	7	0.00794552	0.159091	GO:0060043	GO:BP	regulation of cardiac muscle cell proliferation	0	21165	14099	GO:0042127;GO:0055021;GO:0060038	ISO,IMP IGI TAS,IMP IGI,IMP,IMP,IMP,IDA	Ccnb1,Fgf9,Mapk11,Rbp4,Rbpj,Wnt2,Yap1	L2-3_Increasing
query_1	FALSE	1	176	881	13	0.014756	0.0738636	GO:0060041	GO:BP	retina development in camera-type eye	0	21165	14097	GO:0043010;GO:0048856	IMP,IEP,IMP,IMP ISS,IGI,IGI,IMP,IMP,IMP,IGI,IMP,IMP,IMP	Bmpr1b,Calb1,Dio3,Dscam,Fat3,Fjx1,Megf11,Nphp4,Rbp4,Sox9,Stat3,Thrb,Zhx2	L2-3_Increasing
query_1	FALSE	1	12	881	1	0.00113507	0.0833333	GO:0060040	GO:BP	retinal bipolar neuron differentiation	0	21165	14096	GO:0003407;GO:0060042;GO:1905962	IMP	Zhx2	L2-3_Increasing
query_1	FALSE	1	24	881	3	0.00340522	0.125	GO:0060039	GO:BP	pericardium development	0	21165	14095	GO:0007507;GO:0060429	TAS,IMP IGI,IGI	Epor,Heg1,Smad3	L2-3_Increasing
query_1	FALSE	1	58	881	7	0.00794552	0.12069	GO:0060038	GO:BP	cardiac muscle cell proliferation	0	21165	14094	GO:0014855;GO:0055017	ISO,IMP IGI TAS,IMP IGI,IMP,IMP,IMP,IDA	Ccnb1,Fgf9,Mapk11,Rbp4,Rbpj,Wnt2,Yap1	L2-3_Increasing
query_1	FALSE	1	31	881	1	0.00113507	0.0322581	GO:0060037	GO:BP	pharyngeal system development	0	21165	14093	GO:0043009;GO:0048731	IMP	Six4	L2-3_Increasing
query_1	FALSE	1	7	881	1	0.00113507	0.142857	GO:0060029	GO:BP	convergent extension involved in organogenesis	0	21165	14085	GO:0048513;GO:0060026	IGI	Frzb	L2-3_Increasing
query_1	FALSE	1	16	881	1	0.00113507	0.0625	GO:0060026	GO:BP	convergent extension	0	21165	14082	GO:0002009	IGI	Frzb	L2-3_Increasing
query_1	FALSE	1	5	881	1	0.00113507	0.2	GO:0060024	GO:BP	rhythmic synaptic transmission	0	21165	14080	GO:0050804	IMP	Cacna1a	L2-3_Increasing
query_1	FALSE	1	32	881	5	0.00567537	0.15625	GO:0052652	GO:BP	cyclic purine nucleotide metabolic process	0	21165	13946	GO:0006163;GO:0009187	ISO IBA,IDA ISO,IMP,IBA,IMP	Adcy8,Adcy9,Cacnb4,Gucy2c,Rora	L2-3_Increasing
query_1	FALSE	1	8	881	1	0.00113507	0.125	GO:0060022	GO:BP	hard palate development	0	21165	14078	GO:0048856;GO:0062009	IGI	Itgb6	L2-3_Increasing
query_1	FALSE	1	11	881	1	0.00113507	0.0909091	GO:0060020	GO:BP	Bergmann glial cell differentiation	0	21165	14076	GO:0048708	IGI	Map2k1	L2-3_Increasing
query_1	FALSE	1	18	881	1	0.00113507	0.0555556	GO:0060019	GO:BP	radial glial cell differentiation	0	21165	14075	GO:0010001	IMP	Stat3	L2-3_Increasing
query_1	FALSE	1	4	881	1	0.00113507	0.25	GO:0060018	GO:BP	astrocyte fate commitment	0	21165	14074	GO:0021781;GO:0048708	IGI	Sox9	L2-3_Increasing
query_1	FALSE	1	8	881	1	0.00113507	0.125	GO:0060011	GO:BP	Sertoli cell proliferation	0	21165	14067	GO:0008584;GO:0050673	IMP	Fgf9	L2-3_Increasing
query_1	FALSE	1	18	881	1	0.00113507	0.0555556	GO:0060009	GO:BP	Sertoli cell development	0	21165	14065	GO:0002064;GO:0003006;GO:0060008	IGI	Sox9	L2-3_Increasing
query_1	FALSE	1	27	881	1	0.00113507	0.037037	GO:0060008	GO:BP	Sertoli cell differentiation	0	21165	14064	GO:0003006;GO:0008584;GO:0030855	IMP IGI	Sox9	L2-3_Increasing
query_1	FALSE	1	5	881	1	0.00113507	0.2	GO:0060005	GO:BP	vestibular reflex	0	21165	14061	GO:0060004	IMP IGI IBA	Tmc1	L2-3_Increasing
query_1	FALSE	1	27	881	2	0.00227015	0.0740741	GO:0060004	GO:BP	reflex	0	21165	14060	GO:0009605	IMP,IMP IGI IBA	Cacna1a,Tmc1	L2-3_Increasing
query_1	FALSE	1	129	881	10	0.0113507	0.0775194	GO:0055123	GO:BP	digestive system development	0	21165	14055	GO:0048731	IMP,IMP,IEP,IMP,IMP,IMP,IGI,IMP,IDA,IDA	Bcl2,Cckbr,Cobl,Fgf9,Hrh2,Pcsk5,Smad3,Sox9,Src,Yap1	L2-3_Increasing
query_1	FALSE	1	13	881	1	0.00113507	0.0769231	GO:0055119	GO:BP	relaxation of cardiac muscle	0	21165	14052	GO:0090075	IMP	Rgs2	L2-3_Increasing
query_1	FALSE	1	49	881	5	0.00567537	0.102041	GO:0055117	GO:BP	regulation of cardiac muscle contraction	0	21165	14050	GO:0006942;GO:0008016;GO:0060048	ISO,ISO,ISO,IMP,IBA	Atp1a1,Fxyd1,Kcnj2,Rgs2,Rnf207	L2-3_Increasing
query_1	FALSE	1	16	881	1	0.00113507	0.0625	GO:0055094	GO:BP	response to lipoprotein particle	0	21165	14037	GO:0009719;GO:1901698	IDA	Cd68	L2-3_Increasing
query_1	FALSE	1	87	881	4	0.00454029	0.045977	GO:0060021	GO:BP	roof of mouth development	0	21165	14077	GO:0048856	IMP,IGI,IGI,IMP	Csrnp1,Insig2,Itgb6,Schip1	L2-3_Increasing
query_1	FALSE	1	305	881	17	0.0192963	0.0557377	GO:0051169	GO:BP	nuclear transport	0	21165	13372	GO:0046907	IBA,ISS ISO,IDA,IBA,IMP,IMP ISS ISO IBA,IDA IMP,ISS,IBA,IDA,IBA NAS,ISO,ISO,ISS,ISO,IDA ISO,ISS	4931428L18Rik,Cabp1,Egr2,Fam53b,Fgf9,Kpna1,Lrrk2,Nsun2,Nxf7,Pkig,Pom121,Prickle1,Ptgs2,Ptpn14,Ptpn5,Rgs14,Stat3	L2-3_Increasing
query_1	FALSE	1	7	881	3	0.00340522	0.428571	GO:0052651	GO:BP	monoacylglycerol catabolic process	0	21165	13945	GO:0046462;GO:0046464	IDA IBA,IDA IBA,IDA ISO	Abhd12,Abhd16a,Mgll	L2-3_Increasing
query_1	FALSE	1	11	881	1	0.00113507	0.0909091	GO:0052548	GO:BP	regulation of endopeptidase activity	0	21165	13930	GO:0052547	IMP	Psenen	L2-3_Increasing
query_1	FALSE	1	10	881	1	0.00113507	0.1	GO:0051901	GO:BP	positive regulation of mitochondrial depolarization	0	21165	13791	GO:0051882;GO:0051900;GO:1904181	ISO	Cck	L2-3_Increasing
query_1	FALSE	1	21	881	1	0.00113507	0.047619	GO:0051900	GO:BP	regulation of mitochondrial depolarization	0	21165	13790	GO:0003254;GO:0051881;GO:0051882	ISO	Cck	L2-3_Increasing
query_1	FALSE	1	85	881	7	0.00794552	0.0823529	GO:0051899	GO:BP	membrane depolarization	0	21165	13789	GO:0042391	IMP,ISS,IMP,ISO,IBA,IMP IGI,IMP	Cacna1a,Cacnb2,Cacng2,Cck,Chrnb3,Col6a1,Scn1b	L2-3_Increasing
query_1	FALSE	1	45	881	2	0.00227015	0.0444444	GO:0051898	GO:BP	negative regulation of phosphatidylinositol 3-kinase/protein kinase B signal transduction	0	21165	13788	GO:0043491;GO:0051896;GO:1902532	IMP,IDA	Cavin3,Lingo1	L2-3_Increasing
query_1	FALSE	1	142	881	8	0.00908059	0.056338	GO:0051897	GO:BP	positive regulation of phosphatidylinositol 3-kinase/protein kinase B signal transduction	0	21165	13787	GO:0043491;GO:0051896;GO:1902533	IDA,IGI,ISS,ISS,IMP,ISO,IDA,IMP IGI	Btbd10,Cxcl12,Ltk,Ptk2,Ptk2b,Src,Thpo,Tyro3	L2-3_Increasing
query_1	FALSE	1	201	881	11	0.0124858	0.0547264	GO:0051896	GO:BP	regulation of phosphatidylinositol 3-kinase/protein kinase B signal transduction	0	21165	13786	GO:0043491;GO:1902531	IDA,IMP,IGI,IDA,ISS,ISS,IMP,IMP,ISO,IDA,IMP IGI	Btbd10,Cavin3,Cxcl12,Lingo1,Ltk,Ptk2,Ptk2b,Rasgrp1,Src,Thpo,Tyro3	L2-3_Increasing
query_1	FALSE	1	8	881	1	0.00113507	0.125	GO:0051895	GO:BP	negative regulation of focal adhesion assembly	0	21165	13785	GO:0001953;GO:0048041;GO:0051893;GO:0150118;GO:1901889	ISO	Src	L2-3_Increasing
query_1	FALSE	1	19	881	2	0.00227015	0.105263	GO:0051894	GO:BP	positive regulation of focal adhesion assembly	0	21165	13784	GO:0001954;GO:0048041;GO:0051893;GO:0150117;GO:1901890	ISS,ISO	Ppm1f,Smad3	L2-3_Increasing
query_1	FALSE	1	39	881	4	0.00454029	0.102564	GO:0051893	GO:BP	regulation of focal adhesion assembly	0	21165	13783	GO:0001952;GO:0048041;GO:0090109	ISS,ISS,ISO,ISO	Ppm1f,Slk,Smad3,Src	L2-3_Increasing
query_1	FALSE	1	25	881	2	0.00227015	0.08	GO:0051882	GO:BP	mitochondrial depolarization	0	21165	13773	GO:0051881;GO:0051899	ISO,IMP IGI	Cck,Col6a1	L2-3_Increasing
query_1	FALSE	1	74	881	3	0.00340522	0.0405405	GO:0051881	GO:BP	regulation of mitochondrial membrane potential	0	21165	13772	GO:0042391	IDA,ISO,IMP IGI	Bcl2,Cck,Col6a1	L2-3_Increasing
query_1	FALSE	1	17	881	1	0.00113507	0.0588235	GO:0051875	GO:BP	pigment granule localization	0	21165	13768	GO:0033059;GO:0051648	ISO	Map2k1	L2-3_Increasing
query_1	FALSE	1	5	881	1	0.00113507	0.2	GO:0051866	GO:BP	general adaptation syndrome	0	21165	13763	GO:0033555	IMP	Nr4a2	L2-3_Increasing
query_1	FALSE	1	44	881	3	0.00340522	0.0681818	GO:0051865	GO:BP	protein autoubiquitination	0	21165	13762	GO:0016567	IDA,ISS,IDA	Jade2,Stub1,Trim71	L2-3_Increasing
query_1	FALSE	1	39	881	1	0.00113507	0.025641	GO:0051851	GO:BP	host-mediated perturbation of symbiont process	0	21165	13760	GO:0035821	IMP	Napepld	L2-3_Increasing
query_1	FALSE	1	11	881	1	0.00113507	0.0909091	GO:0051798	GO:BP	positive regulation of hair follicle development	0	21165	13751	GO:0001942;GO:0051094;GO:0051240;GO:0051797	ISO	Fst	L2-3_Increasing
query_1	FALSE	1	20	881	1	0.00113507	0.05	GO:0051797	GO:BP	regulation of hair follicle development	0	21165	13750	GO:0001942;GO:0042634;GO:2000026	ISO	Fst	L2-3_Increasing
query_1	FALSE	1	14	881	4	0.00454029	0.285714	GO:0051788	GO:BP	response to misfolded protein	0	21165	13742	GO:0035966	ISS,ISS IBA,ISO,IMP IBA	Clu,Dnajb12,Sdf2l1,Stub1	L2-3_Increasing
query_1	FALSE	1	43	881	1	0.00113507	0.0232558	GO:0051785	GO:BP	positive regulation of nuclear division	0	21165	13741	GO:0000280;GO:0010638;GO:0051783	IDA	Plcb1	L2-3_Increasing
query_1	FALSE	1	59	881	1	0.00113507	0.0169492	GO:0051784	GO:BP	negative regulation of nuclear division	0	21165	13740	GO:0000280;GO:0010639;GO:0051783	IMP IBA	Zwint	L2-3_Increasing
query_1	FALSE	1	118	881	4	0.00454029	0.0338983	GO:0051783	GO:BP	regulation of nuclear division	0	21165	13739	GO:0000280;GO:0033043	IMP,IMP,IDA,IMP IBA	Gpr3,Nfe2l1,Plcb1,Zwint	L2-3_Increasing
query_1	FALSE	1	32	881	1	0.00113507	0.03125	GO:0051781	GO:BP	positive regulation of cell division	0	21165	13737	GO:0048522;GO:0051301;GO:0051302	IBA	Cdc14b	L2-3_Increasing
query_1	FALSE	1	14	881	3	0.00340522	0.214286	GO:0051764	GO:BP	actin crosslink formation	0	21165	13733	GO:0007015	IMP IBA,NAS,ISO	Baiap2,Cobl,Tnnt2	L2-3_Increasing
query_1	FALSE	1	805	881	38	0.0431328	0.047205	GO:0051726	GO:BP	regulation of cell cycle	0	21165	13721	GO:0007049;GO:0050794	IDA IMP,NAS,IDA ISO IBA,ISO IBA,ISO,IDA,IDA IGI ISS IBA,IDA IBA,ISS IBA,IDA,ISS,ISS IBA,IDA IBA,IDA IBA,IMP,ISO,IDA IBA,IDA ISO,IMP,ISO,IMP,IDA,IMP,IDA,IMP ISS,ISO,IBA,IMP,NAS,ISS,ISS,IDA ISS,IGI,ISS,ISS,NAS,ISS,IMP IBA	Bcl2,Bcl7b,Brinp3,Btg3,Cacnb4,Ccnb1,Ccnd1,Ccne1,Cdc14b,Cebpa,Cep85,Dtl,Gadd45a,Gadd45b,Gpr3,Jade2,Junb,Kat7,Larp7,Mapk12,Nfe2l1,Nr4a1,Nsun2,Plcb1,Psrc1,Ptgs2,Rad1,Rpa3,Smarcd1,Sox9,Spag5,Stat3,Stat5b,Usp2,Wee1,Wfs1,Zfp703,Zwint	L2-3_Increasing
query_1	FALSE	1	6686	881	315	0.357548	0.0471134	GO:0051716	GO:BP	cellular response to stimulus	0	21165	13719	GO:0009987;GO:0050896	IBA,ISS,IDA IMP ISS ISO IBA,IDA ISS IBA,IBA,ISS IBA,IDA IBA,IDA ISS ISO IBA,ISS,IDA IMP ISO IBA,ISS ISO,ISS,IDA IGI IBA,IDA IMP ISS ISO IBA,IBA,IMP,IMP,NAS,IBA,ISO,IBA,IDA IBA,IDA ISO,IMP,ISO TAS,IDA IMP IGI ISS ISO IBA,NAS,IMP IGI ISO IBA,IDA IMP,IDA IMP IGI IBA TAS,IDA IBA,NAS,IDA,ISO,IMP,ISS,IMP ISS,ISO,IBA,IBA,IBA,IMP,IPI ISO,ISO IBA,IMP IBA,IDA ISS,IDA,ISS,IDA,ISS,IDA NAS,ISS,IMP,IBA,ISS,IDA…	Ackr4,Actn4,Adcy8,Adcy9,Adgrb1,Adgrd1,Adra2c,Adrb3,Ak4,Akt2,Aldh1a1,Alox12b,Ankrd6,Ar,Arhgef3,Arid5a,Arl6ip5,Arnt2,Arr3,Atf1,Atf6,Atg14,Atp1a1,B2m,Baiap2,Bcl2,Bcl7b,Bdnf,Bmper,Bmpr1b,Brinp3,Brms1,Btbd10,Cabp1,Cacnb4,Cacng2,Camk1d,Camk2n1,Camkk1,Cap1,Cap2,Cavin3,Cck,Cckbr,Ccn4,Ccnd1,Ccne1,Cd6,Cd68,Cdc14b,Cebpa,Cebpg,Chchd10,Chrnb3,Clu,Col6a1,Coro2b,Cpeb1,Cpne6,Crebrf,Crh,Csrnp1,Cthrc1,Cxcl12,Cyfip…	L2-3_Increasing
query_1	FALSE	1	16	881	1	0.00113507	0.0625	GO:0051904	GO:BP	pigment granule transport	0	21165	13793	GO:0006810;GO:0051875;GO:0051905	ISO	Map2k1	L2-3_Increasing
query_1	FALSE	1	17	881	1	0.00113507	0.0588235	GO:0051905	GO:BP	establishment of pigment granule localization	0	21165	13794	GO:0051650;GO:0051875	ISO	Map2k1	L2-3_Increasing
query_1	FALSE	1	214	881	17	0.0192963	0.0794393	GO:0051924	GO:BP	regulation of calcium ion transport	0	21165	13803	GO:0006816;GO:0010959	IMP,IGI ISO,ISS ISO,ISO,IDA ISO,IMP,IMP IBA,ISS,ISO,IMP,ISO,ISO,IMP,ISS IBA,IMP IGI,IMP,ISS	Atp2c2,Bcl2,Cacnb2,Crh,Cxcl12,Fkbp1a,Homer1,Hpca,Itpr1,Jph3,Mchr1,Ptgs2,Ptk2b,Saraf,Tmc1,Usp2,Wfs1	L2-3_Increasing
query_1	FALSE	1	46	881	3	0.00340522	0.0652174	GO:0051926	GO:BP	negative regulation of calcium ion transport	0	21165	13804	GO:0006816;GO:0043271;GO:0051924	IGI,ISO,IMP	Bcl2,Ptgs2,Usp2	L2-3_Increasing
query_1	FALSE	1	20	881	1	0.00113507	0.05	GO:0052547	GO:BP	regulation of peptidase activity	0	21165	13929	GO:0030162;GO:0051336	IMP	Psenen	L2-3_Increasing
query_1	FALSE	1	20	881	1	0.00113507	0.05	GO:0052372	GO:BP	modulation by symbiont of entry into host	0	21165	13917	GO:0043903;GO:0044409	ISS	Itgav	L2-3_Increasing
query_1	FALSE	1	15	881	1	0.00113507	0.0666667	GO:0051988	GO:BP	regulation of attachment of spindle microtubules to kinetochore	0	21165	13856	GO:0008608;GO:0010564	ISS	Spag5	L2-3_Increasing
query_1	FALSE	1	46	881	1	0.00113507	0.0217391	GO:0051985	GO:BP	negative regulation of chromosome segregation	0	21165	13853	GO:0007059;GO:0010948;GO:0051983	IMP IBA	Zwint	L2-3_Increasing
query_1	FALSE	1	108	881	3	0.00340522	0.0277778	GO:0051983	GO:BP	regulation of chromosome segregation	0	21165	13851	GO:0007059;GO:0010564	NAS,NAS,IMP IBA	Bcl7b,Smarcd1,Zwint	L2-3_Increasing
query_1	FALSE	1	10	881	1	0.00113507	0.1	GO:0051971	GO:BP	positive regulation of transmission of nerve impulse	0	21165	13846	GO:0010647;GO:0019226;GO:0031646;GO:0051969	IMP	Tnr	L2-3_Increasing
query_1	FALSE	1	22	881	1	0.00113507	0.0454545	GO:0051969	GO:BP	regulation of transmission of nerve impulse	0	21165	13844	GO:0010646;GO:0019226;GO:0031644	IMP	Tnr	L2-3_Increasing
query_1	FALSE	1	37	881	7	0.00794552	0.189189	GO:0051968	GO:BP	positive regulation of synaptic transmission, glutamatergic	0	21165	13843	GO:0035249;GO:0050806;GO:0051966	IBA,ISO,ISO,ISS ISO,ISO,ISS ISO,IMP	Cacng2,Cckbr,Gria4,Grin2a,Ptgs2,Ptk2b,Tnr	L2-3_Increasing
query_1	FALSE	1	79	881	9	0.0102157	0.113924	GO:0051966	GO:BP	regulation of synaptic transmission, glutamatergic	0	21165	13841	GO:0035249;GO:0050804	IBA,ISO,ISO,ISS ISO,ISS ISO,IMP,ISO,ISS ISO,IMP	Cacng2,Cckbr,Gria4,Grin2a,Homer1,Lrrk2,Ptgs2,Ptk2b,Tnr	L2-3_Increasing
query_1	FALSE	1	77	881	8	0.00908059	0.103896	GO:0051965	GO:BP	positive regulation of synapse assembly	0	21165	13840	GO:0007416;GO:0051962;GO:0051963;GO:1901890	IDA,IDA,IDA,IDA,ISO,IDA,IDA IBA,IDA IBA	Adgrb1,Cbln2,Flrt1,Flrt2,Iqsec1,Lrtm1,Slitrk1,Slitrk2	L2-3_Increasing
query_1	FALSE	1	10	881	1	0.00113507	0.1	GO:0051964	GO:BP	negative regulation of synapse assembly	0	21165	13839	GO:0007416;GO:0051961;GO:0051963;GO:1901889;GO:1905809	IMP	Ptk2	L2-3_Increasing
query_1	FALSE	1	171	881	17	0.0192963	0.0994152	GO:0051963	GO:BP	regulation of synapse assembly	0	21165	13838	GO:0007416;GO:0050807;GO:1901888	IDA,IDA,IDA IMP,IDA,IDA,IDA IMP,ISO,IDA,ISO,ISO,IDA IMP,IMP,IDA IMP,EXP IDA IMP,IGI,IDA IBA,IDA IBA	Adgrb1,Cbln2,Dock10,Flrt1,Flrt2,Igsf11,Iqsec1,Lrtm1,Lzts3,Numb,Prickle1,Ptk2,Ptk2b,Rtn4r,Six4,Slitrk1,Slitrk2	L2-3_Increasing
query_1	FALSE	1	12	881	1	0.00113507	0.0833333	GO:0052646	GO:BP	alditol phosphate metabolic process	0	21165	13941	GO:0006796;GO:0019637;GO:1901135	IMP ISO IBA	Gpd1	L2-3_Increasing
query_1	FALSE	1	348	881	28	0.0317821	0.0804598	GO:0051962	GO:BP	positive regulation of nervous system development	0	21165	13837	GO:0007399;GO:0051094;GO:0051240;GO:0051960	IDA,ISO,IDA IMP ISO,IDA,ISO,IDA ISO IBA,IMP,ISO,IDA,IDA,IBA,ISO,IDA,ISO,ISO,IDA IMP,IDA,IGI,IGI,IMP ISO IBA,IDA,IBA,ISO,ISS ISO,IDA ISS IBA,IDA IBA,IDA,IMP	Adgrb1,Baiap2,Bdnf,Cbln2,Cxcl12,Dscam,Egr2,Etv5,Flrt1,Flrt2,Hapln4,Il1b,Il34,Iqsec1,Itpka,Jade2,Lrtm1,Map2k1,Nin,Numb,Plag1,Plxnc1,Ptk2,Rgs14,Slitrk1,Slitrk2,Wnt2,Xrcc5	L2-3_Increasing
query_1	FALSE	1	29	881	2	0.00227015	0.0689655	GO:0051957	GO:BP	positive regulation of amino acid transport	0	21165	13833	GO:0006865;GO:0051954;GO:0051955	ISO,ISO	Cck,Htr6	L2-3_Increasing
query_1	FALSE	1	17	881	4	0.00454029	0.235294	GO:0051956	GO:BP	negative regulation of amino acid transport	0	21165	13832	GO:0006865;GO:0051953;GO:0051955	IDA,ISO,ISO,ISO	Arl6ip5,Htr6,Il1b,Rgs2	L2-3_Increasing
query_1	FALSE	1	49	881	5	0.00567537	0.102041	GO:0051955	GO:BP	regulation of amino acid transport	0	21165	13831	GO:0006865;GO:0051952	IDA,ISO,ISO,ISO,ISO	Arl6ip5,Cck,Htr6,Il1b,Rgs2	L2-3_Increasing
query_1	FALSE	1	48	881	4	0.00454029	0.0833333	GO:0051954	GO:BP	positive regulation of amine transport	0	21165	13830	GO:0015837;GO:0051050;GO:0051952	ISO,ISO,ISO,ISS ISO	Cck,Cxcl12,Htr6,Kcnb1	L2-3_Increasing
query_1	FALSE	1	33	881	5	0.00567537	0.151515	GO:0051953	GO:BP	negative regulation of amine transport	0	21165	13829	GO:0015837;GO:0051051;GO:0051952	IDA,ISO IBA,ISO,ISO,ISO	Arl6ip5,Crh,Htr6,Il1b,Rgs2	L2-3_Increasing
query_1	FALSE	1	97	881	9	0.0102157	0.0927835	GO:0051952	GO:BP	regulation of amine transport	0	21165	13828	GO:0015837;GO:0051049	IDA,IMP,ISO,ISO IBA,ISO,ISO,ISO,ISS ISO,ISO	Arl6ip5,Cacna1a,Cck,Crh,Cxcl12,Htr6,Il1b,Kcnb1,Rgs2	L2-3_Increasing
query_1	FALSE	1	40	881	1	0.00113507	0.025	GO:0051938	GO:BP	L-glutamate import	0	21165	13814	GO:0006835;GO:0015800;GO:0015807	IDA	Arl6ip5	L2-3_Increasing
query_1	FALSE	1	77	881	4	0.00454029	0.0519481	GO:0051937	GO:BP	catecholamine transport	0	21165	13813	GO:0015844;GO:0015850	ISO IBA,ISO,ISO,ISS ISO	Crh,Cxcl12,Htr6,Kcnb1	L2-3_Increasing
query_1	FALSE	1	69	881	7	0.00794552	0.101449	GO:0051932	GO:BP	synaptic transmission, GABAergic	0	21165	13808	GO:0007268	IDA,IGI,ISO,IBA,NAS,IMP,IMP IGI IBA	Bdnf,Car7,Cckbr,Gabra2,Gabrd,Hapln4,Plcl1	L2-3_Increasing
query_1	FALSE	1	23	881	1	0.00113507	0.0434783	GO:0051931	GO:BP	regulation of sensory perception	0	21165	13807	GO:0007600;GO:0031644	IMP	Mgll	L2-3_Increasing
query_1	FALSE	1	22	881	1	0.00113507	0.0454545	GO:0051930	GO:BP	regulation of sensory perception of pain	0	21165	13806	GO:0019233;GO:0051931	IMP	Mgll	L2-3_Increasing
query_1	FALSE	1	99	881	8	0.00908059	0.0808081	GO:0051928	GO:BP	positive regulation of calcium ion transport	0	21165	13805	GO:0006816;GO:0043270;GO:0051924	IMP,ISS ISO,ISO,IDA,IMP,ISO,ISO,ISS	Atp2c2,Cacnb2,Crh,Cxcl12,Homer1,Itpr1,Mchr1,Wfs1	L2-3_Increasing
query_1	FALSE	1	154	881	13	0.014756	0.0844156	GO:0051961	GO:BP	negative regulation of nervous system development	0	21165	13836	GO:0007399;GO:0051093;GO:0051241;GO:0051960	IMP,IDA,IPI IMP ISO,IMP,ISO,IMP,IDA ISS,IMP ISO,IMP,IMP IGI,IDA,IMP,IDA IMP	B2m,Bdnf,Dnajb11,Fstl4,Il1b,Lingo1,Mt3,Prtg,Ptk2,Rnf6,Rtn4r,Sorl1,Tnr	L2-3_Increasing
query_1	FALSE	1	8	881	1	0.00113507	0.125	GO:0048671	GO:BP	negative regulation of collateral sprouting	0	21165	12762	GO:0030308;GO:0048640;GO:0048668;GO:0048670;GO:0050771	IMP	Fstl4	L2-3_Increasing
query_1	FALSE	1	146	881	6	0.00681044	0.0410959	GO:0051168	GO:BP	nuclear export	0	21165	13371	GO:0006913	IBA,IDA,ISS,IBA,IBA,ISS	4931428L18Rik,Egr2,Nsun2,Nxf7,Pom121,Ptpn14	L2-3_Increasing
query_1	FALSE	1	49	881	4	0.00454029	0.0816327	GO:0051155	GO:BP	positive regulation of striated muscle cell differentiation	0	21165	13358	GO:0051146;GO:0051149;GO:0051153	IMP,ISO,ISO,ISO	Bcl2,Ccn4,Mylk3,Neu2	L2-3_Increasing
query_1	FALSE	1	262	881	15	0.0170261	0.0572519	GO:0050708	GO:BP	regulation of protein secretion	0	21165	13052	GO:0009306;GO:0051223;GO:1903530	IDA IMP ISS ISO,ISO,ISO,ISS IBA,IDA,IMP IGI,IMP,IMP,IDA,ISO,IDA,IMP,IMP IGI,IMP,IMP	Adcy8,Camk2n1,Crh,Exph5,Il1b,Itpr1,Kcnb1,Kcnj11,Krt20,Pcsk1,Pfkl,Pfkm,Plcb1,Tmem132a,Uqcc2	L2-3_Increasing
query_1	FALSE	1	28	881	2	0.00227015	0.0714286	GO:0050691	GO:BP	regulation of defense response to virus by host	0	21165	13050	GO:0050688	IDA,IMP	Il1b,Zdhhc1	L2-3_Increasing
query_1	FALSE	1	50	881	2	0.00227015	0.04	GO:0050688	GO:BP	regulation of defense response to virus	0	21165	13048	GO:0002831;GO:0031347;GO:0032101;GO:0051607	IDA,IMP	Il1b,Zdhhc1	L2-3_Increasing
query_1	FALSE	1	19	881	1	0.00113507	0.0526316	GO:0050686	GO:BP	negative regulation of mRNA processing	0	21165	13046	GO:0006397;GO:0050684;GO:1903312	IMP ISO	Rbm20	L2-3_Increasing
query_1	FALSE	1	44	881	1	0.00113507	0.0227273	GO:0050685	GO:BP	positive regulation of mRNA processing	0	21165	13045	GO:0006397;GO:0050684;GO:1903313	ISO	Ccnb1	L2-3_Increasing
query_1	FALSE	1	127	881	8	0.00908059	0.0629921	GO:0050684	GO:BP	regulation of mRNA processing	0	21165	13044	GO:0006397;GO:1903311	ISO,ISS,IDA ISO IBA,IMP,ISO,IDA IMP ISO IBA,IMP ISO,ISS	Ccnb1,Cpeb1,Khdrbs3,Larp7,Mbnl1,Nova1,Rbm20,Zbtb7a	L2-3_Increasing
query_1	FALSE	1	110	881	3	0.00340522	0.0272727	GO:0050680	GO:BP	negative regulation of epithelial cell proliferation	0	21165	13043	GO:0008285;GO:0050673;GO:0050678	IMP,IMP,ISS	Ar,Sox9,Sulf1	L2-3_Increasing
query_1	FALSE	1	168	881	16	0.0181612	0.0952381	GO:0050679	GO:BP	positive regulation of epithelial cell proliferation	0	21165	13042	GO:0008284;GO:0050673;GO:0050678	IDA,IGI,ISO,ISO,IDA IMP,ISO,IBA,IMP,IGI,IMP,ISS,IMP,IDA,IMP ISO,IDA,IDA	Ar,Ccnd1,Cxcl12,Egfl7,Fgf9,Itpr1,Jcad,Lrg1,Rbpj,Runx2,Scg2,Sox9,Stat3,Wnt2,Yap1,Zfp703	L2-3_Increasing
query_1	FALSE	1	305	881	22	0.0249716	0.0721311	GO:0050678	GO:BP	regulation of epithelial cell proliferation	0	21165	13041	GO:0042127;GO:0050673	IDA IMP,IGI,ISO,ISO,IDA IMP,ISO,IBA,IMP,ISS ISO,IMP,IGI,IMP,ISS,IMP,IMP,IMP,IMP,IDA,ISS,IMP ISO,IDA IMP,IDA	Ar,Ccnd1,Cxcl12,Egfl7,Fgf9,Itpr1,Jcad,Lrg1,Nr4a1,Pgr,Rbpj,Runx2,Scg2,Sgpp2,Six4,Smad3,Sox9,Stat3,Sulf1,Wnt2,Yap1,Zfp703	L2-3_Increasing
query_1	FALSE	1	381	881	24	0.0272418	0.0629921	GO:0050673	GO:BP	epithelial cell proliferation	0	21165	13036	GO:0008283	IDA IMP,IGI,ISO,ISO,IDA IMP,IMP,ISO,IBA,IMP,IMP IGI,ISS ISO,IMP,IGI,IMP,ISS,IMP,IMP,IMP,IMP,IDA,ISS,IMP ISO,IDA IMP,IDA	Ar,Ccnd1,Cxcl12,Egfl7,Fgf9,Fst,Itpr1,Jcad,Lrg1,Map2k1,Nr4a1,Pgr,Rbpj,Runx2,Scg2,Sgpp2,Six4,Smad3,Sox9,Stat3,Sulf1,Wnt2,Yap1,Zfp703	L2-3_Increasing
query_1	FALSE	1	117	881	6	0.00681044	0.0512821	GO:0050671	GO:BP	positive regulation of lymphocyte proliferation	0	21165	13034	GO:0032946;GO:0046651;GO:0050670;GO:0051251	ISS,IDA,ISO IBA,IMP,IMP IGI,IDA	Cd6,Il12a,Il1b,Slc39a10,Stat5b,Tfrc	L2-3_Increasing
query_1	FALSE	1	198	881	7	0.00794552	0.0353535	GO:0050670	GO:BP	regulation of lymphocyte proliferation	0	21165	13033	GO:0032944;GO:0046651;GO:0051249	ISS,IDA,ISO IBA,IMP,IMP IGI,IDA,IDA	Cd6,Il12a,Il1b,Slc39a10,Stat5b,Tfrc,Tnfrsf9	L2-3_Increasing
query_1	FALSE	1	15	881	1	0.00113507	0.0666667	GO:0050665	GO:BP	hydrogen peroxide biosynthetic process	0	21165	13028	GO:0042743;GO:1903409	ISO	Stat3	L2-3_Increasing
query_1	FALSE	1	110	881	6	0.00681044	0.0545455	GO:0050658	GO:BP	RNA transport	0	21165	13027	GO:0050657;GO:0051236	IBA,ISS ISO,ISO,ISS,IBA,IBA	4931428L18Rik,Arc,Cpeb1,Nsun2,Nxf7,Pom121	L2-3_Increasing
query_1	FALSE	1	110	881	6	0.00681044	0.0545455	GO:0050657	GO:BP	nucleic acid transport	0	21165	13026	GO:0015931	IBA,ISS ISO,ISO,ISS,IBA,IBA	4931428L18Rik,Arc,Cpeb1,Nsun2,Nxf7,Pom121	L2-3_Increasing
query_1	FALSE	1	15	881	2	0.00227015	0.133333	GO:0050482	GO:BP	arachidonate secretion	0	21165	13021	GO:0032309;GO:1903963	ISO,IDA IMP	Hrh2,Pla2g4a	L2-3_Increasing
query_1	FALSE	1	36	881	3	0.00340522	0.0833333	GO:0050435	GO:BP	amyloid-beta metabolic process	0	21165	13020	GO:0043603	IMP ISS,ISS,IMP	Clu,Psenen,Sorl1	L2-3_Increasing
query_1	FALSE	1	53	881	4	0.00454029	0.0754717	GO:0050433	GO:BP	regulation of catecholamine secretion	0	21165	13018	GO:0050432;GO:0051952;GO:1903530	ISO IBA,ISO,ISO,ISS ISO	Crh,Cxcl12,Htr6,Kcnb1	L2-3_Increasing
query_1	FALSE	1	61	881	4	0.00454029	0.0655738	GO:0050432	GO:BP	catecholamine secretion	0	21165	13017	GO:0032940;GO:0051937	ISO IBA,ISO,ISO,ISS ISO	Crh,Cxcl12,Htr6,Kcnb1	L2-3_Increasing
query_1	FALSE	1	93	881	7	0.00794552	0.0752688	GO:0050000	GO:BP	chromosome localization	0	21165	13014	GO:0051640	IBA,ISS,IMP,ISS IBA,ISS,IMP,IMP	Ccnb1,Iffo1,Mei1,Psrc1,Spag5,Sun1,Zwint	L2-3_Increasing
query_1	FALSE	1	398	881	27	0.030647	0.0678392	GO:0048880	GO:BP	sensory system development	0	21165	12951	GO:0048731	IGI,ISS,IMP,IDA,IMP IGI,IEP,IMP,IMP ISS,IGI,IMP,IGI,IMP,IMP,IMP,IGI,IMP,IGI,IMP,IGI,IDA,IDA,IDA,IMP,IMP,IMP,IGI,IMP	Aldh1a1,Atf6,Bcl2,Bdnf,Bmpr1b,Calb1,Dio3,Dscam,Fat3,Fgf9,Fjx1,Megf11,Nphp4,Prickle1,Rarb,Rbp4,Slc25a25,Smad3,Sox9,Spred1,Spred2,Spry2,Stat3,Thrb,Tmem215,Tmod1,Zhx2	L2-3_Increasing
query_1	FALSE	1	941	881	58	0.0658343	0.0616366	GO:0048878	GO:BP	chemical homeostasis	0	21165	12950	GO:0042592	IMP ISS ISO,IDA ISO IBA,IBA,IBA,IMP,IDA IGI,IMP,ISO IBA,ISO,IC,IMP IBA,IMP,IMP,IMP,ISO,ISS,ISO,IDA IMP,IDA,ISO,ISO,IMP IBA,TAS,IMP,IDA IMP IGI ISS ISO IBA,IMP,ISS,IDA IMP,IBA,ISO,IDA IMP IBA,IDA IMP IBA,IMP,IMP,ISO,IMP,IMP,ISO,IBA,IBA,ISO,IMP,IMP,IMP IBA,IMP IBA,IMP IBA,IDA IMP IBA,IMP IBA TAS,IMP,IDA IMP,ISO,IMP IBA,IMP,IMP IBA,IMP,IMP IBA,IMP IBA,ISS IBA	Adcy8,Atp1a1,Atp2b3,Atp2c2,B2m,Bcl2,Cacna1a,Calb1,Camk2n1,Car4,Car7,Cckbr,Ccn4,Cebpa,Ckb,Cln5,Crh,Fkbp1a,Fosl2,Fxyd1,Gpr3,Hkdc1,Itgav,Itgb6,Itpr1,Jph3,Kcna1,Kcnb1,Lipg,Map2k1,Mt1,Mt3,Ncor2,Nfe2l1,Npy1r,Pdk2,Pfkm,Pla2g4a,Plcb1,Plcb4,Ptk2,Ptk2b,Rora,Slc24a2,Slc24a4,Slc39a10,Slc4a10,Slc4a4,Stat3,Synpo,Tesc,Tfrc,Tmem174,Tmem178,Tmem94,Ttc39b,Vgf,Wfs1	L2-3_Increasing
query_1	FALSE	1	11	881	1	0.00113507	0.0909091	GO:0048874	GO:BP	host-mediated regulation of intestinal microbiota composition	0	21165	12948	GO:0048872;GO:0051851	IMP	Napepld	L2-3_Increasing
query_1	FALSE	1	46	881	4	0.00454029	0.0869565	GO:0048873	GO:BP	homeostasis of number of cells within a tissue	0	21165	12947	GO:0001894;GO:0048872	IMP,IMP,IDA IMP,IMP	Bcl2,Cd7,Fosl2,Sox9	L2-3_Increasing
query_1	FALSE	1	366	881	20	0.0227015	0.0546448	GO:0048872	GO:BP	homeostasis of number of cells	0	21165	12946	GO:0048871	IMP,IMP IGI,IMP,IMP,IMP,IMP,IMP,IDA IMP,IMP,IMP,IMP,IMP,IMP,TAS,IMP,ISS,IGI ISS,IMP,IMP,IMP IGI IBA	B2m,Bcl2,Cd7,Cebpg,Col6a1,Crispld1,Dock10,Fosl2,Gcnt4,Kat7,Napepld,Nfe2l1,Pianp,Plcb1,Sox9,Stat3,Stat5b,Ypel4,Zbtb7a,Zfpm1	L2-3_Increasing
query_1	FALSE	1	75	881	4	0.00454029	0.0533333	GO:0050709	GO:BP	negative regulation of protein secretion	0	21165	13053	GO:0009306;GO:0050708;GO:0051224;GO:1903531	IDA,IMP,IMP,IDA	Il1b,Kcnb1,Kcnj11,Pfkl	L2-3_Increasing
query_1	FALSE	1	864	881	50	0.0567537	0.0578704	GO:0048871	GO:BP	multicellular organismal-level homeostasis	0	21165	12945	GO:0032501;GO:0042592	IMP IGI,IMP ISS ISO,ISO,IMP,IMP IGI,IMP,IDA,IMP,IMP,IMP,IMP,IMP,IDA IMP,IMP,IMP,IDA,TAS,IMP,IMP,IMP,IGI,IMP,IMP,IGI,IMP,IMP,ISO,TAS,IGI,IMP,IMP,IDA ISO,IMP,IMP,IMP,IMP,ISS,IMP,IMP,IMP ISO,IMP ISS,IGI ISS,IDA,ISS,IDA IGI,ISS,IMP,IMP,IMP,IMP IGI IBA	Adrb3,Aldh1a1,Atf1,B2m,Bcl2,Cd7,Cebpa,Cebpg,Col6a1,Crispld1,Dock10,Egr1,Fosl2,Gcnt4,Gpr3,Il1b,Itgav,Itgb6,Kat7,Kdm3a,Map1a,Napepld,Nfe2l1,Nova1,Nphp4,Pianp,Pla2g4a,Plcb1,Plcl1,Ppargc1b,Prickle1,Ptgs2,Ptk2b,Rasal2,Rbpj,Slc25a25,Slc2a1,Sorl1,Sox9,Src,Stat3,Stat5b,Tfrc,Tpp1,Vgf,Wfs1,Yap1,Ypel4,Zbtb7a,Zfpm1	L2-3_Increasing
query_1	FALSE	1	145	881	9	0.0102157	0.062069	GO:0050714	GO:BP	positive regulation of protein secretion	0	21165	13054	GO:0009306;GO:0050708;GO:0051222;GO:1903532	IDA IMP ISS ISO,ISO,ISO,ISS IBA,IMP IGI,ISO,IMP,IMP IGI,IMP	Adcy8,Camk2n1,Crh,Exph5,Itpr1,Pcsk1,Pfkm,Plcb1,Tmem132a	L2-3_Increasing
query_1	FALSE	1	135	881	8	0.00908059	0.0592593	GO:0050728	GO:BP	negative regulation of inflammatory response	0	21165	13056	GO:0006954;GO:0031348;GO:0032102;GO:0050727	IDA IBA,ISO,ISS IBA,IMP,IGI,IDA,IBA,IGI	Aoah,Cd200r1,Rora,Smad3,Socs3,Stat3,Tnfaip6,Tyro3	L2-3_Increasing
query_1	FALSE	1	28	881	1	0.00113507	0.0357143	GO:0050802	GO:BP	circadian sleep/wake cycle, sleep	0	21165	13096	GO:0022410;GO:0030431	IMP ISS	Per3	L2-3_Increasing
query_1	FALSE	1	534	881	39	0.0442679	0.0730337	GO:0050801	GO:BP	monoatomic ion homeostasis	0	21165	13095	GO:0048878	IMP,IDA ISO IBA,IBA,IBA,IMP,IDA IGI,IMP,ISO IBA,IC,IMP IBA,IMP,ISO,ISS,IDA IMP,ISO,ISO,TAS,IDA IMP IGI ISS ISO IBA,IMP,ISS,IDA IMP IBA,IDA IMP IBA,ISO,IMP,IBA,IBA,ISO,IMP,IMP IBA,IMP IBA,IMP IBA,IDA IMP IBA,IMP IBA TAS,IDA IMP,ISO,IMP IBA,IMP IBA,IMP,ISS IBA	Adcy8,Atp1a1,Atp2b3,Atp2c2,B2m,Bcl2,Cacna1a,Calb1,Car4,Car7,Cckbr,Ckb,Cln5,Fkbp1a,Fxyd1,Gpr3,Itgav,Itpr1,Jph3,Kcna1,Mt1,Mt3,Npy1r,Pdk2,Plcb1,Plcb4,Ptk2,Ptk2b,Slc24a2,Slc24a4,Slc39a10,Slc4a10,Slc4a4,Synpo,Tesc,Tfrc,Tmem178,Tmem94,Wfs1	L2-3_Increasing
query_1	FALSE	1	38	881	1	0.00113507	0.0263158	GO:0050798	GO:BP	activated T cell proliferation	0	21165	13093	GO:0042098	IMP IGI	Stat5b	L2-3_Increasing
query_1	FALSE	1	202	881	10	0.0113507	0.0495049	GO:0050796	GO:BP	regulation of insulin secretion	0	21165	13092	GO:0030073;GO:0050708;GO:0090276	IDA IMP ISS ISO,ISO,ISO,IMP IGI,IMP,IMP,IDA,IMP,IMP IGI,IMP	Adcy8,Camk2n1,Crh,Itpr1,Kcnb1,Kcnj11,Pfkl,Pfkm,Plcb1,Uqcc2	L2-3_Increasing
query_1	FALSE	1	93	881	8	0.00908059	0.0860215	GO:0050795	GO:BP	regulation of behavior	0	21165	13091	GO:0007610;GO:0051239	ISO,ISO,ISO,TAS,ISO,IMP ISS,IMP,IMP	Cck,Cckbr,Crh,Mchr1,Napepld,Per3,Slc24a4,Stat3	L2-3_Increasing
query_1	FALSE	1	85	881	2	0.00227015	0.0235294	GO:0050792	GO:BP	regulation of viral process	0	21165	13088	GO:0016032;GO:0050789	IDA,IMP	Bcl2,Znfx1	L2-3_Increasing
query_1	FALSE	1	373	881	26	0.0295119	0.0697051	GO:0050790	GO:BP	regulation of catalytic activity	0	21165	13087	GO:0065009	ISS,IDA,ISS,ISS,ISS,IDA,ISS,IDA,IDA,ISS,IDA,IMP,ISS,IMP,IMP,ISS,ISS,IMP,IDA IMP,IMP,ISS,IDA,IDA,IDA,ISS,ISS	Adcy8,Bves,Ccnd1,Cdc14b,Cep85,Dock10,Heg1,Il1b,Mapk8ip3,Mt3,Ngef,Ppargc1b,Ppm1f,Psenen,Psrc1,Ptk2,Ptk2b,Rasgrp1,Rgs14,Rgs2,Rgs8,Rtn4r,Sh3bp1,Stub1,Tbc1d2,Zfyve28	L2-3_Increasing
query_1	FALSE	1	592	881	21	0.0238365	0.035473	GO:0050778	GO:BP	positive regulation of immune response	0	21165	13081	GO:0002684;GO:0006955;GO:0048584;GO:0050776	IMP,IMP IBA,IMP,IMP,IMP,ISS,IDA IMP,IMP,IBA,ISS,ISO,IMP,IDA IMP,IMP,IMP,IMP,IBA,ISS,IGI,IMP,IMP	Arid5a,B2m,Cacnb4,Ddrgk1,Dgkz,Fcho1,Fosl2,Hcfc2,Ighg2c,Il1b,Irf2,Pla2g4a,Ptgs2os,Rps6ka3,Slc39a10,Stat5b,Susd4,Tfrc,Tyro3,Zdhhc5,Znfx1	L2-3_Increasing
query_1	FALSE	1	138	881	2	0.00227015	0.0144928	GO:0050777	GO:BP	negative regulation of immune response	0	21165	13080	GO:0002683;GO:0006955;GO:0048585;GO:0050776	IBA,IGI	Susd4,Tyro3	L2-3_Increasing
query_1	FALSE	1	731	881	23	0.0261067	0.0314637	GO:0050776	GO:BP	regulation of immune response	0	21165	13079	GO:0002682;GO:0006955;GO:0048583	IMP,IMP IBA,IMP,IMP,IMP,ISS,IDA IMP,IMP,IBA,ISS,ISO,IBA,IMP,IDA IMP,IMP,IMP,IMP,IMP,IBA,ISS,IGI,IMP,IMP	Arid5a,B2m,Cacnb4,Ddrgk1,Dgkz,Fcho1,Fosl2,Hcfc2,Ighg2c,Il1b,Irf2,Lair1,Pla2g4a,Ptgs2os,Rps6ka3,Slc39a10,Smad3,Stat5b,Susd4,Tfrc,Tyro3,Zdhhc5,Znfx1	L2-3_Increasing
query_1	FALSE	1	57	881	3	0.00340522	0.0526316	GO:0050775	GO:BP	positive regulation of dendrite morphogenesis	0	21165	13078	GO:0010770;GO:0031346;GO:0048813;GO:0048814;GO:0050769	ISO,ISO,ISO	Baiap2,Itpka,Numb	L2-3_Increasing
query_1	FALSE	1	131	881	8	0.00908059	0.0610687	GO:0050773	GO:BP	regulation of dendrite development	0	21165	13076	GO:0010975;GO:0016358;GO:0050793	ISO,ISS,IDA,IMP,ISO,IBA,ISO,ISO IBA	Baiap2,Camk1d,Cobl,Fat3,Itpka,Nedd4l,Numb,Pacsin1	L2-3_Increasing
query_1	FALSE	1	88	881	7	0.00794552	0.0795455	GO:0050772	GO:BP	positive regulation of axonogenesis	0	21165	13075	GO:0007409;GO:0031346;GO:0050769;GO:0050770	IDA IMP,ISO,IDA ISO IBA,IGI,IGI,IBA,ISS	Bdnf,Cxcl12,Dscam,Map2k1,Nin,Plxnc1,Slitrk1	L2-3_Increasing
query_1	FALSE	1	49	881	6	0.00681044	0.122449	GO:0050771	GO:BP	negative regulation of axonogenesis	0	21165	13074	GO:0007409;GO:0010977;GO:0050768;GO:0050770	IMP,ISS,IMP,IMP IGI,IDA,IDA IMP	Fstl4,Mt3,Ptk2,Rnf6,Rtn4r,Tnr	L2-3_Increasing
query_1	FALSE	1	151	881	15	0.0170261	0.0993377	GO:0050770	GO:BP	regulation of axonogenesis	0	21165	13073	GO:0007409;GO:0010975;GO:0022603	IDA IMP IGI,IMP,ISO,IDA ISO IBA,IDA,IMP IGI,IGI,ISS,IGI,IBA,IMP,IMP IGI,IDA,ISS,IDA IMP	Bdnf,Cacna1a,Cxcl12,Dscam,Efna1,Fstl4,Map2k1,Mt3,Nin,Plxnc1,Ptk2,Rnf6,Rtn4r,Slitrk1,Tnr	L2-3_Increasing
query_1	FALSE	1	289	881	21	0.0238365	0.0726644	GO:0050769	GO:BP	positive regulation of neurogenesis	0	21165	13072	GO:0010720;GO:0022008;GO:0050767;GO:0051962	ISO,IDA IMP ISO,ISO,IDA ISO IBA,IMP,ISO,IBA,ISO,IDA,ISO,IDA IMP,IGI,IGI,IMP ISO IBA,IDA,IBA,ISO,ISS ISO,ISS,IDA,IMP	Baiap2,Bdnf,Cxcl12,Dscam,Egr2,Etv5,Hapln4,Il1b,Il34,Itpka,Jade2,Map2k1,Nin,Numb,Plag1,Plxnc1,Ptk2,Rgs14,Slitrk1,Wnt2,Xrcc5	L2-3_Increasing
query_1	FALSE	1	148	881	13	0.014756	0.0878378	GO:0050768	GO:BP	negative regulation of neurogenesis	0	21165	13071	GO:0010721;GO:0022008;GO:0050767;GO:0051961	IMP,IDA,IPI IMP ISO,IMP,ISO,IMP,IDA ISS,IMP ISO,IMP,IMP IGI,IDA,IMP,IDA IMP	B2m,Bdnf,Dnajb11,Fstl4,Il1b,Lingo1,Mt3,Prtg,Ptk2,Rnf6,Rtn4r,Sorl1,Tnr	L2-3_Increasing
query_1	FALSE	1	65	881	3	0.00340522	0.0461538	GO:0050766	GO:BP	positive regulation of phagocytosis	0	21165	13069	GO:0006909;GO:0045807;GO:0050764	ISS,ISS,ISO	Camk1d,Il15ra,Ptk2	L2-3_Increasing
query_1	FALSE	1	92	881	4	0.00454029	0.0434783	GO:0050764	GO:BP	regulation of phagocytosis	0	21165	13067	GO:0006909;GO:0030100	ISS,ISS,ISS NAS,ISO	Camk1d,Il15ra,Itgav,Ptk2	L2-3_Increasing
query_1	FALSE	1	3	881	2	0.00227015	0.666667	GO:0050748	GO:BP	negative regulation of lipoprotein metabolic process	0	21165	13063	GO:0042157;GO:0050746;GO:0051248	IDA IBA,ISS	Hhatl,Itgav	L2-3_Increasing
query_1	FALSE	1	13	881	3	0.00340522	0.230769	GO:0050746	GO:BP	regulation of lipoprotein metabolic process	0	21165	13061	GO:0042157;GO:0051246	IDA IBA,ISS,IMP	Hhatl,Itgav,Lipg	L2-3_Increasing
query_1	FALSE	1	29	881	1	0.00113507	0.0344828	GO:0050732	GO:BP	negative regulation of peptidyl-tyrosine phosphorylation	0	21165	13060	GO:0001933;GO:0018108;GO:0050730	ISS	Zfyve28	L2-3_Increasing
query_1	FALSE	1	107	881	3	0.00340522	0.0280374	GO:0050731	GO:BP	positive regulation of peptidyl-tyrosine phosphorylation	0	21165	13059	GO:0001934;GO:0018108;GO:0050730	ISO,ISO,IGI ISO	Cck,Gfra1,Src	L2-3_Increasing
query_1	FALSE	1	157	881	5	0.00567537	0.0318471	GO:0050730	GO:BP	regulation of peptidyl-tyrosine phosphorylation	0	21165	13058	GO:0001932;GO:0018108	ISO,IDA,ISO,IGI ISO,ISS	Cck,Efna1,Gfra1,Src,Zfyve28	L2-3_Increasing
query_1	FALSE	1	113	881	9	0.0102157	0.079646	GO:0050729	GO:BP	positive regulation of inflammatory response	0	21165	13057	GO:0006954;GO:0031349;GO:0032103;GO:0050727	IDA,IMP,IDA IMP,IDA,ISO,IMP,IDA ISO,IGI,IMP ISS	Camk2n1,Cebpa,Il17ra,Il1b,Lrrk2,Napepld,Ptgs2,Stat5b,Zdhhc5	L2-3_Increasing
query_1	FALSE	1	309	881	22	0.0249716	0.0711974	GO:0050727	GO:BP	regulation of inflammatory response	0	21165	13055	GO:0006954;GO:0031347;GO:0032101	IMP,IDA IBA,IDA,ISO,IMP,IMP,IDA IMP,IDA,ISO,IMP IGI,IMP,IMP,IMP,IDA ISO,ISS IBA,IMP,IGI,IDA,IGI,IBA,IGI,IMP ISS	Abhd12,Aoah,Camk2n1,Cd200r1,Cebpa,Daglb,Il17ra,Il1b,Lrrk2,Mas1,Mgll,Napepld,Nfe2l1,Ptgs2,Rora,Smad3,Socs3,Stat3,Stat5b,Tnfaip6,Tyro3,Zdhhc5	L2-3_Increasing
query_1	FALSE	1	2	881	1	0.00113507	0.5	GO:0045957	GO:BP	negative regulation of complement activation, alternative pathway	0	21165	11587	GO:0006957;GO:0030451;GO:0045824;GO:0045916	IBA	Susd4	L2-3_Increasing
query_1	FALSE	1	6	881	1	0.00113507	0.166667	GO:0048866	GO:BP	stem cell fate specification	0	21165	12940	GO:0001708;GO:0048865	ISS	Sox9	L2-3_Increasing
query_1	FALSE	1	9	881	1	0.00113507	0.111111	GO:0048865	GO:BP	stem cell fate commitment	0	21165	12939	GO:0045165;GO:0048863	ISS	Sox9	L2-3_Increasing
query_1	FALSE	1	193	881	12	0.0136209	0.0621762	GO:0048736	GO:BP	appendage development	0	21165	12826	GO:0007275;GO:0048856	IGI,IMP,IMP,IEP,IMP,IMP,IGI,IMP,IMP,IEP,ISS,IMP ISO	B4galnt1,Col6a1,Fgf9,Mbnl1,Pcsk5,Prickle1,Rarb,Runx2,Sik3,Sox9,Sulf1,Zbtb16	L2-3_Increasing
query_1	FALSE	1	12	881	2	0.00227015	0.166667	GO:0048733	GO:BP	sebaceous gland development	0	21165	12823	GO:0043588;GO:0048732	IMP,IMP	Cbx7,Rbpj	L2-3_Increasing
query_1	FALSE	1	441	881	29	0.0329171	0.0657596	GO:0048732	GO:BP	gland development	0	21165	12822	GO:0048513	IDA IMP IGI,IMP,IMP IGI,IMP,IMP,IMP,IDA IMP IGI,IMP,ISS,IEP,IMP,IDA,IDA,IMP,ISO,IGI,IMP,ISO,IMP,IMP,IMP IGI,IGI,IGI ISO,IMP IEP,IMP,IMP ISO,IDA,IMP,IDA ISS	Ar,Atp2c2,Bcl2,Cacnb4,Cbx7,Cckbr,Ccnd1,Cebpa,Cebpg,Cobl,Crh,Etv5,Frzb,Hrh2,Itpr1,Map2k1,Pgr,Pkm,Plag1,Rbpj,Sec63,Six4,Smad3,Sox9,Src,Stat5b,Sulf1,Upf2,Zfp703	L2-3_Increasing
query_1	FALSE	1	36	881	2	0.00227015	0.0555556	GO:0048730	GO:BP	epidermis morphogenesis	0	21165	12820	GO:0002009;GO:0008544	IMP,IMP	Bcl2,Fst	L2-3_Increasing
query_1	FALSE	1	18	881	1	0.00113507	0.0555556	GO:0048715	GO:BP	negative regulation of oligodendrocyte differentiation	0	21165	12805	GO:0045686;GO:0048709;GO:0048713	IMP	Lingo1	L2-3_Increasing
query_1	FALSE	1	31	881	1	0.00113507	0.0322581	GO:0048714	GO:BP	positive regulation of oligodendrocyte differentiation	0	21165	12804	GO:0045687;GO:0048709;GO:0048713	IDA	Il34	L2-3_Increasing
query_1	FALSE	1	54	881	2	0.00227015	0.037037	GO:0048713	GO:BP	regulation of oligodendrocyte differentiation	0	21165	12803	GO:0045685;GO:0048709	IDA,IMP	Il34,Lingo1	L2-3_Increasing
query_1	FALSE	1	14	881	1	0.00113507	0.0714286	GO:0048711	GO:BP	positive regulation of astrocyte differentiation	0	21165	12801	GO:0045687;GO:0048708;GO:0048710	ISO	Il1b	L2-3_Increasing
query_1	FALSE	1	33	881	1	0.00113507	0.030303	GO:0048710	GO:BP	regulation of astrocyte differentiation	0	21165	12800	GO:0045685;GO:0048708	ISO	Il1b	L2-3_Increasing
query_1	FALSE	1	111	881	7	0.00794552	0.0630631	GO:0048709	GO:BP	oligodendrocyte differentiation	0	21165	12799	GO:0007417;GO:0010001	ISS,ISS,IDA,IMP,IMP,IMP IBA,IMP	Clu,Cntnap1,Il34,Lingo1,Mal,Sox9,Tppp	L2-3_Increasing
query_1	FALSE	1	85	881	4	0.00454029	0.0470588	GO:0048708	GO:BP	astrocyte differentiation	0	21165	12798	GO:0007417;GO:0010001	IDA ISO,IGI,IGI,IMP	Il1b,Map2k1,Sox9,Stat3	L2-3_Increasing
query_1	FALSE	1	124	881	8	0.00908059	0.0645161	GO:0048706	GO:BP	embryonic skeletal system development	0	21165	12796	GO:0001501;GO:0043009	IMP,IMP,IMP,IMP,IGI,IGI,IGI,IGI	Etl4,Fgf9,Pcsk5,Rbp4,Runx2,Six4,Smad3,Sulf1	L2-3_Increasing
query_1	FALSE	1	225	881	14	0.015891	0.0622222	GO:0048705	GO:BP	skeletal system morphogenesis	0	21165	12795	GO:0001501;GO:0009887	IMP ISS,IMP,IMP,IGI,IGI,IMP,IGI,IMP IGI,IMP,IMP,IGI,IGI,IMP ISS,ISS	Bmpr1b,Csrnp1,Fosl2,Insig2,Nab2,Ppargc1b,Rarb,Runx2,Schip1,Sik3,Six4,Smad3,Sox9,Sulf1	L2-3_Increasing
query_1	FALSE	1	90	881	3	0.00340522	0.0333333	GO:0048704	GO:BP	embryonic skeletal system morphogenesis	0	21165	12794	GO:0048562;GO:0048705;GO:0048706	IGI,IGI,IGI	Runx2,Six4,Smad3	L2-3_Increasing
query_1	FALSE	1	44	881	3	0.00340522	0.0681818	GO:0048701	GO:BP	embryonic cranial skeleton morphogenesis	0	21165	12791	GO:0048704;GO:1904888	IGI,IGI,IGI	Runx2,Six4,Smad3	L2-3_Increasing
query_1	FALSE	1	2	881	1	0.00113507	0.5	GO:0048692	GO:BP	negative regulation of axon extension involved in regeneration	0	21165	12782	GO:0030517;GO:0048677;GO:0048688;GO:0048690	IMP	Tnr	L2-3_Increasing
query_1	FALSE	1	3	881	1	0.00113507	0.333333	GO:0048690	GO:BP	regulation of axon extension involved in regeneration	0	21165	12780	GO:0030516;GO:0048677;GO:0048686	IMP	Tnr	L2-3_Increasing
query_1	FALSE	1	2	881	1	0.00113507	0.5	GO:0048688	GO:BP	negative regulation of sprouting of injured axon	0	21165	12778	GO:0030308;GO:0048640;GO:0048681;GO:0048682;GO:0048686	IMP	Tnr	L2-3_Increasing
query_1	FALSE	1	4	881	1	0.00113507	0.25	GO:0048686	GO:BP	regulation of sprouting of injured axon	0	21165	12776	GO:0022603;GO:0048638;GO:0048682;GO:0061387	IMP	Tnr	L2-3_Increasing
query_1	FALSE	1	5	881	1	0.00113507	0.2	GO:0048682	GO:BP	sprouting of injured axon	0	21165	12772	GO:0031103;GO:0048588;GO:0060560	IMP	Tnr	L2-3_Increasing
query_1	FALSE	1	15	881	3	0.00340522	0.2	GO:0048681	GO:BP	negative regulation of axon regeneration	0	21165	12771	GO:0031103;GO:0032102;GO:0048679;GO:0070571;GO:1903035	IMP,IMP,IMP	Rtn4r,Rtn4rl1,Tnr	L2-3_Increasing
query_1	FALSE	1	32	881	4	0.00454029	0.125	GO:0048679	GO:BP	regulation of axon regeneration	0	21165	12769	GO:0031103;GO:0032101;GO:0070570;GO:1903034	IGI,IMP,IMP,IMP	Map2k1,Rtn4r,Rtn4rl1,Tnr	L2-3_Increasing
query_1	FALSE	1	67	881	6	0.00681044	0.0895522	GO:0048678	GO:BP	response to axon injury	0	21165	12768	GO:0009611	IDA,IGI ISO,ISS ISO,IMP,IMP,IMP	Bcl2,Map2k1,Mapk8ip3,Rtn4r,Rtn4rl1,Tnr	L2-3_Increasing
query_1	FALSE	1	4	881	1	0.00113507	0.25	GO:0048677	GO:BP	axon extension involved in regeneration	0	21165	12767	GO:0048675;GO:0048682	IMP	Tnr	L2-3_Increasing
query_1	FALSE	1	112	881	9	0.0102157	0.0803571	GO:0048675	GO:BP	axon extension	0	21165	12766	GO:0007409;GO:1990138	IDA ISO,ISO,IDA ISO IBA,IMP,ISS,IDA,IMP IGI,IDA,IDA IMP	Bdnf,Cxcl12,Dscam,Mgll,Mt3,Olfm1,Rnf6,Rtn4r,Tnr	L2-3_Increasing
query_1	FALSE	1	38	881	6	0.00681044	0.157895	GO:0048741	GO:BP	skeletal muscle fiber development	0	21165	12829	GO:0007519;GO:0014904	IDA,IMP,IMP,IMP,IMP,IDA IMP	Acta1,Bcl2,Cntnap1,Col6a1,Homer1,Myhas	L2-3_Increasing
query_1	FALSE	1	10	881	1	0.00113507	0.1	GO:0048742	GO:BP	regulation of skeletal muscle fiber development	0	21165	12830	GO:0010830;GO:0048741;GO:0060284	IMP	Bcl2	L2-3_Increasing
query_1	FALSE	1	7	881	1	0.00113507	0.142857	GO:0048743	GO:BP	positive regulation of skeletal muscle fiber development	0	21165	12831	GO:0010720;GO:0048643;GO:0048741;GO:0048742;GO:0051155	IMP	Bcl2	L2-3_Increasing
query_1	FALSE	1	27	881	3	0.00340522	0.111111	GO:0048745	GO:BP	smooth muscle tissue development	0	21165	12833	GO:0060537	IDA,IMP,IMP	Fosl2,Schip1,Sox9	L2-3_Increasing
query_1	FALSE	1	88	881	4	0.00454029	0.0454545	GO:0048864	GO:BP	stem cell development	0	21165	12938	GO:0048468;GO:0048863	IMP,IMP,ISS,IMP	Bcl2,Msi2,Pef1,Sox9	L2-3_Increasing
query_1	FALSE	1	248	881	15	0.0170261	0.0604839	GO:0048863	GO:BP	stem cell differentiation	0	21165	12937	GO:0030154	IMP,IMP,IEP,IMP,IMP,IMP,IMP,ISS,IMP,IDA,IMP ISS,IMP,IDA,IMP,IDA	Bcl2,Epop,Frzb,Kdm3a,Msi2,Nsun2,Ociad1,Pef1,Rbpj,Runx2,Sox9,Stat3,Wnt10a,Xrcc5,Yap1	L2-3_Increasing
query_1	FALSE	1	23	881	2	0.00227015	0.0869565	GO:0048857	GO:BP	neural nucleus development	0	21165	12932	GO:0048856	IMP,IMP	Bcl2,Cacna1a	L2-3_Increasing
query_1	FALSE	1	38	881	1	0.00113507	0.0263158	GO:0048854	GO:BP	brain morphogenesis	0	21165	12929	GO:0007420;GO:0009887	IMP	Slc4a10	L2-3_Increasing
query_1	FALSE	1	17	881	2	0.00227015	0.117647	GO:0048846	GO:BP	axon extension involved in axon guidance	0	21165	12921	GO:0007411;GO:0048675;GO:1902284	ISO,IDA ISO IBA	Cxcl12,Dscam	L2-3_Increasing
query_1	FALSE	1	12	881	1	0.00113507	0.0833333	GO:0048845	GO:BP	venous blood vessel morphogenesis	0	21165	12920	GO:0048514;GO:0060841	IGI	Heg1	L2-3_Increasing
query_1	FALSE	1	73	881	1	0.00113507	0.0136986	GO:0048844	GO:BP	artery morphogenesis	0	21165	12919	GO:0048514;GO:0060840	IMP	Rbpj	L2-3_Increasing
query_1	FALSE	1	6	881	2	0.00227015	0.333333	GO:0048842	GO:BP	positive regulation of axon extension involved in axon guidance	0	21165	12917	GO:0045773;GO:0048841;GO:0048846;GO:0050921	ISO,IDA ISO IBA	Cxcl12,Dscam	L2-3_Increasing
query_1	FALSE	1	14	881	2	0.00227015	0.142857	GO:0048841	GO:BP	regulation of axon extension involved in axon guidance	0	21165	12916	GO:0030516;GO:0048846	ISO,IDA ISO IBA	Cxcl12,Dscam	L2-3_Increasing
query_1	FALSE	1	198	881	17	0.0192963	0.0858586	GO:0048839	GO:BP	inner ear development	0	21165	12914	GO:0043583;GO:0048856	IMP,IDA,IDA,IMP,IGI,IMP,IDA IGI,IDA,IDA,IGI,IMP,IMP,IGI,IMP IEP,IMP IGI,IEP,IMP	Bdnf,Bmper,Cebpa,Cecr2,Cthrc1,Fgf9,Frzb,Hpca,Igfbp7,Insig2,Mpv17,Rbpj,Six4,Sox9,Spry2,Tcap,Tmc1	L2-3_Increasing
query_1	FALSE	1	40	881	1	0.00113507	0.025	GO:0048821	GO:BP	erythrocyte development	0	21165	12899	GO:0030218;GO:0061515	IMP	Zbtb7a	L2-3_Increasing
query_1	FALSE	1	14	881	2	0.00227015	0.142857	GO:0048820	GO:BP	hair follicle maturation	0	21165	12898	GO:0001942;GO:0022405;GO:0071695	IMP,IMP	Nsun2,Rbpj	L2-3_Increasing
query_1	FALSE	1	333	881	26	0.0295119	0.0780781	GO:0050806	GO:BP	positive regulation of synaptic transmission	0	21165	13100	GO:0007268;GO:0010647;GO:0023056;GO:0050804	IMP,IMP ISS ISO IBA,IBA,IBA,IGI,ISO,ISO,IMP,IDA,ISO,IMP IGI ISS ISO IBA,ISO,IMP,ISS ISO,IEP,ISO,ISO,ISS ISO,ISO,IGI,IDA,IBA,IMP IBA,IMP,IMP,IMP	Adcy8,Arc,Cacng2,Calb1,Car7,Cckbr,Crh,Cyp46a1,Gpr158,Gria4,Grin2a,Htr6,Igsf11,Lgi1,Mir124a-1hg,Ptgs2,Ptk2,Ptk2b,Ptpn5,Rasgrf2,Rgs14,Rims3,Slc24a2,Snap25,Syt12,Tnr	L2-3_Increasing
query_1	FALSE	1	89	881	4	0.00454029	0.0449438	GO:0048814	GO:BP	regulation of dendrite morphogenesis	0	21165	12893	GO:0022603;GO:0048813;GO:0050773	ISO,ISO,IBA,ISO	Baiap2,Itpka,Nedd4l,Numb	L2-3_Increasing
query_1	FALSE	1	5	881	1	0.00113507	0.2	GO:0048808	GO:BP	male genitalia morphogenesis	0	21165	12887	GO:0030539;GO:0035112;GO:0090598	IMP	Ar	L2-3_Increasing
query_1	FALSE	1	3	881	1	0.00113507	0.333333	GO:0048807	GO:BP	female genitalia morphogenesis	0	21165	12886	GO:0030540;GO:0035112	IMP	Rbp4	L2-3_Increasing
query_1	FALSE	1	39	881	3	0.00340522	0.0769231	GO:0048806	GO:BP	genitalia development	0	21165	12885	GO:0007548;GO:0048513;GO:0048608	IMP,IMP,IGI	Ar,Rbp4,Tyro3	L2-3_Increasing
query_1	FALSE	1	26	881	1	0.00113507	0.0384615	GO:0048799	GO:BP	animal organ maturation	0	21165	12878	GO:0048513;GO:0071695	ISO	Zbtb16	L2-3_Increasing
query_1	FALSE	1	2	881	1	0.00113507	0.5	GO:0048792	GO:BP	spontaneous exocytosis of neurotransmitter	0	21165	12871	GO:0007269;GO:0016079	ISO	Syt12	L2-3_Increasing
query_1	FALSE	1	22	881	3	0.00340522	0.136364	GO:0048791	GO:BP	calcium ion-regulated exocytosis of neurotransmitter	0	21165	12870	GO:0016079;GO:0017156	IMP,IBA,IDA IMP IEP ISO	Cacna1a,Rims3,Snap25	L2-3_Increasing
query_1	FALSE	1	178	881	11	0.0124858	0.0617978	GO:0048771	GO:BP	tissue remodeling	0	21165	12853	GO:0032501	IMP,IMP,IDA,TAS,IMP,IMP,IMP,IMP ISO,IDA,ISS,IMP	Col6a1,Cthrc1,Fosl2,Itgav,Ppargc1b,Ptk2b,Rbpj,Src,Tfrc,Tpp1,Ypel4	L2-3_Increasing
query_1	FALSE	1	2	881	2	0.00227015	1	GO:0048769	GO:BP	sarcomerogenesis	0	21165	12852	GO:0030239;GO:0031032	ISO,IBA	Mylk3,Tcap	L2-3_Increasing
query_1	FALSE	1	201	881	14	0.015891	0.0696517	GO:0048762	GO:BP	mesenchymal cell differentiation	0	21165	12846	GO:0030154;GO:0060485	IMP,IMP,IEP,ISS,ISS,IMP,IDA ISS,IMP ISS,IDA,IDA,IDA,IDA,IMP,IDA	Bcl2,Efna1,Frzb,Olfm1,Pef1,Rbpj,Slc39a10,Sox9,Spred1,Spred2,Spry2,Wnt10a,Wnt2,Zfp703	L2-3_Increasing
query_1	FALSE	1	13	881	1	0.00113507	0.0769231	GO:0048755	GO:BP	branching morphogenesis of a nerve	0	21165	12839	GO:0001763;GO:0007399	ISO	Il1b	L2-3_Increasing
query_1	FALSE	1	163	881	13	0.014756	0.0797546	GO:0048754	GO:BP	branching morphogenesis of an epithelial tube	0	21165	12838	GO:0035239;GO:0060562;GO:0061138	IMP,IDA IGI,IMP,IDA,ISO,IMP,IMP,IMP IGI IEP,IMP IGI,IMP,IMP,IGI,IMP	Ar,Bcl2,Cxcl12,Etv5,Mgp,Pgr,Six4,Sox9,Spry2,Src,Tmem59l,Wnt2,Yap1	L2-3_Increasing
query_1	FALSE	1	35	881	2	0.00227015	0.0571429	GO:0048753	GO:BP	pigment granule organization	0	21165	12837	GO:0016050;GO:0033059	NAS,IMP	Ap1s1,Bcl2	L2-3_Increasing
query_1	FALSE	1	175	881	14	0.015891	0.08	GO:0048813	GO:BP	dendrite morphogenesis	0	21165	12892	GO:0016358;GO:0048667;GO:0048812	ISO,ISO,IDA IBA,IMP,IMP IBA,IMP,IDA,ISO,IGI,ISS ISO IBA,IBA,IDA,ISO,IMP	Arc,Baiap2,Btbd3,Cacna1a,Dock10,Dscam,Efna1,Itpka,Lrrk2,Lzts3,Nedd4l,Ngef,Numb,Wasl	L2-3_Increasing
query_1	FALSE	1	63	881	5	0.00567537	0.0793651	GO:0050810	GO:BP	regulation of steroid biosynthetic process	0	21165	13103	GO:0006694;GO:0019218;GO:0046890	IMP,IMP,ISO,IGI,ISO	Atp1a1,Egr1,Igfbp7,Insig2,Sec14l2	L2-3_Increasing
query_1	FALSE	1	5	881	2	0.00227015	0.4	GO:0050812	GO:BP	regulation of acyl-CoA biosynthetic process	0	21165	13104	GO:0009889;GO:0019217;GO:0019219;GO:0019220;GO:0034248;GO:0042762;GO:0071616	IMP,IMP	Pdk1,Pdk2	L2-3_Increasing
query_1	FALSE	1	133	881	1	0.00113507	0.0075188	GO:0050817	GO:BP	coagulation	0	21165	13107	GO:0032501	IMP IBA	Tyro3	L2-3_Increasing
query_1	FALSE	1	166	881	12	0.0136209	0.0722892	GO:0051056	GO:BP	regulation of small GTPase mediated signal transduction	0	21165	13293	GO:0007264;GO:1902531	IBA,IMP,ISO,ISS,ISO,ISO,ISO,ISS ISO,ISS,ISS IBA,IDA IBA,ISO	Arhgef3,Dgkz,Grin2a,Heg1,Iqsec1,Iqsec3,Map2k1,Prag1,Rtn4r,Sh3bp1,Spry2,Src	L2-3_Increasing
query_1	FALSE	1	45	881	2	0.00227015	0.0444444	GO:0051055	GO:BP	negative regulation of lipid biosynthetic process	0	21165	13292	GO:0008610;GO:0009890;GO:0045833;GO:0046890	IMP,IGI	Atp1a1,Insig2	L2-3_Increasing
query_1	FALSE	1	219	881	8	0.00908059	0.0365297	GO:0051054	GO:BP	positive regulation of DNA metabolic process	0	21165	13291	GO:0006259;GO:0010604;GO:0045935;GO:0051052	ISO,NAS,ISS,IDA ISS,ISO,ISO,NAS,ISS	Atf1,Bcl7b,Cebpg,Kat7,Mas1,Ptk2b,Smarcd1,Tfrc	L2-3_Increasing
query_1	FALSE	1	82	881	1	0.00113507	0.0121951	GO:0051053	GO:BP	negative regulation of DNA metabolic process	0	21165	13290	GO:0006259;GO:0010605;GO:0045934;GO:0051052	IMP	Fbh1	L2-3_Increasing
query_1	FALSE	1	367	881	13	0.014756	0.0354223	GO:0051052	GO:BP	regulation of DNA metabolic process	0	21165	13289	GO:0006259;GO:0019219;GO:0060255	ISO,NAS,ISS,IMP,ISO,IDA ISS ISO,ISO,IMP IBA,ISO,ISO,NAS,NAS,ISS	Atf1,Bcl7b,Cebpg,Fbh1,Jade2,Kat7,Mas1,Mpv17,Ptk2b,Rad52,Smarcd1,Taf6,Tfrc	L2-3_Increasing
query_1	FALSE	1	353	881	20	0.0227015	0.0566572	GO:0051051	GO:BP	negative regulation of transport	0	21165	13288	GO:0006810;GO:0048519;GO:0051049	IDA ISO IBA,IGI,ISS ISO,ISO IBA,ISO,ISO,IDA ISO,ISS,IMP,IMP,IDA IMP ISO,ISO,IDA,IDA,IDA,ISO,ISO,ISO,IC,IMP	Arl6ip5,Bcl2,Cabp1,Crh,Hrh2,Htr6,Il1b,Itgav,Kcnb1,Kcnj11,Nedd4l,Npy1r,Pacsin1,Pfkl,Pkig,Plcb4,Ptgs2,Rgs2,Rhoq,Usp2	L2-3_Increasing
query_1	FALSE	1	778	881	50	0.0567537	0.0642674	GO:0051050	GO:BP	positive regulation of transport	0	21165	13287	GO:0006810;GO:0048518;GO:0051049	ISS,IMP,IDA IMP ISS ISO,IGI ISO,ISS,IMP,IDA,ISS ISO,ISS,ISO,ISO,ISO,ISS,ISO IBA,IDA ISO,ISO,IMP,ISS IBA,IMP ISS ISO,IDA,IMP,ISO,ISS,IDA,IMP IGI ISO,ISS ISO,ISO,ISO,ISO,IGI ISO,ISO,IMP,IMP ISO,IMP IGI NAS,ISO,ISO,ISO,IMP,ISO,IDA IMP,ISS,ISO,ISS,ISS,ISO,IMP,ISS,IMP,ISS ISO,ISS	Abca8b,Actn4,Adcy8,Akt2,Alox12b,Atp2c2,Atp8a1,Cacnb2,Camk1d,Camk2n1,Cck,Cckbr,Clu,Crh,Cxcl12,Dnm1,Eepd1,Exph5,Fxyd1,Gpr158,Homer1,Htr6,Il15ra,Il1b,Itpr1,Kcnb1,Kcnj2,Lrrk2,Mchr1,Nedd4l,Pcsk1,Pfkm,Pla2g4a,Plcb1,Ptgs2,Ptk2,Ptpn5,Repin1,Rgs7,Rimbp2,Scn1b,Snap25,Sorl1,Spag5,Src,Sytl2,Tesc,Tmem132a,Wasl,Wfs1	L2-3_Increasing
query_1	FALSE	1	173	881	8	0.00908059	0.0462428	GO:0051048	GO:BP	negative regulation of secretion	0	21165	13285	GO:0046903;GO:0051046;GO:0051051	ISO IBA,ISO,ISO,IDA ISO,IMP,IMP,ISO,IDA	Crh,Hrh2,Htr6,Il1b,Kcnb1,Kcnj11,Npy1r,Pfkl	L2-3_Increasing
query_1	FALSE	1	342	881	20	0.0227015	0.0584795	GO:0051047	GO:BP	positive regulation of secretion	0	21165	13284	GO:0046903;GO:0051046;GO:0051050	IDA IMP ISS ISO,ISS,ISO,ISO,ISO,ISO IBA,ISO,ISS IBA,IDA,ISO,IDA,IMP IGI,ISS ISO,ISO,IMP,IMP,IMP IGI,ISO,IMP,IMP	Adcy8,Alox12b,Camk2n1,Cck,Cckbr,Crh,Cxcl12,Exph5,Gpr158,Htr6,Il1b,Itpr1,Kcnb1,Pcsk1,Pfkm,Pla2g4a,Plcb1,Snap25,Sytl2,Tmem132a	L2-3_Increasing
query_1	FALSE	1	622	881	31	0.0351873	0.0498392	GO:0051046	GO:BP	regulation of secretion	0	21165	13283	GO:0046903;GO:0051049	IDA IMP ISS ISO,ISS,IDA IMP,IDA IMP,ISO,ISO,ISO,ISO IBA,ISO,ISS IBA,IDA,ISO,ISO,IDA ISO,IMP IGI,IMP ISS ISO,IMP,IMP,IDA,ISO,ISO,IDA,IMP,IMP,IMP IGI,ISO IBA,IBA,ISO,IMP,IMP,IMP	Adcy8,Alox12b,Cacna1a,Cacnb4,Camk2n1,Cck,Cckbr,Crh,Cxcl12,Exph5,Gpr158,Hrh2,Htr6,Il1b,Itpr1,Kcnb1,Kcnc3,Kcnj11,Krt20,Npy1r,Pcsk1,Pfkl,Pfkm,Pla2g4a,Plcb1,Rims3,Rph3a,Snap25,Sytl2,Tmem132a,Uqcc2	L2-3_Increasing
query_1	FALSE	1	10	881	1	0.00113507	0.1	GO:0051043	GO:BP	regulation of membrane protein ectodomain proteolysis	0	21165	13280	GO:0006509;GO:0030162;GO:0042176	ISS	Tspan5	L2-3_Increasing
query_1	FALSE	1	81	881	5	0.00567537	0.0617284	GO:0051028	GO:BP	mRNA transport	0	21165	13272	GO:0050658	IBA,ISS ISO,ISO,ISS,IBA	4931428L18Rik,Arc,Cpeb1,Nsun2,Nxf7	L2-3_Increasing
query_1	FALSE	1	121	881	12	0.0136209	0.0991736	GO:0051017	GO:BP	actin filament bundle assembly	0	21165	13269	GO:0022607;GO:0061572	IDA,IMP IGI IBA,IMP,IDA IBA,ISO,ISS ISO,ISO,IDA ISO IBA,IDA IBA,ISO,IDA IBA,ISO	Actn4,Baiap2,Coro2b,Espn,Hsp90b1,Myo1b,Ptk2b,Rhpn1,Shroom1,Smad3,Synpo,Tpm1	L2-3_Increasing
query_1	FALSE	1	24	881	1	0.00113507	0.0416667	GO:0051016	GO:BP	barbed-end actin filament capping	0	21165	13268	GO:0051693	IBA	Vill	L2-3_Increasing
query_1	FALSE	1	16	881	2	0.00227015	0.125	GO:0051014	GO:BP	actin filament severing	0	21165	13267	GO:0030029	IDA,IBA	Fmnl1,Vill	L2-3_Increasing
query_1	FALSE	1	6	881	1	0.00113507	0.166667	GO:0051013	GO:BP	microtubule severing	0	21165	13266	GO:0000226	IDA IGI	Ttll11	L2-3_Increasing
query_1	FALSE	1	5	881	1	0.00113507	0.2	GO:0050999	GO:BP	regulation of nitric-oxide synthase activity	0	21165	13260	GO:0051341	IDA	Il1b	L2-3_Increasing
query_1	FALSE	1	24	881	2	0.00227015	0.0833333	GO:0050996	GO:BP	positive regulation of lipid catabolic process	0	21165	13259	GO:0009896;GO:0016042;GO:0045834;GO:0050994	IDA,IDA	Daglb,Il1b	L2-3_Increasing
query_1	FALSE	1	21	881	1	0.00113507	0.047619	GO:0050995	GO:BP	negative regulation of lipid catabolic process	0	21165	13258	GO:0009895;GO:0016042;GO:0045833;GO:0050994	IMP	Sorl1	L2-3_Increasing
query_1	FALSE	1	53	881	3	0.00340522	0.0566038	GO:0050994	GO:BP	regulation of lipid catabolic process	0	21165	13257	GO:0009894;GO:0016042;GO:0019216	IDA,IDA,IMP	Daglb,Il1b,Sorl1	L2-3_Increasing
query_1	FALSE	1	57	881	5	0.00567537	0.0877193	GO:0050982	GO:BP	detection of mechanical stimulus	0	21165	13252	GO:0009581;GO:0009582;GO:0009612	ISO,ISO,IMP,IBA,IMP IGI IBA	Ano3,Cxcl12,Kcna1,Tcap,Tmc1	L2-3_Increasing
query_1	FALSE	1	4	881	1	0.00113507	0.25	GO:0050976	GO:BP	detection of mechanical stimulus involved in sensory perception of touch	0	21165	13246	GO:0050974;GO:0050975	IMP	Kcna1	L2-3_Increasing
query_1	FALSE	1	5	881	1	0.00113507	0.2	GO:0050975	GO:BP	sensory perception of touch	0	21165	13245	GO:0050954	IMP	Kcna1	L2-3_Increasing
query_1	FALSE	1	47	881	3	0.00340522	0.0638298	GO:0050974	GO:BP	detection of mechanical stimulus involved in sensory perception	0	21165	13244	GO:0050906;GO:0050954;GO:0050982	ISO,IMP,IMP IGI IBA	Cxcl12,Kcna1,Tmc1	L2-3_Increasing
query_1	FALSE	1	21	881	2	0.00227015	0.0952381	GO:0050966	GO:BP	detection of mechanical stimulus involved in sensory perception of pain	0	21165	13236	GO:0050974;GO:0062149	ISO,IMP	Cxcl12,Kcna1	L2-3_Increasing
query_1	FALSE	1	75	881	5	0.00567537	0.0666667	GO:0051057	GO:BP	positive regulation of small GTPase mediated signal transduction	0	21165	13294	GO:0007264;GO:0051056;GO:1902533	IBA,ISO,ISS ISO,ISS,ISO	Arhgef3,Map2k1,Prag1,Rtn4r,Src	L2-3_Increasing
query_1	FALSE	1	46	881	4	0.00454029	0.0869565	GO:0051058	GO:BP	negative regulation of small GTPase mediated signal transduction	0	21165	13295	GO:0007264;GO:0051056;GO:1902532	IMP,ISS,ISS,IDA IBA	Dgkz,Heg1,Sh3bp1,Spry2	L2-3_Increasing
query_1	FALSE	1	25	881	4	0.00454029	0.16	GO:0051084	GO:BP	'de novo' post-translational protein folding	0	21165	13308	GO:0006458	IGI IBA,ISS IBA,IBA,IDA	Dnajb1,Dnajb12,Dnajb5,Hsph1	L2-3_Increasing
query_1	FALSE	1	22	881	4	0.00454029	0.181818	GO:0051085	GO:BP	chaperone cofactor-dependent protein refolding	0	21165	13309	GO:0051084;GO:0061077	IGI IBA,ISS IBA,IBA,IDA	Dnajb1,Dnajb12,Dnajb5,Hsph1	L2-3_Increasing
query_1	FALSE	1	32	881	3	0.00340522	0.09375	GO:0051154	GO:BP	negative regulation of striated muscle cell differentiation	0	21165	13357	GO:0051146;GO:0051148;GO:0051153	ISO,IDA,ISO	Bdnf,Bhlhe41,Rgs2	L2-3_Increasing
query_1	FALSE	1	87	881	7	0.00794552	0.0804598	GO:0051153	GO:BP	regulation of striated muscle cell differentiation	0	21165	13356	GO:0051146;GO:0051147	IMP,ISO,IDA,ISO,ISO,ISO,ISO	Bcl2,Bdnf,Bhlhe41,Ccn4,Mylk3,Neu2,Rgs2	L2-3_Increasing
query_1	FALSE	1	11	881	1	0.00113507	0.0909091	GO:0051151	GO:BP	negative regulation of smooth muscle cell differentiation	0	21165	13354	GO:0051145;GO:0051148;GO:0051150	ISO	Fgf9	L2-3_Increasing
query_1	FALSE	1	22	881	1	0.00113507	0.0454545	GO:0051150	GO:BP	regulation of smooth muscle cell differentiation	0	21165	13353	GO:0051145;GO:0051147	ISO	Fgf9	L2-3_Increasing
query_1	FALSE	1	66	881	4	0.00454029	0.0606061	GO:0051149	GO:BP	positive regulation of muscle cell differentiation	0	21165	13352	GO:0042692;GO:0045597;GO:0051147	IMP,ISO,ISO,ISO	Bcl2,Ccn4,Mylk3,Neu2	L2-3_Increasing
query_1	FALSE	1	53	881	4	0.00454029	0.0754717	GO:0051148	GO:BP	negative regulation of muscle cell differentiation	0	21165	13351	GO:0042692;GO:0045596;GO:0051147	ISO,IDA,ISO,ISO	Bdnf,Bhlhe41,Fgf9,Rgs2	L2-3_Increasing
query_1	FALSE	1	131	881	8	0.00908059	0.0610687	GO:0051147	GO:BP	regulation of muscle cell differentiation	0	21165	13350	GO:0042692;GO:0045595	IMP,ISO,IDA,ISO,ISO,ISO,ISO,ISO	Bcl2,Bdnf,Bhlhe41,Ccn4,Fgf9,Mylk3,Neu2,Rgs2	L2-3_Increasing
query_1	FALSE	1	310	881	26	0.0295119	0.083871	GO:0051146	GO:BP	striated muscle cell differentiation	0	21165	13349	GO:0042692	IDA ISS IBA,IMP,IMP ISS,IMP,ISO,IDA,IMP IBA,ISO,IMP,IMP IGI,IBA,IMP,IEP,IMP,IBA,IDA IMP,IDA ISO IBA,ISO,IMP,IMP,ISO,IMP,ISO,ISO IBA,IMP IBA,IMP IBA	Acta1,Adgrb1,Asb2,Bcl2,Bdnf,Bhlhe41,Bves,Ccn4,Cntnap1,Col6a1,Csrp1,Cxcl12,Fhl2,Homer1,Myh7,Myhas,Mylk3,Neu2,Prickle1,Rarb,Rgs2,Six4,Sorbs2,Tcap,Tmod1,Tnnt2	L2-3_Increasing
query_1	FALSE	1	61	881	2	0.00227015	0.0327869	GO:0051145	GO:BP	smooth muscle cell differentiation	0	21165	13348	GO:0042692	ISO,IMP	Fgf9,Sox9	L2-3_Increasing
query_1	FALSE	1	4	881	1	0.00113507	0.25	GO:0051138	GO:BP	positive regulation of NK T cell differentiation	0	21165	13342	GO:0001865;GO:0046638;GO:0051136	IMP	Zbtb16	L2-3_Increasing
query_1	FALSE	1	6	881	1	0.00113507	0.166667	GO:0051136	GO:BP	regulation of NK T cell differentiation	0	21165	13340	GO:0001865;GO:0046637	IMP	Zbtb16	L2-3_Increasing
query_1	FALSE	1	4	881	1	0.00113507	0.25	GO:0051135	GO:BP	positive regulation of NK T cell activation	0	21165	13339	GO:0046635;GO:0051132;GO:0051133	TAS	Hsph1	L2-3_Increasing
query_1	FALSE	1	24	881	1	0.00113507	0.0416667	GO:0050965	GO:BP	detection of temperature stimulus involved in sensory perception of pain	0	21165	13235	GO:0050961;GO:0062149	ISO	Cxcl12	L2-3_Increasing
query_1	FALSE	1	5	881	1	0.00113507	0.2	GO:0051133	GO:BP	regulation of NK T cell activation	0	21165	13337	GO:0046634;GO:0051132	TAS	Hsph1	L2-3_Increasing
query_1	FALSE	1	12	881	2	0.00227015	0.166667	GO:0051131	GO:BP	chaperone-mediated protein complex assembly	0	21165	13335	GO:0065003	ISS,IBA	Clu,Ptges3l	L2-3_Increasing
query_1	FALSE	1	531	881	33	0.0374574	0.0621469	GO:0051129	GO:BP	negative regulation of cellular component organization	0	21165	13333	GO:0016043;GO:0048523;GO:0051128	ISS,IGI,IMP ISS,IMP,IDA,IDA,IMP,IMP,ISO,ISS,ISO,ISO,ISS,IDA,IMP IBA,IDA,ISS ISO,IMP,ISO,IDA ISO IBA,IMP IGI,IDA IMP ISO,IMP,IMP ISS,IMP,IDA,ISO,ISS,IDA IMP,ISO,IBA,ISS,IMP IBA	Ar,B2m,Clu,Coro2b,Efna1,Espn,Fat3,Fstl4,Il15ra,Itgav,Lrrk2,Map1a,Mt3,Ngef,Odf2l,Pacsin1,Prag1,Ptk2,Rab3ip,Rhpn1,Rnf6,Rtn4r,Rtn4rl1,Sorl1,Sox9,Spry2,Src,Tmem14a,Tnr,Tpm1,Vill,Yap1,Zwint	L2-3_Increasing
query_1	FALSE	1	11	881	1	0.00113507	0.0909091	GO:0051124	GO:BP	synaptic assembly at neuromuscular junction	0	21165	13328	GO:0007416;GO:0007528;GO:0048589	IGI	Six4	L2-3_Increasing
query_1	FALSE	1	50	881	1	0.00113507	0.02	GO:0051123	GO:BP	RNA polymerase II preinitiation complex assembly	0	21165	13327	GO:0006367;GO:0070897	ISS ISO IBA	Taf6	L2-3_Increasing
query_1	FALSE	1	8	881	1	0.00113507	0.125	GO:0051122	GO:BP	hepoxilin biosynthetic process	0	21165	13326	GO:0042759;GO:0051121	ISS ISO IBA	Alox12b	L2-3_Increasing
query_1	FALSE	1	8	881	1	0.00113507	0.125	GO:0051121	GO:BP	hepoxilin metabolic process	0	21165	13325	GO:0001676	ISS ISO IBA	Alox12b	L2-3_Increasing
query_1	FALSE	1	25	881	1	0.00113507	0.04	GO:0051101	GO:BP	regulation of DNA binding	0	21165	13322	GO:0051098	ISS	Zbtb7a	L2-3_Increasing
query_1	FALSE	1	29	881	2	0.00227015	0.0689655	GO:0051100	GO:BP	negative regulation of binding	0	21165	13321	GO:0044092;GO:0051098	IDA,IDA	Stub1,Zfpm1	L2-3_Increasing
query_1	FALSE	1	63	881	3	0.00340522	0.047619	GO:0051098	GO:BP	regulation of binding	0	21165	13319	GO:0065009	IDA,ISS,IDA	Stub1,Zbtb7a,Zfpm1	L2-3_Increasing
query_1	FALSE	1	57	881	4	0.00454029	0.0701754	GO:0051092	GO:BP	positive regulation of NF-kappaB transcription factor activity	0	21165	13314	GO:0051091	ISS,ISS,ISS,ISS	Ar,Clu,Ddrgk1,Zbtb7a	L2-3_Increasing
query_1	FALSE	1	94	881	6	0.00681044	0.0638298	GO:0051091	GO:BP	positive regulation of DNA-binding transcription factor activity	0	21165	13313	GO:0044093;GO:0051090	IMP,ISS,ISS,ISS,ISS,ISS	Adcy8,Ar,Camk1d,Clu,Ddrgk1,Zbtb7a	L2-3_Increasing
query_1	FALSE	1	160	881	8	0.00908059	0.05	GO:0051090	GO:BP	regulation of DNA-binding transcription factor activity	0	21165	13312	GO:0006355;GO:0065009	IMP,ISS,ISS,ISS,IDA,ISS,ISS,IMP ISS	Adcy8,Ar,Brms1,Camk1d,Cebpg,Clu,Ddrgk1,Zbtb7a	L2-3_Increasing
query_1	FALSE	1	8	881	1	0.00113507	0.125	GO:0051132	GO:BP	NK T cell activation	0	21165	13336	GO:0046631	TAS	Hsph1	L2-3_Increasing
query_1	FALSE	1	27	881	3	0.00340522	0.111111	GO:0051156	GO:BP	glucose 6-phosphate metabolic process	0	21165	13359	GO:0006796;GO:0019637;GO:1901135	ISS IBA,IMP,IDA	Hkdc1,Nfe2l1,Rbks	L2-3_Increasing
query_1	FALSE	1	18	881	2	0.00227015	0.111111	GO:0050962	GO:BP	detection of light stimulus involved in sensory perception	0	21165	13232	GO:0009583;GO:0050906;GO:0050953	IMP,IMP	Cacnb4,Rbp4	L2-3_Increasing
query_1	FALSE	1	278	881	9	0.0102157	0.0323741	GO:0050954	GO:BP	sensory perception of mechanical stimulus	0	21165	13224	GO:0007600	IMP,ISO,IMP,IDA,IEP,IMP,IMP,IMP IGI IBA,ISS	Col6a1,Cxcl12,Kcna1,Map1a,Mir124a-1hg,Spry2,Thrb,Tmc1,Wfs1	L2-3_Increasing
query_1	FALSE	1	20	881	2	0.00227015	0.1	GO:0050872	GO:BP	white fat cell differentiation	0	21165	13148	GO:0045444	IMP,IMP	Cebpa,Ncor2	L2-3_Increasing
query_1	FALSE	1	76	881	4	0.00454029	0.0526316	GO:0050871	GO:BP	positive regulation of B cell activation	0	21165	13147	GO:0042113;GO:0050864;GO:0051251	IMP,IMP,IGI,IDA ISS	Ddrgk1,Slc39a10,Stat5b,Tfrc	L2-3_Increasing
query_1	FALSE	1	207	881	12	0.0136209	0.057971	GO:0050870	GO:BP	positive regulation of T cell activation	0	21165	13146	GO:0042110;GO:0050863;GO:0051251;GO:1903039	IBA,ISS,IMP,ISS,TAS,IDA IGI,ISO IBA,IMP,NAS,IMP IGI,IDA,IMP	B2m,Cd6,Egr3,Fcho1,Hsph1,Il12a,Il1b,Rasgrp1,Smarcd1,Stat5b,Tfrc,Zbtb16	L2-3_Increasing
query_1	FALSE	1	323	881	19	0.0215664	0.0588235	GO:0050867	GO:BP	positive regulation of cell activation	0	21165	13143	GO:0001775;GO:0048522;GO:0050865;GO:0051240	IBA,ISS,IMP,IMP,IMP,ISS,TAS,IDA IGI,IMP,ISO IBA,ISO,IMP,ISS,IMP,IMP,NAS,IMP IGI,IDA ISS,IMP	B2m,Cd6,Cebpa,Ddrgk1,Egr3,Fcho1,Hsph1,Il12a,Il15ra,Il1b,Lrrk2,Pla2g4a,Plpp6,Rasgrp1,Slc39a10,Smarcd1,Stat5b,Tfrc,Zbtb16	L2-3_Increasing
query_1	FALSE	1	182	881	2	0.00227015	0.010989	GO:0050866	GO:BP	negative regulation of cell activation	0	21165	13142	GO:0001775;GO:0048523;GO:0050865;GO:0051241	ISO,IGI	Cygb,Tyro3	L2-3_Increasing
query_1	FALSE	1	548	881	23	0.0261067	0.0419708	GO:0050865	GO:BP	regulation of cell activation	0	21165	13141	GO:0001775;GO:0050794;GO:0051239	IBA,ISS,IMP,ISO,IMP,IDA IMP,ISS,TAS,IDA IGI,IMP,ISO IBA,ISO,IMP,ISS,IMP,IMP,IMP,NAS,IMP IGI,IDA ISS,IDA,IGI,IMP	B2m,Cd6,Cebpa,Cygb,Ddrgk1,Egr3,Fcho1,Hsph1,Il12a,Il15ra,Il1b,Lrrk2,Pla2g4a,Plpp6,Rasgrp1,Rora,Slc39a10,Smarcd1,Stat5b,Tfrc,Tnfrsf9,Tyro3,Zbtb16	L2-3_Increasing
query_1	FALSE	1	121	881	4	0.00454029	0.0330579	GO:0050864	GO:BP	regulation of B cell activation	0	21165	13140	GO:0042113;GO:0051249	IMP,IMP,IGI,IDA ISS	Ddrgk1,Slc39a10,Stat5b,Tfrc	L2-3_Increasing
query_1	FALSE	1	330	881	13	0.014756	0.0393939	GO:0050863	GO:BP	regulation of T cell activation	0	21165	13139	GO:0042110;GO:0051249	IBA,ISS,IDA IMP,ISS,TAS,IDA IGI,ISO IBA,IMP,NAS,IMP IGI,IDA,IDA,IMP	B2m,Cd6,Egr3,Fcho1,Hsph1,Il12a,Il1b,Rasgrp1,Smarcd1,Stat5b,Tfrc,Tnfrsf9,Zbtb16	L2-3_Increasing
query_1	FALSE	1	5	881	1	0.00113507	0.2	GO:0050861	GO:BP	positive regulation of B cell receptor signaling pathway	0	21165	13137	GO:0050853;GO:0050855;GO:0050857	IMP	Slc39a10	L2-3_Increasing
query_1	FALSE	1	18	881	1	0.00113507	0.0555556	GO:0050860	GO:BP	negative regulation of T cell receptor signaling pathway	0	21165	13136	GO:0050852;GO:0050856;GO:0050858	IMP	Dgkz	L2-3_Increasing
query_1	FALSE	1	23	881	1	0.00113507	0.0434783	GO:0050858	GO:BP	negative regulation of antigen receptor-mediated signaling pathway	0	21165	13134	GO:0002683;GO:0009968;GO:0050851;GO:0050854	IMP	Dgkz	L2-3_Increasing
query_1	FALSE	1	19	881	1	0.00113507	0.0526316	GO:0050857	GO:BP	positive regulation of antigen receptor-mediated signaling pathway	0	21165	13133	GO:0009967;GO:0050778;GO:0050851;GO:0050854	IMP	Slc39a10	L2-3_Increasing
query_1	FALSE	1	36	881	1	0.00113507	0.0277778	GO:0050856	GO:BP	regulation of T cell receptor signaling pathway	0	21165	13132	GO:0050852;GO:0050854	IMP	Dgkz	L2-3_Increasing
query_1	FALSE	1	13	881	1	0.00113507	0.0769231	GO:0050855	GO:BP	regulation of B cell receptor signaling pathway	0	21165	13131	GO:0050853;GO:0050854	IMP	Slc39a10	L2-3_Increasing
query_1	FALSE	1	48	881	2	0.00227015	0.0416667	GO:0050854	GO:BP	regulation of antigen receptor-mediated signaling pathway	0	21165	13130	GO:0009966;GO:0050776;GO:0050851	IMP,IMP	Dgkz,Slc39a10	L2-3_Increasing
query_1	FALSE	1	39	881	1	0.00113507	0.025641	GO:0050853	GO:BP	B cell receptor signaling pathway	0	21165	13129	GO:0050851	IMP	Slc39a10	L2-3_Increasing
query_1	FALSE	1	114	881	4	0.00454029	0.0350877	GO:0050852	GO:BP	T cell receptor signaling pathway	0	21165	13128	GO:0050851	IMP,IMP,ISS,IDA IMP	Cacnb4,Dgkz,Fcho1,Fosl2	L2-3_Increasing
query_1	FALSE	1	144	881	5	0.00567537	0.0347222	GO:0050851	GO:BP	antigen receptor-mediated signaling pathway	0	21165	13127	GO:0002429	IMP,IMP,ISS,IDA IMP,IMP	Cacnb4,Dgkz,Fcho1,Fosl2,Slc39a10	L2-3_Increasing
query_1	FALSE	1	44	881	1	0.00113507	0.0227273	GO:0050850	GO:BP	positive regulation of calcium-mediated signaling	0	21165	13126	GO:0019722;GO:0050848;GO:1902533	ISS	Gpr62	L2-3_Increasing
query_1	FALSE	1	18	881	2	0.00227015	0.111111	GO:0050849	GO:BP	negative regulation of calcium-mediated signaling	0	21165	13125	GO:0019722;GO:0050848;GO:1902532	IMP ISO IBA,IDA	Fhl2,Slc24a4	L2-3_Increasing
query_1	FALSE	1	81	881	4	0.00454029	0.0493827	GO:0050848	GO:BP	regulation of calcium-mediated signaling	0	21165	13124	GO:0019722;GO:1902531	IMP ISO IBA,ISS,IMP,IDA	Fhl2,Gpr62,Pdk2,Slc24a4	L2-3_Increasing
query_1	FALSE	1	5	881	3	0.00340522	0.6	GO:0050847	GO:BP	progesterone receptor signaling pathway	0	21165	13123	GO:0030518	IDA,ISO IBA,ISS	Pgr,Src,Wbp2	L2-3_Increasing
query_1	FALSE	1	38	881	2	0.00227015	0.0526316	GO:0050832	GO:BP	defense response to fungus	0	21165	13118	GO:0009620;GO:0098542	IBA,IMP	Defb42,Il17ra	L2-3_Increasing
query_1	FALSE	1	77	881	1	0.00113507	0.012987	GO:0050829	GO:BP	defense response to Gram-negative bacterium	0	21165	13115	GO:0042742	IMP	Adgrb1	L2-3_Increasing
query_1	FALSE	1	115	881	10	0.0113507	0.0869565	GO:0050821	GO:BP	protein stabilization	0	21165	13111	GO:0031647	ISS,ISS ISO,ISS,IGI,ISS,ISS,ISO,ISS,ISS,IMP ISS ISO	Akt2,Clu,Mt3,Ncor2,Nlk,Per3,Smad3,Tesc,Usp2,Wfs1	L2-3_Increasing
query_1	FALSE	1	60	881	6	0.00681044	0.1	GO:0050873	GO:BP	brown fat cell differentiation	0	21165	13149	GO:0045444	IGI,IDA,IDA,IMP,IMP,IDA	Adrb3,Cebpa,Lrg1,Napepld,Ptgs2,Rgs2	L2-3_Increasing
query_1	FALSE	1	2171	881	73	0.0828604	0.0336251	GO:0050877	GO:BP	nervous system process	0	21165	13150	GO:0003008	IMP,IMP IGI,IMP ISS ISO,IMP,IBA,ISS,IMP,IMP,ISO,IMP ISO,IMP IBA,IMP IGI,IMP,IMP,IMP IGI IBA,IMP,ISO,IMP,IMP,IMP,ISO,ISO,ISO,IMP,IMP,IDA IMP,IMP IGI ISS ISO IBA,IMP,IMP,ISO,ISO,ISO,IMP,IMP IGI,ISS IBA,IMP ISS ISO,IMP,IMP,IDA IMP,IMP,IEP,IMP,IMP,ISO,ISO,IMP,IMP IBA,IGI ISO,ISO,ISS ISO,IMP,IGI,IMP ISS ISO,IMP,IMP,ISS,IMP,IMP IBA,IMP,IMP ISO,IMP,IMP,IMP,IMP,IBA,IMP,IMP IGI IBA,ISO IBA,IMP,IMP,IMP ISO…	Adam2,Adcy8,Arc,Arl6ip5,Arr3,Atf6,Atp8a1,B2m,Baiap2,Bdnf,Cabp1,Cacna1a,Cacnb2,Cacnb4,Cacng2,Camk2n1,Cck,Cln5,Cntnap1,Col6a1,Crh,Cxcl12,Egr1,Egr2,Gaa,Gpr158,Grin2a,Homer1,Hrh2,Htr6,Igsf11,Il1b,Itpr1,Jph3,Jsrp1,Kcna1,Kcnip3,Lrrk2,Map1a,Mgll,Mir124a-1hg,Nptx2,Npy1r,Nr4a1,Nr4a2,Pianp,Plcb1,Ppp1r1b,Ptgs2,Ptk2b,Rbp4,Rcan2,Rgs14,Rin1,Scn1b,Scn4b,Slc24a2,Slc24a4,Slc4a10,Snap25,Sorcs3,Specc1,Spry2,Synpo,T…	L2-3_Increasing
query_1	FALSE	1	287	881	10	0.0113507	0.0348432	GO:0050878	GO:BP	regulation of body fluid levels	0	21165	13151	GO:0065008	ISS,IMP IGI,IMP,IDA,IMP,IMP,IMP,IMP,IMP IBA,ISS	Alox12b,Ccnd1,Coro2b,Fosl2,Heg1,Prickle1,Stat5b,Sytl2,Tyro3,Wfs1	L2-3_Increasing
query_1	FALSE	1	6	881	2	0.00227015	0.333333	GO:0050882	GO:BP	voluntary musculoskeletal movement	0	21165	13154	GO:0050881	IMP,IMP	Itpr1,Map1a	L2-3_Increasing
query_1	FALSE	1	91	881	9	0.0102157	0.0989011	GO:0050953	GO:BP	sensory perception of light stimulus	0	21165	13223	GO:0007600	IBA,ISS,IMP IBA,IMP,IMP,IMP,IMP,IMP,ISS NAS	Arr3,Atf6,Cabp1,Cacnb2,Cacnb4,Cln5,Rbp4,Slc4a10,Wfs1	L2-3_Increasing
query_1	FALSE	1	35	881	1	0.00113507	0.0285714	GO:0050951	GO:BP	sensory perception of temperature stimulus	0	21165	13221	GO:0007600	ISO	Cxcl12	L2-3_Increasing
query_1	FALSE	1	7	881	1	0.00113507	0.142857	GO:0050942	GO:BP	positive regulation of pigment cell differentiation	0	21165	13212	GO:0045597;GO:0048087;GO:0050931;GO:0050932	IMP	Bcl2	L2-3_Increasing
query_1	FALSE	1	9	881	1	0.00113507	0.111111	GO:0050932	GO:BP	regulation of pigment cell differentiation	0	21165	13202	GO:0045595;GO:0050931	IMP	Bcl2	L2-3_Increasing
query_1	FALSE	1	31	881	1	0.00113507	0.0322581	GO:0050931	GO:BP	pigment cell differentiation	0	21165	13201	GO:0030154;GO:0048066	IMP IGI	Bcl2	L2-3_Increasing
query_1	FALSE	1	13	881	2	0.00227015	0.153846	GO:0050930	GO:BP	induction of positive chemotaxis	0	21165	13200	GO:0050927	IDA IBA,ISS	Cxcl12,Scg2	L2-3_Increasing
query_1	FALSE	1	19	881	4	0.00454029	0.210526	GO:0050927	GO:BP	positive regulation of positive chemotaxis	0	21165	13197	GO:0050918;GO:0050921;GO:0050926	ISO,IDA IBA,ISS,ISO	Akt2,Cxcl12,Scg2,Smad3	L2-3_Increasing
query_1	FALSE	1	19	881	4	0.00454029	0.210526	GO:0050926	GO:BP	regulation of positive chemotaxis	0	21165	13196	GO:0050918;GO:0050920	ISO,IDA IBA,ISS,ISO	Akt2,Cxcl12,Scg2,Smad3	L2-3_Increasing
query_1	FALSE	1	24	881	2	0.00227015	0.0833333	GO:0050922	GO:BP	negative regulation of chemotaxis	0	21165	13192	GO:0006935;GO:0032102;GO:0040013;GO:0050920	IDA,ISS	Nbl1,Tnfaip6	L2-3_Increasing
query_1	FALSE	1	99	881	10	0.0113507	0.10101	GO:0050921	GO:BP	positive regulation of chemotaxis	0	21165	13191	GO:0006935;GO:0032103;GO:0040017;GO:0050920	ISO,IMP,IDA IGI ISO IBA,IDA ISO IBA,ISO,ISS,IMP,ISS,ISO,ISO	Akt2,Camk1d,Cxcl12,Dscam,Il1b,Ppm1f,Ptk2b,Scg2,Smad3,Wasl	L2-3_Increasing
query_1	FALSE	1	143	881	12	0.0136209	0.0839161	GO:0050920	GO:BP	regulation of chemotaxis	0	21165	13190	GO:0006935;GO:0032101;GO:0040012	ISO,IMP ISS,IDA IGI ISO IBA,IDA ISO IBA,ISO,IDA,ISS,IMP,ISS,ISO,ISS,ISO	Akt2,Camk1d,Cxcl12,Dscam,Il1b,Nbl1,Ppm1f,Ptk2b,Scg2,Smad3,Tnfaip6,Wasl	L2-3_Increasing
query_1	FALSE	1	34	881	3	0.00340522	0.0882353	GO:0050919	GO:BP	negative chemotaxis	0	21165	13189	GO:0006935	IBA,IBA,IBA	Lrtm1,Rtn4r,Rtn4rl1	L2-3_Increasing
query_1	FALSE	1	28	881	1	0.00113507	0.0357143	GO:0050961	GO:BP	detection of temperature stimulus involved in sensory perception	0	21165	13231	GO:0016048;GO:0050906;GO:0050951	ISO	Cxcl12	L2-3_Increasing
query_1	FALSE	1	28	881	4	0.00454029	0.142857	GO:0050918	GO:BP	positive chemotaxis	0	21165	13188	GO:0006935	ISO,IDA IBA,ISS,ISO	Akt2,Cxcl12,Scg2,Smad3	L2-3_Increasing
query_1	FALSE	1	18	881	1	0.00113507	0.0555556	GO:0050910	GO:BP	detection of mechanical stimulus involved in sensory perception of sound	0	21165	13180	GO:0007605;GO:0050877;GO:0050974	IMP IGI IBA	Tmc1	L2-3_Increasing
query_1	FALSE	1	18	881	2	0.00227015	0.111111	GO:0050908	GO:BP	detection of light stimulus involved in visual perception	0	21165	13178	GO:0007601;GO:0050962	IMP,IMP	Cacnb4,Rbp4	L2-3_Increasing
query_1	FALSE	1	310	881	1	0.00113507	0.00322581	GO:0050907	GO:BP	detection of chemical stimulus involved in sensory perception	0	21165	13177	GO:0007606;GO:0009593;GO:0050906	IMP	Slc24a4	L2-3_Increasing
query_1	FALSE	1	389	881	6	0.00681044	0.0154242	GO:0050906	GO:BP	detection of stimulus involved in sensory perception	0	21165	13176	GO:0007600;GO:0051606	IMP,ISO,IMP,IMP,IMP,IMP IGI IBA	Cacnb4,Cxcl12,Kcna1,Rbp4,Slc24a4,Tmc1	L2-3_Increasing
query_1	FALSE	1	174	881	16	0.0181612	0.091954	GO:0050905	GO:BP	neuromuscular process	0	21165	13175	GO:0050877	IMP IGI,IMP,IMP,IMP IGI,IMP,IMP,IGI,ISS IBA,IMP ISO,IMP,ISO,IBA,ISO IBA,IMP,IMP,IMP	Cacna1a,Cntnap1,Gaa,Grin2a,Homer1,Itpr1,Jph3,Jsrp1,Kcna1,Map1a,Nr4a1,Tcap,Tnnc1,Tnr,Tpp1,Vps13a	L2-3_Increasing
query_1	FALSE	1	303	881	13	0.014756	0.0429043	GO:0050900	GO:BP	leukocyte migration	0	21165	13170	GO:0002376;GO:0016477	IDA,IMP ISS,ISO,ISO,IMP,IMP,IDA ISO,IDA,IDA,IMP,ISS IBA,IMP,ISS	Asb2,Camk1d,Cd200r1,Cxcl12,Dapk2,Il17ra,Il1b,Nbl1,Plcb1,Ptk2b,Scg2,Stat5b,Tnfaip6	L2-3_Increasing
query_1	FALSE	1	8528	881	381	0.432463	0.0446764	GO:0050896	GO:BP	response to stimulus	0	21165	13167	GO:0008150	IMP,ISS ISO,IBA,ISS,IMP,IDA IMP ISS ISO IBA,IDA ISS IBA,IMP IBA,ISS IBA,IDA IBA,IDA IGI ISS ISO IBA,IMP,ISS,IDA IMP ISO IBA,IDA ISS ISO,ISS,IDA IGI IBA,ISO,IDA IBA,IDA IMP ISS ISO IBA,IBA,IMP,IMP,TAS NAS,IBA,IMP,ISO,IBA,IDA IMP IBA,IDA IMP ISO,IMP IBA TAS,ISO TAS,IDA IMP IGI ISS ISO IBA,NAS,IMP IGI ISO IBA,IMP ISO,IDA IMP,IDA IMP IGI IEP IBA TAS,IDA IBA,NAS,IDA,IMP,ISO,IMP,IMP IEP,ISS,IMP ISS,IDA…	Abhd12,Acap2,Ackr4,Actn4,Adam2,Adcy8,Adcy9,Adgrb1,Adgrd1,Adra2c,Adrb3,Agbl4,Ak4,Akt2,Aldh1a1,Alox12b,Ankrd6,Ano3,Aoah,Ar,Arhgef3,Arid5a,Arl6ip5,Arnt2,Arr3,Asb2,Atf1,Atf6,Atg14,Atp1a1,B2m,Baiap2,Bcl2,Bcl7b,Bdnf,Bhlhe40,Bmper,Bmpr1b,Brinp3,Brms1,Btbd10,Bves,Cabp1,Cacna1a,Cacnb4,Cacng2,Camk1d,Camk2n1,Camkk1,Cap1,Cap2,Cavin3,Cbfa2t3,Ccdc80,Cck,Cckbr,Ccn4,Ccnd1,Ccne1,Cd200r1,Cd6,Cd68,Cdc14b,Cebpa,Cebp…	L2-3_Increasing
query_1	FALSE	1	27	881	1	0.00113507	0.037037	GO:0050891	GO:BP	multicellular organismal-level water homeostasis	0	21165	13163	GO:0050878;GO:0140962	ISS	Wfs1	L2-3_Increasing
query_1	FALSE	1	92	881	2	0.00227015	0.0217391	GO:0050886	GO:BP	endocrine process	0	21165	13158	GO:0003008	ISO IBA,IDA	Crh,Il1b	L2-3_Increasing
query_1	FALSE	1	62	881	7	0.00794552	0.112903	GO:0050885	GO:BP	neuromuscular process controlling balance	0	21165	13157	GO:0050905	IMP,IMP,IMP,IGI,IMP,IMP,IMP	Cacna1a,Cntnap1,Gaa,Jph3,Tnr,Tpp1,Vps13a	L2-3_Increasing
query_1	FALSE	1	20	881	2	0.00227015	0.1	GO:0050884	GO:BP	neuromuscular process controlling posture	0	21165	13156	GO:0050905	IMP,IMP	Cntnap1,Gaa	L2-3_Increasing
query_1	FALSE	1	3	881	1	0.00113507	0.333333	GO:0050883	GO:BP	musculoskeletal movement, spinal reflex action	0	21165	13155	GO:0050881;GO:0060004	IMP	Cacna1a	L2-3_Increasing
query_1	FALSE	1	271	881	1	0.00113507	0.00369004	GO:0050911	GO:BP	detection of chemical stimulus involved in sensory perception of smell	0	21165	13181	GO:0007608;GO:0050907	IMP	Slc24a4	L2-3_Increasing
query_1	FALSE	1	18	881	1	0.00113507	0.0555556	GO:0045956	GO:BP	positive regulation of calcium ion-dependent exocytosis	0	21165	11586	GO:0017156;GO:0017158;GO:1903307	ISS ISO	Kcnb1	L2-3_Increasing
query_1	FALSE	1	15	881	1	0.00113507	0.0666667	GO:0045948	GO:BP	positive regulation of translational initiation	0	21165	11578	GO:0006413;GO:0006446;GO:0045727	ISS	Akt2	L2-3_Increasing
query_1	FALSE	1	3	881	1	0.00113507	0.333333	GO:0035622	GO:BP	intrahepatic bile duct development	0	21165	9053	GO:0001889;GO:0061009	IMP	Sox9	L2-3_Increasing
query_1	FALSE	1	6	881	1	0.00113507	0.166667	GO:0035610	GO:BP	protein side chain deglutamylation	0	21165	9049	GO:0035608	IDA IMP	Agbl4	L2-3_Increasing
query_1	FALSE	1	4	881	1	0.00113507	0.25	GO:0035609	GO:BP	C-terminal protein deglutamylation	0	21165	9048	GO:0018410;GO:0035608	IDA IMP	Agbl4	L2-3_Increasing
query_1	FALSE	1	6	881	1	0.00113507	0.166667	GO:0035608	GO:BP	protein deglutamylation	0	21165	9047	GO:0018200	IDA IMP	Agbl4	L2-3_Increasing
query_1	FALSE	1	44	881	6	0.00681044	0.136364	GO:0035601	GO:BP	protein deacylation	0	21165	9041	GO:0036211;GO:0098732	IDA,ISS,IDA,IDA,IDA,ISS	Abhd12,Brms1,Ncor2,Spred1,Spred2,Tppp	L2-3_Increasing
query_1	FALSE	1	366	881	21	0.0238365	0.057377	GO:0035592	GO:BP	establishment of protein localization to extracellular region	0	21165	9039	GO:0045184;GO:0071692	IDA IMP ISS ISO,NAS,ISO,IBA,ISO,ISS IBA,IDA,IMP IGI,IMP,IMP,IDA,IDA,ISO,IDA,IMP,IMP IGI,IBA,ISO,IMP,IMP,IGI	Adcy8,Ap1s1,Camk2n1,Copg2,Crh,Exph5,Il1b,Itpr1,Kcnb1,Kcnj11,Krt20,M6pr,Pcsk1,Pfkl,Pfkm,Plcb1,Rab40b,Snap25,Tmem132a,Uqcc2,Vgf	L2-3_Increasing
query_1	FALSE	1	4	881	1	0.00113507	0.25	GO:0035583	GO:BP	sequestering of TGFbeta in extracellular matrix	0	21165	9035	GO:0030512;GO:0035581;GO:0071694	ISS	Ltbp1	L2-3_Increasing
query_1	FALSE	1	4	881	1	0.00113507	0.25	GO:0035582	GO:BP	sequestering of BMP in extracellular matrix	0	21165	9034	GO:0030514;GO:0035581;GO:0071694	IDA	Nbl1	L2-3_Increasing
query_1	FALSE	1	9	881	2	0.00227015	0.222222	GO:0035581	GO:BP	sequestering of extracellular ligand from receptor	0	21165	9033	GO:1900116	ISS,IDA IBA	Ltbp1,Nbl1	L2-3_Increasing
query_1	FALSE	1	52	881	5	0.00567537	0.0961538	GO:0035567	GO:BP	non-canonical Wnt signaling pathway	0	21165	9028	GO:0016055	IDA,IMP,IBA,IBA,IMP	Ankrd6,Cthrc1,Frzb,Fzd10,Prickle1	L2-3_Increasing
query_1	FALSE	1	4	881	1	0.00113507	0.25	GO:0035564	GO:BP	regulation of kidney size	0	21165	9025	GO:0060993;GO:0090066	IMP	Lrrk2	L2-3_Increasing
query_1	FALSE	1	1	881	1	0.00113507	1	GO:0035502	GO:BP	metanephric part of ureteric bud development	0	21165	9002	GO:0001657;GO:0003338;GO:0035295	IEP	Calb1	L2-3_Increasing
query_1	FALSE	1	3	881	1	0.00113507	0.333333	GO:0035494	GO:BP	SNARE complex disassembly	0	21165	8998	GO:0016192;GO:0032984	IGI IBA	Napa	L2-3_Increasing
query_1	FALSE	1	12	881	2	0.00227015	0.166667	GO:0035493	GO:BP	SNARE complex assembly	0	21165	8997	GO:0006906;GO:0065003	ISO,IDA IBA	Snap25,Vamp1	L2-3_Increasing
query_1	FALSE	1	17	881	1	0.00113507	0.0588235	GO:0035461	GO:BP	vitamin transmembrane transport	0	21165	8982	GO:0051180;GO:0055085	IMP	Rbp4	L2-3_Increasing
query_1	FALSE	1	13	881	1	0.00113507	0.0769231	GO:0035437	GO:BP	maintenance of protein localization in endoplasmic reticulum	0	21165	8970	GO:0070972;GO:0072595	ISS IBA	Insig2	L2-3_Increasing
query_1	FALSE	1	10	881	1	0.00113507	0.1	GO:0035435	GO:BP	phosphate ion transmembrane transport	0	21165	8968	GO:0006817;GO:0098661	IBA	Slc20a2	L2-3_Increasing
query_1	FALSE	1	7	881	1	0.00113507	0.142857	GO:0035425	GO:BP	autocrine signaling	0	21165	8960	GO:0007267	ISO	Cd68	L2-3_Increasing
query_1	FALSE	1	26	881	2	0.00227015	0.0769231	GO:0035384	GO:BP	thioester biosynthetic process	0	21165	8947	GO:0035383;GO:0044272	IMP,IMP	Pdk1,Pdk2	L2-3_Increasing
query_1	FALSE	1	85	881	3	0.00340522	0.0352941	GO:0035383	GO:BP	thioester metabolic process	0	21165	8946	GO:0006790	IBA,IMP,IMP	Mcee,Pdk1,Pdk2	L2-3_Increasing
query_1	FALSE	1	15	881	1	0.00113507	0.0666667	GO:0035372	GO:BP	protein localization to microtubule	0	21165	8941	GO:0072698	IMP	Map1a	L2-3_Increasing
query_1	FALSE	1	8	881	1	0.00113507	0.125	GO:0035360	GO:BP	positive regulation of peroxisome proliferator activated receptor signaling pathway	0	21165	8935	GO:0035357;GO:0035358;GO:1902533	IMP	Stard10	L2-3_Increasing
query_1	FALSE	1	14	881	1	0.00113507	0.0714286	GO:0035358	GO:BP	regulation of peroxisome proliferator activated receptor signaling pathway	0	21165	8933	GO:0035357;GO:1902531	IMP	Stard10	L2-3_Increasing
query_1	FALSE	1	23	881	2	0.00227015	0.0869565	GO:0035357	GO:BP	peroxisome proliferator activated receptor signaling pathway	0	21165	8932	GO:0141193	ISS,IMP	Actn4,Stard10	L2-3_Increasing
query_1	FALSE	1	16	881	1	0.00113507	0.0625	GO:0035335	GO:BP	peptidyl-tyrosine dephosphorylation	0	21165	8913	GO:0006470	ISS	Dusp18	L2-3_Increasing
query_1	FALSE	1	6	881	2	0.00227015	0.333333	GO:0035332	GO:BP	positive regulation of hippo signaling	0	21165	8910	GO:0035329;GO:0035330;GO:1902533	IBA,IBA	Frmd6,Schip1	L2-3_Increasing
query_1	FALSE	1	23	881	2	0.00227015	0.0869565	GO:0035330	GO:BP	regulation of hippo signaling	0	21165	8908	GO:0035329;GO:1902531	IBA,IBA	Frmd6,Schip1	L2-3_Increasing
query_1	FALSE	1	14	881	1	0.00113507	0.0714286	GO:0035633	GO:BP	maintenance of blood-brain barrier	0	21165	9060	GO:0001894	ISO	Ptgs2	L2-3_Increasing
query_1	FALSE	1	40	881	3	0.00340522	0.075	GO:0035329	GO:BP	hippo signaling	0	21165	8907	GO:0035556	IBA,IBA,IGI IBA NAS	Frmd6,Schip1,Yap1	L2-3_Increasing
query_1	FALSE	1	21	881	1	0.00113507	0.047619	GO:0035634	GO:BP	response to stilbenoid	0	21165	9061	GO:0042221	IMP	Kcnj11	L2-3_Increasing
query_1	FALSE	1	43	881	7	0.00794552	0.162791	GO:0035640	GO:BP	exploration behavior	0	21165	9063	GO:0007610	IGI,IMP,IMP,ISO,IMP,IMP,IMP	Crh,Jph3,Lrrk2,Ptpn5,Slc4a10,Tnr,Vps13a	L2-3_Increasing
query_1	FALSE	1	9	881	1	0.00113507	0.111111	GO:0035871	GO:BP	protein K11-linked deubiquitination	0	21165	9227	GO:0016579	ISS IBA	Otud7a	L2-3_Increasing
query_1	FALSE	1	12	881	1	0.00113507	0.0833333	GO:0035865	GO:BP	cellular response to potassium ion	0	21165	9226	GO:0035864;GO:0071248	ISO	Nptx1	L2-3_Increasing
query_1	FALSE	1	14	881	1	0.00113507	0.0714286	GO:0035864	GO:BP	response to potassium ion	0	21165	9225	GO:0010038	ISO	Nptx1	L2-3_Increasing
query_1	FALSE	1	12	881	2	0.00227015	0.166667	GO:0035860	GO:BP	glial cell-derived neurotrophic factor receptor signaling pathway	0	21165	9222	GO:0007169	ISS,IDA	Gfra1,Sulf1	L2-3_Increasing
query_1	FALSE	1	23	881	1	0.00113507	0.0434783	GO:0035855	GO:BP	megakaryocyte development	0	21165	9219	GO:0030219;GO:0061515	IMP	Zfpm1	L2-3_Increasing
query_1	FALSE	1	39	881	1	0.00113507	0.025641	GO:0035850	GO:BP	epithelial cell differentiation involved in kidney development	0	21165	9215	GO:0030855;GO:0061005	IGI	Yap1	L2-3_Increasing
query_1	FALSE	1	11	881	1	0.00113507	0.0909091	GO:0035845	GO:BP	photoreceptor cell outer segment organization	0	21165	9210	GO:0016043;GO:0042461	IMP	Nphp4	L2-3_Increasing
query_1	FALSE	1	43	881	1	0.00113507	0.0232558	GO:0035821	GO:BP	modulation of process of another organism	0	21165	9196	GO:0044419	IMP	Napepld	L2-3_Increasing
query_1	FALSE	1	19	881	1	0.00113507	0.0526316	GO:0035795	GO:BP	negative regulation of mitochondrial membrane permeability	0	21165	9179	GO:0046902;GO:1905709	ISS	Tmem14a	L2-3_Increasing
query_1	FALSE	1	33	881	1	0.00113507	0.030303	GO:0035794	GO:BP	positive regulation of mitochondrial membrane permeability	0	21165	9178	GO:0046902;GO:1905710	ISS	Tmem14a	L2-3_Increasing
query_1	FALSE	1	7	881	1	0.00113507	0.142857	GO:0035791	GO:BP	platelet-derived growth factor receptor-beta signaling pathway	0	21165	9176	GO:0048008	IMP	Src	L2-3_Increasing
query_1	FALSE	1	46	881	3	0.00340522	0.0652174	GO:0035774	GO:BP	positive regulation of insulin secretion involved in cellular response to glucose stimulus	0	21165	9163	GO:0032024;GO:0035773;GO:0061178	IMP ISS ISO,ISO,ISO	Adcy8,Camk2n1,Crh	L2-3_Increasing
query_1	FALSE	1	98	881	3	0.00340522	0.0306122	GO:0035773	GO:BP	insulin secretion involved in cellular response to glucose stimulus	0	21165	9162	GO:0030073;GO:0051649;GO:0071333	IMP ISS ISO,ISO,ISO	Adcy8,Camk2n1,Crh	L2-3_Increasing
query_1	FALSE	1	9	881	1	0.00113507	0.111111	GO:0035767	GO:BP	endothelial cell chemotaxis	0	21165	9157	GO:0043542;GO:0060326	IMP	Plekhg5	L2-3_Increasing
query_1	FALSE	1	7	881	1	0.00113507	0.142857	GO:0035754	GO:BP	B cell chemotaxis	0	21165	9147	GO:0048247	IMP	Ptk2b	L2-3_Increasing
query_1	FALSE	1	23	881	1	0.00113507	0.0434783	GO:0035751	GO:BP	regulation of lysosomal lumen pH	0	21165	9144	GO:0007040;GO:0051453	ISS	Cln5	L2-3_Increasing
query_1	FALSE	1	8	881	2	0.00227015	0.25	GO:0035744	GO:BP	T-helper 1 cell cytokine production	0	21165	9139	GO:0035743;GO:0042088	IMP,ISS	Arid5a,Il1b	L2-3_Increasing
query_1	FALSE	1	16	881	2	0.00227015	0.125	GO:0035743	GO:BP	CD4-positive, alpha-beta T cell cytokine production	0	21165	9138	GO:0002369	IMP,ISS	Arid5a,Il1b	L2-3_Increasing
query_1	FALSE	1	15	881	1	0.00113507	0.0666667	GO:0035733	GO:BP	hepatic stellate cell activation	0	21165	9130	GO:0072537	ISO	Cygb	L2-3_Increasing
query_1	FALSE	1	96	881	9	0.0102157	0.09375	GO:0035725	GO:BP	sodium ion transmembrane transport	0	21165	9125	GO:0006814;GO:0098655;GO:0098662	ISO IBA,IMP ISS,ISS,ISS,NAS,ISS,IDA IMP,IBA,ISS	Atp1a1,Fxyd1,Kcnk1,Nedd4l,Plcb1,Scn1b,Scn4b,Slc6a17,Tesc	L2-3_Increasing
query_1	FALSE	1	6	881	2	0.00227015	0.333333	GO:0035723	GO:BP	interleukin-15-mediated signaling pathway	0	21165	9124	GO:0019221;GO:0071350	IBA,ISS	Il15ra,Plcb1	L2-3_Increasing
query_1	FALSE	1	2	881	1	0.00113507	0.5	GO:0035722	GO:BP	interleukin-12-mediated signaling pathway	0	21165	9123	GO:0019221;GO:0071349	ISS	Plcb1	L2-3_Increasing
query_1	FALSE	1	3	881	1	0.00113507	0.333333	GO:0035711	GO:BP	T-helper 1 cell activation	0	21165	9116	GO:0035710	IDA	Il12a	L2-3_Increasing
query_1	FALSE	1	113	881	3	0.00340522	0.0265487	GO:0035710	GO:BP	CD4-positive, alpha-beta T cell activation	0	21165	9115	GO:0046631	IDA,IMP,IMP	Il12a,Rora,Stat3	L2-3_Increasing
query_1	FALSE	1	6	881	1	0.00113507	0.166667	GO:0035696	GO:BP	monocyte extravasation	0	21165	9101	GO:0045123;GO:0071674;GO:0097529	IDA	Plcb1	L2-3_Increasing
query_1	FALSE	1	5	881	1	0.00113507	0.2	GO:0035694	GO:BP	mitochondrial protein catabolic process	0	21165	9099	GO:0007005;GO:0030163	ISS	Pisd	L2-3_Increasing
query_1	FALSE	1	19	881	4	0.00454029	0.210526	GO:0035641	GO:BP	locomotory exploration behavior	0	21165	9064	GO:0007626;GO:0035640	IGI,IMP,IMP,IMP	Crh,Lrrk2,Slc4a10,Tnr	L2-3_Increasing
query_1	FALSE	1	1	881	1	0.00113507	1	GO:0035635	GO:BP	entry of bacterium into host cell	0	21165	9062	GO:0044409	ISS	Itgav	L2-3_Increasing
query_1	FALSE	1	6	881	1	0.00113507	0.166667	GO:0035873	GO:BP	lactate transmembrane transport	0	21165	9229	GO:0015727;GO:1905039	ISS ISO	Emb	L2-3_Increasing
query_1	FALSE	1	61	881	2	0.00227015	0.0327869	GO:0035315	GO:BP	hair cell differentiation	0	21165	8899	GO:0009913;GO:0030182	IMP,IMP	Rbpj,Tmc1	L2-3_Increasing
query_1	FALSE	1	5	881	1	0.00113507	0.2	GO:0035306	GO:BP	positive regulation of dephosphorylation	0	21165	8893	GO:0016311;GO:0035303;GO:0045937	IMP	Ppargc1b	L2-3_Increasing
query_1	FALSE	1	49	881	1	0.00113507	0.0204082	GO:0035088	GO:BP	establishment or maintenance of apical/basal cell polarity	0	21165	8737	GO:0061245	ISS	Sh3bp1	L2-3_Increasing
query_1	FALSE	1	99	881	2	0.00227015	0.020202	GO:0035082	GO:BP	axoneme assembly	0	21165	8736	GO:0001578;GO:0022607;GO:0060271	IMP IBA,IMP ISS IBA	Cfap65,Zmynd10	L2-3_Increasing
query_1	FALSE	1	176	881	11	0.0124858	0.0625	GO:0035051	GO:BP	cardiocyte differentiation	0	21165	8720	GO:0007507;GO:0030154	IMP ISS,IMP,ISO,IEP,ISO IBA,IMP,IMP,IMP,ISO,ISO,IBA	Asb2,Bves,Ccn4,Fhl2,Mylk3,Prickle1,Rarb,Rbpj,Rgs2,Sorbs2,Tcap	L2-3_Increasing
query_1	FALSE	1	84	881	7	0.00794552	0.0833333	GO:0035050	GO:BP	embryonic heart tube development	0	21165	8719	GO:0007507;GO:0035295;GO:0048568;GO:0060429	IMP,ISS,TAS,IBA,IGI,IMP,IGI	Asb2,Mical2,Rbpj,Rnf207,Smad3,Tmem94,Yap1	L2-3_Increasing
query_1	FALSE	1	52	881	1	0.00113507	0.0192308	GO:0035036	GO:BP	sperm-egg recognition	0	21165	8708	GO:0007338;GO:0009988	IBA	Adam2	L2-3_Increasing
query_1	FALSE	1	32	881	3	0.00340522	0.09375	GO:0035025	GO:BP	positive regulation of Rho protein signal transduction	0	21165	8703	GO:0007266;GO:0035023;GO:0051057	IBA,ISS ISO,ISS	Arhgef3,Prag1,Rtn4r	L2-3_Increasing
query_1	FALSE	1	18	881	1	0.00113507	0.0555556	GO:0035024	GO:BP	negative regulation of Rho protein signal transduction	0	21165	8702	GO:0007266;GO:0035023;GO:0051058	ISS	Heg1	L2-3_Increasing
query_1	FALSE	1	67	881	4	0.00454029	0.0597015	GO:0035023	GO:BP	regulation of Rho protein signal transduction	0	21165	8701	GO:0007266;GO:0051056	IBA,ISS,ISS ISO,ISS	Arhgef3,Heg1,Prag1,Rtn4r	L2-3_Increasing
query_1	FALSE	1	30	881	1	0.00113507	0.0333333	GO:0035020	GO:BP	regulation of Rac protein signal transduction	0	21165	8698	GO:0016601;GO:0051056	IBA	Sh3bp1	L2-3_Increasing
query_1	FALSE	1	77	881	5	0.00567537	0.0649351	GO:0035019	GO:BP	somatic stem cell population maintenance	0	21165	8697	GO:0019827	IMP,IMP,IMP,IDA,IDA	Rbpj,Sox9,Stat3,Yap1,Zhx2	L2-3_Increasing
query_1	FALSE	1	216	881	18	0.0204313	0.0833333	GO:0034976	GO:BP	response to endoplasmic reticulum stress	0	21165	8681	GO:0033554	IBA,ISS,IDA,ISS,IMP IBA,ISS IBA,ISS,IDA IBA,IBA,ISS IBA,IMP,IMP,IGI IBA,IDA IMP,ISO,IDA,IDA ISS,IDA IMP ISS ISO IBA TAS	Atf6,Bcl2,Ccnd1,Crebrf,Ddrgk1,Derl3,Dnajb12,Fbxo2,Fbxo27,Hsp90b1,Hyou1,Itpr1,Nck1,Nfe2l1,Sdf2l1,Serinc3,Stub1,Wfs1	L2-3_Increasing
query_1	FALSE	1	3	881	1	0.00113507	0.333333	GO:0034963	GO:BP	box C/D sno(s)RNA processing	0	21165	8676	GO:0033967;GO:0043144	IMP	Larp7	L2-3_Increasing
query_1	FALSE	1	108	881	7	0.00794552	0.0648148	GO:0034767	GO:BP	positive regulation of monoatomic ion transmembrane transport	0	21165	8671	GO:0034220;GO:0034764;GO:0034765;GO:0043270	ISS ISO,IMP ISS,ISO,NAS,ISO,ISS,ISS	Cacnb2,Fxyd1,Kcnj2,Plcb1,Rgs7,Scn1b,Tesc	L2-3_Increasing
query_1	FALSE	1	53	881	1	0.00113507	0.0188679	GO:0034766	GO:BP	negative regulation of monoatomic ion transmembrane transport	0	21165	8670	GO:0034220;GO:0034763;GO:0034765;GO:0043271	IGI	Bcl2	L2-3_Increasing
query_1	FALSE	1	241	881	19	0.0215664	0.0788382	GO:0034765	GO:BP	regulation of monoatomic ion transmembrane transport	0	21165	8669	GO:0034220;GO:0034762;GO:0043269	IGI,ISS ISO,IMP,IMP ISS,ISS ISO,IMP,ISS,IMP,IMP IBA,IBA,ISO IBA,IDA,ISS,NAS,IMP,ISO,ISS,ISS,IMP IGI	Bcl2,Cacnb2,Fkbp1a,Fxyd1,Grin2a,Homer1,Hpca,Jph3,Kcnip3,Kcnj11,Kcnj2,Kcns2,Nedd4l,Plcb1,Ptk2b,Rgs7,Scn1b,Tesc,Tmc1	L2-3_Increasing
query_1	FALSE	1	161	881	9	0.0102157	0.0559006	GO:0034764	GO:BP	positive regulation of transmembrane transport	0	21165	8668	GO:0034762;GO:0048522;GO:0051050;GO:0055085	IGI ISO,ISS ISO,IMP ISS ISO,ISO,NAS,IMP,ISO,ISS,ISS	Akt2,Cacnb2,Fxyd1,Kcnj2,Plcb1,Repin1,Rgs7,Scn1b,Tesc	L2-3_Increasing
query_1	FALSE	1	79	881	5	0.00567537	0.0632911	GO:0034763	GO:BP	negative regulation of transmembrane transport	0	21165	8667	GO:0034762;GO:0048523;GO:0051051;GO:0055085	IDA,IGI,IDA,ISO,IC	Arl6ip5,Bcl2,Il1b,Rgs2,Rhoq	L2-3_Increasing
query_1	FALSE	1	351	881	26	0.0295119	0.0740741	GO:0034762	GO:BP	regulation of transmembrane transport	0	21165	8666	GO:0050794;GO:0051049;GO:0055085	IGI ISO,IDA,IGI,ISS ISO,ISS,IMP,IMP ISS ISO,ISS ISO,IMP,ISS,IDA,IMP,IMP IBA,IBA,ISO IBA,IDA,ISS,NAS,IMP,IMP,ISO,ISO,IC,ISS,ISS,IMP IGI	Akt2,Arl6ip5,Bcl2,Cacnb2,Cacng2,Fkbp1a,Fxyd1,Grin2a,Homer1,Hpca,Il1b,Jph3,Kcnip3,Kcnj11,Kcnj2,Kcns2,Nedd4l,Plcb1,Ptk2b,Repin1,Rgs2,Rgs7,Rhoq,Scn1b,Tesc,Tmc1	L2-3_Increasing
query_1	FALSE	1	52	881	3	0.00340522	0.0576923	GO:0034728	GO:BP	nucleosome organization	0	21165	8658	GO:0006338;GO:0071824	TAS,ISS,ISS IBA	Cebpg,Sox9,Spty2d1	L2-3_Increasing
query_1	FALSE	1	17	881	1	0.00113507	0.0588235	GO:0034727	GO:BP	piecemeal microautophagy of the nucleus	0	21165	8657	GO:0016237;GO:0044804	IBA	Atg4c	L2-3_Increasing
query_1	FALSE	1	427	881	21	0.0238365	0.0491803	GO:0034655	GO:BP	nucleobase-containing compound catabolic process	0	21165	8646	GO:0006139;GO:0009056	ISS,ISS,IMP,IDA ISO,ISO IBA,ISO,IMP,IBA,IMP,IDA IMP ISO IBA,IDA IMP IGI ISO IBA IC,IDA IGI IBA,IDA ISO IBA,IMP,IDA,ISO,IDA,IMP,IBA,ISS,IDA	Arid5a,Cbfa2t3,Col6a1,Dpys,Eno2,Fbh1,Gpd1,Hkdc1,Nsun2,Pfkl,Pfkm,Pgk1,Pkm,Slc4a4,Slfn2,Slfn9,Src,Stat3,Upf2,Zbtb7a,Zhx2	L2-3_Increasing
query_1	FALSE	1	3690	881	168	0.190692	0.0455285	GO:0034654	GO:BP	nucleobase-containing compound biosynthetic process	0	21165	8645	GO:0006139;GO:0009058	IMP,IMP ISO IBA,IDA ISO,ISS IBA,ISO,IDA IMP IGI ISS ISO IBA,IDA IBA,IGI IBA,IDA IGI ISO IBA,IDA ISO IBA,IDA IBA,IDA IMP IBA,NAS,IDA IGI IBA,IDA IMP ISO IBA,IDA IBA TAS,IDA,ISS IBA NAS,ISS,IGI ISS IBA,ISO,ISO,IGI ISS,IGI,IDA ISO IBA NAS,IDA ISO IBA,IMP,ISS,ISS,ISS IBA,IGI IBA,IDA IMP IBA,ISS,ISO,ISS,ISS IBA,IGI,ISS,ISO,IGI IBA,IMP,IDA IMP IGI ISO IBA,IDA IMP ISS IBA,IDA IBA,ISO IBA,IDA IBA,IBA,IDA…	Ablim2,Adcy8,Adcy9,Ak4,Akt2,Ar,Arid3b,Arid5a,Arnt2,Atf1,Atf6,Atmin,Bcl7b,Bcor,Bhlhe40,Bhlhe41,Bmp3,Brms1,Camk1d,Cbfa2t3,Cbx7,Ccnb1,Ccnd1,Ccne1,Cebpa,Cebpg,Chchd10,Clu,Cpeb1,Crebrf,Crem,Csrnp1,Cxxc5,Ddn,Ddrgk1,Dnajb1,Dnajb5,Dtl,Dusp5,E2f6,Efna1,Egr1,Egr2,Egr3,Egr4,Elk3,Emx2,Epop,Ets2,Etv1,Etv3,Etv5,Fam47e,Fbln5,Fcsk,Fgf9,Fhl2,Fosb,Fosl2,Gmeb2,Gucy2c,Hcfc2,Hexim1,Hmg20b,Ier5,Il1b,Impact,Ing2,Irf2,J…	L2-3_Increasing
query_1	FALSE	1	23	881	1	0.00113507	0.0434783	GO:0034643	GO:BP	establishment of mitochondrion localization, microtubule-mediated	0	21165	8640	GO:0007018;GO:0051654	IGI	Agbl4	L2-3_Increasing
query_1	FALSE	1	11	881	1	0.00113507	0.0909091	GO:0034638	GO:BP	phosphatidylcholine catabolic process	0	21165	8637	GO:0046470;GO:0046475	IMP ISS	Pla2g4a	L2-3_Increasing
query_1	FALSE	1	2	881	1	0.00113507	0.5	GO:0034633	GO:BP	retinol transport	0	21165	8635	GO:0015850;GO:0046865	IMP IGI ISO IBA	Rbp4	L2-3_Increasing
query_1	FALSE	1	69	881	8	0.00908059	0.115942	GO:0034620	GO:BP	cellular response to unfolded protein	0	21165	8629	GO:0006986;GO:0035967	IBA,IDA,ISS,IMP IBA,IBA,IGI IBA,IDA,IMP ISO IBA TAS	Atf6,Ccnd1,Crebrf,Ddrgk1,Derl3,Nck1,Stub1,Wfs1	L2-3_Increasing
query_1	FALSE	1	92	881	6	0.00681044	0.0652174	GO:0034614	GO:BP	cellular response to reactive oxygen species	0	21165	8627	GO:0000302;GO:0034599;GO:1901701	IMP ISS,IMP,IMP,ISS,IDA,IDA IMP	Cygb,Fbln5,Mpv17,Mt3,Ppargc1b,Src	L2-3_Increasing
query_1	FALSE	1	22	881	1	0.00113507	0.0454545	GO:0035089	GO:BP	establishment of apical/basal cell polarity	0	21165	8738	GO:0035088;GO:0061162	ISS	Sh3bp1	L2-3_Increasing
query_1	FALSE	1	10	881	2	0.00227015	0.2	GO:0035313	GO:BP	wound healing, spreading of epidermal cells	0	21165	8897	GO:0044319	NAS,IMP	Itgav,Lrg1	L2-3_Increasing
query_1	FALSE	1	25	881	2	0.00227015	0.08	GO:0035094	GO:BP	response to nicotine	0	21165	8741	GO:0042221	IBA,ISO	Chrnb3,Ppp1r1b	L2-3_Increasing
query_1	FALSE	1	157	881	11	0.0124858	0.0700637	GO:0035108	GO:BP	limb morphogenesis	0	21165	8747	GO:0035107;GO:0060173	IMP,IMP,IEP,IMP,IMP,IGI,IMP,IMP,IEP,ISS,IMP ISO	Col6a1,Fgf9,Mbnl1,Pcsk5,Prickle1,Rarb,Runx2,Sik3,Sox9,Sulf1,Zbtb16	L2-3_Increasing
query_1	FALSE	1	19	881	1	0.00113507	0.0526316	GO:0035303	GO:BP	regulation of dephosphorylation	0	21165	8891	GO:0016311;GO:0019220	IMP	Ppargc1b	L2-3_Increasing
query_1	FALSE	1	152	881	9	0.0102157	0.0592105	GO:0035296	GO:BP	regulation of tube diameter	0	21165	8888	GO:0035150	ISO,IDA IBA,ISO,ISO,ISO,ISO,ISO,ISO,IMP	Adra2c,Adrb3,Dusp5,Map2k1,Mgll,Npy1r,Ptgs2,Ptk2,Rgs2	L2-3_Increasing
query_1	FALSE	1	3	881	1	0.00113507	0.333333	GO:0035284	GO:BP	brain segmentation	0	21165	8877	GO:0007420;GO:0035282;GO:0035283	IMP	Egr2	L2-3_Increasing
query_1	FALSE	1	4	881	1	0.00113507	0.25	GO:0035283	GO:BP	central nervous system segmentation	0	21165	8876	GO:0007417;GO:0035282	IMP	Egr2	L2-3_Increasing
query_1	FALSE	1	103	881	5	0.00567537	0.0485437	GO:0035282	GO:BP	segmentation	0	21165	8875	GO:0003002	IEP,IMP,IMP TAS,IMP,IEP	Cobl,Egr2,Rbpj,Smad3,Tcap	L2-3_Increasing
query_1	FALSE	1	26	881	1	0.00113507	0.0384615	GO:0035278	GO:BP	miRNA-mediated gene silencing by inhibition of translation	0	21165	8872	GO:0017148;GO:0035195	IMP	Trim71	L2-3_Increasing
query_1	FALSE	1	54	881	1	0.00113507	0.0185185	GO:0035272	GO:BP	exocrine system development	0	21165	8870	GO:0048731	IMP	Sox9	L2-3_Increasing
query_1	FALSE	1	129	881	6	0.00681044	0.0465116	GO:0035270	GO:BP	endocrine system development	0	21165	8868	GO:0048731	ISO,IMP,IGI,IMP,IGI ISO,IMP	Clu,Crh,Map2k1,Rbpj,Smad3,Sox9	L2-3_Increasing
query_1	FALSE	1	3	881	1	0.00113507	0.333333	GO:0035262	GO:BP	gonad morphogenesis	0	21165	8861	GO:0003006;GO:0008406;GO:0009887	NAS	Itgav	L2-3_Increasing
query_1	FALSE	1	117	881	12	0.0136209	0.102564	GO:0035249	GO:BP	synaptic transmission, glutamatergic	0	21165	8858	GO:0007268	IMP,IMP,IBA,ISO,ISO IBA,ISS ISO IBA,ISS ISO,IMP,IGI IBA,ISO,ISS ISO,IMP	Cacna1a,Cacnb4,Cacng2,Cckbr,Gria4,Grin2a,Homer1,Lrrk2,Napa,Ptgs2,Ptk2b,Tnr	L2-3_Increasing
query_1	FALSE	1	768	881	51	0.0578888	0.0664062	GO:0035239	GO:BP	tube morphogenesis	0	21165	8855	GO:0009653;GO:0035295	ISS ISO,IMP,IMP,IDA IMP IGI,IBA,IMP IGI,IGI,IGI,IMP,IDA,IEP,IMP,IGI,TAS,IDA,IMP,IDA IMP TAS,IMP,IGI,IMP,IBA,IMP IBA,IMP,IDA IMP IGI,ISO,ISS,IMP,IMP,ISS,IMP,ISO,IMP,IMP ISO,IMP TAS,IBA,ISS,IDA IBA,IMP,IGI,IMP IGI IEP,IDA IMP,IMP IGI,IMP,IDA,ISS,IEP,IMP,IMP,IMP,IGI,IMP IGI	Adgrb1,Ar,Asb2,Bcl2,Bmper,Cecr2,Cobl,Cthrc1,Cxcl12,Efna1,Egfl7,Elk3,Emx2,Epor,Etv5,Fbln5,Fgf9,Gadd45a,Heg1,Il1b,Itgav,Jcad,Junb,Lrg1,Mgp,Mical2,Parva,Pgr,Pkm,Prickle1,Ptgs2,Ptk2,Ptk2b,Rbpj,Rnf207,Rora,Scg2,Six4,Smad3,Sox9,Spred1,Spry2,Src,Stat3,Sulf1,Tcap,Tmem215,Tmem59l,Trim71,Wnt2,Yap1	L2-3_Increasing
query_1	FALSE	1	16	881	2	0.00227015	0.125	GO:0035235	GO:BP	ionotropic glutamate receptor signaling pathway	0	21165	8853	GO:0007215;GO:1990806	ISS ISO,ISS ISO	Grin2a,Ptk2b	L2-3_Increasing
query_1	FALSE	1	20	881	1	0.00113507	0.05	GO:0035234	GO:BP	ectopic germ cell programmed cell death	0	21165	8852	GO:0003006;GO:0010623	IGI	Il1b	L2-3_Increasing
query_1	FALSE	1	32	881	1	0.00113507	0.03125	GO:0035196	GO:BP	miRNA processing	0	21165	8820	GO:0070918	ISS	Trim71	L2-3_Increasing
query_1	FALSE	1	111	881	2	0.00227015	0.018018	GO:0035195	GO:BP	miRNA-mediated post-transcriptional gene silencing	0	21165	8819	GO:0035194	IDA,IDA IMP IGI	Mir124a-1hg,Trim71	L2-3_Increasing
query_1	FALSE	1	120	881	3	0.00340522	0.025	GO:0035194	GO:BP	regulatory ncRNA-mediated post-transcriptional gene silencing	0	21165	8818	GO:0016441;GO:0031047	IDA,IDA IMP IGI,NAS	Mir124a-1hg,Trim71,Tsnax	L2-3_Increasing
query_1	FALSE	1	37	881	2	0.00227015	0.0540541	GO:0035188	GO:BP	hatching	0	21165	8813	GO:0007275;GO:0071684	IMP,IMP	Bcor,Ppp4r4	L2-3_Increasing
query_1	FALSE	1	57	881	3	0.00340522	0.0526316	GO:0035176	GO:BP	social behavior	0	21165	8805	GO:0007610;GO:0051703	ISO,IMP,IMP	Il1b,Pianp,Vps13a	L2-3_Increasing
query_1	FALSE	1	22	881	1	0.00113507	0.0454545	GO:0035162	GO:BP	embryonic hemopoiesis	0	21165	8794	GO:0030097;GO:0048568	IMP	Zfpm1	L2-3_Increasing
query_1	FALSE	1	153	881	9	0.0102157	0.0588235	GO:0035150	GO:BP	regulation of tube size	0	21165	8782	GO:0090066	ISO,IDA IBA,ISO,ISO,ISO,ISO,ISO,ISO,IMP	Adra2c,Adrb3,Dusp5,Map2k1,Mgll,Npy1r,Ptgs2,Ptk2,Rgs2	L2-3_Increasing
query_1	FALSE	1	157	881	8	0.00908059	0.0509554	GO:0035148	GO:BP	tube formation	0	21165	8780	GO:0035239;GO:0048646	IMP IGI,IGI,IGI,IMP,IMP,IMP IGI,IEP,IMP	Cecr2,Cobl,Cthrc1,Prickle1,Six4,Sox9,Tcap,Trim71	L2-3_Increasing
query_1	FALSE	1	43	881	2	0.00227015	0.0465116	GO:0035137	GO:BP	hindlimb morphogenesis	0	21165	8771	GO:0035108	IGI,IMP ISO	Rarb,Zbtb16	L2-3_Increasing
query_1	FALSE	1	40	881	2	0.00227015	0.05	GO:0035136	GO:BP	forelimb morphogenesis	0	21165	8770	GO:0035108	IMP,IMP	Runx2,Zbtb16	L2-3_Increasing
query_1	FALSE	1	33	881	2	0.00227015	0.0606061	GO:0035116	GO:BP	embryonic hindlimb morphogenesis	0	21165	8752	GO:0030326;GO:0035137	IGI,IMP ISO	Rarb,Zbtb16	L2-3_Increasing
query_1	FALSE	1	31	881	1	0.00113507	0.0322581	GO:0035115	GO:BP	embryonic forelimb morphogenesis	0	21165	8751	GO:0030326;GO:0035136	IMP	Runx2	L2-3_Increasing
query_1	FALSE	1	128	881	6	0.00681044	0.046875	GO:0035113	GO:BP	embryonic appendage morphogenesis	0	21165	8749	GO:0035107;GO:0048598	IMP,IEP,IMP,IGI,IMP,IMP ISO	Fgf9,Mbnl1,Prickle1,Rarb,Runx2,Zbtb16	L2-3_Increasing
query_1	FALSE	1	12	881	2	0.00227015	0.166667	GO:0035112	GO:BP	genitalia morphogenesis	0	21165	8748	GO:0003006;GO:0009887;GO:0048806	IMP,IMP	Ar,Rbp4	L2-3_Increasing
query_1	FALSE	1	157	881	11	0.0124858	0.0700637	GO:0035107	GO:BP	appendage morphogenesis	0	21165	8746	GO:0009653;GO:0048736	IMP,IMP,IEP,IMP,IMP,IGI,IMP,IMP,IEP,ISS,IMP ISO	Col6a1,Fgf9,Mbnl1,Pcsk5,Prickle1,Rarb,Runx2,Sik3,Sox9,Sulf1,Zbtb16	L2-3_Increasing
query_1	FALSE	1	134	881	3	0.00340522	0.0223881	GO:0034612	GO:BP	response to tumor necrosis factor	0	21165	8626	GO:0034097	IDA,IDA,IDA	Cebpa,Gpd1,Rora	L2-3_Increasing
query_1	FALSE	1	8	881	1	0.00113507	0.125	GO:0035878	GO:BP	nail development	0	21165	9232	GO:0048856;GO:0060173	IMP	Prickle1	L2-3_Increasing
query_1	FALSE	1	4	881	1	0.00113507	0.25	GO:0035880	GO:BP	embryonic nail plate morphogenesis	0	21165	9234	GO:0035878;GO:0042733;GO:0048598	IMP	Prickle1	L2-3_Increasing
query_1	FALSE	1	12	881	1	0.00113507	0.0833333	GO:0038180	GO:BP	nerve growth factor signaling pathway	0	21165	9667	GO:0038179;GO:1990090	IBA	Bdnf	L2-3_Increasing
query_1	FALSE	1	37	881	4	0.00454029	0.108108	GO:0038179	GO:BP	neurotrophin signaling pathway	0	21165	9666	GO:0007166;GO:0071363	IBA,IMP,IDA,ISO	Bdnf,Cyfip2,Spry2,Src	L2-3_Increasing
query_1	FALSE	1	4	881	1	0.00113507	0.25	GO:0038171	GO:BP	cannabinoid signaling pathway	0	21165	9660	GO:0007186	IMP	Mgll	L2-3_Increasing
query_1	FALSE	1	11	881	1	0.00113507	0.0909091	GO:0038166	GO:BP	angiotensin-activated signaling pathway	0	21165	9657	GO:0007186;GO:1904385	IGI	Src	L2-3_Increasing
query_1	FALSE	1	5	881	1	0.00113507	0.2	GO:0038163	GO:BP	thrombopoietin-mediated signaling pathway	0	21165	9655	GO:0070098	IDA IBA	Thpo	L2-3_Increasing
query_1	FALSE	1	3	881	1	0.00113507	0.333333	GO:0038162	GO:BP	erythropoietin-mediated signaling pathway	0	21165	9654	GO:0019221;GO:0036018	IDA	Epor	L2-3_Increasing
query_1	FALSE	1	1	881	1	0.00113507	1	GO:0038161	GO:BP	prolactin signaling pathway	0	21165	9653	GO:0009755;GO:0019221	IMP	Crebrf	L2-3_Increasing
query_1	FALSE	1	12	881	1	0.00113507	0.0833333	GO:0038133	GO:BP	ERBB2-ERBB3 signaling pathway	0	21165	9633	GO:0038128;GO:0038129	IDA	Map2k1	L2-3_Increasing
query_1	FALSE	1	12	881	1	0.00113507	0.0833333	GO:0038129	GO:BP	ERBB3 signaling pathway	0	21165	9631	GO:0038127	IDA	Map2k1	L2-3_Increasing
query_1	FALSE	1	21	881	1	0.00113507	0.047619	GO:0038128	GO:BP	ERBB2 signaling pathway	0	21165	9630	GO:0038127	IDA	Map2k1	L2-3_Increasing
query_1	FALSE	1	95	881	9	0.0102157	0.0947368	GO:0038127	GO:BP	ERBB signaling pathway	0	21165	9629	GO:0007169	IDA,IMP,IBA,ISO IBA,IMP,IDA,IMP,IBA,ISS	Map2k1,Prickle1,Ptk2,Ptk2b,Rbpj,Sox9,Spry2,Src,Zfyve28	L2-3_Increasing
query_1	FALSE	1	3	881	1	0.00113507	0.333333	GO:0038098	GO:BP	sequestering of BMP from receptor via BMP binding	0	21165	9611	GO:0030514;GO:0035581	IBA	Nbl1	L2-3_Increasing
query_1	FALSE	1	10	881	1	0.00113507	0.1	GO:0038083	GO:BP	peptidyl-tyrosine autophosphorylation	0	21165	9597	GO:0018108;GO:0046777	ISS	Ltk	L2-3_Increasing
query_1	FALSE	1	39	881	2	0.00227015	0.0512821	GO:0038066	GO:BP	p38MAPK cascade	0	21165	9596	GO:0000165	IGI,ISS ISO	Il1b,Per1	L2-3_Increasing
query_1	FALSE	1	2	881	1	0.00113507	0.5	GO:0038035	GO:BP	ligand-independent adenylate cyclase-activating G protein-coupled receptor signaling pathway	0	21165	9588	GO:0007189;GO:0038034	ISS	Gpr62	L2-3_Increasing
query_1	FALSE	1	66	881	4	0.00454029	0.0606061	GO:0038034	GO:BP	signal transduction in absence of ligand	0	21165	9587	GO:0007165	IGI ISO IBA,ISS,IMP,IDA	Bcl2,Gpr62,Il1b,Itgav	L2-3_Increasing
query_1	FALSE	1	4	881	1	0.00113507	0.25	GO:0038020	GO:BP	insulin receptor recycling	0	21165	9582	GO:0001881;GO:0046628	IDA	Sorl1	L2-3_Increasing
query_1	FALSE	1	5	881	1	0.00113507	0.2	GO:0038007	GO:BP	netrin-activated signaling pathway	0	21165	9572	GO:0007166	IDA IGI	Dscam	L2-3_Increasing
query_1	FALSE	1	9	881	1	0.00113507	0.111111	GO:0038003	GO:BP	G protein-coupled opioid receptor signaling pathway	0	21165	9570	GO:0007186	ISS ISO	Adcy8	L2-3_Increasing
query_1	FALSE	1	4	881	1	0.00113507	0.25	GO:0038001	GO:BP	paracrine signaling	0	21165	9568	GO:0007267	IMP	Pgr	L2-3_Increasing
query_1	FALSE	1	1	881	1	0.00113507	1	GO:0036525	GO:BP	protein deglycation	0	21165	9562	GO:0030091;GO:0036211	IMP	Fn3k	L2-3_Increasing
query_1	FALSE	1	82	881	8	0.00908059	0.097561	GO:0036503	GO:BP	ERAD pathway	0	21165	9548	GO:0010498;GO:0034976;GO:1901698	ISS IBA,ISS,IDA IBA,IBA,ISS IBA,ISO,ISS,IMP TAS	Derl3,Dnajb12,Fbxo2,Fbxo27,Hsp90b1,Sdf2l1,Stub1,Wfs1	L2-3_Increasing
query_1	FALSE	1	1	881	1	0.00113507	1	GO:0036500	GO:BP	ATF6-mediated unfolded protein response	0	21165	9547	GO:0006984;GO:0030968	ISO	Wfs1	L2-3_Increasing
query_1	FALSE	1	14	881	2	0.00227015	0.142857	GO:0036499	GO:BP	PERK-mediated unfolded protein response	0	21165	9546	GO:0006984;GO:0030968;GO:0140467	IMP,IGI IBA	Ddrgk1,Nck1	L2-3_Increasing
query_1	FALSE	1	10	881	1	0.00113507	0.1	GO:0036498	GO:BP	IRE1-mediated unfolded protein response	0	21165	9545	GO:0030968	IMP IBA	Ddrgk1	L2-3_Increasing
query_1	FALSE	1	5	881	1	0.00113507	0.2	GO:0036493	GO:BP	positive regulation of translation in response to endoplasmic reticulum stress	0	21165	9540	GO:0032056;GO:0036490	IGI IBA	Nck1	L2-3_Increasing
query_1	FALSE	1	6	881	1	0.00113507	0.166667	GO:0036492	GO:BP	eiF2alpha phosphorylation in response to endoplasmic reticulum stress	0	21165	9539	GO:0010998;GO:0036491	IGI	Nck1	L2-3_Increasing
query_1	FALSE	1	1	881	1	0.00113507	1	GO:0038188	GO:BP	cholecystokinin signaling pathway	0	21165	9671	GO:0007186	IPI	Cck	L2-3_Increasing
query_1	FALSE	1	6	881	1	0.00113507	0.166667	GO:0036491	GO:BP	regulation of translation initiation in response to endoplasmic reticulum stress	0	21165	9538	GO:0036490;GO:0043558	IGI	Nck1	L2-3_Increasing
query_1	FALSE	1	75	881	2	0.00227015	0.0266667	GO:0038202	GO:BP	TORC1 signaling	0	21165	9679	GO:0031929	ISS,ISS	Nlk,Sik3	L2-3_Increasing
query_1	FALSE	1	70	881	1	0.00113507	0.0142857	GO:0039531	GO:BP	regulation of cytoplasmic pattern recognition receptor signaling pathway	0	21165	9714	GO:0002753;GO:0062207;GO:1902531	IMP	Hcfc2	L2-3_Increasing
query_1	FALSE	1	196	881	9	0.0102157	0.0459184	GO:0042098	GO:BP	T cell proliferation	0	21165	9874	GO:0042110;GO:0046651	ISS,IMP,IMP,IDA,ISO IBA,IDA IMP,IMP IGI,IDA,IDA	Cd6,Cxcl12,Fkbp1a,Il12a,Il1b,Slfn2,Stat5b,Tfrc,Tnfrsf9	L2-3_Increasing
query_1	FALSE	1	69	881	2	0.00227015	0.0289855	GO:0042093	GO:BP	T-helper cell differentiation	0	21165	9873	GO:0002294	IMP,IMP	Rora,Stat3	L2-3_Increasing
query_1	FALSE	1	45	881	3	0.00340522	0.0666667	GO:0042088	GO:BP	T-helper 1 type immune response	0	21165	9871	GO:0002460	IMP,ISS,IMP	Arid5a,Il1b,Pla2g4a	L2-3_Increasing
query_1	FALSE	1	6	881	3	0.00340522	0.5	GO:0042078	GO:BP	germ-line stem cell division	0	21165	9869	GO:0007281;GO:0017145	ISO,IMP,IMP	Etv5,Ing2,Zbtb16	L2-3_Increasing
query_1	FALSE	1	20	881	1	0.00113507	0.05	GO:0042069	GO:BP	regulation of catecholamine metabolic process	0	21165	9863	GO:0006584;GO:0033238;GO:0080090	IDA	Nr4a2	L2-3_Increasing
query_1	FALSE	1	357	881	23	0.0261067	0.0644258	GO:0042063	GO:BP	gliogenesis	0	21165	9858	GO:0022008	IMP,ISS,ISS,IMP,IMP,ISO,IMP,IBA,IDA ISO,IDA IGI,IDA IMP IGI IBA,IMP,IMP,IMP IGI,IGI,IDA,IDA,ISO,IMP IGI IBA,IMP,IMP,IMP,IMP	Akt2,Clu,Cntnap1,Col6a1,Egr2,Etv5,Fgf5,Hapln4,Il1b,Il34,Lgi4,Lingo1,Mal,Map2k1,Nab2,Nfe2l1,Plag1,Ptk2,Sox9,Stat3,Sun1,Tppp,Vps13a	L2-3_Increasing
query_1	FALSE	1	263	881	11	0.0124858	0.0418251	GO:0042060	GO:BP	wound healing	0	21165	9856	GO:0009611	IMP,IMP,IMP,NAS,IMP,IMP,IMP,IMP,ISO,IMP IBA,IMP	Ccn4,Elk3,Fgfr1op2,Itgav,Itgb6,Lrg1,Myh2,Smad3,Tpm1,Tyro3,Yap1	L2-3_Increasing
query_1	FALSE	1	18	881	1	0.00113507	0.0555556	GO:0042059	GO:BP	negative regulation of epidermal growth factor receptor signaling pathway	0	21165	9855	GO:0007173;GO:0042058;GO:1901185	ISS	Zfyve28	L2-3_Increasing
query_1	FALSE	1	42	881	2	0.00227015	0.047619	GO:0042058	GO:BP	regulation of epidermal growth factor receptor signaling pathway	0	21165	9854	GO:0007173;GO:1901184	IMP,ISS	Spry2,Zfyve28	L2-3_Increasing
query_1	FALSE	1	18	881	1	0.00113507	0.0555556	GO:0042053	GO:BP	regulation of dopamine metabolic process	0	21165	9853	GO:0042069;GO:0042417	IDA	Nr4a2	L2-3_Increasing
query_1	FALSE	1	12	881	1	0.00113507	0.0833333	GO:0042045	GO:BP	epithelial fluid transport	0	21165	9846	GO:0042044;GO:0070633	IDA	Itpr1	L2-3_Increasing
query_1	FALSE	1	34	881	1	0.00113507	0.0294118	GO:0042044	GO:BP	fluid transport	0	21165	9845	GO:0006810	IDA	Itpr1	L2-3_Increasing
query_1	FALSE	1	23	881	2	0.00227015	0.0869565	GO:0042026	GO:BP	protein refolding	0	21165	9841	GO:0006457	IDA,IBA	B2m,Dnaja4	L2-3_Increasing
query_1	FALSE	1	8	881	1	0.00113507	0.125	GO:0040038	GO:BP	polar body extrusion after meiotic divisions	0	21165	9832	GO:0007143;GO:0033206	IMP	Mei1	L2-3_Increasing
query_1	FALSE	1	16	881	2	0.00227015	0.125	GO:0040037	GO:BP	negative regulation of fibroblast growth factor receptor signaling pathway	0	21165	9831	GO:0008543;GO:0009968;GO:0040036;GO:0090288	IDA IGI IBA,IDA IGI IBA	Spry2,Sulf1	L2-3_Increasing
query_1	FALSE	1	25	881	3	0.00340522	0.12	GO:0040036	GO:BP	regulation of fibroblast growth factor receptor signaling pathway	0	21165	9830	GO:0008543;GO:0009966;GO:0090287	IMP,IDA IGI IBA,IDA IGI IBA	Runx2,Spry2,Sulf1	L2-3_Increasing
query_1	FALSE	1	18	881	2	0.00227015	0.111111	GO:0040034	GO:BP	regulation of development, heterochronic	0	21165	9829	GO:0050793	IMP,IMP	Fgf9,Rbpj	L2-3_Increasing
query_1	FALSE	1	7	881	1	0.00113507	0.142857	GO:0040031	GO:BP	snRNA modification	0	21165	9826	GO:0009451;GO:0016180	IMP	Larp7	L2-3_Increasing
query_1	FALSE	1	261	881	9	0.0102157	0.0344828	GO:0040029	GO:BP	epigenetic regulation of gene expression	0	21165	9825	GO:0006338;GO:0010468	IGI,IBA,TAS,IMP,IMP,ISS,IMP,IMP IBA,IBA	Egr1,Fam47e,Ing2,Kat7,Ncor2,Spty2d1,Tdg,Zdbf2,Znfx1	L2-3_Increasing
query_1	FALSE	1	36	881	3	0.00340522	0.0833333	GO:0040020	GO:BP	regulation of meiotic nuclear division	0	21165	9817	GO:0010564;GO:0051445;GO:0051783;GO:0140013	IMP,IDA,IMP	Gpr3,Plcb1,Zwint	L2-3_Increasing
query_1	FALSE	1	20	881	1	0.00113507	0.05	GO:0040019	GO:BP	positive regulation of embryonic development	0	21165	9816	GO:0009790;GO:0045995;GO:0051094;GO:0051240	IMP	Plcb1	L2-3_Increasing
query_1	FALSE	1	37	881	3	0.00340522	0.0810811	GO:0040018	GO:BP	positive regulation of multicellular organism growth	0	21165	9815	GO:0035264;GO:0040014;GO:0048639;GO:0051240	IMP,IMP,IMP IGI	Bcl2,Dio3,Stat5b	L2-3_Increasing
query_1	FALSE	1	434	881	30	0.0340522	0.0691244	GO:0040017	GO:BP	positive regulation of locomotion	0	21165	9814	GO:0040011;GO:0040012;GO:0048518	ISO,IMP,IMP,IDA,IMP,ISS ISO,ISO,IDA IGI ISO IBA,IDA ISO IBA,ISO,ISO,ISO,IMP,IMP,ISO,IMP,ISO,ISO,ISS,ISO,ISS ISO IBA,IMP ISO IBA,ISS,ISO,IMP ISS,ISO,ISO,ISO,ISO,IDA	Akt2,Atp8a1,Bcl2,Bves,Camk1d,Ccn4,Cpeb1,Cxcl12,Dscam,Egr1,Fgf9,Il1b,Iqsec1,Itgav,Map2k1,Mapk8ip3,Pcsk5,Pgr,Ppm1f,Ptgs2,Ptk2,Ptk2b,Scg2,Smad3,Sox9,Src,Stat5b,Tnfaip6,Wasl,Zfp703	L2-3_Increasing
query_1	FALSE	1	14	881	1	0.00113507	0.0714286	GO:0040015	GO:BP	negative regulation of multicellular organism growth	0	21165	9812	GO:0035264;GO:0040014;GO:0048640;GO:0051241	IGI	Adrb3	L2-3_Increasing
query_1	FALSE	1	78	881	7	0.00794552	0.0897436	GO:0040014	GO:BP	regulation of multicellular organism growth	0	21165	9811	GO:0035264;GO:0048638;GO:0051239	IGI,IMP,IMP,IDA IMP,IMP,IMP,IMP IGI	Adrb3,Bcl2,Dio3,Fosl2,Npy1r,Stat3,Stat5b	L2-3_Increasing
query_1	FALSE	1	214	881	17	0.0192963	0.0794393	GO:0040013	GO:BP	negative regulation of locomotion	0	21165	9810	GO:0040011;GO:0040012;GO:0048519	ISS,IMP,NAS,ISO,ISO,IDA,IMP,NAS,IDA,IDA,ISS,ISO,IDA,IGI,ISS,ISS,ISO	Adgrb1,Bcl2,Brms1,Cd200r1,Cygb,Egfl7,Gadd45a,Ing2,Nbl1,Plcb1,Podn,Ptk2,Spred1,Stat3,Sulf1,Tnfaip6,Tpm1	L2-3_Increasing
query_1	FALSE	1	30	881	1	0.00113507	0.0333333	GO:0040001	GO:BP	establishment of mitotic spindle localization	0	21165	9799	GO:0051293;GO:1902850	IGI	Spry2	L2-3_Increasing
query_1	FALSE	1	13	881	1	0.00113507	0.0769231	GO:0038203	GO:BP	TORC2 signaling	0	21165	9680	GO:0031929	ISS	Sik3	L2-3_Increasing
query_1	FALSE	1	6	881	1	0.00113507	0.166667	GO:0035879	GO:BP	plasma membrane lactate transport	0	21165	9233	GO:0035873	ISS ISO	Emb	L2-3_Increasing
query_1	FALSE	1	9	881	1	0.00113507	0.111111	GO:0036490	GO:BP	regulation of translation in response to endoplasmic reticulum stress	0	21165	9537	GO:0034976;GO:0043555	IGI IBA	Nck1	L2-3_Increasing
query_1	FALSE	1	7	881	1	0.00113507	0.142857	GO:0036466	GO:BP	synaptic vesicle recycling via endosome	0	21165	9527	GO:0036465;GO:0046907;GO:0099532	EXP IDA IMP	Btbd8	L2-3_Increasing
query_1	FALSE	1	34	881	3	0.00340522	0.0882353	GO:0036075	GO:BP	replacement ossification	0	21165	9344	GO:0001503	IGI,IMP,IMP	Nab2,Runx2,Sik3	L2-3_Increasing
query_1	FALSE	1	13	881	1	0.00113507	0.0769231	GO:0036065	GO:BP	fucosylation	0	21165	9334	GO:0070085	IMP IBA	Fuom	L2-3_Increasing
query_1	FALSE	1	28	881	1	0.00113507	0.0357143	GO:0036037	GO:BP	CD8-positive, alpha-beta T cell activation	0	21165	9321	GO:0046631	IMP	Bcl2	L2-3_Increasing
query_1	FALSE	1	18	881	1	0.00113507	0.0555556	GO:0036035	GO:BP	osteoclast development	0	21165	9319	GO:0030316;GO:0061515;GO:0098751	IGI	Src	L2-3_Increasing
query_1	FALSE	1	8	881	2	0.00227015	0.25	GO:0036022	GO:BP	limb joint morphogenesis	0	21165	9315	GO:0009653;GO:0035108	IMP,ISS	Col6a1,Sulf1	L2-3_Increasing
query_1	FALSE	1	3	881	1	0.00113507	0.333333	GO:0036018	GO:BP	cellular response to erythropoietin	0	21165	9314	GO:0036017;GO:0071345	IDA	Epor	L2-3_Increasing
query_1	FALSE	1	4	881	1	0.00113507	0.25	GO:0036017	GO:BP	response to erythropoietin	0	21165	9313	GO:0034097	IDA	Epor	L2-3_Increasing
query_1	FALSE	1	20	881	3	0.00340522	0.15	GO:0036010	GO:BP	protein localization to endosome	0	21165	9309	GO:0033365	ISO,ISS,IMP	Grin2a,Sorl1,Zdhhc1	L2-3_Increasing
query_1	FALSE	1	4	881	1	0.00113507	0.25	GO:0035995	GO:BP	detection of muscle stretch	0	21165	9303	GO:0035994;GO:0050982	IBA	Tcap	L2-3_Increasing
query_1	FALSE	1	16	881	1	0.00113507	0.0625	GO:0035994	GO:BP	response to muscle stretch	0	21165	9302	GO:0009612	IBA	Tcap	L2-3_Increasing
query_1	FALSE	1	23	881	2	0.00227015	0.0869565	GO:0035988	GO:BP	chondrocyte proliferation	0	21165	9297	GO:0008283	ISS,IMP	Bmpr1b,Fosl2	L2-3_Increasing
query_1	FALSE	1	23	881	2	0.00227015	0.0869565	GO:0035987	GO:BP	endodermal cell differentiation	0	21165	9296	GO:0001706;GO:0030154	IDA,IMP	Map2k1,Rtf1	L2-3_Increasing
query_1	FALSE	1	10	881	1	0.00113507	0.1	GO:0035973	GO:BP	aggrephagy	0	21165	9291	GO:0016236	IBA	Atg4c	L2-3_Increasing
query_1	FALSE	1	3	881	2	0.00227015	0.666667	GO:0035970	GO:BP	peptidyl-threonine dephosphorylation	0	21165	9289	GO:0006470	ISS,ISS	Dusp18,Ppm1f	L2-3_Increasing
query_1	FALSE	1	81	881	10	0.0113507	0.123457	GO:0035967	GO:BP	cellular response to topologically incorrect protein	0	21165	9288	GO:0033554;GO:0035966	IBA,IDA,ISS,IMP IBA,IBA,ISS IBA,IGI IBA,ISO,IDA IMP IBA,IMP ISO IBA TAS	Atf6,Ccnd1,Crebrf,Ddrgk1,Derl3,Dnajb12,Nck1,Sdf2l1,Stub1,Wfs1	L2-3_Increasing
query_1	FALSE	1	4	881	1	0.00113507	0.25	GO:0035962	GO:BP	response to interleukin-13	0	21165	9283	GO:0034097	IDA	Fosl2	L2-3_Increasing
query_1	FALSE	1	8	881	1	0.00113507	0.125	GO:0035934	GO:BP	corticosterone secretion	0	21165	9272	GO:0015850;GO:0035933	ISO	Crh	L2-3_Increasing
query_1	FALSE	1	11	881	1	0.00113507	0.0909091	GO:0035933	GO:BP	glucocorticoid secretion	0	21165	9271	GO:0035930	ISO IBA	Crh	L2-3_Increasing
query_1	FALSE	1	16	881	1	0.00113507	0.0625	GO:0035930	GO:BP	corticosteroid hormone secretion	0	21165	9268	GO:0035929	ISO IBA	Crh	L2-3_Increasing
query_1	FALSE	1	23	881	1	0.00113507	0.0434783	GO:0035929	GO:BP	steroid hormone secretion	0	21165	9267	GO:0060986;GO:0140353	ISO IBA	Crh	L2-3_Increasing
query_1	FALSE	1	97	881	8	0.00908059	0.0824742	GO:0035914	GO:BP	skeletal muscle cell differentiation	0	21165	9260	GO:0007519;GO:0030154	IMP,IGI,IMP,IMP,IMP,IMP,IMP,IMP	Asb2,Col6a1,Egr1,Egr2,Hmg20b,Nr4a1,Six4,Uqcc2	L2-3_Increasing
query_1	FALSE	1	7	881	1	0.00113507	0.142857	GO:0035912	GO:BP	dorsal aorta morphogenesis	0	21165	9258	GO:0035907;GO:0035909	IMP	Rbpj	L2-3_Increasing
query_1	FALSE	1	33	881	1	0.00113507	0.030303	GO:0035909	GO:BP	aorta morphogenesis	0	21165	9255	GO:0035904;GO:0048844	IMP	Rbpj	L2-3_Increasing
query_1	FALSE	1	9	881	1	0.00113507	0.111111	GO:0035907	GO:BP	dorsal aorta development	0	21165	9253	GO:0035904	IMP	Rbpj	L2-3_Increasing
query_1	FALSE	1	63	881	5	0.00567537	0.0793651	GO:0035904	GO:BP	aorta development	0	21165	9250	GO:0060840	IMP,IMP,IMP,IMP,IMP	Egr2,Gaa,Ltbp1,Prickle1,Rbpj	L2-3_Increasing
query_1	FALSE	1	7	881	1	0.00113507	0.142857	GO:0035902	GO:BP	response to immobilization stress	0	21165	9248	GO:0006950	ISO	Ptpn5	L2-3_Increasing
query_1	FALSE	1	28	881	1	0.00113507	0.0357143	GO:0035886	GO:BP	vascular associated smooth muscle cell differentiation	0	21165	9239	GO:0001944;GO:0051145	ISO	Fgf9	L2-3_Increasing
query_1	FALSE	1	1	881	1	0.00113507	1	GO:0036076	GO:BP	ligamentous ossification	0	21165	9345	GO:0001503	IGI	Runx2	L2-3_Increasing
query_1	FALSE	1	3	881	1	0.00113507	0.333333	GO:0036483	GO:BP	neuron intrinsic apoptotic signaling pathway in response to endoplasmic reticulum stress	0	21165	9532	GO:0051402;GO:0070059	IMP	Hyou1	L2-3_Increasing
query_1	FALSE	1	10	881	1	0.00113507	0.1	GO:0036092	GO:BP	phosphatidylinositol-3-phosphate biosynthetic process	0	21165	9353	GO:0046854	ISO	Atg14	L2-3_Increasing
query_1	FALSE	1	17	881	1	0.00113507	0.0588235	GO:0036119	GO:BP	response to platelet-derived growth factor	0	21165	9373	GO:0070848	IDA	Src	L2-3_Increasing
query_1	FALSE	1	88	881	7	0.00794552	0.0795455	GO:0036465	GO:BP	synaptic vesicle recycling	0	21165	9526	GO:0006810;GO:0051649;GO:0099504	EXP IDA IMP IEP,EXP IDA IMP,IDA IMP ISO IBA,IDA IMP,IDA IMP ISO TAS,IDA IMP,IBA	Atp8a1,Btbd8,Dnm1,Kcnc3,Lrrk2,Pacsin1,Synj2	L2-3_Increasing
query_1	FALSE	1	5	881	1	0.00113507	0.2	GO:0036446	GO:BP	myofibroblast differentiation	0	21165	9519	GO:0030154	IDA IMP	Fosl2	L2-3_Increasing
query_1	FALSE	1	16	881	1	0.00113507	0.0625	GO:0036444	GO:BP	calcium import into the mitochondrion	0	21165	9517	GO:0006851;GO:0170036	ISS	Itpr1	L2-3_Increasing
query_1	FALSE	1	6	881	1	0.00113507	0.166667	GO:0036438	GO:BP	maintenance of lens transparency	0	21165	9516	GO:0001894	ISS ISO	Aldh1a1	L2-3_Increasing
query_1	FALSE	1	3	881	2	0.00227015	0.666667	GO:0036416	GO:BP	tRNA stabilization	0	21165	9514	GO:0036415;GO:0043489;GO:1902371	IMP,IDA	Nsun2,Slfn2	L2-3_Increasing
query_1	FALSE	1	4	881	2	0.00227015	0.5	GO:0036415	GO:BP	regulation of tRNA stability	0	21165	9513	GO:0043487;GO:1902370	IMP,IDA	Nsun2,Slfn2	L2-3_Increasing
query_1	FALSE	1	15	881	2	0.00227015	0.133333	GO:0036376	GO:BP	sodium ion export across plasma membrane	0	21165	9503	GO:0035725;GO:0140115	ISO IBA,IMP ISS	Atp1a1,Fxyd1	L2-3_Increasing
query_1	FALSE	1	1	881	1	0.00113507	1	GO:0036368	GO:BP	cone photoresponse recovery	0	21165	9500	GO:0009416	IMP	Slc24a4	L2-3_Increasing
query_1	FALSE	1	22	881	1	0.00113507	0.0454545	GO:0036342	GO:BP	post-anal tail morphogenesis	0	21165	9489	GO:0009653	IMP	Prickle1	L2-3_Increasing
query_1	FALSE	1	20	881	1	0.00113507	0.05	GO:0036336	GO:BP	dendritic cell migration	0	21165	9484	GO:0071674	IDA	Asb2	L2-3_Increasing
query_1	FALSE	1	2	881	1	0.00113507	0.5	GO:0036316	GO:BP	SREBP-SCAP complex retention in endoplasmic reticulum	0	21165	9474	GO:0035437;GO:0036315;GO:2000639	ISS IBA	Insig2	L2-3_Increasing
query_1	FALSE	1	14	881	3	0.00340522	0.214286	GO:0036315	GO:BP	cellular response to sterol	0	21165	9473	GO:0036314;GO:0071396;GO:1901701	ISS IBA,IMP,ISS	Insig2,Nfe2l1,Rora	L2-3_Increasing
query_1	FALSE	1	19	881	3	0.00340522	0.157895	GO:0036314	GO:BP	response to sterol	0	21165	9472	GO:0033993;GO:1901700	ISS IBA,IMP,ISS	Insig2,Nfe2l1,Rora	L2-3_Increasing
query_1	FALSE	1	9	881	1	0.00113507	0.111111	GO:0036305	GO:BP	ameloblast differentiation	0	21165	9469	GO:0002065	IMP IGI	Fst	L2-3_Increasing
[truncated: 46,144 more rows]

## Sheet: Disease gene fisher test
Supplementary Table 6. Enrichment results of disease genes (fisher exact test)
[truncated: 61 more rows]
