# Supplementary material for: Concordant transcriptional and morphological remodeling revealed by in vivo Perturb-CLEAR
Source: bioRxiv. 2026 Apr 8:2026.04.06.716787. Preprint. [Version 1] doi: 10.64898/2026.04.06.716787 (PMC13081986; doi:10.64898/2026.04.06.716787)
Supplement: Supplement 1 — Supplementary Table 1. Morphological metrics list Supplementary Table 2. Developmental morphology sample summary, raw metrics, and test results Supplementary Table 3. Spine analysis raw metrics and test results Supplementary Table 4. Developmental transcriptome dataset DE genes Supplementary Table 5. Gene list for each signature Supplementary Table 6. Enrichment results (GSEA-GO, fisher exact test) Supplementary Table 7. Plasmid, gRNA, oligonucleotides, and viral vectors Supplementary Table 8. NDD screen and Adnp validation sample summary Supplementary Table 9. NDD screen raw metrics and test results Supplementary Table 10. Adnp validation raw metrics and test results Supplementary Table 11. Perturb-seq sample summary and metrics Supplementary Table 12. Perturb-seq DE genes Supplementary Table 13. Foxp1 transgenic model DE genes and analysis Supplementary Table 14. Joint analysis metrics [file media-1.zip › Supplementary Table 8 NDD screen and Adnp validation sample summary.xlsx]

## Sheet: NDD screen metadata
Supplementary Table 8. NDD screen metadata
Neuron	Section	Number	Brain	Batch	Perturbation	Epitope	Channel	Age	Clearing_method	Processing_date	Tracing	Type	Cluster	CellType
BW106_slide1_section1-1_Filaments_1_Foxp1.swc	BW106_slide1_section1-1	1	BW106-3	BW106	Foxp1	RFP+Myc	AF546	P14	AdipoClear	2024-03-28	Imaris	Pert	M2	L2/3 IT
BW106_slide1_section1-1_Filaments_2_Grin2b.swc	BW106_slide1_section1-1	2	BW106-3	BW106	Grin2b	RFP	AF546	P14	AdipoClear	2024-03-28	Imaris	Pert	M2	L2/3 IT
BW106_slide1_section1-1_Filaments_3_Grin2b.swc	BW106_slide1_section1-1	3	BW106-3	BW106	Grin2b	RFP	AF546	P14	AdipoClear	2024-03-28	Imaris	Pert	M2	L2/3 IT
BW106_slide1_section1-1_Filaments_4_ctrl.swc	BW106_slide1_section1-1	4	BW106-3	BW106	ctrl	HA	AF647	P14	AdipoClear	2024-03-28	Imaris	Pert	M2	L4/5 IT
BW106_slide1_section1-1_Filaments_5_ctrl.swc	BW106_slide1_section1-1	5	BW106-3	BW106	ctrl	HA	AF647	P14	AdipoClear	2024-03-28	Imaris	Pert	M2	L2/3 IT
BW106_slide1_section1-1_Filaments_6_ctrl.swc	BW106_slide1_section1-1	6	BW106-3	BW106	ctrl	HA	AF647	P14	AdipoClear	2024-03-28	Imaris	Pert	M2	L2/3 IT
BW106_slide1_section1-1_Filaments_7_ctrl.swc	BW106_slide1_section1-1	7	BW106-3	BW106	ctrl	HA	AF647	P14	AdipoClear	2024-03-28	Imaris	Pert	M2	L2/3 IT
BW106_slide1_section1-1_Filaments_8_ctrl.swc	BW106_slide1_section1-1	8	BW106-3	BW106	ctrl	HA	AF647	P14	AdipoClear	2024-03-28	Imaris	Pert	M2	L2/3 IT
BW106_slide1_section1-1_Filaments_10_ctrl.swc	BW106_slide1_section1-1	10	BW106-3	BW106	ctrl	HA	AF647	P14	AdipoClear	2024-03-28	Imaris	Pert	M1	L2/3 IT
BW106_slide1_section1-2_Filaments_1_Pogz.swc	BW106_slide1_section1-2	1	BW106-3	BW106	Pogz	Myc+HA	AF488	P14	AdipoClear	2024-03-28	Imaris	Pert	M2	L2/3 IT
BW106_slide1_section1-2_Filaments_2_Syngap1.swc	BW106_slide1_section1-2	2	BW106-3	BW106	Syngap1	Myc	AF488	P14	AdipoClear	2024-03-28	Imaris	Pert	M2	L2/3 IT
BW106_slide1_section1-2_Filaments_4_Pogz.swc	BW106_slide1_section1-2	4	BW106-3	BW106	Pogz	Myc+HA	AF488	P14	AdipoClear	2024-03-28	Imaris	Pert	M2	L2/3 IT
BW106_slide1_section1-2_Filaments_6_Pogz.swc	BW106_slide1_section1-2	6	BW106-3	BW106	Pogz	Myc+HA	AF488	P14	AdipoClear	2024-03-28	Imaris	Pert	M2	L2/3 IT
BW106_slide1_section1-3_Filaments_1_Syngap1.swc	BW106_slide1_section1-3	1	BW106-3	BW106	Syngap1	Myc	AF488	P14	AdipoClear	2024-03-28	Imaris	Pert	M2	L2/3 IT
BW106_slide1_section1-3_Filaments_2_ctrl.swc	BW106_slide1_section1-3	2	BW106-3	BW106	ctrl	HA	AF647	P14	AdipoClear	2024-03-28	Imaris	Pert	M2	L2/3 IT
BW106_slide1_section1-3_Filaments_3_ctrl.swc	BW106_slide1_section1-3	3	BW106-3	BW106	ctrl	HA	AF647	P14	AdipoClear	2024-03-28	Imaris	Pert	M2	L2/3 IT
BW106_slide1_section2-1_Filaments_1_Syngap1.swc	BW106_slide1_section2-1	1	BW106-1	BW106	Syngap1	Myc	AF488	P14	AdipoClear	2024-03-28	Imaris	Pert	M4	L2/3 IT
BW106_slide1_section2-1_Filaments_2_Grin2b.swc	BW106_slide1_section2-1	2	BW106-1	BW106	Grin2b	RFP	AF546	P14	AdipoClear	2024-03-28	Imaris	Pert	M2	L2/3 IT
BW106_slide1_section2-1_Filaments_4_ctrl.swc	BW106_slide1_section2-1	4	BW106-1	BW106	ctrl	HA	AF647	P14	AdipoClear	2024-03-28	Imaris	Pert	M4	L4/5 IT
BW106_slide1_section2-1_Filaments_5_ctrl.swc	BW106_slide1_section2-1	5	BW106-1	BW106	ctrl	HA	AF647	P14	AdipoClear	2024-03-28	Imaris	Pert	M5	L4/5 IT
BW106_slide1_section2-2_Filaments_1_ctrl.swc	BW106_slide1_section2-2	1	BW106-1	BW106	ctrl	HA	AF647	P14	AdipoClear	2024-03-28	Imaris	Pert	M4	L4/5 IT
BW106_slide1_section2-2_Filaments_4_Foxp1.swc	BW106_slide1_section2-2	4	BW106-1	BW106	Foxp1	RFP+Myc	AF546	P14	AdipoClear	2024-03-28	Imaris	Pert	M2	L2/3 IT
BW106_slide1_section2-2_Filaments_5_Kmt5b.swc	BW106_slide1_section2-2	5	BW106-1	BW106	Kmt5b	RFP+HA	AF546	P14	AdipoClear	2024-03-28	Imaris	Pert	M2	L2/3 IT
BW106_slide1_section2-2_Filaments_7_Pogz.swc	BW106_slide1_section2-2	7	BW106-1	BW106	Pogz	HA+Myc	AF647	P14	AdipoClear	2024-03-28	Imaris	Pert	M2	L4/5 IT
BW106_slide1_section2-2_Filaments_9_ctrl.swc	BW106_slide1_section2-2	9	BW106-1	BW106	ctrl	HA	AF647	P14	AdipoClear	2024-03-28	Imaris	Pert	M4	L2/3 IT
BW106_slide1_section3-1_Filaments_1_Syngap1.swc	BW106_slide1_section3-1	1	BW106-3	BW106	Syngap1	Myc	AF488	P14	AdipoClear	2024-03-28	Imaris	Pert	M2	L2/3 IT
BW106_slide1_section3-1_Filaments_2_ctrl.swc	BW106_slide1_section3-1	2	BW106-3	BW106	ctrl	HA	AF647	P14	AdipoClear	2024-03-28	Imaris	Pert	M2	L2/3 IT
BW106_slide1_section3-1_Filaments_3_Grin2b.swc	BW106_slide1_section3-1	3	BW106-3	BW106	Grin2b	RFP	AF546	P14	AdipoClear	2024-03-28	Imaris	Pert	M4	L4/5 IT
BW106_slide1_section3-1_Filaments_4_ctrl.swc	BW106_slide1_section3-1	4	BW106-3	BW106	ctrl	HA	AF647	P14	AdipoClear	2024-03-28	Imaris	Pert	M3	L2/3 IT
BW106_slide1_section3-1_Filaments_5_ctrl.swc	BW106_slide1_section3-1	5	BW106-3	BW106	ctrl	HA	AF647	P14	AdipoClear	2024-03-28	Imaris	Pert	M2	L2/3 IT
BW106_slide1_section3-1_Filaments_6_ctrl.swc	BW106_slide1_section3-1	6	BW106-3	BW106	ctrl	HA	AF647	P14	AdipoClear	2024-03-28	Imaris	Pert	M2	L2/3 IT
BW106_slide1_section3-1_Filaments_7_ctrl.swc	BW106_slide1_section3-1	7	BW106-3	BW106	ctrl	HA	AF647	P14	AdipoClear	2024-03-28	Imaris	Pert	M3	L2/3 IT
BW106_slide1_section3-2_Filaments_1_Syngap1.swc	BW106_slide1_section3-2	1	BW106-3	BW106	Syngap1	Myc	AF488	P14	AdipoClear	2024-03-28	Imaris	Pert	M4	L2/3 IT
BW106_slide1_section3-2_Filaments_2_Grin2b.swc	BW106_slide1_section3-2	2	BW106-3	BW106	Grin2b	RFP	AF546	P14	AdipoClear	2024-03-28	Imaris	Pert	M4	L2/3 IT
BW106_slide1_section3-2_Filaments_3_ctrl.swc	BW106_slide1_section3-2	3	BW106-3	BW106	ctrl	HA	AF647	P14	AdipoClear	2024-03-28	Imaris	Pert	M4	L2/3 IT
BW106_slide1_section3-2_Filaments_4_ctrl.swc	BW106_slide1_section3-2	4	BW106-3	BW106	ctrl	HA	AF647	P14	AdipoClear	2024-03-28	Imaris	Pert	M2	L2/3 IT
BW106_slide1_section3-2_Filaments_5_ctrl.swc	BW106_slide1_section3-2	5	BW106-3	BW106	ctrl	HA	AF647	P14	AdipoClear	2024-03-28	Imaris	Pert	M1	L2/3 IT
BW106_slide1_section4-1_Filaments_1_Pogz.swc	BW106_slide1_section4-1	1	BW106-3	BW106	Pogz	HA+Myc	AF647	P14	AdipoClear	2024-03-28	Imaris	Pert	M5	L4/5 IT
BW106_slide1_section4-1_Filaments_2_Foxp1.swc	BW106_slide1_section4-1	2	BW106-3	BW106	Foxp1	RFP+Myc	AF546	P14	AdipoClear	2024-03-28	Imaris	Pert	M5	L4/5 IT
BW106_slide1_section4-1_Filaments_3_Grin2b.swc	BW106_slide1_section4-1	3	BW106-3	BW106	Grin2b	RFP	AF546	P14	AdipoClear	2024-03-28	Imaris	Pert	M4	L4/5 IT
BW106_slide1_section4-1_Filaments_4_ctrl.swc	BW106_slide1_section4-1	4	BW106-3	BW106	ctrl	HA	AF647	P14	AdipoClear	2024-03-28	Imaris	Pert	M5	L4/5 IT
BW106_slide1_section4-2_Filaments_2_Grin2b.swc	BW106_slide1_section4-2	2	BW106-3	BW106	Grin2b	RFP	AF546	P14	AdipoClear	2024-03-28	Imaris	Pert	M3	L2/3 IT
BW106_slide1_section4-2_Filaments_5_Kmt5b.swc	BW106_slide1_section4-2	5	BW106-3	BW106	Kmt5b	RFP+HA	AF546	P14	AdipoClear	2024-03-28	Imaris	Pert	M3	L2/3 IT
BW106_slide1_section4-2_Filaments_6_ctrl.swc	BW106_slide1_section4-2	6	BW106-3	BW106	ctrl	HA	AF647	P14	AdipoClear	2024-03-28	Imaris	Pert	M4	L2/3 IT
BW106_slide1_section4-2_Filaments_7_ctrl.swc	BW106_slide1_section4-2	7	BW106-3	BW106	ctrl	HA	AF647	P14	AdipoClear	2024-03-28	Imaris	Pert	M4	L2/3 IT
BW106_slide1_section4-2_Filaments_8_ctrl.swc	BW106_slide1_section4-2	8	BW106-3	BW106	ctrl	HA	AF647	P14	AdipoClear	2024-03-28	Imaris	Pert	M3	L2/3 IT
BW106_slide2_section1-1_Filaments_1_ctrl.swc	BW106_slide2_section1-1	1	BW106-5	BW106	ctrl	HA	AF647	P14	AdipoClear	2024-03-28	Imaris	Pert	M2	L2/3 IT
BW106_slide2_section1-2_Filaments_1_Syngap1.swc	BW106_slide2_section1-2	1	BW106-5	BW106	Syngap1	Myc	AF488	P14	AdipoClear	2024-03-28	Imaris	Pert	M4	L4/5 IT
BW106_slide2_section1-2_Filaments_2_Grin2b.swc	BW106_slide2_section1-2	2	BW106-5	BW106	Grin2b	RFP	AF546	P14	AdipoClear	2024-03-28	Imaris	Pert	M2	L2/3 IT
BW106_slide2_section1-2_Filaments_3_Grin2b.swc	BW106_slide2_section1-2	3	BW106-5	BW106	Grin2b	RFP	AF546	P14	AdipoClear	2024-03-28	Imaris	Pert	M3	L4/5 IT
BW106_slide2_section1-2_Filaments_4_ctrl.swc	BW106_slide2_section1-2	4	BW106-5	BW106	ctrl	HA	AF647	P14	AdipoClear	2024-03-28	Imaris	Pert	M3	L2/3 IT
BW106_slide2_section1-2_Filaments_5_ctrl.swc	BW106_slide2_section1-2	5	BW106-5	BW106	ctrl	HA	AF647	P14	AdipoClear	2024-03-28	Imaris	Pert	M3	L2/3 IT
BW106_slide2_section2-1_Filaments_1_ctrl.swc	BW106_slide2_section2-1	1	BW106-7	BW106	ctrl	HA	AF647	P14	AdipoClear	2024-03-28	Imaris	Pert	M4	L4/5 IT
BW106_slide2_section2-2_Filaments_1_Pogz.swc	BW106_slide2_section2-2	1	BW106-7	BW106	Pogz	Myc+HA	AF488	P14	AdipoClear	2024-03-28	Imaris	Pert	M3	L2/3 IT
BW106_slide2_section2-2_Filaments_3_Grin2b.swc	BW106_slide2_section2-2	3	BW106-7	BW106	Grin2b	RFP	AF546	P14	AdipoClear	2024-03-28	Imaris	Pert	M5	L4/5 IT
BW106_slide2_section2-2_Filaments_4_ctrl.swc	BW106_slide2_section2-2	4	BW106-7	BW106	ctrl	HA	AF647	P14	AdipoClear	2024-03-28	Imaris	Pert	M4	L2/3 IT
BW106_slide2_section3-1_Filaments_1_Pogz.swc	BW106_slide2_section3-1	1	BW106-7	BW106	Pogz	Myc+HA	AF488	P14	AdipoClear	2024-03-28	Imaris	Pert	M2	L2/3 IT
BW106_slide2_section3-1_Filaments_5_ctrl.swc	BW106_slide2_section3-1	5	BW106-7	BW106	ctrl	HA	AF647	P14	AdipoClear	2024-03-28	Imaris	Pert	M1	L2/3 IT
BW106_slide2_section3-2_Filaments_3_Grin2b.swc	BW106_slide2_section3-2	3	BW106-7	BW106	Grin2b	RFP	AF546	P14	AdipoClear	2024-03-28	Imaris	Pert	M1	L2/3 IT
BW106_slide2_section3-2_Filaments_4_ctrl.swc	BW106_slide2_section3-2	4	BW106-7	BW106	ctrl	HA	AF647	P14	AdipoClear	2024-03-28	Imaris	Pert	M2	L2/3 IT
BW106_slide2_section4-1_Filaments_1_Syngap1.swc	BW106_slide2_section4-1	1	BW106-7	BW106	Syngap1	Myc	AF488	P14	AdipoClear	2024-03-28	Imaris	Pert	M2	L4/5 IT
BW106_slide2_section4-2_Filaments_1_ctrl.swc	BW106_slide2_section4-2	1	BW106-7	BW106	ctrl	HA	AF647	P14	AdipoClear	2024-03-28	Imaris	Pert	M2	L2/3 IT
BW106_slide2_section5-2_Filaments_1_Grin2b.swc	BW106_slide2_section5-2	1	BW106-5	BW106	Grin2b	RFP	AF546	P14	AdipoClear	2024-03-28	Imaris	Pert	M2	L2/3 IT
BW106_slide2_section5-2_Filaments_2_Grin2b.swc	BW106_slide2_section5-2	2	BW106-5	BW106	Grin2b	RFP	AF546	P14	AdipoClear	2024-03-28	Imaris	Pert	M2	L2/3 IT
BW106_slide2_section5-2_Filaments_4_ctrl.swc	BW106_slide2_section5-2	4	BW106-5	BW106	ctrl	HA	AF647	P14	AdipoClear	2024-03-28	Imaris	Pert	M5	L4/5 IT
BW106_slide2_section5-2_Filaments_5_ctrl.swc	BW106_slide2_section5-2	5	BW106-5	BW106	ctrl	HA	AF647	P14	AdipoClear	2024-03-28	Imaris	Pert	M1	L2/3 IT
BW106_slide2_section5-2_Filaments_6_ctrl.swc	BW106_slide2_section5-2	6	BW106-5	BW106	ctrl	HA	AF647	P14	AdipoClear	2024-03-28	Imaris	Pert	M3	L2/3 IT
BW106_slide2_section5-3_Filaments_1_ctrl.swc	BW106_slide2_section5-3	1	BW106-5	BW106	ctrl	HA	AF647	P14	AdipoClear	2024-03-28	Imaris	Pert	M2	L2/3 IT
BW106_slide2_section5-3_Filaments_2_ctrl.swc	BW106_slide2_section5-3	2	BW106-5	BW106	ctrl	HA	AF647	P14	AdipoClear	2024-03-28	Imaris	Pert	M3	L2/3 IT
BW106_slide2_section5-3_Filaments_3_Grin2b.swc	BW106_slide2_section5-3	3	BW106-5	BW106	Grin2b	RFP	AF546	P14	AdipoClear	2024-03-28	Imaris	Pert	M4	L2/3 IT
BW106_slide2_section5-3_Filaments_4_Syngap1.swc	BW106_slide2_section5-3	4	BW106-5	BW106	Syngap1	Myc	AF488	P14	AdipoClear	2024-03-28	Imaris	Pert	M4	L4/5 IT
BW106_slide2_section5-3_Filaments_5_ctrl.swc	BW106_slide2_section5-3	5	BW106-5	BW106	ctrl	HA	AF647	P14	AdipoClear	2024-03-28	Imaris	Pert	M5	L4/5 IT
BW106_slide3_section1-1_Filaments_1_Kmt5b.swc	BW106_slide3_section1-1	1	BW106-1	BW106	Kmt5b	RFP+HA	AF546	P14	SHIELD	2024-05-13	Imaris	Pert	M3	L2/3 IT
BW106_slide3_section1-1_Filaments_2_Grin2b.swc	BW106_slide3_section1-1	2	BW106-1	BW106	Grin2b	RFP	AF546	P14	SHIELD	2024-05-13	Imaris	Pert	M3	L2/3 IT
BW106_slide3_section1-1_Filaments_3_Grin2b.swc	BW106_slide3_section1-1	3	BW106-1	BW106	Grin2b	RFP	AF546	P14	SHIELD	2024-05-13	Imaris	Pert	M3	L2/3 IT
BW106_slide3_section1-2_Filaments_1_Pogz.swc	BW106_slide3_section1-2	1	BW106-1	BW106	Pogz	HA+Myc	AF647	P14	SHIELD	2024-05-13	Imaris	Pert	M2	L2/3 IT
BW106_slide3_section1-2_Filaments_2_Grin2b.swc	BW106_slide3_section1-2	2	BW106-1	BW106	Grin2b	RFP	AF546	P14	SHIELD	2024-05-13	Imaris	Pert	M4	L2/3 IT
BW106_slide3_section2_Filaments_1_Syngap1.swc	BW106_slide3_section2	1	BW106-3	BW106	Syngap1	Myc	AF488	P14	SHIELD	2024-05-13	Imaris	Pert	M5	L4/5 IT
BW106_slide3_section3-1_Filaments_1_Syngap1.swc	BW106_slide3_section3-1	1	BW106-3	BW106	Syngap1	Myc	AF488	P14	SHIELD	2024-05-13	Imaris	Pert	M5	L4/5 IT
BW106_slide3_section3-1_Filaments_2_Grin2b.swc	BW106_slide3_section3-1	2	BW106-3	BW106	Grin2b	RFP	AF546	P14	SHIELD	2024-05-13	Imaris	Pert	M2	L2/3 IT
BW106_slide3_section3-1_Filaments_6_ctrl.swc	BW106_slide3_section3-1	6	BW106-3	BW106	ctrl	HA	AF647	P14	SHIELD	2024-05-13	Imaris	Pert	M3	L2/3 IT
BW106_slide3_section3-1_Filaments_7_ctrl.swc	BW106_slide3_section3-1	7	BW106-3	BW106	ctrl	HA	AF647	P14	SHIELD	2024-05-13	Imaris	Pert	M5	L4/5 IT
BW106_slide3_section3-2_Filaments_1_Grin2b.swc	BW106_slide3_section3-2	1	BW106-3	BW106	Grin2b	RFP	AF546	P14	SHIELD	2024-05-13	Imaris	Pert	M3	L2/3 IT
BW106_slide3_section4-1_Filaments_1_Syngap1.swc	BW106_slide3_section4-1	1	BW106-3	BW106	Syngap1	Myc	AF488	P14	SHIELD	2024-05-13	Imaris	Pert	M3	L2/3 IT
BW106_slide3_section4-1_Filaments_4_Grin2b.swc	BW106_slide3_section4-1	4	BW106-3	BW106	Grin2b	RFP	AF546	P14	SHIELD	2024-05-13	Imaris	Pert	M2	L2/3 IT
BW106_slide3_section4-1_Filaments_5_Grin2b.swc	BW106_slide3_section4-1	5	BW106-3	BW106	Grin2b	RFP	AF546	P14	SHIELD	2024-05-13	Imaris	Pert	M3	L2/3 IT
BW106_slide3_section5_Filaments_1_Grin2b.swc	BW106_slide3_section5	1	BW106-1	BW106	Grin2b	RFP	AF546	P14	SHIELD	2024-05-13	Imaris	Pert	M2	L2/3 IT
BW106_slide3_section5_Filaments_2_Grin2b.swc	BW106_slide3_section5	2	BW106-1	BW106	Grin2b	RFP	AF546	P14	SHIELD	2024-05-13	Imaris	Pert	M3	L2/3 IT
BW106_slide3_section5_Filaments_3_Grin2b.swc	BW106_slide3_section5	3	BW106-1	BW106	Grin2b	RFP	AF546	P14	SHIELD	2024-05-13	Imaris	Pert	M3	L2/3 IT
BW106_slide3_section5_Filaments_4_Grin2b.swc	BW106_slide3_section5	4	BW106-1	BW106	Grin2b	RFP	AF546	P14	SHIELD	2024-05-13	Imaris	Pert	M2	L2/3 IT
BW106_slide3_section6_Filaments_1_Syngap1.swc	BW106_slide3_section6	1	BW106-1	BW106	Syngap1	Myc	AF488	P14	SHIELD	2024-05-13	Imaris	Pert	M4	L2/3 IT
BW106_slide3_section6_Filaments_2_Syngap1.swc	BW106_slide3_section6	2	BW106-1	BW106	Syngap1	Myc	AF488	P14	SHIELD	2024-05-13	Imaris	Pert	M4	L2/3 IT
BW106_slide3_section6_Filaments_4_ctrl.swc	BW106_slide3_section6	4	BW106-1	BW106	ctrl	HA	AF647	P14	SHIELD	2024-05-13	Imaris	Pert	M4	L2/3 IT
BW106_slide3_section6_Filaments_5_ctrl.swc	BW106_slide3_section6	5	BW106-1	BW106	ctrl	HA	AF647	P14	SHIELD	2024-05-13	Imaris	Pert	M4	L2/3 IT
BW106_slide3_section7_Filaments_2_Grin2b.swc	BW106_slide3_section7	2	BW106-1	BW106	Grin2b	RFP	AF546	P14	SHIELD	2024-05-13	Imaris	Pert	M4	L2/3 IT
BW106_slide4_section1-1_Filaments_1_Grin2b.swc	BW106_slide4_section1-1	1	BW106-7	BW106	Grin2b	RFP	AF546	P14	SHIELD	2024-05-13	Imaris	Pert	M3	L2/3 IT
BW106_slide4_section1-1_Filaments_2_ctrl.swc	BW106_slide4_section1-1	2	BW106-7	BW106	ctrl	HA	AF647	P14	SHIELD	2024-05-13	Imaris	Pert	M4	L4/5 IT
BW106_slide4_section2-1_Filaments_1_Syngap1.swc	BW106_slide4_section2-1	1	BW106-5	BW106	Syngap1	Myc	AF488	P14	SHIELD	2024-05-13	Imaris	Pert	M4	L4/5 IT
BW106_slide4_section2-1_Filaments_3_ctrl.swc	BW106_slide4_section2-1	3	BW106-5	BW106	ctrl	HA	AF647	P14	SHIELD	2024-05-13	Imaris	Pert	M4	L4/5 IT
BW106_slide4_section2-1_Filaments_4_ctrl.swc	BW106_slide4_section2-1	4	BW106-5	BW106	ctrl	HA	AF647	P14	SHIELD	2024-05-13	Imaris	Pert	M4	L4/5 IT
BW106_slide4_section2-1_Filaments_5_ctrl.swc	BW106_slide4_section2-1	5	BW106-5	BW106	ctrl	HA	AF647	P14	SHIELD	2024-05-13	Imaris	Pert	M4	L4/5 IT
BW106_slide4_section4-2_Filaments_1_Pogz.swc	BW106_slide4_section4-2	1	BW106-7	BW106	Pogz	Myc+HA	AF488	P14	SHIELD	2024-05-13	Imaris	Pert	M2	L2/3 IT
BW106_slide4_section4-2_Filaments_2_Pogz.swc	BW106_slide4_section4-2	2	BW106-7	BW106	Pogz	Myc+HA	AF488	P14	SHIELD	2024-05-13	Imaris	Pert	M3	L2/3 IT
BW106_slide4_section4-2_Filaments_3_Pogz.swc	BW106_slide4_section4-2	3	BW106-7	BW106	Pogz	Myc+HA	AF488	P14	SHIELD	2024-05-13	Imaris	Pert	M3	L2/3 IT
BW106_slide4_section4-2_Filaments_4_ctrl.swc	BW106_slide4_section4-2	4	BW106-7	BW106	ctrl	HA	AF647	P14	SHIELD	2024-05-13	Imaris	Pert	M5	L4/5 IT
BW106_slide4_section4-2_Filaments_5_ctrl.swc	BW106_slide4_section4-2	5	BW106-7	BW106	ctrl	HA	AF647	P14	SHIELD	2024-05-13	Imaris	Pert	M4	L4/5 IT
BW106_slide4_section5-1_Filaments_1_Foxp1.swc	BW106_slide4_section5-1	1	BW106-5	BW106	Foxp1	RFP+Myc	AF546	P14	SHIELD	2024-05-13	Imaris	Pert	M2	L2/3 IT
BW106_slide4_section5-1_Filaments_2_Syngap1.swc	BW106_slide4_section5-1	2	BW106-5	BW106	Syngap1	Myc	AF488	P14	SHIELD	2024-05-13	Imaris	Pert	M3	L2/3 IT
BW106_slide4_section5-1_Filaments_3_ctrl.swc	BW106_slide4_section5-1	3	BW106-5	BW106	ctrl	HA	AF647	P14	SHIELD	2024-05-13	Imaris	Pert	M3	L2/3 IT
BW106_slide4_section5-1_Filaments_4_ctrl.swc	BW106_slide4_section5-1	4	BW106-5	BW106	ctrl	HA	AF647	P14	SHIELD	2024-05-13	Imaris	Pert	M4	L2/3 IT
BW106_slide4_section5-1_Filaments_5_Syngap1.swc	BW106_slide4_section5-1	5	BW106-5	BW106	Syngap1	Myc	AF488	P14	SHIELD	2024-05-13	Imaris	Pert	M4	L2/3 IT
BW106_slide4_section5-1_Filaments_6_Syngap1.swc	BW106_slide4_section5-1	6	BW106-5	BW106	Syngap1	Myc	AF488	P14	SHIELD	2024-05-13	Imaris	Pert	M5	L4/5 IT
BW106_slide4_section5-1_Filaments_7_Grin2b.swc	BW106_slide4_section5-1	7	BW106-5	BW106	Grin2b	RFP	AF546	P14	SHIELD	2024-05-13	Imaris	Pert	M4	L2/3 IT
BW106_slide4_section5-1_Filaments_8_ctrl.swc	BW106_slide4_section5-1	8	BW106-5	BW106	ctrl	HA	AF647	P14	SHIELD	2024-05-13	Imaris	Pert	M2	L2/3 IT
BW106_slide4_section5-1_Filaments_9_ctrl.swc	BW106_slide4_section5-1	9	BW106-5	BW106	ctrl	HA	AF647	P14	SHIELD	2024-05-13	Imaris	Pert	M3	L2/3 IT
BW106_slide4_section5-2_Filaments_2_Foxp1.swc	BW106_slide4_section5-2	2	BW106-5	BW106	Foxp1	RFP+Myc	AF546	P14	SHIELD	2024-05-13	Imaris	Pert	M2	L2/3 IT
BW106_slide4_section5-2_Filaments_3_Foxp1.swc	BW106_slide4_section5-2	3	BW106-5	BW106	Foxp1	RFP+Myc	AF546	P14	SHIELD	2024-05-13	Imaris	Pert	M3	L2/3 IT
BW106_slide4_section6-2_Filaments_1_Syngap1.swc	BW106_slide4_section6-2	1	BW106-7	BW106	Syngap1	Myc	AF488	P14	SHIELD	2024-05-13	Imaris	Pert	M4	L4/5 IT
BW106_slide4_section6-2_Filaments_2_Grin2b.swc	BW106_slide4_section6-2	2	BW106-7	BW106	Grin2b	RFP	AF546	P14	SHIELD	2024-05-13	Imaris	Pert	M4	L2/3 IT
BW106_slide4_section6-2_Filaments_4_ctrl.swc	BW106_slide4_section6-2	4	BW106-7	BW106	ctrl	HA	AF647	P14	SHIELD	2024-05-13	Imaris	Pert	M2	L2/3 IT
BW107_slide1_section1-1_Filaments_1_ctrl.swc	BW107_slide1_section1-1	1	BW107-1	others	ctrl	HA	AF647	P14	SHIELD	2024-06-14	Imaris	Pert	M4	L2/3 IT
BW107_slide1_section1-1_Filaments_4_Adnp.swc	BW107_slide1_section1-1	4	BW107-1	others	Adnp	Myc	AF488	P14	SHIELD	2024-06-14	Imaris	Pert	M2	L2/3 IT
BW107_slide1_section1-1_Filaments_7_Adnp.swc	BW107_slide1_section1-1	7	BW107-1	others	Adnp	Myc	AF488	P14	SHIELD	2024-06-14	Imaris	Pert	M4	L2/3 IT
BW107_slide1_section1-2_Filaments_1_Adnp.swc	BW107_slide1_section1-2	1	BW107-1	others	Adnp	Myc	AF488	P14	SHIELD	2024-06-14	Imaris	Pert	M4	L2/3 IT
BW107_slide1_section1-2_Filaments_3_ctrl.swc	BW107_slide1_section1-2	3	BW107-1	others	ctrl	HA	AF647	P14	SHIELD	2024-06-14	Imaris	Pert	M5	L4/5 IT
BW107_slide1_section1-2_Filaments_4_ctrl.swc	BW107_slide1_section1-2	4	BW107-1	others	ctrl	HA	AF647	P14	SHIELD	2024-06-14	Imaris	Pert	M3	L2/3 IT
BW107_slide1_section2_1_Filaments_2_Med13L.swc	BW107_slide1_section2_1	2	BW107-1	others	Med13L	Myc+HA	AF488	P14	SHIELD	2024-06-14	Imaris	Pert	M1	L2/3 IT
BW107_slide1_section2_2_Filaments_2_ctrl.swc	BW107_slide1_section2_2	2	BW107-1	others	ctrl	HA	AF647	P14	SHIELD	2024-06-14	Imaris	Pert	M2	L2/3 IT
BW107_slide1_section2_2_Filaments_4_ctrl.swc	BW107_slide1_section2_2	4	BW107-1	others	ctrl	HA	AF647	P14	SHIELD	2024-06-14	Imaris	Pert	M2	L2/3 IT
BW107_slide1_section2_2_Filaments_5_ctrl.swc	BW107_slide1_section2_2	5	BW107-1	others	ctrl	HA	AF647	P14	SHIELD	2024-06-14	Imaris	Pert	M2	L4/5 IT
BW107_slide1_section2_594_Filaments_1_Adnp.swc	BW107_slide1_section2_594	1	BW107-1	others	Adnp	Myc	AF488	P14	SHIELD	2024-06-14	Imaris	Pert	M4	L2/3 IT
BW107_slide1_section2_594_Filaments_2_Adnp.swc	BW107_slide1_section2_594	2	BW107-1	others	Adnp	Myc	AF488	P14	SHIELD	2024-06-14	Imaris	Pert	M2	L2/3 IT
BW107_slide1_section2_594_Filaments_3_Adnp.swc	BW107_slide1_section2_594	3	BW107-1	others	Adnp	Myc	AF488	P14	SHIELD	2024-06-14	Imaris	Pert	M2	L2/3 IT
BW107_slide1_section2_594_Filaments_5_Adnp.swc	BW107_slide1_section2_594	5	BW107-1	others	Adnp	Myc	AF488	P14	SHIELD	2024-06-14	Imaris	Pert	M2	L2/3 IT
BW107_slide1_section2_594_Filaments_6_Adnp.swc	BW107_slide1_section2_594	6	BW107-1	others	Adnp	Myc	AF488	P14	SHIELD	2024-06-14	Imaris	Pert	M4	L2/3 IT
BW107_slide1_section3_Filaments_1_Adnp.swc	BW107_slide1_section3	1	BW107-1	others	Adnp	Myc	AF488	P14	SHIELD	2024-06-14	Imaris	Pert	M2	L2/3 IT
BW107_slide1_section3_Filaments_2_Adnp.swc	BW107_slide1_section3	2	BW107-1	others	Adnp	Myc	AF488	P14	SHIELD	2024-06-14	Imaris	Pert	M4	L2/3 IT
BW107_slide1_section3_Filaments_4_Adnp.swc	BW107_slide1_section3	4	BW107-1	others	Adnp	Myc	AF488	P14	SHIELD	2024-06-14	Imaris	Pert	M4	L2/3 IT
BW107_slide1_section3_Filaments_5_ctrl.swc	BW107_slide1_section3	5	BW107-1	others	ctrl	HA	AF647	P14	SHIELD	2024-06-14	Imaris	Pert	M5	L4/5 IT
BW107_slide1_section3_Filaments_10_ctrl.swc	BW107_slide1_section3	10	BW107-1	others	ctrl	HA	AF647	P14	SHIELD	2024-06-14	Imaris	Pert	M4	L2/3 IT
BW107_slide1_section3_Filaments_13_ctrl.swc	BW107_slide1_section3	13	BW107-1	others	ctrl	HA	AF647	P14	SHIELD	2024-06-14	Imaris	Pert	M4	L4/5 IT
BW107_slide1_section3_Filaments_15_Adnp.swc	BW107_slide1_section3	15	BW107-1	others	Adnp	Myc	AF488	P14	SHIELD	2024-06-14	Imaris	Pert	M1	L2/3 IT
BW107_slide2_section1_Filaments_1_Adnp.swc	BW107_slide2_section1	1	BW107-1	others	Adnp	Myc	AF488	P14	SHIELD	2024-06-14	Imaris	Pert	M4	L4/5 IT
BW107_slide2_section1_Filaments_5_ctrl.swc	BW107_slide2_section1	5	BW107-1	others	ctrl	HA	AF647	P14	SHIELD	2024-06-14	Imaris	Pert	M4	L2/3 IT
BW107_slide2_section1_Filaments_7_Adnp.swc	BW107_slide2_section1	7	BW107-1	others	Adnp	Myc	AF488	P14	SHIELD	2024-06-14	Imaris	Pert	M5	L4/5 IT
BW107_slide2_section1_Filaments_9_Med13L.swc	BW107_slide2_section1	9	BW107-1	others	Med13L	Myc+HA	AF488	P14	SHIELD	2024-06-14	Imaris	Pert	M4	L2/3 IT
BW107_slide2_section1_Filaments_10_Adnp.swc	BW107_slide2_section1	10	BW107-1	others	Adnp	Myc	AF488	P14	SHIELD	2024-06-14	Imaris	Pert	M3	L2/3 IT
BW107_slide2_section1_Filaments_11_Adnp.swc	BW107_slide2_section1	11	BW107-1	others	Adnp	Myc	AF488	P14	SHIELD	2024-06-14	Imaris	Pert	M4	L2/3 IT
BW107_slide2_section2_Filaments_1_Adnp.swc	BW107_slide2_section2	1	BW107-1	others	Adnp	Myc	AF488	P14	SHIELD	2024-06-14	Imaris	Pert	M4	L4/5 IT
BW107_slide2_section2_Filaments_7_Adnp.swc	BW107_slide2_section2	7	BW107-1	others	Adnp	Myc	AF488	P14	SHIELD	2024-06-14	Imaris	Pert	M2	L2/3 IT
BW107_slide2_section3-1_Filaments_1_Adnp.swc	BW107_slide2_section3-1	1	BW107-1	others	Adnp	Myc	AF488	P14	SHIELD	2024-06-14	Imaris	Pert	M4	L2/3 IT
BW107_slide2_section3-1_Filaments_2_ctrl.swc	BW107_slide2_section3-1	2	BW107-1	others	ctrl	HA	AF647	P14	SHIELD	2024-06-14	Imaris	Pert	M4	L2/3 IT
BW107_slide2_section3-2_Filaments_1_ctrl.swc	BW107_slide2_section3-2	1	BW107-1	others	ctrl	HA	AF647	P14	SHIELD	2024-06-14	Imaris	Pert	M5	L4/5 IT
BW107_slide2_section3-2_Filaments_2_ctrl.swc	BW107_slide2_section3-2	2	BW107-1	others	ctrl	HA	AF647	P14	SHIELD	2024-06-14	Imaris	Pert	M2	L2/3 IT
BW107_slide2_section4-2_Filaments_3_Adnp.swc	BW107_slide2_section4-2	3	BW107-1	others	Adnp	Myc	AF488	P14	SHIELD	2024-06-14	Imaris	Pert	M3	L2/3 IT
BW107_slide2_section4-2_Filaments_4_Adnp.swc	BW107_slide2_section4-2	4	BW107-1	others	Adnp	Myc	AF488	P14	SHIELD	2024-06-14	Imaris	Pert	M1	L2/3 IT
BW116_brain1_section1_crop1_Filaments_1_Cux2.swc	BW116_brain1_section1_crop1	1	BW116-1	others	Cux2	RFP	AF546	P14	SHIELD	2024-08-02	Imaris	Pert	M2	L2/3 IT
BW116_brain1_section1_crop1_Filaments_6_Cux2.swc	BW116_brain1_section1_crop1	6	BW116-1	others	Cux2	RFP	AF546	P14	SHIELD	2024-08-02	Imaris	Pert	M4	L2/3 IT
BW116_brain1_section1_crop1_Filaments_9_Med13L.swc	BW116_brain1_section1_crop1	9	BW116-1	others	Med13L	Myc+HA	AF488	P14	SHIELD	2024-08-02	Imaris	Pert	M3	L2/3 IT
BW116_brain1_section1_crop1_Filaments_12_Med13L.swc	BW116_brain1_section1_crop1	12	BW116-1	others	Med13L	Myc+HA	AF488	P14	SHIELD	2024-08-02	Imaris	Pert	M2	L2/3 IT
BW116_brain1_section1_crop1_Filaments_14_Med13L.swc	BW116_brain1_section1_crop1	14	BW116-1	others	Med13L	Myc+HA	AF488	P14	SHIELD	2024-08-02	Imaris	Pert	M4	L2/3 IT
BW116_brain1_section1_crop1_Filaments_20_Med13L.swc	BW116_brain1_section1_crop1	20	BW116-1	others	Med13L	Myc+HA	AF488	P14	SHIELD	2024-08-02	Imaris	Pert	M4	L2/3 IT
BW116_brain1_section1_crop1_Filaments_21_Med13L.swc	BW116_brain1_section1_crop1	21	BW116-1	others	Med13L	Myc+HA	AF488	P14	SHIELD	2024-08-02	Imaris	Pert	M3	L2/3 IT
BW116_brain1_section1_crop1_Filaments_22_Adnp.swc	BW116_brain1_section1_crop1	22	BW116-1	others	Adnp	Myc	AF488	P14	SHIELD	2024-08-02	Imaris	Pert	M2	L2/3 IT
BW150_brain2_section1_left_Filaments_1_Adnp.swc	BW150_brain2_section1_left	1	BW150-2	BW150	Adnp	Myc	AF488	P14	SHIELD	2025-05-14	neuTube	Pert	M2	L2/3 IT
BW150_brain2_section1_left_Filaments_2_Adnp.swc	BW150_brain2_section1_left	2	BW150-2	BW150	Adnp	Myc	AF488	P14	SHIELD	2025-05-14	neuTube	Pert	M4	L2/3 IT
BW150_brain2_section1_left_Filaments_3_Adnp.swc	BW150_brain2_section1_left	3	BW150-2	BW150	Adnp	Myc	AF488	P14	SHIELD	2025-05-14	neuTube	Pert	M3	L2/3 IT
BW150_brain2_section1_left_Filaments_4_Grin2b.swc	BW150_brain2_section1_left	4	BW150-2	BW150	Grin2b	RFP	AF546	P14	SHIELD	2025-05-14	neuTube	Pert	M2	L2/3 IT
BW150_brain2_section1_left_Filaments_5_Arid1b.swc	BW150_brain2_section1_left	5	BW150-2	BW150	Arid1b	RFP+Myc	AF546	P14	SHIELD	2025-05-14	neuTube	Pert	M4	L2/3 IT
BW150_brain2_section1_left_Filaments_8_Grin2b.swc	BW150_brain2_section1_left	8	BW150-2	BW150	Grin2b	RFP	AF546	P14	SHIELD	2025-05-14	neuTube	Pert	M4	L2/3 IT
BW150_brain2_section1_left_Filaments_10_Shank3.swc	BW150_brain2_section1_left	10	BW150-2	BW150	Shank3	RFP+HA	AF546	P14	SHIELD	2025-05-14	neuTube	Pert	M4	L2/3 IT
BW150_brain2_section1_left_Filaments_12_ctrl.swc	BW150_brain2_section1_left	12	BW150-2	BW150	ctrl	HA	AF647	P14	SHIELD	2025-05-14	neuTube	Pert	M2	L2/3 IT
BW150_brain2_section1_right_Filaments_1_Adnp.swc	BW150_brain2_section1_right	1	BW150-2	BW150	Adnp	Myc	AF488	P14	SHIELD	2025-05-14	neuTube	Pert	M4	L4/5 IT
BW150_brain2_section1_right_Filaments_2_Adnp.swc	BW150_brain2_section1_right	2	BW150-2	BW150	Adnp	Myc	AF488	P14	SHIELD	2025-05-14	neuTube	Pert	M4	L4/5 IT
BW150_brain2_section1_right_Filaments_3_Arid1b.swc	BW150_brain2_section1_right	3	BW150-2	BW150	Arid1b	RFP+Myc	AF546	P14	SHIELD	2025-05-14	neuTube	Pert	M4	L2/3 IT
BW150_brain2_section1_right_Filaments_4_Grin2b.swc	BW150_brain2_section1_right	4	BW150-2	BW150	Grin2b	RFP	AF546	P14	SHIELD	2025-05-14	neuTube	Pert	M4	L4/5 IT
BW150_brain2_section1_right_Filaments_5_Grin2b.swc	BW150_brain2_section1_right	5	BW150-2	BW150	Grin2b	RFP	AF546	P14	SHIELD	2025-05-14	neuTube	Pert	M2	L2/3 IT
BW150_brain2_section1_right_Filaments_6_Grin2b.swc	BW150_brain2_section1_right	6	BW150-2	BW150	Grin2b	RFP	AF546	P14	SHIELD	2025-05-14	neuTube	Pert	M4	L4/5 IT
BW150_brain2_section1_right_Filaments_7_Grin2b.swc	BW150_brain2_section1_right	7	BW150-2	BW150	Grin2b	RFP	AF546	P14	SHIELD	2025-05-14	neuTube	Pert	M2	L2/3 IT
BW150_brain2_section1_right_Filaments_8_Shank3.swc	BW150_brain2_section1_right	8	BW150-2	BW150	Shank3	RFP+HA	AF546	P14	SHIELD	2025-05-14	neuTube	Pert	M5	L4/5 IT
BW150_brain2_section1_right_Filaments_9_Grin2b.swc	BW150_brain2_section1_right	9	BW150-2	BW150	Grin2b	RFP	AF546	P14	SHIELD	2025-05-14	neuTube	Pert	M4	L2/3 IT
BW150_brain2_section1_right_Filaments_10_Arid1b.swc	BW150_brain2_section1_right	10	BW150-2	BW150	Arid1b	RFP+Myc	AF546	P14	SHIELD	2025-05-14	neuTube	Pert	M4	L2/3 IT
BW150_brain2_section1_right_Filaments_11_Arid1b.swc	BW150_brain2_section1_right	11	BW150-2	BW150	Arid1b	RFP+Myc	AF546	P14	SHIELD	2025-05-14	neuTube	Pert	M2	L2/3 IT
BW150_brain2_section1_right_Filaments_12_Med13L.swc	BW150_brain2_section1_right	12	BW150-2	BW150	Med13L	Myc+HA	AF488	P14	SHIELD	2025-05-14	neuTube	Pert	M4	L2/3 IT
BW150_brain2_section1_right_Filaments_13_Med13L.swc	BW150_brain2_section1_right	13	BW150-2	BW150	Med13L	Myc+HA	AF488	P14	SHIELD	2025-05-14	neuTube	Pert	M4	L2/3 IT
BW150_brain2_section1_right_Filaments_14_Med13L.swc	BW150_brain2_section1_right	14	BW150-2	BW150	Med13L	Myc+HA	AF488	P14	SHIELD	2025-05-14	neuTube	Pert	M2	L2/3 IT
BW150_brain2_section1_right_Filaments_15_ctrl.swc	BW150_brain2_section1_right	15	BW150-2	BW150	ctrl	HA	AF647	P14	SHIELD	2025-05-14	neuTube	Pert	M2	L2/3 IT
BW150_brain2_section1_right_Filaments_16_Adnp.swc	BW150_brain2_section1_right	16	BW150-2	BW150	Adnp	Myc	AF488	P14	SHIELD	2025-05-14	neuTube	Pert	M2	L4/5 IT
BW150_brain2_section2_left_Filaments_1_Shank3.swc	BW150_brain2_section2_left	1	BW150-2	BW150	Shank3	RFP+HA	AF546	P14	SHIELD	2025-05-14	neuTube	Pert	M4	L2/3 IT
BW150_brain2_section2_left_Filaments_2_Arid1b.swc	BW150_brain2_section2_left	2	BW150-2	BW150	Arid1b	RFP+Myc	AF546	P14	SHIELD	2025-05-14	neuTube	Pert	M4	L2/3 IT
BW150_brain2_section2_left_Filaments_4_Grin2b.swc	BW150_brain2_section2_left	4	BW150-2	BW150	Grin2b	RFP	AF546	P14	SHIELD	2025-05-14	neuTube	Pert	M4	L2/3 IT
BW150_brain2_section2_left_Filaments_5_Grin2b.swc	BW150_brain2_section2_left	5	BW150-2	BW150	Grin2b	RFP	AF546	P14	SHIELD	2025-05-14	neuTube	Pert	M4	L2/3 IT
BW150_brain2_section2_left_Filaments_6_Grin2b.swc	BW150_brain2_section2_left	6	BW150-2	BW150	Grin2b	RFP	AF546	P14	SHIELD	2025-05-14	neuTube	Pert	M4	L4/5 IT
BW150_brain2_section2_left_Filaments_7_Med13L.swc	BW150_brain2_section2_left	7	BW150-2	BW150	Med13L	Myc+HA	AF488	P14	SHIELD	2025-05-14	neuTube	Pert	M2	L2/3 IT
BW150_brain2_section2_left_Filaments_8_Med13L.swc	BW150_brain2_section2_left	8	BW150-2	BW150	Med13L	Myc+HA	AF488	P14	SHIELD	2025-05-14	neuTube	Pert	M4	L2/3 IT
BW150_brain2_section2_left_Filaments_9_ctrl.swc	BW150_brain2_section2_left	9	BW150-2	BW150	ctrl	HA	AF647	P14	SHIELD	2025-05-14	neuTube	Pert	M4	L4/5 IT
BW150_brain2_section2_right_Filaments_1_Adnp.swc	BW150_brain2_section2_right	1	BW150-2	BW150	Adnp	Myc	AF488	P14	SHIELD	2025-05-14	neuTube	Pert	M3	L2/3 IT
BW150_brain2_section2_right_Filaments_2_Shank3.swc	BW150_brain2_section2_right	2	BW150-2	BW150	Shank3	RFP+HA	AF546	P14	SHIELD	2025-05-14	neuTube	Pert	M3	L2/3 IT
BW150_brain2_section2_right_Filaments_4_Shank3.swc	BW150_brain2_section2_right	4	BW150-2	BW150	Shank3	RFP+HA	AF546	P14	SHIELD	2025-05-14	neuTube	Pert	M5	L4/5 IT
BW150_brain2_section2_right_Filaments_5_Grin2b.swc	BW150_brain2_section2_right	5	BW150-2	BW150	Grin2b	RFP	AF546	P14	SHIELD	2025-05-14	neuTube	Pert	M3	L2/3 IT
BW150_brain2_section2_right_Filaments_6_Shank3.swc	BW150_brain2_section2_right	6	BW150-2	BW150	Shank3	RFP+HA	AF546	P14	SHIELD	2025-05-14	neuTube	Pert	M3	L2/3 IT
BW150_brain2_section2_right_Filaments_7_Arid1b.swc	BW150_brain2_section2_right	7	BW150-2	BW150	Arid1b	RFP+Myc	AF546	P14	SHIELD	2025-05-14	neuTube	Pert	M3	L2/3 IT
BW150_brain2_section2_right_Filaments_8_Adnp.swc	BW150_brain2_section2_right	8	BW150-2	BW150	Adnp	Myc	AF488	P14	SHIELD	2025-05-14	neuTube	Pert	M4	L4/5 IT
BW150_brain2_section2_right_Filaments_9_Shank3.swc	BW150_brain2_section2_right	9	BW150-2	BW150	Shank3	RFP+HA	AF546	P14	SHIELD	2025-05-14	neuTube	Pert	M2	L2/3 IT
BW150_brain2_section2_right_Filaments_10_Arid1b.swc	BW150_brain2_section2_right	10	BW150-2	BW150	Arid1b	RFP+Myc	AF546	P14	SHIELD	2025-05-14	neuTube	Pert	M2	L2/3 IT
BW150_brain2_section2_right_Filaments_11_Shank3.swc	BW150_brain2_section2_right	11	BW150-2	BW150	Shank3	RFP+HA	AF546	P14	SHIELD	2025-05-14	neuTube	Pert	M4	L2/3 IT
BW150_brain2_section2_right_Filaments_12_Arid1b.swc	BW150_brain2_section2_right	12	BW150-2	BW150	Arid1b	RFP+Myc	AF546	P14	SHIELD	2025-05-14	neuTube	Pert	M5	L4/5 IT
BW150_brain2_section2_right_Filaments_13_Grin2b.swc	BW150_brain2_section2_right	13	BW150-2	BW150	Grin2b	RFP	AF546	P14	SHIELD	2025-05-14	neuTube	Pert	M5	L4/5 IT
BW150_brain2_section2_right_Filaments_14_Med13L.swc	BW150_brain2_section2_right	14	BW150-2	BW150	Med13L	Myc+HA	AF488	P14	SHIELD	2025-05-14	neuTube	Pert	M2	L2/3 IT
BW150_brain2_section2_right_Filaments_15_ctrl.swc	BW150_brain2_section2_right	15	BW150-2	BW150	ctrl	HA	AF647	P14	SHIELD	2025-05-14	neuTube	Pert	M1	L2/3 IT
BW150_brain2_section2_right_Filaments_16_ctrl.swc	BW150_brain2_section2_right	16	BW150-2	BW150	ctrl	HA	AF647	P14	SHIELD	2025-05-14	neuTube	Pert	M4	L2/3 IT
BW150_brain2_section2_right_Filaments_17_Med13L.swc	BW150_brain2_section2_right	17	BW150-2	BW150	Med13L	Myc+HA	AF488	P14	SHIELD	2025-05-14	neuTube	Pert	M2	L2/3 IT
BW150_brain2_section3_down_Filaments_1_Adnp.swc	BW150_brain2_section3_down	1	BW150-2	BW150	Adnp	Myc	AF488	P14	SHIELD	2025-05-14	neuTube	Pert	M2	L2/3 IT
BW150_brain2_section3_down_Filaments_2_Adnp.swc	BW150_brain2_section3_down	2	BW150-2	BW150	Adnp	Myc	AF488	P14	SHIELD	2025-05-14	neuTube	Pert	M2	L2/3 IT
BW150_brain2_section3_down_Filaments_3_Shank3.swc	BW150_brain2_section3_down	3	BW150-2	BW150	Shank3	RFP+HA	AF546	P14	SHIELD	2025-05-14	neuTube	Pert	M2	L2/3 IT
BW150_brain2_section3_down_Filaments_4_Grin2b.swc	BW150_brain2_section3_down	4	BW150-2	BW150	Grin2b	RFP	AF546	P14	SHIELD	2025-05-14	neuTube	Pert	M4	L2/3 IT
BW150_brain2_section3_down_Filaments_5_Grin2b.swc	BW150_brain2_section3_down	5	BW150-2	BW150	Grin2b	RFP	AF546	P14	SHIELD	2025-05-14	neuTube	Pert	M2	L2/3 IT
BW150_brain2_section3_down_Filaments_6_Grin2b.swc	BW150_brain2_section3_down	6	BW150-2	BW150	Grin2b	RFP	AF546	P14	SHIELD	2025-05-14	neuTube	Pert	M3	L2/3 IT
BW150_brain2_section3_down_Filaments_7_Grin2b.swc	BW150_brain2_section3_down	7	BW150-2	BW150	Grin2b	RFP	AF546	P14	SHIELD	2025-05-14	neuTube	Pert	M2	L2/3 IT
BW150_brain2_section3_down_Filaments_8_Med13L.swc	BW150_brain2_section3_down	8	BW150-2	BW150	Med13L	Myc+HA	AF488	P14	SHIELD	2025-05-14	neuTube	Pert	M2	L2/3 IT
BW150_brain2_section3_down_Filaments_9_Med13L.swc	BW150_brain2_section3_down	9	BW150-2	BW150	Med13L	Myc+HA	AF488	P14	SHIELD	2025-05-14	neuTube	Pert	M3	L2/3 IT
BW150_brain2_section3_down_Filaments_10_Med13L.swc	BW150_brain2_section3_down	10	BW150-2	BW150	Med13L	Myc+HA	AF488	P14	SHIELD	2025-05-14	neuTube	Pert	M2	L2/3 IT
BW150_brain2_section3_down_Filaments_11_Shank3.swc	BW150_brain2_section3_down	11	BW150-2	BW150	Shank3	RFP+HA	AF546	P14	SHIELD	2025-05-14	neuTube	Pert	M2	L2/3 IT
BW150_brain2_section3_down_Filaments_13_Adnp.swc	BW150_brain2_section3_down	13	BW150-2	BW150	Adnp	Myc	AF488	P14	SHIELD	2025-05-14	neuTube	Pert	M3	L2/3 IT
BW150_brain2_section3_down_Filaments_14_Grin2b.swc	BW150_brain2_section3_down	14	BW150-2	BW150	Grin2b	RFP	AF546	P14	SHIELD	2025-05-14	neuTube	Pert	M2	L2/3 IT
BW150_brain2_section3_down_done_Filaments_4_Grin2b.swc	BW150_brain2_section3_down_done	4	BW150-2	BW150	Grin2b	RFP	AF546	P14	SHIELD	2025-05-14	neuTube	Pert	M4	L2/3 IT
BW150_brain2_section3_down_done_Filaments_6_Grin2b.swc	BW150_brain2_section3_down_done	6	BW150-2	BW150	Grin2b	RFP	AF546	P14	SHIELD	2025-05-14	neuTube	Pert	M4	L2/3 IT
BW150_brain2_section3_up_Filaments_1_Shank3.swc	BW150_brain2_section3_up	1	BW150-2	BW150	Shank3	RFP+HA	AF546	P14	SHIELD	2025-05-14	neuTube	Pert	M3	L2/3 IT
BW150_brain2_section3_up_Filaments_3_Arid1b.swc	BW150_brain2_section3_up	3	BW150-2	BW150	Arid1b	RFP+Myc	AF546	P14	SHIELD	2025-05-14	neuTube	Pert	M1	L2/3 IT
BW150_brain2_section3_up_Filaments_4_Arid1b.swc	BW150_brain2_section3_up	4	BW150-2	BW150	Arid1b	RFP+Myc	AF546	P14	SHIELD	2025-05-14	neuTube	Pert	M2	L2/3 IT
BW150_brain2_section3_up_Filaments_5_Grin2b.swc	BW150_brain2_section3_up	5	BW150-2	BW150	Grin2b	RFP	AF546	P14	SHIELD	2025-05-14	neuTube	Pert	M4	L2/3 IT
BW150_brain2_section3_up_Filaments_6_ctrl.swc	BW150_brain2_section3_up	6	BW150-2	BW150	ctrl	HA	AF647	P14	SHIELD	2025-05-14	neuTube	Pert	M1	L2/3 IT
BW150_brain2_section3_up_done_Filaments_5_Grin2b.swc	BW150_brain2_section3_up_done	5	BW150-2	BW150	Grin2b	RFP	AF546	P14	SHIELD	2025-05-14	neuTube	Pert	M4	L2/3 IT
BW150_brain2_section3_up_done_Filaments_6_ctrl.swc	BW150_brain2_section3_up_done	6	BW150-2	BW150	ctrl	HA	AF647	P14	SHIELD	2025-05-14	neuTube	Pert	M1	L2/3 IT
BW150_brain2_section4_btm_Filaments_2_Shank3.swc	BW150_brain2_section4_btm	2	BW150-2	BW150	Shank3	RFP+HA	AF546	P14	SHIELD	2025-07-08	neuTube	Pert	M1	L2/3 IT
BW150_brain2_section4_up_Filaments_1_Grin2b.swc	BW150_brain2_section4_up	1	BW150-2	BW150	Grin2b	RFP	AF546	P14	SHIELD	2025-07-08	neuTube	Pert	M1	L2/3 IT
BW150_brain2_section4_up_Filaments_2_Adnp.swc	BW150_brain2_section4_up	2	BW150-2	BW150	Adnp	Myc	AF488	P14	SHIELD	2025-07-08	neuTube	Pert	M2	L2/3 IT
BW150_brain2_section5_btm_Filaments_2_Adnp.swc	BW150_brain2_section5_btm	2	BW150-2	BW150	Adnp	Myc	AF488	P14	SHIELD	2025-07-08	neuTube	Pert	M3	L2/3 IT
BW150_brain2_section5_btm_Filaments_3_Arid1b.swc	BW150_brain2_section5_btm	3	BW150-2	BW150	Arid1b	RFP+Myc	AF546	P14	SHIELD	2025-07-08	neuTube	Pert	M2	L2/3 IT
BW150_brain2_section5_btm_Filaments_4_Grin2b.swc	BW150_brain2_section5_btm	4	BW150-2	BW150	Grin2b	RFP	AF546	P14	SHIELD	2025-07-08	neuTube	Pert	M3	L2/3 IT
BW150_brain2_section5_btm_Filaments_5_Arid1b.swc	BW150_brain2_section5_btm	5	BW150-2	BW150	Arid1b	RFP+Myc	AF546	P14	SHIELD	2025-07-08	neuTube	Pert	M2	L2/3 IT
BW150_brain2_section5_btm_Filaments_6_Adnp.swc	BW150_brain2_section5_btm	6	BW150-2	BW150	Adnp	Myc	AF488	P14	SHIELD	2025-07-08	neuTube	Pert	M2	L2/3 IT
BW150_brain2_section5_btm_Filaments_7_Med13L.swc	BW150_brain2_section5_btm	7	BW150-2	BW150	Med13L	Myc+HA	AF488	P14	SHIELD	2025-07-08	neuTube	Pert	M2	L2/3 IT
BW150_brain2_section5_top_Filaments_1_Grin2b.swc	BW150_brain2_section5_top	1	BW150-2	BW150	Grin2b	RFP	AF546	P14	SHIELD	2025-07-08	neuTube	Pert	M1	L2/3 IT
BW150_brain2_section6_btm_Filaments_2_Adnp.swc	BW150_brain2_section6_btm	2	BW150-2	BW150	Adnp	Myc	AF488	P14	SHIELD	2025-07-08	neuTube	Pert	M3	L2/3 IT
BW150_brain2_section6_btm_Filaments_3_Med13L.swc	BW150_brain2_section6_btm	3	BW150-2	BW150	Med13L	Myc+HA	AF488	P14	SHIELD	2025-07-08	neuTube	Pert	M4	L2/3 IT
BW150_brain2_section6_btm_Filaments_4_Arid1b.swc	BW150_brain2_section6_btm	4	BW150-2	BW150	Arid1b	RFP+Myc	AF546	P14	SHIELD	2025-07-08	neuTube	Pert	M2	L2/3 IT
BW150_brain2_section6_btm_Filaments_5_Arid1b.swc	BW150_brain2_section6_btm	5	BW150-2	BW150	Arid1b	RFP+Myc	AF546	P14	SHIELD	2025-07-08	neuTube	Pert	M3	L2/3 IT
BW150_brain2_section6_btm_Filaments_6_Grin2b.swc	BW150_brain2_section6_btm	6	BW150-2	BW150	Grin2b	RFP	AF546	P14	SHIELD	2025-07-08	neuTube	Pert	M2	L2/3 IT
BW150_brain2_section6_btm_Filaments_7_Shank3.swc	BW150_brain2_section6_btm	7	BW150-2	BW150	Shank3	RFP+HA	AF546	P14	SHIELD	2025-07-08	neuTube	Pert	M3	L2/3 IT
BW150_brain2_section6_btm_Filaments_8_Grin2b.swc	BW150_brain2_section6_btm	8	BW150-2	BW150	Grin2b	RFP	AF546	P14	SHIELD	2025-07-08	neuTube	Pert	M2	L2/3 IT
BW150_brain2_section6_btm_Filaments_9_Grin2b.swc	BW150_brain2_section6_btm	9	BW150-2	BW150	Grin2b	RFP	AF546	P14	SHIELD	2025-07-08	neuTube	Pert	M3	L2/3 IT
BW150_brain2_section6_btm_Filaments_10_Arid1b.swc	BW150_brain2_section6_btm	10	BW150-2	BW150	Arid1b	RFP+Myc	AF546	P14	SHIELD	2025-07-08	neuTube	Pert	M3	L2/3 IT
BW150_brain2_section6_top_Filaments_1_Med13L.swc	BW150_brain2_section6_top	1	BW150-2	BW150	Med13L	Myc+HA	AF488	P14	SHIELD	2025-07-08	neuTube	Pert	M4	L2/3 IT
BW150_brain2_section6_top_Filaments_2_Med13L.swc	BW150_brain2_section6_top	2	BW150-2	BW150	Med13L	Myc+HA	AF488	P14	SHIELD	2025-07-08	neuTube	Pert	M3	L2/3 IT
BW150_brain2_section6_top_Filaments_3_Arid1b.swc	BW150_brain2_section6_top	3	BW150-2	BW150	Arid1b	RFP+Myc	AF546	P14	SHIELD	2025-07-08	neuTube	Pert	M4	L2/3 IT
BW150_brain2_section6_top_Filaments_4_Shank3.swc	BW150_brain2_section6_top	4	BW150-2	BW150	Shank3	RFP+HA	AF546	P14	SHIELD	2025-07-08	neuTube	Pert	M3	L2/3 IT
BW150_brain2_section6_top_Filaments_5_Grin2b.swc	BW150_brain2_section6_top	5	BW150-2	BW150	Grin2b	RFP	AF546	P14	SHIELD	2025-07-08	neuTube	Pert	M3	L2/3 IT
BW150_brain2_section6_top_Filaments_6_Shank3.swc	BW150_brain2_section6_top	6	BW150-2	BW150	Shank3	RFP+HA	AF546	P14	SHIELD	2025-07-08	neuTube	Pert	M4	L4/5 IT
BW150_brain2_section6_top_Filaments_8_Shank3.swc	BW150_brain2_section6_top	8	BW150-2	BW150	Shank3	RFP+HA	AF546	P14	SHIELD	2025-07-08	neuTube	Pert	M4	L2/3 IT
BW150_brain2_section6_top_Filaments_9_Grin2b.swc	BW150_brain2_section6_top	9	BW150-2	BW150	Grin2b	RFP	AF546	P14	SHIELD	2025-07-08	neuTube	Pert	M3	L2/3 IT
BW150_brain2_section6_top_Filaments_10_Grin2b.swc	BW150_brain2_section6_top	10	BW150-2	BW150	Grin2b	RFP	AF546	P14	SHIELD	2025-07-08	neuTube	Pert	M1	L2/3 IT
BW150_brain2_section6_top_Filaments_12_Grin2b.swc	BW150_brain2_section6_top	12	BW150-2	BW150	Grin2b	RFP	AF546	P14	SHIELD	2025-07-08	neuTube	Pert	M2	L2/3 IT
BW150_brain4_section1_left_Filaments_2_Arid1b.swc	BW150_brain4_section1_left	2	BW150-4	BW150	Arid1b	RFP+Myc	AF546	P14	SHIELD	2025-05-14	neuTube	Pert	M2	L2/3 IT
BW150_brain4_section1_right_Filaments_1_Adnp.swc	BW150_brain4_section1_right	1	BW150-4	BW150	Adnp	Myc	AF488	P14	SHIELD	2025-05-14	neuTube	Pert	M1	L2/3 IT
BW150_brain4_section1_right_Filaments_2_Arid1b.swc	BW150_brain4_section1_right	2	BW150-4	BW150	Arid1b	RFP+Myc	AF546	P14	SHIELD	2025-05-14	neuTube	Pert	M1	L2/3 IT
BW150_brain4_section1_right_Filaments_3_Arid1b.swc	BW150_brain4_section1_right	3	BW150-4	BW150	Arid1b	RFP+Myc	AF546	P14	SHIELD	2025-05-14	neuTube	Pert	M1	L2/3 IT
BW150_brain4_section1_right_Filaments_4_Grin2b.swc	BW150_brain4_section1_right	4	BW150-4	BW150	Grin2b	RFP	AF546	P14	SHIELD	2025-05-14	neuTube	Pert	M1	L2/3 IT
BW150_brain4_section1_right_Filaments_5_Grin2b.swc	BW150_brain4_section1_right	5	BW150-4	BW150	Grin2b	RFP	AF546	P14	SHIELD	2025-05-14	neuTube	Pert	M1	L2/3 IT
BW150_brain4_section1_right_Filaments_6_Grin2b.swc	BW150_brain4_section1_right	6	BW150-4	BW150	Grin2b	RFP	AF546	P14	SHIELD	2025-05-14	neuTube	Pert	M1	L2/3 IT
BW150_brain4_section1_right_Filaments_7_Arid1b.swc	BW150_brain4_section1_right	7	BW150-4	BW150	Arid1b	RFP+Myc	AF546	P14	SHIELD	2025-05-14	neuTube	Pert	M1	L2/3 IT
BW150_brain4_section1_right_Filaments_8_ctrl.swc	BW150_brain4_section1_right	8	BW150-4	BW150	ctrl	HA	AF647	P14	SHIELD	2025-05-14	neuTube	Pert	M1	L2/3 IT
BW150_brain4_section1_right_Filaments_9_Med13L.swc	BW150_brain4_section1_right	9	BW150-4	BW150	Med13L	Myc+HA	AF488	P14	SHIELD	2025-05-14	neuTube	Pert	M1	L2/3 IT
BW150_brain4_section1_right_Filaments_10_ctrl.swc	BW150_brain4_section1_right	10	BW150-4	BW150	ctrl	HA	AF647	P14	SHIELD	2025-05-14	neuTube	Pert	M1	L2/3 IT
BW150_brain4_section2_right_Filaments_1_Adnp.swc	BW150_brain4_section2_right	1	BW150-4	BW150	Adnp	Myc	AF488	P14	SHIELD	2025-05-14	neuTube	Pert	M2	L2/3 IT
BW150_brain4_section2_right_Filaments_2_Adnp.swc	BW150_brain4_section2_right	2	BW150-4	BW150	Adnp	Myc	AF488	P14	SHIELD	2025-05-14	neuTube	Pert	M2	L2/3 IT
BW150_brain4_section2_right_Filaments_3_Adnp.swc	BW150_brain4_section2_right	3	BW150-4	BW150	Adnp	Myc	AF488	P14	SHIELD	2025-05-14	neuTube	Pert	M2	L2/3 IT
BW150_brain4_section2_right_Filaments_4_Arid1b.swc	BW150_brain4_section2_right	4	BW150-4	BW150	Arid1b	RFP+Myc	AF546	P14	SHIELD	2025-05-14	neuTube	Pert	M2	L2/3 IT
BW150_brain4_section2_right_Filaments_6_Grin2b.swc	BW150_brain4_section2_right	6	BW150-4	BW150	Grin2b	RFP	AF546	P14	SHIELD	2025-05-14	neuTube	Pert	M2	L2/3 IT
BW150_brain4_section2_right_Filaments_7_Grin2b.swc	BW150_brain4_section2_right	7	BW150-4	BW150	Grin2b	RFP	AF546	P14	SHIELD	2025-05-14	neuTube	Pert	M2	L2/3 IT
BW150_brain4_section2_right_Filaments_8_Arid1b.swc	BW150_brain4_section2_right	8	BW150-4	BW150	Arid1b	RFP+Myc	AF546	P14	SHIELD	2025-05-14	neuTube	Pert	M3	L2/3 IT
BW150_brain4_section2_right_Filaments_9_Med13L.swc	BW150_brain4_section2_right	9	BW150-4	BW150	Med13L	Myc+HA	AF488	P14	SHIELD	2025-05-14	neuTube	Pert	M2	L2/3 IT
BW150_brain4_section2_right_Filaments_11_ctrl.swc	BW150_brain4_section2_right	11	BW150-4	BW150	ctrl	HA	AF647	P14	SHIELD	2025-05-14	neuTube	Pert	M2	L2/3 IT
BW150_brain4_section2_right_Filaments_12_ctrl.swc	BW150_brain4_section2_right	12	BW150-4	BW150	ctrl	HA	AF647	P14	SHIELD	2025-05-14	neuTube	Pert	M1	L2/3 IT
BW150_brain4_section2_right_Filaments_13_Med13L.swc	BW150_brain4_section2_right	13	BW150-4	BW150	Med13L	Myc+HA	AF488	P14	SHIELD	2025-05-14	neuTube	Pert	M1	L2/3 IT
BW150_brain4_section2_right_Filaments_14_ctrl.swc	BW150_brain4_section2_right	14	BW150-4	BW150	ctrl	HA	AF647	P14	SHIELD	2025-05-14	neuTube	Pert	M4	L2/3 IT
BW150_brain4_section3_left_Filaments_1_Arid1b.swc	BW150_brain4_section3_left	1	BW150-4	BW150	Arid1b	RFP+Myc	AF546	P14	SHIELD	2025-05-14	neuTube	Pert	M2	L2/3 IT
BW150_brain4_section3_left_Filaments_2_Grin2b.swc	BW150_brain4_section3_left	2	BW150-4	BW150	Grin2b	RFP	AF546	P14	SHIELD	2025-05-14	neuTube	Pert	M3	L2/3 IT
BW150_brain4_section3_left_Filaments_3_ctrl.swc	BW150_brain4_section3_left	3	BW150-4	BW150	ctrl	HA	AF647	P14	SHIELD	2025-05-14	neuTube	Pert	M2	L2/3 IT
BW150_brain4_section3_left_Filaments_6_Shank3.swc	BW150_brain4_section3_left	6	BW150-4	BW150	Shank3	RFP+HA	AF546	P14	SHIELD	2025-05-14	neuTube	Pert	M3	L2/3 IT
BW150_brain4_section3_left_Filaments_7_Adnp.swc	BW150_brain4_section3_left	7	BW150-4	BW150	Adnp	Myc	AF488	P14	SHIELD	2025-05-14	neuTube	Pert	M1	L2/3 IT
BW150_brain4_section3_right_Filaments_1_Adnp.swc	BW150_brain4_section3_right	1	BW150-4	BW150	Adnp	Myc	AF488	P14	SHIELD	2025-05-14	neuTube	Pert	M2	L2/3 IT
BW150_brain4_section3_right_Filaments_5_Adnp.swc	BW150_brain4_section3_right	5	BW150-4	BW150	Adnp	Myc	AF488	P14	SHIELD	2025-05-14	neuTube	Pert	M2	L2/3 IT
BW150_brain4_section3_right_Filaments_6_Arid1b.swc	BW150_brain4_section3_right	6	BW150-4	BW150	Arid1b	RFP+Myc	AF546	P14	SHIELD	2025-05-14	neuTube	Pert	M2	L4/5 IT
BW150_brain4_section3_right_Filaments_7_Grin2b.swc	BW150_brain4_section3_right	7	BW150-4	BW150	Grin2b	RFP	AF546	P14	SHIELD	2025-05-14	neuTube	Pert	M3	L2/3 IT
BW150_brain4_section3_right_Filaments_8_Shank3.swc	BW150_brain4_section3_right	8	BW150-4	BW150	Shank3	RFP+HA	AF546	P14	SHIELD	2025-05-14	neuTube	Pert	M2	L2/3 IT
BW150_brain4_section3_right_Filaments_9_Shank3.swc	BW150_brain4_section3_right	9	BW150-4	BW150	Shank3	RFP+HA	AF546	P14	SHIELD	2025-05-14	neuTube	Pert	M4	L2/3 IT
BW150_brain4_section3_right_Filaments_10_Grin2b.swc	BW150_brain4_section3_right	10	BW150-4	BW150	Grin2b	RFP	AF546	P14	SHIELD	2025-05-14	neuTube	Pert	M4	L2/3 IT
BW150_brain4_section3_right_Filaments_11_Grin2b.swc	BW150_brain4_section3_right	11	BW150-4	BW150	Grin2b	RFP	AF546	P14	SHIELD	2025-05-14	neuTube	Pert	M4	L2/3 IT
BW150_brain4_section3_right_Filaments_13_Med13L.swc	BW150_brain4_section3_right	13	BW150-4	BW150	Med13L	Myc+HA	AF488	P14	SHIELD	2025-05-14	neuTube	Pert	M1	L2/3 IT
BW150_brain4_section5_left_Filaments_1_Med13L.swc	BW150_brain4_section5_left	1	BW150-4	BW150	Med13L	Myc+HA	AF488	P14	SHIELD	2025-07-08	neuTube	Pert	M2	L2/3 IT
BW150_brain4_section5_right_Filaments_2_Arid1b.swc	BW150_brain4_section5_right	2	BW150-4	BW150	Arid1b	RFP+Myc	AF546	P14	SHIELD	2025-07-08	neuTube	Pert	M2	L2/3 IT
BW150_brain4_section5_right_Filaments_3_Arid1b.swc	BW150_brain4_section5_right	3	BW150-4	BW150	Arid1b	RFP+Myc	AF546	P14	SHIELD	2025-07-08	neuTube	Pert	M1	L2/3 IT
BW150_brain4_section5_right_Filaments_5_Grin2b.swc	BW150_brain4_section5_right	5	BW150-4	BW150	Grin2b	RFP	AF546	P14	SHIELD	2025-07-08	neuTube	Pert	M1	L2/3 IT
BW150_brain4_section6_mid_Filaments_1_Grin2b.swc	BW150_brain4_section6_mid	1	BW150-4	BW150	Grin2b	RFP	AF546	P14	SHIELD	2025-07-08	neuTube	Pert	M1	L2/3 IT
BW150_brain4_section6_mid_Filaments_4_Shank3.swc	BW150_brain4_section6_mid	4	BW150-4	BW150	Shank3	RFP+HA	AF546	P14	SHIELD	2025-07-08	neuTube	Pert	M2	L2/3 IT
BW150_brain4_section6_right_Filaments_1_Shank3.swc	BW150_brain4_section6_right	1	BW150-4	BW150	Shank3	RFP+HA	AF546	P14	SHIELD	2025-07-08	neuTube	Pert	M3	L2/3 IT
BW150_brain4_section6_right_Filaments_2_Shank3.swc	BW150_brain4_section6_right	2	BW150-4	BW150	Shank3	RFP+HA	AF546	P14	SHIELD	2025-07-08	neuTube	Pert	M3	L2/3 IT
BW150_brain5_section1_bottom_Filaments_2_Grin2b.swc	BW150_brain5_section1_bottom	2	BW150-5	BW150	Grin2b	RFP	AF546	P14	SHIELD	2025-05-14	neuTube	Pert	M1	L2/3 IT
BW150_brain5_section1_top_Filaments_1_Shank3.swc	BW150_brain5_section1_top	1	BW150-5	BW150	Shank3	RFP+HA	AF546	P14	SHIELD	2025-05-14	neuTube	Pert	M2	L2/3 IT
BW150_brain5_section2_bottom_Filaments_1_Adnp.swc	BW150_brain5_section2_bottom	1	BW150-5	BW150	Adnp	Myc	AF488	P14	SHIELD	2025-05-14	neuTube	Pert	M4	L4/5 IT
BW150_brain5_section2_bottom_Filaments_3_Adnp.swc	BW150_brain5_section2_bottom	3	BW150-5	BW150	Adnp	Myc	AF488	P14	SHIELD	2025-05-14	neuTube	Pert	M4	L2/3 IT
BW150_brain5_section2_bottom_Filaments_4_Grin2b.swc	BW150_brain5_section2_bottom	4	BW150-5	BW150	Grin2b	RFP	AF546	P14	SHIELD	2025-05-14	neuTube	Pert	M2	L2/3 IT
BW150_brain5_section2_bottom_Filaments_5_Grin2b.swc	BW150_brain5_section2_bottom	5	BW150-5	BW150	Grin2b	RFP	AF546	P14	SHIELD	2025-05-14	neuTube	Pert	M4	L2/3 IT
BW150_brain5_section2_bottom_Filaments_6_Arid1b.swc	BW150_brain5_section2_bottom	6	BW150-5	BW150	Arid1b	RFP+Myc	AF546	P14	SHIELD	2025-05-14	neuTube	Pert	M4	L2/3 IT
BW150_brain5_section2_bottom_Filaments_8_Shank3.swc	BW150_brain5_section2_bottom	8	BW150-5	BW150	Shank3	RFP+HA	AF546	P14	SHIELD	2025-05-14	neuTube	Pert	M2	L2/3 IT
BW150_brain5_section2_bottom_Filaments_9_Arid1b.swc	BW150_brain5_section2_bottom	9	BW150-5	BW150	Arid1b	RFP+Myc	AF546	P14	SHIELD	2025-05-14	neuTube	Pert	M3	L2/3 IT
BW150_brain5_section2_bottom_Filaments_10_Arid1b.swc	BW150_brain5_section2_bottom	10	BW150-5	BW150	Arid1b	RFP+Myc	AF546	P14	SHIELD	2025-05-14	neuTube	Pert	M3	L2/3 IT
BW150_brain5_section2_bottom_Filaments_12_Grin2b.swc	BW150_brain5_section2_bottom	12	BW150-5	BW150	Grin2b	RFP	AF546	P14	SHIELD	2025-05-14	neuTube	Pert	M3	L2/3 IT
BW150_brain5_section2_bottom_Filaments_16_ctrl.swc	BW150_brain5_section2_bottom	16	BW150-5	BW150	ctrl	HA	AF647	P14	SHIELD	2025-05-14	neuTube	Pert	M2	L2/3 IT
BW150_brain5_section2_bottom_Filaments_17_ctrl.swc	BW150_brain5_section2_bottom	17	BW150-5	BW150	ctrl	HA	AF647	P14	SHIELD	2025-05-14	neuTube	Pert	M2	L2/3 IT
BW150_brain5_section2_bottom_Filaments_18_Med13L.swc	BW150_brain5_section2_bottom	18	BW150-5	BW150	Med13L	Myc+HA	AF488	P14	SHIELD	2025-05-14	neuTube	Pert	M4	L4/5 IT
BW150_brain5_section2_top_Filaments_1_Adnp.swc	BW150_brain5_section2_top	1	BW150-5	BW150	Adnp	Myc	AF488	P14	SHIELD	2025-05-14	neuTube	Pert	M3	L2/3 IT
BW150_brain5_section2_top_Filaments_2_Grin2b.swc	BW150_brain5_section2_top	2	BW150-5	BW150	Grin2b	RFP	AF546	P14	SHIELD	2025-05-14	neuTube	Pert	M2	L2/3 IT
BW150_brain5_section2_top_Filaments_4_ctrl.swc	BW150_brain5_section2_top	4	BW150-5	BW150	ctrl	HA	AF647	P14	SHIELD	2025-05-14	neuTube	Pert	M3	L2/3 IT
BW150_brain5_section3_bottom_Filaments_1_Adnp.swc	BW150_brain5_section3_bottom	1	BW150-5	BW150	Adnp	Myc	AF488	P14	SHIELD	2025-05-14	neuTube	Pert	M2	L2/3 IT
BW150_brain5_section3_bottom_Filaments_2_Grin2b.swc	BW150_brain5_section3_bottom	2	BW150-5	BW150	Grin2b	RFP	AF546	P14	SHIELD	2025-05-14	neuTube	Pert	M2	L2/3 IT
BW150_brain5_section3_bottom_Filaments_3_Grin2b.swc	BW150_brain5_section3_bottom	3	BW150-5	BW150	Grin2b	RFP	AF546	P14	SHIELD	2025-05-14	neuTube	Pert	M3	L2/3 IT
BW150_brain5_section3_bottom_Filaments_4_Grin2b.swc	BW150_brain5_section3_bottom	4	BW150-5	BW150	Grin2b	RFP	AF546	P14	SHIELD	2025-05-14	neuTube	Pert	M1	L2/3 IT
BW150_brain5_section3_bottom_Filaments_5_Grin2b.swc	BW150_brain5_section3_bottom	5	BW150-5	BW150	Grin2b	RFP	AF546	P14	SHIELD	2025-05-14	neuTube	Pert	M2	L2/3 IT
BW150_brain5_section3_bottom_Filaments_6_Arid1b.swc	BW150_brain5_section3_bottom	6	BW150-5	BW150	Arid1b	RFP+Myc	AF546	P14	SHIELD	2025-05-14	neuTube	Pert	M3	L2/3 IT
BW150_brain5_section3_bottom_Filaments_7_Shank3.swc	BW150_brain5_section3_bottom	7	BW150-5	BW150	Shank3	RFP+HA	AF546	P14	SHIELD	2025-05-14	neuTube	Pert	M1	L2/3 IT
BW150_brain5_section3_bottom_Filaments_8_Grin2b.swc	BW150_brain5_section3_bottom	8	BW150-5	BW150	Grin2b	RFP	AF546	P14	SHIELD	2025-05-14	neuTube	Pert	M2	L2/3 IT
BW150_brain5_section3_bottom_Filaments_9_Arid1b.swc	BW150_brain5_section3_bottom	9	BW150-5	BW150	Arid1b	RFP+Myc	AF546	P14	SHIELD	2025-05-14	neuTube	Pert	M4	L2/3 IT
BW150_brain5_section3_bottom_Filaments_10_Grin2b.swc	BW150_brain5_section3_bottom	10	BW150-5	BW150	Grin2b	RFP	AF546	P14	SHIELD	2025-05-14	neuTube	Pert	M4	L2/3 IT
BW150_brain5_section3_bottom_Filaments_11_Med13L.swc	BW150_brain5_section3_bottom	11	BW150-5	BW150	Med13L	Myc+HA	AF488	P14	SHIELD	2025-05-14	neuTube	Pert	M1	L2/3 IT
BW150_brain5_section4_top_Filaments_2_Grin2b.swc	BW150_brain5_section4_top	2	BW150-5	BW150	Grin2b	RFP	AF546	P14	SHIELD	2025-07-08	neuTube	Pert	M3	L2/3 IT
BW150_brain5_section4_top_Filaments_7_Arid1b.swc	BW150_brain5_section4_top	7	BW150-5	BW150	Arid1b	RFP+Myc	AF546	P14	SHIELD	2025-07-08	neuTube	Pert	M2	L2/3 IT
BW150_brain5_section4_top_Filaments_8_Adnp.swc	BW150_brain5_section4_top	8	BW150-5	BW150	Adnp	Myc	AF488	P14	SHIELD	2025-07-08	neuTube	Pert	M4	L2/3 IT
BW150_brain5_section5_mid_Filaments_1_Arid1b.swc	BW150_brain5_section5_mid	1	BW150-5	BW150	Arid1b	RFP+Myc	AF546	P14	SHIELD	2025-07-08	neuTube	Pert	M1	L2/3 IT
BW150_brain5_section5_mid_Filaments_2_Arid1b.swc	BW150_brain5_section5_mid	2	BW150-5	BW150	Arid1b	RFP+Myc	AF546	P14	SHIELD	2025-07-08	neuTube	Pert	M1	L2/3 IT
BW150_brain5_section5_top_Filaments_1_Arid1b.swc	BW150_brain5_section5_top	1	BW150-5	BW150	Arid1b	RFP+Myc	AF546	P14	SHIELD	2025-07-08	neuTube	Pert	M2	L2/3 IT
BW150_brain5_section6_mid_Filaments_1_Arid1b.swc	BW150_brain5_section6_mid	1	BW150-5	BW150	Arid1b	RFP+Myc	AF546	P14	SHIELD	2025-07-08	neuTube	Pert	M2	L2/3 IT
BW150_brain5_section6_mid_Filaments_4_Adnp.swc	BW150_brain5_section6_mid	4	BW150-5	BW150	Adnp	Myc	AF488	P14	SHIELD	2025-07-08	neuTube	Pert	M2	L2/3 IT
BW150_brain5_section6_mid_Filaments_5_Grin2b.swc	BW150_brain5_section6_mid	5	BW150-5	BW150	Grin2b	RFP	AF546	P14	SHIELD	2025-07-08	neuTube	Pert	M3	L2/3 IT
BW150_brain5_section6_top_Filaments_1_Adnp.swc	BW150_brain5_section6_top	1	BW150-5	BW150	Adnp	Myc	AF488	P14	SHIELD	2025-07-08	neuTube	Pert	M3	L2/3 IT
BW150_brain5_section6_top_Filaments_3_Grin2b.swc	BW150_brain5_section6_top	3	BW150-5	BW150	Grin2b	RFP	AF546	P14	SHIELD	2025-07-08	neuTube	Pert	M2	L2/3 IT
BW150_brain5_section6_top_Filaments_4_Arid1b.swc	BW150_brain5_section6_top	4	BW150-5	BW150	Arid1b	RFP+Myc	AF546	P14	SHIELD	2025-07-08	neuTube	Pert	M2	L2/3 IT
BW150_brain6_section1_bottom_Filaments_1_Adnp.swc	BW150_brain6_section1_bottom	1	BW150-6	BW150	Adnp	Myc	AF488	P14	SHIELD	2025-05-14	neuTube	Pert	M1	L2/3 IT
BW150_brain6_section1_bottom_Filaments_2_Adnp.swc	BW150_brain6_section1_bottom	2	BW150-6	BW150	Adnp	Myc	AF488	P14	SHIELD	2025-05-14	neuTube	Pert	M2	L2/3 IT
BW150_brain6_section1_bottom_Filaments_3_Arid1b.swc	BW150_brain6_section1_bottom	3	BW150-6	BW150	Arid1b	RFP+Myc	AF546	P14	SHIELD	2025-05-14	neuTube	Pert	M2	L2/3 IT
BW150_brain6_section1_bottom_Filaments_4_Arid1b.swc	BW150_brain6_section1_bottom	4	BW150-6	BW150	Arid1b	RFP+Myc	AF546	P14	SHIELD	2025-05-14	neuTube	Pert	M1	L2/3 IT
BW150_brain6_section1_bottom_Filaments_5_Grin2b.swc	BW150_brain6_section1_bottom	5	BW150-6	BW150	Grin2b	RFP	AF546	P14	SHIELD	2025-05-14	neuTube	Pert	M2	L2/3 IT
BW150_brain6_section1_bottom_Filaments_6_Grin2b.swc	BW150_brain6_section1_bottom	6	BW150-6	BW150	Grin2b	RFP	AF546	P14	SHIELD	2025-05-14	neuTube	Pert	M3	L2/3 IT
BW150_brain6_section1_bottom_Filaments_7_ctrl.swc	BW150_brain6_section1_bottom	7	BW150-6	BW150	ctrl	HA	AF647	P14	SHIELD	2025-05-14	neuTube	Pert	M2	L2/3 IT
BW150_brain6_section1_bottom_Filaments_8_ctrl.swc	BW150_brain6_section1_bottom	8	BW150-6	BW150	ctrl	HA	AF647	P14	SHIELD	2025-05-14	neuTube	Pert	M2	L2/3 IT
BW150_brain6_section1_bottom_Filaments_9_ctrl.swc	BW150_brain6_section1_bottom	9	BW150-6	BW150	ctrl	HA	AF647	P14	SHIELD	2025-05-14	neuTube	Pert	M2	L2/3 IT
BW150_brain6_section2_left_Filaments_1_Adnp.swc	BW150_brain6_section2_left	1	BW150-6	BW150	Adnp	Myc	AF488	P14	SHIELD	2025-05-14	neuTube	Pert	M3	L2/3 IT
BW150_brain6_section2_left_Filaments_2_Adnp.swc	BW150_brain6_section2_left	2	BW150-6	BW150	Adnp	Myc	AF488	P14	SHIELD	2025-05-14	neuTube	Pert	M3	L2/3 IT
BW150_brain6_section2_left_Filaments_3_Arid1b.swc	BW150_brain6_section2_left	3	BW150-6	BW150	Arid1b	RFP+Myc	AF546	P14	SHIELD	2025-05-14	neuTube	Pert	M2	L2/3 IT
BW150_brain6_section2_left_Filaments_4_Grin2b.swc	BW150_brain6_section2_left	4	BW150-6	BW150	Grin2b	RFP	AF546	P14	SHIELD	2025-05-14	neuTube	Pert	M2	L2/3 IT
BW150_brain6_section2_left_Filaments_5_Arid1b.swc	BW150_brain6_section2_left	5	BW150-6	BW150	Arid1b	RFP+Myc	AF546	P14	SHIELD	2025-05-14	neuTube	Pert	M3	L2/3 IT
BW150_brain6_section2_left_Filaments_6_Shank3.swc	BW150_brain6_section2_left	6	BW150-6	BW150	Shank3	RFP+HA	AF546	P14	SHIELD	2025-05-14	neuTube	Pert	M1	L2/3 IT
BW150_brain6_section2_left_Filaments_7_Shank3.swc	BW150_brain6_section2_left	7	BW150-6	BW150	Shank3	RFP+HA	AF546	P14	SHIELD	2025-05-14	neuTube	Pert	M3	L2/3 IT
BW150_brain6_section2_left_Filaments_9_Med13L.swc	BW150_brain6_section2_left	9	BW150-6	BW150	Med13L	Myc+HA	AF488	P14	SHIELD	2025-05-14	neuTube	Pert	M2	L2/3 IT
BW150_brain6_section2_left_Filaments_10_ctrl.swc	BW150_brain6_section2_left	10	BW150-6	BW150	ctrl	HA	AF647	P14	SHIELD	2025-05-14	neuTube	Pert	M3	L2/3 IT
BW150_brain6_section2_left_Filaments_11_ctrl.swc	BW150_brain6_section2_left	11	BW150-6	BW150	ctrl	HA	AF647	P14	SHIELD	2025-05-14	neuTube	Pert	M4	L2/3 IT
BW150_brain6_section2_left_Filaments_12_Med13L.swc	BW150_brain6_section2_left	12	BW150-6	BW150	Med13L	Myc+HA	AF488	P14	SHIELD	2025-05-14	neuTube	Pert	M3	L2/3 IT
BW150_brain6_section2_right_Filaments_1_Arid1b.swc	BW150_brain6_section2_right	1	BW150-6	BW150	Arid1b	RFP+Myc	AF546	P14	SHIELD	2025-05-14	neuTube	Pert	M2	L2/3 IT
BW150_brain6_section2_right_Filaments_2_Grin2b.swc	BW150_brain6_section2_right	2	BW150-6	BW150	Grin2b	RFP	AF546	P14	SHIELD	2025-05-14	neuTube	Pert	M2	L2/3 IT
BW150_brain6_section2_right_Filaments_3_Grin2b.swc	BW150_brain6_section2_right	3	BW150-6	BW150	Grin2b	RFP	AF546	P14	SHIELD	2025-05-14	neuTube	Pert	M1	L2/3 IT
BW150_brain6_section2_right_Filaments_4_ctrl.swc	BW150_brain6_section2_right	4	BW150-6	BW150	ctrl	HA	AF647	P14	SHIELD	2025-05-14	neuTube	Pert	M1	L2/3 IT
BW150_brain6_section3_left_Filaments_1_Arid1b.swc	BW150_brain6_section3_left	1	BW150-6	BW150	Arid1b	RFP+Myc	AF546	P14	SHIELD	2025-05-14	neuTube	Pert	M1	L2/3 IT
BW150_brain6_section3_left_Filaments_2_Shank3.swc	BW150_brain6_section3_left	2	BW150-6	BW150	Shank3	RFP+HA	AF546	P14	SHIELD	2025-05-14	neuTube	Pert	M1	L2/3 IT
BW150_brain6_section3_left_Filaments_3_Grin2b.swc	BW150_brain6_section3_left	3	BW150-6	BW150	Grin2b	RFP	AF546	P14	SHIELD	2025-05-14	neuTube	Pert	M2	L2/3 IT
BW150_brain6_section3_right_Filaments_1_Arid1b.swc	BW150_brain6_section3_right	1	BW150-6	BW150	Arid1b	RFP+Myc	AF546	P14	SHIELD	2025-05-14	neuTube	Pert	M3	L2/3 IT
BW150_brain6_section3_right_Filaments_2_Grin2b.swc	BW150_brain6_section3_right	2	BW150-6	BW150	Grin2b	RFP	AF546	P14	SHIELD	2025-05-14	neuTube	Pert	M1	L2/3 IT
BW150_brain6_section3_right_Filaments_3_Arid1b.swc	BW150_brain6_section3_right	3	BW150-6	BW150	Arid1b	RFP+Myc	AF546	P14	SHIELD	2025-05-14	neuTube	Pert	M2	L2/3 IT
BW150_brain6_section3_right_Filaments_4_Grin2b.swc	BW150_brain6_section3_right	4	BW150-6	BW150	Grin2b	RFP	AF546	P14	SHIELD	2025-05-14	neuTube	Pert	M3	L2/3 IT
BW150_brain6_section3_right_Filaments_5_Grin2b.swc	BW150_brain6_section3_right	5	BW150-6	BW150	Grin2b	RFP	AF546	P14	SHIELD	2025-05-14	neuTube	Pert	M3	L2/3 IT
BW150_brain6_section3_right_Filaments_6_Arid1b.swc	BW150_brain6_section3_right	6	BW150-6	BW150	Arid1b	RFP+Myc	AF546	P14	SHIELD	2025-05-14	neuTube	Pert	M3	L2/3 IT
BW150_brain6_section3_right_Filaments_7_Shank3.swc	BW150_brain6_section3_right	7	BW150-6	BW150	Shank3	RFP+HA	AF546	P14	SHIELD	2025-05-14	neuTube	Pert	M3	L2/3 IT
BW150_brain6_section3_right_Filaments_9_Med13L.swc	BW150_brain6_section3_right	9	BW150-6	BW150	Med13L	Myc+HA	AF488	P14	SHIELD	2025-05-14	neuTube	Pert	M3	L2/3 IT
BW150_brain6_section3_right_Filaments_10_Med13L.swc	BW150_brain6_section3_right	10	BW150-6	BW150	Med13L	Myc+HA	AF488	P14	SHIELD	2025-05-14	neuTube	Pert	M3	L2/3 IT
BW150_brain6_section3_right_Filaments_11_Med13L.swc	BW150_brain6_section3_right	11	BW150-6	BW150	Med13L	Myc+HA	AF488	P14	SHIELD	2025-05-14	neuTube	Pert	M3	L2/3 IT
BW150_brain6_section3_right_Filaments_12_Med13L.swc	BW150_brain6_section3_right	12	BW150-6	BW150	Med13L	Myc+HA	AF488	P14	SHIELD	2025-05-14	neuTube	Pert	M3	L2/3 IT
BW150_brain6_section3_right_Filaments_13_ctrl.swc	BW150_brain6_section3_right	13	BW150-6	BW150	ctrl	HA	AF647	P14	SHIELD	2025-05-14	neuTube	Pert	M4	L4/5 IT
BW150_brain6_section3_right_done_Filaments_1_Arid1b.swc	BW150_brain6_section3_right_done	1	BW150-6	BW150	Arid1b	RFP+Myc	AF546	P14	SHIELD	2025-05-14	neuTube	Pert	M3	L2/3 IT
BW150_brain6_section3_right_done_Filaments_4_Grin2b.swc	BW150_brain6_section3_right_done	4	BW150-6	BW150	Grin2b	RFP	AF546	P14	SHIELD	2025-05-14	neuTube	Pert	M3	L2/3 IT
BW150_brain6_section3_right_done_Filaments_5_Grin2b.swc	BW150_brain6_section3_right_done	5	BW150-6	BW150	Grin2b	RFP	AF546	P14	SHIELD	2025-05-14	neuTube	Pert	M3	L2/3 IT
BW150_brain6_section3_right_done_Filaments_6_Arid1b.swc	BW150_brain6_section3_right_done	6	BW150-6	BW150	Arid1b	RFP+Myc	AF546	P14	SHIELD	2025-05-14	neuTube	Pert	M3	L2/3 IT
BW150_brain6_section3_right_done_Filaments_7_Shank3.swc	BW150_brain6_section3_right_done	7	BW150-6	BW150	Shank3	RFP+HA	AF546	P14	SHIELD	2025-05-14	neuTube	Pert	M3	L2/3 IT
BW150_brain6_section3_right_done_Filaments_9_Med13L.swc	BW150_brain6_section3_right_done	9	BW150-6	BW150	Med13L	Myc+HA	AF488	P14	SHIELD	2025-05-14	neuTube	Pert	M3	L2/3 IT
BW150_brain6_section3_right_done_Filaments_10_Med13L.swc	BW150_brain6_section3_right_done	10	BW150-6	BW150	Med13L	Myc+HA	AF488	P14	SHIELD	2025-05-14	neuTube	Pert	M3	L2/3 IT
BW150_brain6_section3_right_done_Filaments_11_Med13L.swc	BW150_brain6_section3_right_done	11	BW150-6	BW150	Med13L	Myc+HA	AF488	P14	SHIELD	2025-05-14	neuTube	Pert	M3	L2/3 IT
BW150_brain6_section3_right_done_Filaments_12_Med13L.swc	BW150_brain6_section3_right_done	12	BW150-6	BW150	Med13L	Myc+HA	AF488	P14	SHIELD	2025-05-14	neuTube	Pert	M3	L2/3 IT
BW150_brain6_section3_right_done_Filaments_13_ctrl.swc	BW150_brain6_section3_right_done	13	BW150-6	BW150	ctrl	HA	AF647	P14	SHIELD	2025-05-14	neuTube	Pert	M4	L4/5 IT
BW150_brain6_section4_btm_Filaments_2_Grin2b.swc	BW150_brain6_section4_btm	2	BW150-6	BW150	Grin2b	RFP	AF546	P14	SHIELD	2025-07-08	neuTube	Pert	M3	L2/3 IT
BW150_brain6_section4_mid_Filaments_1_Arid1b.swc	BW150_brain6_section4_mid	1	BW150-6	BW150	Arid1b	RFP+Myc	AF546	P14	SHIELD	2025-07-08	neuTube	Pert	M4	L2/3 IT
BW150_brain6_section4_mid_Filaments_2_Grin2b.swc	BW150_brain6_section4_mid	2	BW150-6	BW150	Grin2b	RFP	AF546	P14	SHIELD	2025-07-08	neuTube	Pert	M3	L2/3 IT
BW150_brain6_section4_mid_Filaments_3_Arid1b.swc	BW150_brain6_section4_mid	3	BW150-6	BW150	Arid1b	RFP+Myc	AF546	P14	SHIELD	2025-07-08	neuTube	Pert	M3	L2/3 IT
BW150_brain6_section4_mid_Filaments_5_Grin2b.swc	BW150_brain6_section4_mid	5	BW150-6	BW150	Grin2b	RFP	AF546	P14	SHIELD	2025-07-08	neuTube	Pert	M4	L4/5 IT
BW150_brain6_section4_top_Filaments_1_Grin2b.swc	BW150_brain6_section4_top	1	BW150-6	BW150	Grin2b	RFP	AF546	P14	SHIELD	2025-07-08	neuTube	Pert	M2	L2/3 IT
BW150_brain6_section4_top_Filaments_3_Arid1b.swc	BW150_brain6_section4_top	3	BW150-6	BW150	Arid1b	RFP+Myc	AF546	P14	SHIELD	2025-07-08	neuTube	Pert	M2	L2/3 IT
BW150_brain6_section4_top_Filaments_4_Arid1b.swc	BW150_brain6_section4_top	4	BW150-6	BW150	Arid1b	RFP+Myc	AF546	P14	SHIELD	2025-07-08	neuTube	Pert	M3	L2/3 IT
BW150_brain6_section4_top_Filaments_5_Grin2b.swc	BW150_brain6_section4_top	5	BW150-6	BW150	Grin2b	RFP	AF546	P14	SHIELD	2025-07-08	neuTube	Pert	M3	L2/3 IT
BW150_brain6_section4_top_Filaments_6_Med13L.swc	BW150_brain6_section4_top	6	BW150-6	BW150	Med13L	Myc+HA	AF488	P14	SHIELD	2025-07-08	neuTube	Pert	M1	L2/3 IT
BW150_brain6_section5_btm_Filaments_1_Grin2b.swc	BW150_brain6_section5_btm	1	BW150-6	BW150	Grin2b	RFP	AF546	P14	SHIELD	2025-07-08	neuTube	Pert	M3	L2/3 IT
BW150_brain6_section5_btm_Filaments_2_Arid1b.swc	BW150_brain6_section5_btm	2	BW150-6	BW150	Arid1b	RFP+Myc	AF546	P14	SHIELD	2025-07-08	neuTube	Pert	M3	L2/3 IT
BW150_brain6_section5_btm_Filaments_4_Adnp.swc	BW150_brain6_section5_btm	4	BW150-6	BW150	Adnp	Myc	AF488	P14	SHIELD	2025-07-08	neuTube	Pert	M2	L2/3 IT
BW150_brain6_section5_mid_Filaments_1_Arid1b.swc	BW150_brain6_section5_mid	1	BW150-6	BW150	Arid1b	RFP+Myc	AF546	P14	SHIELD	2025-07-08	neuTube	Pert	M4	L2/3 IT
BW150_brain6_section5_mid_Filaments_2_Arid1b.swc	BW150_brain6_section5_mid	2	BW150-6	BW150	Arid1b	RFP+Myc	AF546	P14	SHIELD	2025-07-08	neuTube	Pert	M3	L2/3 IT
BW150_brain6_section5_mid_Filaments_3_Shank3.swc	BW150_brain6_section5_mid	3	BW150-6	BW150	Shank3	RFP+HA	AF546	P14	SHIELD	2025-07-08	neuTube	Pert	M3	L2/3 IT
BW150_brain6_section5_mid_Filaments_4_Shank3.swc	BW150_brain6_section5_mid	4	BW150-6	BW150	Shank3	RFP+HA	AF546	P14	SHIELD	2025-07-08	neuTube	Pert	M3	L2/3 IT
BW150_brain6_section5_top_Filaments_1_Arid1b.swc	BW150_brain6_section5_top	1	BW150-6	BW150	Arid1b	RFP+Myc	AF546	P14	SHIELD	2025-07-08	neuTube	Pert	M1	L2/3 IT
BW150_brain6_section5_top_Filaments_2_Grin2b.swc	BW150_brain6_section5_top	2	BW150-6	BW150	Grin2b	RFP	AF546	P14	SHIELD	2025-07-08	neuTube	Pert	M4	L2/3 IT
BW150_brain6_section5_top_Filaments_3_Arid1b.swc	BW150_brain6_section5_top	3	BW150-6	BW150	Arid1b	RFP+Myc	AF546	P14	SHIELD	2025-07-08	neuTube	Pert	M4	L4/5 IT
BW150_brain6_section5_top_Filaments_5_Grin2b.swc	BW150_brain6_section5_top	5	BW150-6	BW150	Grin2b	RFP	AF546	P14	SHIELD	2025-07-08	neuTube	Pert	M1	L2/3 IT
BW150_brain6_section6_btm_Filaments_1_Grin2b.swc	BW150_brain6_section6_btm	1	BW150-6	BW150	Grin2b	RFP	AF546	P14	SHIELD	2025-07-08	neuTube	Pert	M1	L2/3 IT
BW150_brain6_section6_btm_Filaments_5_Arid1b.swc	BW150_brain6_section6_btm	5	BW150-6	BW150	Arid1b	RFP+Myc	AF546	P14	SHIELD	2025-07-08	neuTube	Pert	M2	L2/3 IT
BW150_brain6_section6_btm_Filaments_9_Shank3.swc	BW150_brain6_section6_btm	9	BW150-6	BW150	Shank3	RFP+HA	AF546	P14	SHIELD	2025-07-08	neuTube	Pert	M2	L2/3 IT
BW150_brain6_section6_btm2_Filaments_1_Adnp.swc	BW150_brain6_section6_btm2	1	BW150-6	BW150	Adnp	Myc	AF488	P14	SHIELD	2025-07-08	neuTube	Pert	M1	L2/3 IT
BW150_brain6_section6_btm2_Filaments_2_Adnp.swc	BW150_brain6_section6_btm2	2	BW150-6	BW150	Adnp	Myc	AF488	P14	SHIELD	2025-07-08	neuTube	Pert	M1	L2/3 IT
BW150_brain6_section6_mid_Filaments_1_Shank3.swc	BW150_brain6_section6_mid	1	BW150-6	BW150	Shank3	RFP+HA	AF546	P14	SHIELD	2025-07-08	neuTube	Pert	M2	L2/3 IT
BW150_brain6_section6_mid_Filaments_2_Shank3.swc	BW150_brain6_section6_mid	2	BW150-6	BW150	Shank3	RFP+HA	AF546	P14	SHIELD	2025-07-08	neuTube	Pert	M2	L2/3 IT
BW150_brain6_section6_mid_Filaments_3_Grin2b.swc	BW150_brain6_section6_mid	3	BW150-6	BW150	Grin2b	RFP	AF546	P14	SHIELD	2025-07-08	neuTube	Pert	M2	L2/3 IT
BW162_brain8_section2_btm_Filaments_1_Foxp1.swc	BW162_brain8_section2_btm	1	BW162-8	others	Foxp1	RFP+Myc	AF546	P14	SHIELD	2025-07-08	neuTube	Pert	M3	L2/3 IT
BW162_brain8_section3_left_Filaments_1_Syngap1.swc	BW162_brain8_section3_left	1	BW162-8	others	Syngap1	Myc	AF488	P14	SHIELD	2025-07-08	neuTube	Pert	M2	L2/3 IT
BW169_brain1_section1_left_Filaments_1_Syngap1.swc	BW169_brain1_section1_left	1	BW169-1	BW169	Syngap1	Myc	AF488	P14	SHIELD	2025-07-07	neuTube	Pert	M2	L2/3 IT
BW169_brain1_section1_left_Filaments_2_Syngap1.swc	BW169_brain1_section1_left	2	BW169-1	BW169	Syngap1	Myc	AF488	P14	SHIELD	2025-07-07	neuTube	Pert	M2	L2/3 IT
BW169_brain1_section1_left_Filaments_3_Syngap1.swc	BW169_brain1_section1_left	3	BW169-1	BW169	Syngap1	Myc	AF488	P14	SHIELD	2025-07-07	neuTube	Pert	M1	L2/3 IT
BW169_brain1_section1_left_Filaments_4_Syngap1.swc	BW169_brain1_section1_left	4	BW169-1	BW169	Syngap1	Myc	AF488	P14	SHIELD	2025-07-07	neuTube	Pert	M1	L2/3 IT
BW169_brain1_section1_left_Filaments_5_Syngap1.swc	BW169_brain1_section1_left	5	BW169-1	BW169	Syngap1	Myc	AF488	P14	SHIELD	2025-07-07	neuTube	Pert	M1	L2/3 IT
BW169_brain1_section1_left_Filaments_6_Foxp1.swc	BW169_brain1_section1_left	6	BW169-1	BW169	Foxp1	RFP+Myc	AF546	P14	SHIELD	2025-07-07	neuTube	Pert	M3	L2/3 IT
BW169_brain1_section1_left_Filaments_8_Foxp1.swc	BW169_brain1_section1_left	8	BW169-1	BW169	Foxp1	RFP+Myc	AF546	P14	SHIELD	2025-07-07	neuTube	Pert	M3	L2/3 IT
BW169_brain1_section2_bottom_Filaments_1_Syngap1.swc	BW169_brain1_section2_bottom	1	BW169-1	BW169	Syngap1	Myc	AF488	P14	SHIELD	2025-07-07	neuTube	Pert	M4	L2/3 IT
BW169_brain1_section2_bottom_Filaments_10_Cux2.swc	BW169_brain1_section2_bottom	10	BW169-1	BW169	Cux2	RFP	AF546	P14	SHIELD	2025-07-07	neuTube	Pert	M4	L2/3 IT
BW169_brain1_section2_btm_Filaments_1_Syngap1.swc	BW169_brain1_section2_btm	1	BW169-1	BW169	Syngap1	Myc	AF488	P14	SHIELD	2025-07-07	neuTube	Pert	M5	L4/5 IT
BW169_brain1_section2_btm_Filaments_2_Syngap1.swc	BW169_brain1_section2_btm	2	BW169-1	BW169	Syngap1	Myc	AF488	P14	SHIELD	2025-07-07	neuTube	Pert	M4	L2/3 IT
BW169_brain1_section2_btm_Filaments_3_Foxp1.swc	BW169_brain1_section2_btm	3	BW169-1	BW169	Foxp1	RFP+Myc	AF546	P14	SHIELD	2025-07-07	neuTube	Pert	M3	L2/3 IT
BW169_brain1_section2_btm_Filaments_5_Kmt5b.swc	BW169_brain1_section2_btm	5	BW169-1	BW169	Kmt5b	RFP+HA	AF546	P14	SHIELD	2025-07-07	neuTube	Pert	M4	L2/3 IT
BW169_brain1_section2_btm_Filaments_6_Kmt5b.swc	BW169_brain1_section2_btm	6	BW169-1	BW169	Kmt5b	RFP+HA	AF546	P14	SHIELD	2025-07-07	neuTube	Pert	M4	L4/5 IT
BW169_brain1_section2_btm_Filaments_7_Cux2.swc	BW169_brain1_section2_btm	7	BW169-1	BW169	Cux2	RFP	AF546	P14	SHIELD	2025-07-07	neuTube	Pert	M5	L4/5 IT
BW169_brain1_section2_btm_Filaments_8_Foxp1.swc	BW169_brain1_section2_btm	8	BW169-1	BW169	Foxp1	RFP+Myc	AF546	P14	SHIELD	2025-07-07	neuTube	Pert	M5	L4/5 IT
BW169_brain1_section2_btm_Filaments_9_Cux2.swc	BW169_brain1_section2_btm	9	BW169-1	BW169	Cux2	RFP	AF546	P14	SHIELD	2025-07-07	neuTube	Pert	M2	L2/3 IT
BW169_brain1_section2_btm_Filaments_10_Cux2.swc	BW169_brain1_section2_btm	10	BW169-1	BW169	Cux2	RFP	AF546	P14	SHIELD	2025-07-07	neuTube	Pert	M4	L2/3 IT
BW169_brain1_section2_btm_Filaments_11_Kmt5b.swc	BW169_brain1_section2_btm	11	BW169-1	BW169	Kmt5b	RFP+HA	AF546	P14	SHIELD	2025-07-07	neuTube	Pert	M4	L2/3 IT
BW169_brain1_section2_btm_Filaments_12_Kmt5b.swc	BW169_brain1_section2_btm	12	BW169-1	BW169	Kmt5b	RFP+HA	AF546	P14	SHIELD	2025-07-07	neuTube	Pert	M2	L2/3 IT
BW169_brain1_section2_btm_Filaments_13_Pogz.swc	BW169_brain1_section2_btm	13	BW169-1	BW169	Pogz	Myc+HA	AF488	P14	SHIELD	2025-07-07	neuTube	Pert	M2	L4/5 IT
BW169_brain1_section2_top_Filaments_1_Syngap1.swc	BW169_brain1_section2_top	1	BW169-1	BW169	Syngap1	Myc	AF488	P14	SHIELD	2025-07-07	neuTube	Pert	M4	L2/3 IT
BW169_brain1_section2_top_Filaments_2_Syngap1.swc	BW169_brain1_section2_top	2	BW169-1	BW169	Syngap1	Myc	AF488	P14	SHIELD	2025-07-07	neuTube	Pert	M5	L4/5 IT
BW169_brain1_section2_top_Filaments_3_Syngap1.swc	BW169_brain1_section2_top	3	BW169-1	BW169	Syngap1	Myc	AF488	P14	SHIELD	2025-07-07	neuTube	Pert	M4	L2/3 IT
BW169_brain1_section2_top_Filaments_4_Syngap1.swc	BW169_brain1_section2_top	4	BW169-1	BW169	Syngap1	Myc	AF488	P14	SHIELD	2025-07-07	neuTube	Pert	M4	L4/5 IT
BW169_brain1_section2_top_Filaments_5_Syngap1.swc	BW169_brain1_section2_top	5	BW169-1	BW169	Syngap1	Myc	AF488	P14	SHIELD	2025-07-07	neuTube	Pert	M4	L2/3 IT
BW169_brain1_section2_top_Filaments_6_Kmt5b.swc	BW169_brain1_section2_top	6	BW169-1	BW169	Kmt5b	RFP+HA	AF546	P14	SHIELD	2025-07-07	neuTube	Pert	M5	L4/5 IT
BW169_brain1_section2_top_Filaments_7_Foxp1.swc	BW169_brain1_section2_top	7	BW169-1	BW169	Foxp1	RFP+Myc	AF546	P14	SHIELD	2025-07-07	neuTube	Pert	M4	L2/3 IT
BW169_brain1_section2_top_Filaments_9_Cux2.swc	BW169_brain1_section2_top	9	BW169-1	BW169	Cux2	RFP	AF546	P14	SHIELD	2025-07-07	neuTube	Pert	M1	L2/3 IT
BW169_brain1_section2_top_Filaments_15_Foxp1.swc	BW169_brain1_section2_top	15	BW169-1	BW169	Foxp1	RFP+Myc	AF546	P14	SHIELD	2025-07-07	neuTube	Pert	M4	L2/3 IT
BW169_brain1_section2_top_Filaments_16_Syngap1.swc	BW169_brain1_section2_top	16	BW169-1	BW169	Syngap1	Myc	AF488	P14	SHIELD	2025-07-07	neuTube	Pert	M2	L2/3 IT
BW169_brain1_section2_top_Filaments_17_Foxp1.swc	BW169_brain1_section2_top	17	BW169-1	BW169	Foxp1	RFP+Myc	AF546	P14	SHIELD	2025-07-07	neuTube	Pert	M4	L2/3 IT
BW169_brain1_section2_top_Filaments_19_Cux2.swc	BW169_brain1_section2_top	19	BW169-1	BW169	Cux2	RFP	AF546	P14	SHIELD	2025-07-07	neuTube	Pert	M3	L2/3 IT
BW169_brain1_section2_top_Filaments_20_Foxp1.swc	BW169_brain1_section2_top	20	BW169-1	BW169	Foxp1	RFP+Myc	AF546	P14	SHIELD	2025-07-07	neuTube	Pert	M4	L2/3 IT
BW169_brain1_section2_top_Filaments_21_Foxp1.swc	BW169_brain1_section2_top	21	BW169-1	BW169	Foxp1	RFP+Myc	AF546	P14	SHIELD	2025-07-07	neuTube	Pert	M4	L4/5 IT
BW169_brain1_section2_top_Filaments_22_Cux2.swc	BW169_brain1_section2_top	22	BW169-1	BW169	Cux2	RFP	AF546	P14	SHIELD	2025-07-07	neuTube	Pert	M5	L4/5 IT
BW169_brain1_section3_left_Filaments_1_Syngap1.swc	BW169_brain1_section3_left	1	BW169-1	BW169	Syngap1	Myc	AF488	P14	SHIELD	2025-07-07	neuTube	Pert	M3	L2/3 IT
BW169_brain1_section3_left_Filaments_2_Syngap1.swc	BW169_brain1_section3_left	2	BW169-1	BW169	Syngap1	Myc	AF488	P14	SHIELD	2025-07-07	neuTube	Pert	M3	L2/3 IT
BW169_brain1_section3_left_Filaments_3_Syngap1.swc	BW169_brain1_section3_left	3	BW169-1	BW169	Syngap1	Myc	AF488	P14	SHIELD	2025-07-07	neuTube	Pert	M4	L2/3 IT
BW169_brain1_section3_left_Filaments_4_Syngap1.swc	BW169_brain1_section3_left	4	BW169-1	BW169	Syngap1	Myc	AF488	P14	SHIELD	2025-07-07	neuTube	Pert	M4	L2/3 IT
BW169_brain1_section3_left_Filaments_6_Foxp1.swc	BW169_brain1_section3_left	6	BW169-1	BW169	Foxp1	RFP+Myc	AF546	P14	SHIELD	2025-07-07	neuTube	Pert	M3	L2/3 IT
BW169_brain1_section3_left_Filaments_9_Cux2.swc	BW169_brain1_section3_left	9	BW169-1	BW169	Cux2	RFP	AF546	P14	SHIELD	2025-07-07	neuTube	Pert	M3	L2/3 IT
BW169_brain1_section3_left_Filaments_10_Foxp1.swc	BW169_brain1_section3_left	10	BW169-1	BW169	Foxp1	RFP+Myc	AF546	P14	SHIELD	2025-07-07	neuTube	Pert	M1	L2/3 IT
BW169_brain1_section3_left_Filaments_11_Kmt5b.swc	BW169_brain1_section3_left	11	BW169-1	BW169	Kmt5b	RFP+HA	AF546	P14	SHIELD	2025-07-07	neuTube	Pert	M3	L2/3 IT
BW169_brain1_section3_left_Filaments_12_Cux2.swc	BW169_brain1_section3_left	12	BW169-1	BW169	Cux2	RFP	AF546	P14	SHIELD	2025-07-07	neuTube	Pert	M4	L2/3 IT
BW169_brain1_section3_left_Filaments_13_Cux2.swc	BW169_brain1_section3_left	13	BW169-1	BW169	Cux2	RFP	AF546	P14	SHIELD	2025-07-07	neuTube	Pert	M4	L2/3 IT
BW169_brain1_section3_left_Filaments_14_Kmt5b.swc	BW169_brain1_section3_left	14	BW169-1	BW169	Kmt5b	RFP+HA	AF546	P14	SHIELD	2025-07-07	neuTube	Pert	M4	L2/3 IT
BW169_brain1_section3_left_Filaments_15_Cux2.swc	BW169_brain1_section3_left	15	BW169-1	BW169	Cux2	RFP	AF546	P14	SHIELD	2025-07-07	neuTube	Pert	M4	L2/3 IT
BW169_brain1_section3_right_Filaments_1_Syngap1.swc	BW169_brain1_section3_right	1	BW169-1	BW169	Syngap1	Myc	AF488	P14	SHIELD	2025-07-07	neuTube	Pert	M1	L2/3 IT
BW169_brain2_section1_Filaments_3_Foxp1.swc	BW169_brain2_section1	3	BW169-2	BW169	Foxp1	RFP+Myc	AF546	P14	SHIELD	2025-07-07	neuTube	Pert	M3	L2/3 IT
BW169_brain2_section1_Filaments_4_Cux2.swc	BW169_brain2_section1	4	BW169-2	BW169	Cux2	RFP	AF546	P14	SHIELD	2025-07-07	neuTube	Pert	M3	L2/3 IT
BW169_brain2_section1_Filaments_6_Cux2.swc	BW169_brain2_section1	6	BW169-2	BW169	Cux2	RFP	AF546	P14	SHIELD	2025-07-07	neuTube	Pert	M3	L2/3 IT
BW169_brain2_section2_mid_Filaments_5_Cux2.swc	BW169_brain2_section2_mid	5	BW169-2	BW169	Cux2	RFP	AF546	P14	SHIELD	2025-07-07	neuTube	Pert	M4	L2/3 IT
BW169_brain2_section2_mid_Filaments_6_Foxp1.swc	BW169_brain2_section2_mid	6	BW169-2	BW169	Foxp1	RFP+Myc	AF546	P14	SHIELD	2025-07-07	neuTube	Pert	M1	L2/3 IT
BW169_brain2_section2_mid_Filaments_7_Foxp1.swc	BW169_brain2_section2_mid	7	BW169-2	BW169	Foxp1	RFP+Myc	AF546	P14	SHIELD	2025-07-07	neuTube	Pert	M3	L2/3 IT
BW169_brain2_section2_mid_Filaments_8_Cux2.swc	BW169_brain2_section2_mid	8	BW169-2	BW169	Cux2	RFP	AF546	P14	SHIELD	2025-07-07	neuTube	Pert	M3	L2/3 IT
BW169_brain2_section2_mid_Filaments_9_Foxp1.swc	BW169_brain2_section2_mid	9	BW169-2	BW169	Foxp1	RFP+Myc	AF546	P14	SHIELD	2025-07-07	neuTube	Pert	M3	L2/3 IT
BW169_brain2_section2_mid_Filaments_10_Kmt5b.swc	BW169_brain2_section2_mid	10	BW169-2	BW169	Kmt5b	RFP+HA	AF546	P14	SHIELD	2025-07-07	neuTube	Pert	M3	L2/3 IT
BW169_brain2_section2_mid_Filaments_11_Cux2.swc	BW169_brain2_section2_mid	11	BW169-2	BW169	Cux2	RFP	AF546	P14	SHIELD	2025-07-07	neuTube	Pert	M3	L2/3 IT
BW169_brain2_section2_mid_Filaments_13_Cux2.swc	BW169_brain2_section2_mid	13	BW169-2	BW169	Cux2	RFP	AF546	P14	SHIELD	2025-07-07	neuTube	Pert	M3	L2/3 IT
BW169_brain2_section2_top_Filaments_1_Pogz.swc	BW169_brain2_section2_top	1	BW169-2	BW169	Pogz	Myc+HA	AF488	P14	SHIELD	2025-07-07	neuTube	Pert	M4	L2/3 IT
BW169_brain2_section2_top_Filaments_2_Foxp1.swc	BW169_brain2_section2_top	2	BW169-2	BW169	Foxp1	RFP+Myc	AF546	P14	SHIELD	2025-07-07	neuTube	Pert	M3	L2/3 IT
BW169_brain2_section2_top_Filaments_3_Kmt5b.swc	BW169_brain2_section2_top	3	BW169-2	BW169	Kmt5b	RFP+HA	AF546	P14	SHIELD	2025-07-07	neuTube	Pert	M4	L2/3 IT
BW169_brain2_section2_top_Filaments_4_Cux2.swc	BW169_brain2_section2_top	4	BW169-2	BW169	Cux2	RFP	AF546	P14	SHIELD	2025-07-07	neuTube	Pert	M4	L2/3 IT
BW169_brain2_section2_top_Filaments_5_Foxp1.swc	BW169_brain2_section2_top	5	BW169-2	BW169	Foxp1	RFP+Myc	AF546	P14	SHIELD	2025-07-07	neuTube	Pert	M4	L2/3 IT
BW169_brain2_section2_top_2_Filaments_6_Foxp1.swc	BW169_brain2_section2_top_2	6	BW169-2	BW169	Foxp1	RFP+Myc	AF546	P14	SHIELD	2025-07-07	neuTube	Pert	M3	L2/3 IT
BW169_brain2_section2_top_2_Filaments_9_Cux2.swc	BW169_brain2_section2_top_2	9	BW169-2	BW169	Cux2	RFP	AF546	P14	SHIELD	2025-07-07	neuTube	Pert	M3	L2/3 IT
BW169_brain2_section3_left_Filaments_2_Foxp1.swc	BW169_brain2_section3_left	2	BW169-2	BW169	Foxp1	RFP+Myc	AF546	P14	SHIELD	2025-07-07	neuTube	Pert	M4	L2/3 IT
BW169_brain2_section3_left_Filaments_3_Foxp1.swc	BW169_brain2_section3_left	3	BW169-2	BW169	Foxp1	RFP+Myc	AF546	P14	SHIELD	2025-07-07	neuTube	Pert	M4	L2/3 IT
BW169_brain2_section3_left_Filaments_5_Cux2.swc	BW169_brain2_section3_left	5	BW169-2	BW169	Cux2	RFP	AF546	P14	SHIELD	2025-07-07	neuTube	Pert	M4	L2/3 IT
BW169_brain2_section3_left_Filaments_6_Cux2.swc	BW169_brain2_section3_left	6	BW169-2	BW169	Cux2	RFP	AF546	P14	SHIELD	2025-07-07	neuTube	Pert	M4	L4/5 IT
BW169_brain2_section3_mid_Filaments_1_Foxp1.swc	BW169_brain2_section3_mid	1	BW169-2	BW169	Foxp1	RFP+Myc	AF546	P14	SHIELD	2025-07-07	neuTube	Pert	M4	L2/3 IT
BW169_brain2_section3_mid_Filaments_2_Foxp1.swc	BW169_brain2_section3_mid	2	BW169-2	BW169	Foxp1	RFP+Myc	AF546	P14	SHIELD	2025-07-07	neuTube	Pert	M3	L2/3 IT
BW169_brain2_section3_mid_Filaments_3_Cux2.swc	BW169_brain2_section3_mid	3	BW169-2	BW169	Cux2	RFP	AF546	P14	SHIELD	2025-07-07	neuTube	Pert	M3	L2/3 IT
BW169_brain3_section1_btm_Filaments_1_Foxp1.swc	BW169_brain3_section1_btm	1	BW169-3	BW169	Foxp1	RFP+Myc	AF546	P14	SHIELD	2025-07-07	neuTube	Pert	M3	L2/3 IT
BW169_brain3_section1_btm_Filaments_2_Kmt5b.swc	BW169_brain3_section1_btm	2	BW169-3	BW169	Kmt5b	RFP+HA	AF546	P14	SHIELD	2025-07-07	neuTube	Pert	M3	L2/3 IT
BW169_brain3_section1_top_Filaments_1_Kmt5b.swc	BW169_brain3_section1_top	1	BW169-3	BW169	Kmt5b	RFP+HA	AF546	P14	SHIELD	2025-07-07	neuTube	Pert	M3	L2/3 IT
BW169_brain3_section1_top_Filaments_2_Foxp1.swc	BW169_brain3_section1_top	2	BW169-3	BW169	Foxp1	RFP+Myc	AF546	P14	SHIELD	2025-07-07	neuTube	Pert	M3	L2/3 IT
BW169_brain3_section2_right_Filaments_1_Syngap1.swc	BW169_brain3_section2_right	1	BW169-3	BW169	Syngap1	Myc	AF488	P14	SHIELD	2025-07-07	neuTube	Pert	M4	L2/3 IT
BW169_brain3_section2_right_Filaments_2_Syngap1.swc	BW169_brain3_section2_right	2	BW169-3	BW169	Syngap1	Myc	AF488	P14	SHIELD	2025-07-07	neuTube	Pert	M4	L4/5 IT
BW169_brain3_section2_right_Filaments_3_Syngap1.swc	BW169_brain3_section2_right	3	BW169-3	BW169	Syngap1	Myc	AF488	P14	SHIELD	2025-07-07	neuTube	Pert	M4	L2/3 IT
BW169_brain3_section2_right_Filaments_4_Syngap1.swc	BW169_brain3_section2_right	4	BW169-3	BW169	Syngap1	Myc	AF488	P14	SHIELD	2025-07-07	neuTube	Pert	M4	L2/3 IT
BW169_brain3_section2_right_Filaments_5_Syngap1.swc	BW169_brain3_section2_right	5	BW169-3	BW169	Syngap1	Myc	AF488	P14	SHIELD	2025-07-07	neuTube	Pert	M4	L2/3 IT
BW169_brain3_section2_right_Filaments_7_Cux2.swc	BW169_brain3_section2_right	7	BW169-3	BW169	Cux2	RFP	AF546	P14	SHIELD	2025-07-07	neuTube	Pert	M4	L2/3 IT
BW169_brain4_section1_btm_Filaments_1_Syngap1.swc	BW169_brain4_section1_btm	1	BW169-4	BW169	Syngap1	Myc	AF488	P14	SHIELD	2025-07-07	neuTube	Pert	M2	L2/3 IT
BW169_brain4_section1_btm_Filaments_2_Syngap1.swc	BW169_brain4_section1_btm	2	BW169-4	BW169	Syngap1	Myc	AF488	P14	SHIELD	2025-07-07	neuTube	Pert	M2	L2/3 IT
BW169_brain4_section1_btm_Filaments_3_Syngap1.swc	BW169_brain4_section1_btm	3	BW169-4	BW169	Syngap1	Myc	AF488	P14	SHIELD	2025-07-07	neuTube	Pert	M4	L2/3 IT
BW169_brain4_section1_btm_Filaments_4_Syngap1.swc	BW169_brain4_section1_btm	4	BW169-4	BW169	Syngap1	Myc	AF488	P14	SHIELD	2025-07-07	neuTube	Pert	M2	L2/3 IT
BW169_brain4_section1_btm_Filaments_5_Syngap1.swc	BW169_brain4_section1_btm	5	BW169-4	BW169	Syngap1	Myc	AF488	P14	SHIELD	2025-07-07	neuTube	Pert	M5	L4/5 IT
BW169_brain4_section1_btm_Filaments_6_Syngap1.swc	BW169_brain4_section1_btm	6	BW169-4	BW169	Syngap1	Myc	AF488	P14	SHIELD	2025-07-07	neuTube	Pert	M2	L4/5 IT
BW169_brain4_section1_btm_Filaments_7_Foxp1.swc	BW169_brain4_section1_btm	7	BW169-4	BW169	Foxp1	RFP+Myc	AF546	P14	SHIELD	2025-07-07	neuTube	Pert	M3	L2/3 IT
BW169_brain4_section1_btm_Filaments_8_Kmt5b.swc	BW169_brain4_section1_btm	8	BW169-4	BW169	Kmt5b	RFP+HA	AF546	P14	SHIELD	2025-07-07	neuTube	Pert	M4	L2/3 IT
BW169_brain4_section1_btm_Filaments_9_Cux2.swc	BW169_brain4_section1_btm	9	BW169-4	BW169	Cux2	RFP	AF546	P14	SHIELD	2025-07-07	neuTube	Pert	M2	L2/3 IT
BW169_brain4_section1_btm_Filaments_10_Cux2.swc	BW169_brain4_section1_btm	10	BW169-4	BW169	Cux2	RFP	AF546	P14	SHIELD	2025-07-07	neuTube	Pert	M4	L4/5 IT
BW169_brain4_section1_btm_Filaments_12_Pogz.swc	BW169_brain4_section1_btm	12	BW169-4	BW169	Pogz	Myc+HA	AF488	P14	SHIELD	2025-07-07	neuTube	Pert	M4	L4/5 IT
BW169_brain4_section1_top_Filaments_2_Foxp1.swc	BW169_brain4_section1_top	2	BW169-4	BW169	Foxp1	RFP+Myc	AF546	P14	SHIELD	2025-07-07	neuTube	Pert	M1	L2/3 IT
BW169_brain4_section2_btm_Filaments_1_Syngap1.swc	BW169_brain4_section2_btm	1	BW169-4	BW169	Syngap1	Myc	AF488	P14	SHIELD	2025-07-07	neuTube	Pert	M2	L2/3 IT
BW169_brain4_section2_btm_Filaments_2_Pogz.swc	BW169_brain4_section2_btm	2	BW169-4	BW169	Pogz	Myc+HA	AF488	P14	SHIELD	2025-07-07	neuTube	Pert	M2	L2/3 IT
BW169_brain4_section2_btm_Filaments_3_Syngap1.swc	BW169_brain4_section2_btm	3	BW169-4	BW169	Syngap1	Myc	AF488	P14	SHIELD	2025-07-07	neuTube	Pert	M2	L2/3 IT
BW169_brain4_section2_btm_Filaments_5_Foxp1.swc	BW169_brain4_section2_btm	5	BW169-4	BW169	Foxp1	RFP+Myc	AF546	P14	SHIELD	2025-07-07	neuTube	Pert	M3	L2/3 IT
BW169_brain4_section2_btm_Filaments_6_Pogz.swc	BW169_brain4_section2_btm	6	BW169-4	BW169	Pogz	Myc+HA	AF488	P14	SHIELD	2025-07-07	neuTube	Pert	M2	L2/3 IT
BW169_brain4_section2_btm_Filaments_7_Foxp1.swc	BW169_brain4_section2_btm	7	BW169-4	BW169	Foxp1	RFP+Myc	AF546	P14	SHIELD	2025-07-07	neuTube	Pert	M3	L2/3 IT
BW169_brain4_section2_btm_Filaments_8_Pogz.swc	BW169_brain4_section2_btm	8	BW169-4	BW169	Pogz	Myc+HA	AF488	P14	SHIELD	2025-07-07	neuTube	Pert	M3	L2/3 IT
BW169_brain4_section2_btm_Filaments_10_Kmt5b.swc	BW169_brain4_section2_btm	10	BW169-4	BW169	Kmt5b	RFP+HA	AF546	P14	SHIELD	2025-07-07	neuTube	Pert	M3	L2/3 IT
BW169_brain4_section2_btm_Filaments_11_Foxp1.swc	BW169_brain4_section2_btm	11	BW169-4	BW169	Foxp1	RFP+Myc	AF546	P14	SHIELD	2025-07-07	neuTube	Pert	M3	L2/3 IT
BW169_brain4_section3_btm_Filaments_1_Cux2.swc	BW169_brain4_section3_btm	1	BW169-4	BW169	Cux2	RFP	AF546	P14	SHIELD	2025-07-07	neuTube	Pert	M2	L2/3 IT
BW169_brain4_section3_btm_Filaments_3_Cux2.swc	BW169_brain4_section3_btm	3	BW169-4	BW169	Cux2	RFP	AF546	P14	SHIELD	2025-07-07	neuTube	Pert	M3	L2/3 IT
BW169_brain4_section3_top_Filaments_1_Syngap1.swc	BW169_brain4_section3_top	1	BW169-4	BW169	Syngap1	Myc	AF488	P14	SHIELD	2025-07-07	neuTube	Pert	M2	L2/3 IT
BW169_brain4_section3_top_Filaments_2_Syngap1.swc	BW169_brain4_section3_top	2	BW169-4	BW169	Syngap1	Myc	AF488	P14	SHIELD	2025-07-07	neuTube	Pert	M2	L2/3 IT
BW169_brain4_section3_top_Filaments_4_Syngap1.swc	BW169_brain4_section3_top	4	BW169-4	BW169	Syngap1	Myc	AF488	P14	SHIELD	2025-07-07	neuTube	Pert	M1	L2/3 IT
BW169_brain4_section3_top_Filaments_6_Syngap1.swc	BW169_brain4_section3_top	6	BW169-4	BW169	Syngap1	Myc	AF488	P14	SHIELD	2025-07-07	neuTube	Pert	M4	L2/3 IT
BW169_brain4_section3_top_Filaments_8_Kmt5b.swc	BW169_brain4_section3_top	8	BW169-4	BW169	Kmt5b	RFP+HA	AF546	P14	SHIELD	2025-07-07	neuTube	Pert	M2	L2/3 IT
BW169_brain6_section1_bottom_Filaments_3_Cux2.swc	BW169_brain6_section1_bottom	3	BW169-6	BW169	Cux2	RFP	AF546	P14	SHIELD	2025-07-07	neuTube	Pert	M3	L2/3 IT
BW169_brain6_section1_top_Filaments_1_Foxp1.swc	BW169_brain6_section1_top	1	BW169-6	BW169	Foxp1	RFP+Myc	AF546	P14	SHIELD	2025-07-07	neuTube	Pert	M3	L2/3 IT
BW169_brain6_section1_top_Filaments_2_Foxp1.swc	BW169_brain6_section1_top	2	BW169-6	BW169	Foxp1	RFP+Myc	AF546	P14	SHIELD	2025-07-07	neuTube	Pert	M2	L2/3 IT
BW169_brain6_section1_top_Filaments_3_Kmt5b.swc	BW169_brain6_section1_top	3	BW169-6	BW169	Kmt5b	RFP+HA	AF546	P14	SHIELD	2025-07-07	neuTube	Pert	M1	L2/3 IT
BW169_brain6_section1_top_Filaments_6_Kmt5b.swc	BW169_brain6_section1_top	6	BW169-6	BW169	Kmt5b	RFP+HA	AF546	P14	SHIELD	2025-07-07	neuTube	Pert	M4	L2/3 IT
BW169_brain6_section1_top_Filaments_7_Foxp1.swc	BW169_brain6_section1_top	7	BW169-6	BW169	Foxp1	RFP+Myc	AF546	P14	SHIELD	2025-07-07	neuTube	Pert	M1	L2/3 IT
BW169_brain6_section2_bottom_Filaments_1_Syngap1.swc	BW169_brain6_section2_bottom	1	BW169-6	BW169	Syngap1	Myc	AF488	P14	SHIELD	2025-07-07	neuTube	Pert	M1	L2/3 IT
BW169_brain6_section2_bottom_Filaments_2_Syngap1.swc	BW169_brain6_section2_bottom	2	BW169-6	BW169	Syngap1	Myc	AF488	P14	SHIELD	2025-07-07	neuTube	Pert	M3	L2/3 IT
BW169_brain6_section2_bottom_Filaments_6_Kmt5b.swc	BW169_brain6_section2_bottom	6	BW169-6	BW169	Kmt5b	RFP+HA	AF546	P14	SHIELD	2025-07-07	neuTube	Pert	M2	L2/3 IT
BW169_brain6_section2_bottom_Filaments_7_Kmt5b.swc	BW169_brain6_section2_bottom	7	BW169-6	BW169	Kmt5b	RFP+HA	AF546	P14	SHIELD	2025-07-07	neuTube	Pert	M3	L2/3 IT
BW169_brain6_section2_bottom_Filaments_8_Cux2.swc	BW169_brain6_section2_bottom	8	BW169-6	BW169	Cux2	RFP	AF546	P14	SHIELD	2025-07-07	neuTube	Pert	M3	L2/3 IT
BW169_brain6_section3_bottom_Filaments_1_Syngap1.swc	BW169_brain6_section3_bottom	1	BW169-6	BW169	Syngap1	Myc	AF488	P14	SHIELD	2025-07-07	neuTube	Pert	M2	L2/3 IT
BW169_brain6_section3_bottom_Filaments_2_Syngap1.swc	BW169_brain6_section3_bottom	2	BW169-6	BW169	Syngap1	Myc	AF488	P14	SHIELD	2025-07-07	neuTube	Pert	M3	L2/3 IT
BW169_brain6_section3_bottom_Filaments_3_Syngap1.swc	BW169_brain6_section3_bottom	3	BW169-6	BW169	Syngap1	Myc	AF488	P14	SHIELD	2025-07-07	neuTube	Pert	M5	L4/5 IT
BW169_brain6_section3_bottom_Filaments_4_Syngap1.swc	BW169_brain6_section3_bottom	4	BW169-6	BW169	Syngap1	Myc	AF488	P14	SHIELD	2025-07-07	neuTube	Pert	M5	L4/5 IT
BW169_brain6_section3_bottom_Filaments_5_Syngap1.swc	BW169_brain6_section3_bottom	5	BW169-6	BW169	Syngap1	Myc	AF488	P14	SHIELD	2025-07-07	neuTube	Pert	M3	L2/3 IT
BW169_brain6_section3_bottom_Filaments_8_Cux2.swc	BW169_brain6_section3_bottom	8	BW169-6	BW169	Cux2	RFP	AF546	P14	SHIELD	2025-07-07	neuTube	Pert	M3	L2/3 IT
BW169_brain6_section3_bottom_Filaments_9_Cux2.swc	BW169_brain6_section3_bottom	9	BW169-6	BW169	Cux2	RFP	AF546	P14	SHIELD	2025-07-07	neuTube	Pert	M2	L2/3 IT
BW169_brain6_section3_bottom_Filaments_10_Cux2.swc	BW169_brain6_section3_bottom	10	BW169-6	BW169	Cux2	RFP	AF546	P14	SHIELD	2025-07-07	neuTube	Pert	M1	L2/3 IT
BW169_brain6_section3_bottom_Filaments_11_Cux2.swc	BW169_brain6_section3_bottom	11	BW169-6	BW169	Cux2	RFP	AF546	P14	SHIELD	2025-07-07	neuTube	Pert	M3	L2/3 IT
BW169_brain6_section3_bottom_Filaments_12_Cux2.swc	BW169_brain6_section3_bottom	12	BW169-6	BW169	Cux2	RFP	AF546	P14	SHIELD	2025-07-07	neuTube	Pert	M3	L2/3 IT
BW169_brain6_section3_bottom_Filaments_13_Cux2.swc	BW169_brain6_section3_bottom	13	BW169-6	BW169	Cux2	RFP	AF546	P14	SHIELD	2025-07-07	neuTube	Pert	M3	L2/3 IT
BW169_brain6_section3_bottom_Filaments_16_Foxp1.swc	BW169_brain6_section3_bottom	16	BW169-6	BW169	Foxp1	RFP+Myc	AF546	P14	SHIELD	2025-07-07	neuTube	Pert	M3	L2/3 IT
BW169_brain6_section3_bottom_Filaments_17_Foxp1.swc	BW169_brain6_section3_bottom	17	BW169-6	BW169	Foxp1	RFP+Myc	AF546	P14	SHIELD	2025-07-07	neuTube	Pert	M4	L2/3 IT
BW169_brain6_section3_bottom_Filaments_19_ctrl.swc	BW169_brain6_section3_bottom	19	BW169-6	BW169	ctrl	HA	AF647	P14	SHIELD	2025-07-07	neuTube	Pert	M3	L2/3 IT
BW169_brain6_section3_top_Filaments_1_Syngap1.swc	BW169_brain6_section3_top	1	BW169-6	BW169	Syngap1	Myc	AF488	P14	SHIELD	2025-07-07	neuTube	Pert	M5	L4/5 IT
BW169_brain6_section3_top_Filaments_3_Syngap1.swc	BW169_brain6_section3_top	3	BW169-6	BW169	Syngap1	Myc	AF488	P14	SHIELD	2025-07-07	neuTube	Pert	M2	L2/3 IT
BW169_brain6_section3_top_Filaments_4_Syngap1.swc	BW169_brain6_section3_top	4	BW169-6	BW169	Syngap1	Myc	AF488	P14	SHIELD	2025-07-07	neuTube	Pert	M4	L4/5 IT
BW169_brain6_section3_top_Filaments_6_Syngap1.swc	BW169_brain6_section3_top	6	BW169-6	BW169	Syngap1	Myc	AF488	P14	SHIELD	2025-07-07	neuTube	Pert	M4	L2/3 IT
BW169_brain6_section3_top_Filaments_7_Foxp1.swc	BW169_brain6_section3_top	7	BW169-6	BW169	Foxp1	RFP+Myc	AF546	P14	SHIELD	2025-07-07	neuTube	Pert	M4	L4/5 IT
BW169_brain6_section3_top_Filaments_8_Foxp1.swc	BW169_brain6_section3_top	8	BW169-6	BW169	Foxp1	RFP+Myc	AF546	P14	SHIELD	2025-07-07	neuTube	Pert	M4	L2/3 IT
BW169_brain6_section3_top_Filaments_9_Foxp1.swc	BW169_brain6_section3_top	9	BW169-6	BW169	Foxp1	RFP+Myc	AF546	P14	SHIELD	2025-07-07	neuTube	Pert	M4	L4/5 IT
BW169_brain6_section3_top_Filaments_10_Foxp1.swc	BW169_brain6_section3_top	10	BW169-6	BW169	Foxp1	RFP+Myc	AF546	P14	SHIELD	2025-07-07	neuTube	Pert	M4	L2/3 IT
BW169_brain6_section3_top_Filaments_11_Syngap1.swc	BW169_brain6_section3_top	11	BW169-6	BW169	Syngap1	Myc	AF488	P14	SHIELD	2025-07-07	neuTube	Pert	M4	L4/5 IT
BW169_brain6_section3_top_Filaments_12_Syngap1.swc	BW169_brain6_section3_top	12	BW169-6	BW169	Syngap1	Myc	AF488	P14	SHIELD	2025-07-07	neuTube	Pert	M5	L4/5 IT
BW169_brain6_section3_top_Filaments_13_Kmt5b.swc	BW169_brain6_section3_top	13	BW169-6	BW169	Kmt5b	RFP+HA	AF546	P14	SHIELD	2025-07-07	neuTube	Pert	M4	L2/3 IT
BW169_brain6_section3_top_Filaments_15_Cux2.swc	BW169_brain6_section3_top	15	BW169-6	BW169	Cux2	RFP	AF546	P14	SHIELD	2025-07-07	neuTube	Pert	M4	L4/5 IT
BW169_brain6_section3_top_Filaments_17_Kmt5b.swc	BW169_brain6_section3_top	17	BW169-6	BW169	Kmt5b	RFP+HA	AF546	P14	SHIELD	2025-07-07	neuTube	Pert	M2	L2/3 IT
BW169_brain6_section3_top_Filaments_18_Pogz.swc	BW169_brain6_section3_top	18	BW169-6	BW169	Pogz	Myc+HA	AF488	P14	SHIELD	2025-07-07	neuTube	Pert	M5	L4/5 IT
BW169_brain6_section3_top_Filaments_19_Foxp1.swc	BW169_brain6_section3_top	19	BW169-6	BW169	Foxp1	RFP+Myc	AF546	P14	SHIELD	2025-07-07	neuTube	Pert	M4	L4/5 IT
BW169_brain6_section3_top_Filaments_20_Syngap1.swc	BW169_brain6_section3_top	20	BW169-6	BW169	Syngap1	Myc	AF488	P14	SHIELD	2025-07-07	neuTube	Pert	M4	L2/3 IT
BW169_brain6_section3_top_Filaments_21_Syngap1.swc	BW169_brain6_section3_top	21	BW169-6	BW169	Syngap1	Myc	AF488	P14	SHIELD	2025-07-07	neuTube	Pert	M5	L4/5 IT
BW169_brain6_section3_top_Filaments_22_Foxp1.swc	BW169_brain6_section3_top	22	BW169-6	BW169	Foxp1	RFP+Myc	AF546	P14	SHIELD	2025-07-07	neuTube	Pert	M4	L4/5 IT
BW169_brain6_section3_top_Filaments_23_Syngap1.swc	BW169_brain6_section3_top	23	BW169-6	BW169	Syngap1	Myc	AF488	P14	SHIELD	2025-07-07	neuTube	Pert	M5	L2/3 IT
BW176_brain1_section2_left_Filaments_1_Syngap1.swc	BW176_brain1_section2_left	1	BW176-1	BW176	Syngap1	Myc	AF488	P14	SHIELD	2025-10-20	neuTube	Pert	M3	L2/3 IT
BW176_brain1_section2_left_Filaments_2_Syngap1.swc	BW176_brain1_section2_left	2	BW176-1	BW176	Syngap1	Myc	AF488	P14	SHIELD	2025-10-20	neuTube	Pert	M1	L2/3 IT
BW176_brain1_section2_left_Filaments_3_Syngap1.swc	BW176_brain1_section2_left	3	BW176-1	BW176	Syngap1	Myc	AF488	P14	SHIELD	2025-10-20	neuTube	Pert	M4	L2/3 IT
BW176_brain1_section2_left_Filaments_5_Syngap1.swc	BW176_brain1_section2_left	5	BW176-1	BW176	Syngap1	Myc	AF488	P14	SHIELD	2025-10-20	neuTube	Pert	M3	L2/3 IT
BW176_brain1_section2_left_Filaments_6_Syngap1.swc	BW176_brain1_section2_left	6	BW176-1	BW176	Syngap1	Myc	AF488	P14	SHIELD	2025-10-20	neuTube	Pert	M1	L2/3 IT
BW176_brain1_section2_left_Filaments_7_Syngap1.swc	BW176_brain1_section2_left	7	BW176-1	BW176	Syngap1	Myc	AF488	P14	SHIELD	2025-10-20	neuTube	Pert	M4	L2/3 IT
BW176_brain1_section2_left_Filaments_8_Syngap1.swc	BW176_brain1_section2_left	8	BW176-1	BW176	Syngap1	Myc	AF488	P14	SHIELD	2025-10-20	neuTube	Pert	M3	L2/3 IT
BW176_brain1_section2_left_Filaments_9_Syngap1.swc	BW176_brain1_section2_left	9	BW176-1	BW176	Syngap1	Myc	AF488	P14	SHIELD	2025-10-20	neuTube	Pert	M3	L2/3 IT
BW176_brain1_section2_left_Filaments_11_Foxp1.swc	BW176_brain1_section2_left	11	BW176-1	BW176	Foxp1	RFP+Myc	AF546	P14	SHIELD	2025-10-20	neuTube	Pert	M3	L2/3 IT
BW176_brain1_section2_left_Filaments_13_ctrl.swc	BW176_brain1_section2_left	13	BW176-1	BW176	ctrl	HA	AF647	P14	SHIELD	2025-10-20	neuTube	Pert	M3	L2/3 IT
BW176_brain1_section2_left_Filaments_14_ctrl.swc	BW176_brain1_section2_left	14	BW176-1	BW176	ctrl	HA	AF647	P14	SHIELD	2025-10-20	neuTube	Pert	M3	L2/3 IT
BW176_brain1_section2_right_Filaments_1_Syngap1.swc	BW176_brain1_section2_right	1	BW176-1	BW176	Syngap1	Myc	AF488	P14	SHIELD	2025-10-20	neuTube	Pert	M3	L2/3 IT
BW176_brain1_section2_right_Filaments_3_ctrl.swc	BW176_brain1_section2_right	3	BW176-1	BW176	ctrl	HA	AF647	P14	SHIELD	2025-10-20	neuTube	Pert	M3	L2/3 IT
BW176_brain1_section2_right_Filaments_4_ctrl.swc	BW176_brain1_section2_right	4	BW176-1	BW176	ctrl	HA	AF647	P14	SHIELD	2025-10-20	neuTube	Pert	M1	L2/3 IT
BW176_brain1_section2_right_Filaments_5_ctrl.swc	BW176_brain1_section2_right	5	BW176-1	BW176	ctrl	HA	AF647	P14	SHIELD	2025-10-20	neuTube	Pert	M4	L2/3 IT
BW176_brain1_section2_right_Filaments_6_Pogz.swc	BW176_brain1_section2_right	6	BW176-1	BW176	Pogz	Myc+HA	AF488	P14	SHIELD	2025-10-20	neuTube	Pert	M3	L2/3 IT
BW176_brain1_section2_right_Filaments_7_ctrl.swc	BW176_brain1_section2_right	7	BW176-1	BW176	ctrl	HA	AF647	P14	SHIELD	2025-10-20	neuTube	Pert	M4	L2/3 IT
BW176_brain1_section2_right_Filaments_8_ctrl.swc	BW176_brain1_section2_right	8	BW176-1	BW176	ctrl	HA	AF647	P14	SHIELD	2025-10-20	neuTube	Pert	M1	L2/3 IT
BW176_brain1_section2_right_Filaments_9_ctrl.swc	BW176_brain1_section2_right	9	BW176-1	BW176	ctrl	HA	AF647	P14	SHIELD	2025-10-20	neuTube	Pert	M3	L2/3 IT
BW176_brain1_section3_left_Filaments_1_Syngap1.swc	BW176_brain1_section3_left	1	BW176-1	BW176	Syngap1	Myc	AF488	P14	SHIELD	2025-10-20	neuTube	Pert	M4	L2/3 IT
BW176_brain1_section3_left_Filaments_2_Syngap1.swc	BW176_brain1_section3_left	2	BW176-1	BW176	Syngap1	Myc	AF488	P14	SHIELD	2025-10-20	neuTube	Pert	M5	L4/5 IT
BW176_brain1_section3_left_Filaments_3_Syngap1.swc	BW176_brain1_section3_left	3	BW176-1	BW176	Syngap1	Myc	AF488	P14	SHIELD	2025-10-20	neuTube	Pert	M3	L2/3 IT
BW176_brain1_section3_left_Filaments_4_Syngap1.swc	BW176_brain1_section3_left	4	BW176-1	BW176	Syngap1	Myc	AF488	P14	SHIELD	2025-10-20	neuTube	Pert	M4	L2/3 IT
BW176_brain1_section3_left_Filaments_5_Syngap1.swc	BW176_brain1_section3_left	5	BW176-1	BW176	Syngap1	Myc	AF488	P14	SHIELD	2025-10-20	neuTube	Pert	M4	L2/3 IT
BW176_brain1_section3_left_Filaments_6_Syngap1.swc	BW176_brain1_section3_left	6	BW176-1	BW176	Syngap1	Myc	AF488	P14	SHIELD	2025-10-20	neuTube	Pert	M4	L2/3 IT
BW176_brain1_section3_left_Filaments_7_Syngap1.swc	BW176_brain1_section3_left	7	BW176-1	BW176	Syngap1	Myc	AF488	P14	SHIELD	2025-10-20	neuTube	Pert	M4	L2/3 IT
BW176_brain1_section3_left_Filaments_8_Syngap1.swc	BW176_brain1_section3_left	8	BW176-1	BW176	Syngap1	Myc	AF488	P14	SHIELD	2025-10-20	neuTube	Pert	M4	L2/3 IT
BW176_brain1_section3_left_Filaments_9_Foxp1.swc	BW176_brain1_section3_left	9	BW176-1	BW176	Foxp1	RFP+Myc	AF546	P14	SHIELD	2025-10-20	neuTube	Pert	M3	L2/3 IT
BW176_brain1_section3_left_Filaments_10_Foxp1.swc	BW176_brain1_section3_left	10	BW176-1	BW176	Foxp1	RFP+Myc	AF546	P14	SHIELD	2025-10-20	neuTube	Pert	M3	L2/3 IT
BW176_brain1_section3_left_Filaments_11_Cux2.swc	BW176_brain1_section3_left	11	BW176-1	BW176	Cux2	RFP	AF546	P14	SHIELD	2025-10-20	neuTube	Pert	M3	L2/3 IT
BW176_brain1_section3_left_Filaments_12_Cux2.swc	BW176_brain1_section3_left	12	BW176-1	BW176	Cux2	RFP	AF546	P14	SHIELD	2025-10-20	neuTube	Pert	M3	L2/3 IT
BW176_brain1_section3_left_Filaments_13_Foxp1.swc	BW176_brain1_section3_left	13	BW176-1	BW176	Foxp1	RFP+Myc	AF546	P14	SHIELD	2025-10-20	neuTube	Pert	M3	L2/3 IT
BW176_brain1_section3_left_Filaments_14_Foxp1.swc	BW176_brain1_section3_left	14	BW176-1	BW176	Foxp1	RFP+Myc	AF546	P14	SHIELD	2025-10-20	neuTube	Pert	M4	L2/3 IT
BW176_brain1_section3_left_Filaments_15_Cux2.swc	BW176_brain1_section3_left	15	BW176-1	BW176	Cux2	RFP	AF546	P14	SHIELD	2025-10-20	neuTube	Pert	M4	L2/3 IT
BW176_brain1_section3_left_Filaments_16_ctrl.swc	BW176_brain1_section3_left	16	BW176-1	BW176	ctrl	HA	AF647	P14	SHIELD	2025-10-20	neuTube	Pert	M4	L2/3 IT
BW176_brain1_section3_left_Filaments_17_ctrl.swc	BW176_brain1_section3_left	17	BW176-1	BW176	ctrl	HA	AF647	P14	SHIELD	2025-10-20	neuTube	Pert	M4	L4/5 IT
BW176_brain1_section3_left_Filaments_18_ctrl.swc	BW176_brain1_section3_left	18	BW176-1	BW176	ctrl	HA	AF647	P14	SHIELD	2025-10-20	neuTube	Pert	M4	L2/3 IT
BW176_brain1_section3_left_Filaments_19_ctrl.swc	BW176_brain1_section3_left	19	BW176-1	BW176	ctrl	HA	AF647	P14	SHIELD	2025-10-20	neuTube	Pert	M5	L4/5 IT
BW176_brain1_section3_left_Filaments_20_ctrl.swc	BW176_brain1_section3_left	20	BW176-1	BW176	ctrl	HA	AF647	P14	SHIELD	2025-10-20	neuTube	Pert	M4	L2/3 IT
BW176_brain1_section3_left_Filaments_21_Pogz.swc	BW176_brain1_section3_left	21	BW176-1	BW176	Pogz	Myc+HA	AF488	P14	SHIELD	2025-10-20	neuTube	Pert	M4	L2/3 IT
BW176_brain1_section3_left_Filaments_22_ctrl.swc	BW176_brain1_section3_left	22	BW176-1	BW176	ctrl	HA	AF647	P14	SHIELD	2025-10-20	neuTube	Pert	M3	L2/3 IT
BW176_brain1_section3_left_Filaments_23_Pogz.swc	BW176_brain1_section3_left	23	BW176-1	BW176	Pogz	Myc+HA	AF488	P14	SHIELD	2025-10-20	neuTube	Pert	M4	L2/3 IT
BW176_brain1_section3_right_Filaments_1_ctrl.swc	BW176_brain1_section3_right	1	BW176-1	BW176	ctrl	HA	AF647	P14	SHIELD	2025-10-20	neuTube	Pert	M3	L2/3 IT
BW176_brain1_section3_right_Filaments_2_Syngap1.swc	BW176_brain1_section3_right	2	BW176-1	BW176	Syngap1	Myc	AF488	P14	SHIELD	2025-10-20	neuTube	Pert	M3	L2/3 IT
BW176_brain1_section3_right_Filaments_3_Syngap1.swc	BW176_brain1_section3_right	3	BW176-1	BW176	Syngap1	Myc	AF488	P14	SHIELD	2025-10-20	neuTube	Pert	M3	L2/3 IT
BW176_brain1_section3_right_Filaments_5_Foxp1.swc	BW176_brain1_section3_right	5	BW176-1	BW176	Foxp1	RFP+Myc	AF546	P14	SHIELD	2025-10-20	neuTube	Pert	M3	L2/3 IT
BW176_brain1_section3_right_Filaments_7_Foxp1.swc	BW176_brain1_section3_right	7	BW176-1	BW176	Foxp1	RFP+Myc	AF546	P14	SHIELD	2025-10-20	neuTube	Pert	M1	L2/3 IT
BW176_brain1_section3_right_Filaments_8_ctrl.swc	BW176_brain1_section3_right	8	BW176-1	BW176	ctrl	HA	AF647	P14	SHIELD	2025-10-20	neuTube	Pert	M3	L2/3 IT
BW176_brain1_section3_right_Filaments_11_ctrl.swc	BW176_brain1_section3_right	11	BW176-1	BW176	ctrl	HA	AF647	P14	SHIELD	2025-10-20	neuTube	Pert	M3	L2/3 IT
BW176_brain1_section3_right_Filaments_12_Cux2.swc	BW176_brain1_section3_right	12	BW176-1	BW176	Cux2	RFP	AF546	P14	SHIELD	2025-10-20	neuTube	Pert	M3	L2/3 IT
BW176_brain1_section3_right_Filaments_13_Foxp1.swc	BW176_brain1_section3_right	13	BW176-1	BW176	Foxp1	RFP+Myc	AF546	P14	SHIELD	2025-10-20	neuTube	Pert	M3	L2/3 IT
BW176_brain3_section2_left_Filaments_9_Cux2.swc	BW176_brain3_section2_left	9	BW176-3	BW176	Cux2	RFP	AF546	P14	SHIELD	2025-10-20	neuTube	Pert	M3	L2/3 IT
BW176_brain3_section2_left_Filaments_10_Kmt5b.swc	BW176_brain3_section2_left	10	BW176-3	BW176	Kmt5b	RFP+HA	AF546	P14	SHIELD	2025-10-20	neuTube	Pert	M3	L2/3 IT
BW176_brain3_section2_left_Filaments_11_Foxp1.swc	BW176_brain3_section2_left	11	BW176-3	BW176	Foxp1	RFP+Myc	AF546	P14	SHIELD	2025-10-20	neuTube	Pert	M3	L2/3 IT
BW176_brain3_section2_left_Filaments_14_Pogz.swc	BW176_brain3_section2_left	14	BW176-3	BW176	Pogz	Myc+HA	AF488	P14	SHIELD	2025-10-20	neuTube	Pert	M1	L2/3 IT
BW176_brain3_section2_left_Filaments_15_ctrl.swc	BW176_brain3_section2_left	15	BW176-3	BW176	ctrl	HA	AF647	P14	SHIELD	2025-10-20	neuTube	Pert	M3	L2/3 IT
BW176_brain3_section2_left_Filaments_17_ctrl.swc	BW176_brain3_section2_left	17	BW176-3	BW176	ctrl	HA	AF647	P14	SHIELD	2025-10-20	neuTube	Pert	M3	L2/3 IT
BW176_brain3_section2_left_Filaments_20_Pogz.swc	BW176_brain3_section2_left	20	BW176-3	BW176	Pogz	Myc+HA	AF488	P14	SHIELD	2025-10-20	neuTube	Pert	M1	L2/3 IT
BW176_brain3_section2_left_Filaments_21_Pogz.swc	BW176_brain3_section2_left	21	BW176-3	BW176	Pogz	Myc+HA	AF488	P14	SHIELD	2025-10-20	neuTube	Pert	M1	L2/3 IT
BW176_brain3_section2_left_Filaments_22_ctrl.swc	BW176_brain3_section2_left	22	BW176-3	BW176	ctrl	HA	AF647	P14	SHIELD	2025-10-20	neuTube	Pert	M1	L2/3 IT
BW176_brain3_section2_left_Filaments_23_Pogz.swc	BW176_brain3_section2_left	23	BW176-3	BW176	Pogz	Myc+HA	AF488	P14	SHIELD	2025-10-20	neuTube	Pert	M2	L2/3 IT
BW176_brain3_section3_left_Filaments_10_Pogz.swc	BW176_brain3_section3_left	10	BW176-3	BW176	Pogz	Myc+HA	AF488	P14	SHIELD	2025-10-20	neuTube	Pert	M4	L2/3 IT
BW176_brain3_section3_left_Filaments_11_ctrl.swc	BW176_brain3_section3_left	11	BW176-3	BW176	ctrl	HA	AF647	P14	SHIELD	2025-10-20	neuTube	Pert	M3	L2/3 IT
BW176_brain3_section3_left_Filaments_12_ctrl.swc	BW176_brain3_section3_left	12	BW176-3	BW176	ctrl	HA	AF647	P14	SHIELD	2025-10-20	neuTube	Pert	M4	L2/3 IT
BW176_brain3_section3_left_Filaments_14_Pogz.swc	BW176_brain3_section3_left	14	BW176-3	BW176	Pogz	Myc+HA	AF488	P14	SHIELD	2025-10-20	neuTube	Pert	M2	L2/3 IT
BW176_brain3_section3_left_Filaments_15_ctrl.swc	BW176_brain3_section3_left	15	BW176-3	BW176	ctrl	HA	AF647	P14	SHIELD	2025-10-20	neuTube	Pert	M3	L2/3 IT
BW176_brain3_section3_left_Filaments_17_Pogz.swc	BW176_brain3_section3_left	17	BW176-3	BW176	Pogz	Myc+HA	AF488	P14	SHIELD	2025-10-20	neuTube	Pert	M4	L2/3 IT
BW176_brain3_section3_left_Filaments_18_ctrl.swc	BW176_brain3_section3_left	18	BW176-3	BW176	ctrl	HA	AF647	P14	SHIELD	2025-10-20	neuTube	Pert	M3	L2/3 IT
BW176_brain3_section3_left_Filaments_19_Foxp1.swc	BW176_brain3_section3_left	19	BW176-3	BW176	Foxp1	RFP+Myc	AF546	P14	SHIELD	2025-10-20	neuTube	Pert	M3	L2/3 IT
BW176_brain3_section3_left_Filaments_20_Kmt5b.swc	BW176_brain3_section3_left	20	BW176-3	BW176	Kmt5b	RFP+HA	AF546	P14	SHIELD	2025-10-20	neuTube	Pert	M4	L2/3 IT
BW176_brain3_section3_left_Filaments_21_Cux2.swc	BW176_brain3_section3_left	21	BW176-3	BW176	Cux2	RFP	AF546	P14	SHIELD	2025-10-20	neuTube	Pert	M3	L2/3 IT
BW176_brain3_section3_left_Filaments_22_Foxp1.swc	BW176_brain3_section3_left	22	BW176-3	BW176	Foxp1	RFP+Myc	AF546	P14	SHIELD	2025-10-20	neuTube	Pert	M4	L2/3 IT
BW176_brain4_section1_Filaments_14_Foxp1.swc	BW176_brain4_section1	14	BW176-4	BW176	Foxp1	RFP+Myc	AF546	P14	SHIELD	2025-10-20	neuTube	Pert	M1	L2/3 IT
BW176_brain4_section1_Filaments_15_Kmt5b.swc	BW176_brain4_section1	15	BW176-4	BW176	Kmt5b	RFP+HA	AF546	P14	SHIELD	2025-10-20	neuTube	Pert	M3	L2/3 IT
BW176_brain4_section1_Filaments_16_Cux2.swc	BW176_brain4_section1	16	BW176-4	BW176	Cux2	RFP	AF546	P14	SHIELD	2025-10-20	neuTube	Pert	M2	L2/3 IT
BW176_brain4_section1_Filaments_17_Foxp1.swc	BW176_brain4_section1	17	BW176-4	BW176	Foxp1	RFP+Myc	AF546	P14	SHIELD	2025-10-20	neuTube	Pert	M3	L2/3 IT
BW176_brain4_section1_Filaments_18_Foxp1.swc	BW176_brain4_section1	18	BW176-4	BW176	Foxp1	RFP+Myc	AF546	P14	SHIELD	2025-10-20	neuTube	Pert	M3	L2/3 IT
BW176_brain4_section1_Filaments_19_Kmt5b.swc	BW176_brain4_section1	19	BW176-4	BW176	Kmt5b	RFP+HA	AF546	P14	SHIELD	2025-10-20	neuTube	Pert	M1	L2/3 IT
BW176_brain4_section2_left_Filaments_5_Pogz.swc	BW176_brain4_section2_left	5	BW176-4	BW176	Pogz	Myc+HA	AF488	P14	SHIELD	2025-10-20	neuTube	Pert	M3	L2/3 IT
BW176_brain4_section2_left_Filaments_6_Pogz.swc	BW176_brain4_section2_left	6	BW176-4	BW176	Pogz	Myc+HA	AF488	P14	SHIELD	2025-10-20	neuTube	Pert	M3	L2/3 IT
BW176_brain4_section2_left_Filaments_7_Pogz.swc	BW176_brain4_section2_left	7	BW176-4	BW176	Pogz	Myc+HA	AF488	P14	SHIELD	2025-10-20	neuTube	Pert	M2	L2/3 IT
BW176_brain4_section2_left_Filaments_10_Cux2.swc	BW176_brain4_section2_left	10	BW176-4	BW176	Cux2	RFP	AF546	P14	SHIELD	2025-10-20	neuTube	Pert	M1	L2/3 IT
BW176_brain4_section2_left_Filaments_11_Foxp1.swc	BW176_brain4_section2_left	11	BW176-4	BW176	Foxp1	RFP+Myc	AF546	P14	SHIELD	2025-10-20	neuTube	Pert	M4	L2/3 IT
BW176_brain4_section2_left_Filaments_12_Kmt5b.swc	BW176_brain4_section2_left	12	BW176-4	BW176	Kmt5b	RFP+HA	AF546	P14	SHIELD	2025-10-20	neuTube	Pert	M3	L2/3 IT
BW176_brain4_section2_left_Filaments_14_Kmt5b.swc	BW176_brain4_section2_left	14	BW176-4	BW176	Kmt5b	RFP+HA	AF546	P14	SHIELD	2025-10-20	neuTube	Pert	M2	L2/3 IT
BW176_brain4_section2_left_Filaments_15_Kmt5b.swc	BW176_brain4_section2_left	15	BW176-4	BW176	Kmt5b	RFP+HA	AF546	P14	SHIELD	2025-10-20	neuTube	Pert	M1	L2/3 IT
BW176_brain4_section2_right_Filaments_10_Pogz.swc	BW176_brain4_section2_right	10	BW176-4	BW176	Pogz	Myc+HA	AF488	P14	SHIELD	2025-10-20	neuTube	Pert	M3	L2/3 IT
BW176_brain4_section2_right_Filaments_15_Foxp1.swc	BW176_brain4_section2_right	15	BW176-4	BW176	Foxp1	RFP+Myc	AF546	P14	SHIELD	2025-10-20	neuTube	Pert	M3	L2/3 IT
BW176_brain4_section2_right_Filaments_16_Kmt5b.swc	BW176_brain4_section2_right	16	BW176-4	BW176	Kmt5b	RFP+HA	AF546	P14	SHIELD	2025-10-20	neuTube	Pert	M2	L2/3 IT
BW176_brain4_section2_right_Filaments_17_Cux2.swc	BW176_brain4_section2_right	17	BW176-4	BW176	Cux2	RFP	AF546	P14	SHIELD	2025-10-20	neuTube	Pert	M2	L2/3 IT
BW176_brain4_section2_right_Filaments_18_Foxp1.swc	BW176_brain4_section2_right	18	BW176-4	BW176	Foxp1	RFP+Myc	AF546	P14	SHIELD	2025-10-20	neuTube	Pert	M3	L2/3 IT
BW176_brain4_section2_right_Filaments_19_Foxp1.swc	BW176_brain4_section2_right	19	BW176-4	BW176	Foxp1	RFP+Myc	AF546	P14	SHIELD	2025-10-20	neuTube	Pert	M4	L2/3 IT
BW176_brain4_section2_right_Filaments_20_Kmt5b.swc	BW176_brain4_section2_right	20	BW176-4	BW176	Kmt5b	RFP+HA	AF546	P14	SHIELD	2025-10-20	neuTube	Pert	M4	L2/3 IT
BW176_brain4_section2_right_Filaments_22_Kmt5b.swc	BW176_brain4_section2_right	22	BW176-4	BW176	Kmt5b	RFP+HA	AF546	P14	SHIELD	2025-10-20	neuTube	Pert	M3	L2/3 IT
BW176_brain4_section2_right_Filaments_23_Foxp1.swc	BW176_brain4_section2_right	23	BW176-4	BW176	Foxp1	RFP+Myc	AF546	P14	SHIELD	2025-10-20	neuTube	Pert	M4	L2/3 IT
BW176_brain4_section3_left_Filaments_12_Pogz.swc	BW176_brain4_section3_left	12	BW176-4	BW176	Pogz	Myc+HA	AF488	P14	SHIELD	2025-10-20	neuTube	Pert	M4	L2/3 IT
BW176_brain4_section3_left_Filaments_14_Kmt5b.swc	BW176_brain4_section3_left	14	BW176-4	BW176	Kmt5b	RFP+HA	AF546	P14	SHIELD	2025-10-20	neuTube	Pert	M4	L2/3 IT
BW176_brain4_section3_left_Filaments_15_Kmt5b.swc	BW176_brain4_section3_left	15	BW176-4	BW176	Kmt5b	RFP+HA	AF546	P14	SHIELD	2025-10-20	neuTube	Pert	M3	L2/3 IT
BW176_brain4_section3_left_Filaments_16_Foxp1.swc	BW176_brain4_section3_left	16	BW176-4	BW176	Foxp1	RFP+Myc	AF546	P14	SHIELD	2025-10-20	neuTube	Pert	M4	L2/3 IT
BW176_brain4_section3_left_Filaments_17_Foxp1.swc	BW176_brain4_section3_left	17	BW176-4	BW176	Foxp1	RFP+Myc	AF546	P14	SHIELD	2025-10-20	neuTube	Pert	M1	L2/3 IT
BW176_brain4_section3_left_Filaments_19_Foxp1.swc	BW176_brain4_section3_left	19	BW176-4	BW176	Foxp1	RFP+Myc	AF546	P14	SHIELD	2025-10-20	neuTube	Pert	M4	L2/3 IT
BW176_brain4_section3_left_Filaments_20_Cux2.swc	BW176_brain4_section3_left	20	BW176-4	BW176	Cux2	RFP	AF546	P14	SHIELD	2025-10-20	neuTube	Pert	M4	L2/3 IT
BW176_brain4_section3_left_Filaments_21_Cux2.swc	BW176_brain4_section3_left	21	BW176-4	BW176	Cux2	RFP	AF546	P14	SHIELD	2025-10-20	neuTube	Pert	M3	L2/3 IT
BW176_brain4_section3_left_Filaments_22_Foxp1.swc	BW176_brain4_section3_left	22	BW176-4	BW176	Foxp1	RFP+Myc	AF546	P14	SHIELD	2025-10-20	neuTube	Pert	M4	L2/3 IT
BW176_brain4_section3_right_Filaments_13_Pogz.swc	BW176_brain4_section3_right	13	BW176-4	BW176	Pogz	Myc+HA	AF488	P14	SHIELD	2025-10-20	neuTube	Pert	M3	L2/3 IT
BW176_brain4_section3_right_Filaments_15_Pogz.swc	BW176_brain4_section3_right	15	BW176-4	BW176	Pogz	Myc+HA	AF488	P14	SHIELD	2025-10-20	neuTube	Pert	M3	L2/3 IT
BW176_brain4_section3_right_Filaments_18_Pogz.swc	BW176_brain4_section3_right	18	BW176-4	BW176	Pogz	Myc+HA	AF488	P14	SHIELD	2025-10-20	neuTube	Pert	M3	L2/3 IT
BW176_brain4_section3_right_Filaments_19_Pogz.swc	BW176_brain4_section3_right	19	BW176-4	BW176	Pogz	Myc+HA	AF488	P14	SHIELD	2025-10-20	neuTube	Pert	M3	L2/3 IT
BW176_brain4_section3_right_Filaments_20_Kmt5b.swc	BW176_brain4_section3_right	20	BW176-4	BW176	Kmt5b	RFP+HA	AF546	P14	SHIELD	2025-10-20	neuTube	Pert	M3	L2/3 IT
BW176_brain4_section3_right_Filaments_24_Cux2.swc	BW176_brain4_section3_right	24	BW176-4	BW176	Cux2	RFP	AF546	P14	SHIELD	2025-10-20	neuTube	Pert	M3	L2/3 IT
BW176_brain4_section3_right_Filaments_25_Foxp1.swc	BW176_brain4_section3_right	25	BW176-4	BW176	Foxp1	RFP+Myc	AF546	P14	SHIELD	2025-10-20	neuTube	Pert	M3	L2/3 IT
BW176_brain4_section3_right_Filaments_26_Foxp1.swc	BW176_brain4_section3_right	26	BW176-4	BW176	Foxp1	RFP+Myc	AF546	P14	SHIELD	2025-10-20	neuTube	Pert	M3	L2/3 IT
BW176_brain4_section3_right_Filaments_27_Kmt5b.swc	BW176_brain4_section3_right	27	BW176-4	BW176	Kmt5b	RFP+HA	AF546	P14	SHIELD	2025-10-20	neuTube	Pert	M4	L2/3 IT
BW176_brain4_section3_right_Filaments_28_Foxp1.swc	BW176_brain4_section3_right	28	BW176-4	BW176	Foxp1	RFP+Myc	AF546	P14	SHIELD	2025-10-20	neuTube	Pert	M1	L2/3 IT
BW176_brain4_section3_right_Filaments_30_Kmt5b.swc	BW176_brain4_section3_right	30	BW176-4	BW176	Kmt5b	RFP+HA	AF546	P14	SHIELD	2025-10-20	neuTube	Pert	M4	L2/3 IT
BW176_brain4_section3_right_Filaments_31_Foxp1.swc	BW176_brain4_section3_right	31	BW176-4	BW176	Foxp1	RFP+Myc	AF546	P14	SHIELD	2025-10-20	neuTube	Pert	M3	L2/3 IT
BW179_brain1_section1_Filaments_3_Shank3.swc	BW179_brain1_section1	3	BW179-1	BW179	Shank3	RFP+HA	AF546	P14	SHIELD	2025-08-18	neuTube	Pert	M2	L2/3 IT
BW179_brain1_section1_Filaments_4_Arid1b.swc	BW179_brain1_section1	4	BW179-1	BW179	Arid1b	RFP+Myc	AF546	P14	SHIELD	2025-08-18	neuTube	Pert	M2	L2/3 IT
BW179_brain1_section2_left_Filaments_1_Grin2b.swc	BW179_brain1_section2_left	1	BW179-1	BW179	Grin2b	RFP	AF546	P14	SHIELD	2025-08-18	neuTube	Pert	M2	L2/3 IT
BW179_brain1_section2_right_Filaments_2_Med13L.swc	BW179_brain1_section2_right	2	BW179-1	BW179	Med13L	Myc+HA	AF488	P14	SHIELD	2025-08-18	neuTube	Pert	M3	L2/3 IT
BW179_brain1_section2_right_Filaments_3_Med13L.swc	BW179_brain1_section2_right	3	BW179-1	BW179	Med13L	Myc+HA	AF488	P14	SHIELD	2025-08-18	neuTube	Pert	M5	L4/5 IT
BW179_brain1_section2_right_Filaments_4_Grin2b.swc	BW179_brain1_section2_right	4	BW179-1	BW179	Grin2b	RFP	AF546	P14	SHIELD	2025-08-18	neuTube	Pert	M5	L4/5 IT
BW179_brain1_section2_right_Filaments_5_Grin2b.swc	BW179_brain1_section2_right	5	BW179-1	BW179	Grin2b	RFP	AF546	P14	SHIELD	2025-08-18	neuTube	Pert	M4	L4/5 IT
BW179_brain1_section2_right_Filaments_7_Grin2b.swc	BW179_brain1_section2_right	7	BW179-1	BW179	Grin2b	RFP	AF546	P14	SHIELD	2025-08-18	neuTube	Pert	M2	L2/3 IT
BW179_brain1_section3_Filaments_1_Arid1b.swc	BW179_brain1_section3	1	BW179-1	BW179	Arid1b	RFP+Myc	AF546	P14	SHIELD	2025-08-18	neuTube	Pert	M3	L2/3 IT
BW179_brain1_section3_Filaments_2_Adnp.swc	BW179_brain1_section3	2	BW179-1	BW179	Adnp	Myc	AF488	P14	SHIELD	2025-08-18	neuTube	Pert	M2	L2/3 IT
BW179_brain1_section3_Filaments_3_Adnp.swc	BW179_brain1_section3	3	BW179-1	BW179	Adnp	Myc	AF488	P14	SHIELD	2025-08-18	neuTube	Pert	M2	L2/3 IT
BW179_brain1_section3_Filaments_4_Adnp.swc	BW179_brain1_section3	4	BW179-1	BW179	Adnp	Myc	AF488	P14	SHIELD	2025-08-18	neuTube	Pert	M2	L2/3 IT
BW179_brain1_section3_Filaments_5_Grin2b.swc	BW179_brain1_section3	5	BW179-1	BW179	Grin2b	RFP	AF546	P14	SHIELD	2025-08-18	neuTube	Pert	M2	L2/3 IT
BW179_brain1_section3_Filaments_7_Grin2b.swc	BW179_brain1_section3	7	BW179-1	BW179	Grin2b	RFP	AF546	P14	SHIELD	2025-08-18	neuTube	Pert	M3	L2/3 IT
BW179_brain1_section3_Filaments_8_Grin2b.swc	BW179_brain1_section3	8	BW179-1	BW179	Grin2b	RFP	AF546	P14	SHIELD	2025-08-18	neuTube	Pert	M2	L2/3 IT
BW179_brain1_section3_Filaments_9_Grin2b.swc	BW179_brain1_section3	9	BW179-1	BW179	Grin2b	RFP	AF546	P14	SHIELD	2025-08-18	neuTube	Pert	M3	L2/3 IT
BW179_brain1_section3_Filaments_10_ctrl.swc	BW179_brain1_section3	10	BW179-1	BW179	ctrl	HA	AF647	P14	SHIELD	2025-08-18	neuTube	Pert	M3	L2/3 IT
BW179_brain2_section1_Filaments_1_ctrl.swc	BW179_brain2_section1	1	BW179-2	BW179	ctrl	HA	AF647	P14	SHIELD	2025-08-18	neuTube	Pert	M1	L2/3 IT
BW179_brain2_section2_btm_Filaments_1_Adnp.swc	BW179_brain2_section2_btm	1	BW179-2	BW179	Adnp	Myc	AF488	P14	SHIELD	2025-08-18	neuTube	Pert	M3	L2/3 IT
BW179_brain2_section2_btm_Filaments_2_Med13L.swc	BW179_brain2_section2_btm	2	BW179-2	BW179	Med13L	Myc+HA	AF488	P14	SHIELD	2025-08-18	neuTube	Pert	M4	L2/3 IT
BW179_brain2_section2_btm_Filaments_5_Shank3.swc	BW179_brain2_section2_btm	5	BW179-2	BW179	Shank3	RFP+HA	AF546	P14	SHIELD	2025-08-18	neuTube	Pert	M2	L2/3 IT
BW179_brain2_section2_up_Filaments_1_Grin2b.swc	BW179_brain2_section2_up	1	BW179-2	BW179	Grin2b	RFP	AF546	P14	SHIELD	2025-08-18	neuTube	Pert	M2	L4/5 IT
BW179_brain2_section2_up_Filaments_3_Adnp.swc	BW179_brain2_section2_up	3	BW179-2	BW179	Adnp	Myc	AF488	P14	SHIELD	2025-08-18	neuTube	Pert	M2	L4/5 IT
BW179_brain2_section2_up_Filaments_4_Grin2b.swc	BW179_brain2_section2_up	4	BW179-2	BW179	Grin2b	RFP	AF546	P14	SHIELD	2025-08-18	neuTube	Pert	M3	L2/3 IT
BW179_brain2_section2_up_Filaments_5_Med13L.swc	BW179_brain2_section2_up	5	BW179-2	BW179	Med13L	Myc+HA	AF488	P14	SHIELD	2025-08-18	neuTube	Pert	M4	L4/5 IT
BW179_brain2_section2_up_Filaments_6_Med13L.swc	BW179_brain2_section2_up	6	BW179-2	BW179	Med13L	Myc+HA	AF488	P14	SHIELD	2025-08-18	neuTube	Pert	M4	L4/5 IT
BW179_brain2_section2_up_Filaments_7_Med13L.swc	BW179_brain2_section2_up	7	BW179-2	BW179	Med13L	Myc+HA	AF488	P14	SHIELD	2025-08-18	neuTube	Pert	M4	L2/3 IT
BW179_brain2_section2_up_Filaments_8_Med13L.swc	BW179_brain2_section2_up	8	BW179-2	BW179	Med13L	Myc+HA	AF488	P14	SHIELD	2025-08-18	neuTube	Pert	M3	L2/3 IT
BW179_brain2_section2_up_Filaments_10_ctrl.swc	BW179_brain2_section2_up	10	BW179-2	BW179	ctrl	HA	AF647	P14	SHIELD	2025-08-18	neuTube	Pert	M4	L2/3 IT
BW179_brain2_section3_left_Filaments_1_Adnp.swc	BW179_brain2_section3_left	1	BW179-2	BW179	Adnp	Myc	AF488	P14	SHIELD	2025-08-18	neuTube	Pert	M2	L2/3 IT
BW179_brain2_section3_left_Filaments_2_Adnp.swc	BW179_brain2_section3_left	2	BW179-2	BW179	Adnp	Myc	AF488	P14	SHIELD	2025-08-18	neuTube	Pert	M4	L2/3 IT
BW179_brain2_section3_left_Filaments_5_Arid1b.swc	BW179_brain2_section3_left	5	BW179-2	BW179	Arid1b	RFP+Myc	AF546	P14	SHIELD	2025-08-18	neuTube	Pert	M3	L2/3 IT
BW179_brain2_section3_left_Filaments_6_Arid1b.swc	BW179_brain2_section3_left	6	BW179-2	BW179	Arid1b	RFP+Myc	AF546	P14	SHIELD	2025-08-18	neuTube	Pert	M2	L2/3 IT
BW179_brain2_section3_left_Filaments_8_Grin2b.swc	BW179_brain2_section3_left	8	BW179-2	BW179	Grin2b	RFP	AF546	P14	SHIELD	2025-08-18	neuTube	Pert	M2	L2/3 IT
BW179_brain2_section3_left_Filaments_9_Shank3.swc	BW179_brain2_section3_left	9	BW179-2	BW179	Shank3	RFP+HA	AF546	P14	SHIELD	2025-08-18	neuTube	Pert	M3	L2/3 IT
BW179_brain2_section3_left_Filaments_10_Shank3.swc	BW179_brain2_section3_left	10	BW179-2	BW179	Shank3	RFP+HA	AF546	P14	SHIELD	2025-08-18	neuTube	Pert	M4	L2/3 IT
BW179_brain2_section3_left_Filaments_11_Grin2b.swc	BW179_brain2_section3_left	11	BW179-2	BW179	Grin2b	RFP	AF546	P14	SHIELD	2025-08-18	neuTube	Pert	M2	L2/3 IT
BW179_brain2_section3_right_Filaments_1_Adnp.swc	BW179_brain2_section3_right	1	BW179-2	BW179	Adnp	Myc	AF488	P14	SHIELD	2025-08-18	neuTube	Pert	M2	L2/3 IT
BW179_brain2_section3_right_Filaments_2_Med13L.swc	BW179_brain2_section3_right	2	BW179-2	BW179	Med13L	Myc+HA	AF488	P14	SHIELD	2025-08-18	neuTube	Pert	M3	L2/3 IT
BW179_brain2_section3_right_Filaments_3_Grin2b.swc	BW179_brain2_section3_right	3	BW179-2	BW179	Grin2b	RFP	AF546	P14	SHIELD	2025-08-18	neuTube	Pert	M3	L2/3 IT
BW179_brain2_section3_right_Filaments_5_Grin2b.swc	BW179_brain2_section3_right	5	BW179-2	BW179	Grin2b	RFP	AF546	P14	SHIELD	2025-08-18	neuTube	Pert	M3	L2/3 IT
BW179_brain2_section3_right_Filaments_6_ctrl.swc	BW179_brain2_section3_right	6	BW179-2	BW179	ctrl	HA	AF647	P14	SHIELD	2025-08-18	neuTube	Pert	M2	L2/3 IT
BW179_brain4_section1_left_Filaments_1_Med13L.swc	BW179_brain4_section1_left	1	BW179-4	BW179	Med13L	Myc+HA	AF488	P14	SHIELD	2025-08-18	neuTube	Pert	M2	L2/3 IT
BW179_brain4_section1_left_Filaments_3_Med13L.swc	BW179_brain4_section1_left	3	BW179-4	BW179	Med13L	Myc+HA	AF488	P14	SHIELD	2025-08-18	neuTube	Pert	M2	L2/3 IT
BW179_brain4_section1_left_Filaments_4_Arid1b.swc	BW179_brain4_section1_left	4	BW179-4	BW179	Arid1b	RFP+Myc	AF546	P14	SHIELD	2025-08-18	neuTube	Pert	M3	L2/3 IT
BW179_brain4_section1_left_Filaments_5_Grin2b.swc	BW179_brain4_section1_left	5	BW179-4	BW179	Grin2b	RFP	AF546	P14	SHIELD	2025-08-18	neuTube	Pert	M4	L4/5 IT
BW179_brain4_section1_left_Filaments_6_Grin2b.swc	BW179_brain4_section1_left	6	BW179-4	BW179	Grin2b	RFP	AF546	P14	SHIELD	2025-08-18	neuTube	Pert	M1	L2/3 IT
BW179_brain4_section1_left_Filaments_7_Grin2b.swc	BW179_brain4_section1_left	7	BW179-4	BW179	Grin2b	RFP	AF546	P14	SHIELD	2025-08-18	neuTube	Pert	M2	L2/3 IT
BW179_brain4_section1_left_Filaments_8_Grin2b.swc	BW179_brain4_section1_left	8	BW179-4	BW179	Grin2b	RFP	AF546	P14	SHIELD	2025-08-18	neuTube	Pert	M1	L2/3 IT
BW179_brain4_section1_left_Filaments_9_Grin2b.swc	BW179_brain4_section1_left	9	BW179-4	BW179	Grin2b	RFP	AF546	P14	SHIELD	2025-08-18	neuTube	Pert	M2	L2/3 IT
BW179_brain4_section1_left_Filaments_11_ctrl.swc	BW179_brain4_section1_left	11	BW179-4	BW179	ctrl	HA	AF647	P14	SHIELD	2025-08-18	neuTube	Pert	M2	L2/3 IT
BW179_brain4_section1_left_Filaments_14_ctrl.swc	BW179_brain4_section1_left	14	BW179-4	BW179	ctrl	HA	AF647	P14	SHIELD	2025-08-18	neuTube	Pert	M4	L2/3 IT
BW179_brain4_section1_right_Filaments_2_Grin2b.swc	BW179_brain4_section1_right	2	BW179-4	BW179	Grin2b	RFP	AF546	P14	SHIELD	2025-08-18	neuTube	Pert	M5	L4/5 IT
BW179_brain4_section1_right_Filaments_3_Grin2b.swc	BW179_brain4_section1_right	3	BW179-4	BW179	Grin2b	RFP	AF546	P14	SHIELD	2025-08-18	neuTube	Pert	M1	L2/3 IT
BW179_brain4_section1_right_Filaments_4_ctrl.swc	BW179_brain4_section1_right	4	BW179-4	BW179	ctrl	HA	AF647	P14	SHIELD	2025-08-18	neuTube	Pert	M3	L2/3 IT
BW179_brain4_section2_btm_Filaments_1_Med13L.swc	BW179_brain4_section2_btm	1	BW179-4	BW179	Med13L	Myc+HA	AF488	P14	SHIELD	2025-08-18	neuTube	Pert	M1	L2/3 IT
BW179_brain4_section2_top_Filaments_1_Arid1b.swc	BW179_brain4_section2_top	1	BW179-4	BW179	Arid1b	RFP+Myc	AF546	P14	SHIELD	2025-08-18	neuTube	Pert	M4	L4/5 IT
BW179_brain4_section2_top_Filaments_2_Med13L.swc	BW179_brain4_section2_top	2	BW179-4	BW179	Med13L	Myc+HA	AF488	P14	SHIELD	2025-08-18	neuTube	Pert	M4	L2/3 IT
BW179_brain4_section2_top_Filaments_3_Med13L.swc	BW179_brain4_section2_top	3	BW179-4	BW179	Med13L	Myc+HA	AF488	P14	SHIELD	2025-08-18	neuTube	Pert	M3	L2/3 IT
BW179_brain4_section2_top_Filaments_4_Arid1b.swc	BW179_brain4_section2_top	4	BW179-4	BW179	Arid1b	RFP+Myc	AF546	P14	SHIELD	2025-08-18	neuTube	Pert	M3	L2/3 IT
BW179_brain4_section2_top_Filaments_5_Arid1b.swc	BW179_brain4_section2_top	5	BW179-4	BW179	Arid1b	RFP+Myc	AF546	P14	SHIELD	2025-08-18	neuTube	Pert	M4	L2/3 IT
BW179_brain4_section2_top_Filaments_6_Grin2b.swc	BW179_brain4_section2_top	6	BW179-4	BW179	Grin2b	RFP	AF546	P14	SHIELD	2025-08-18	neuTube	Pert	M4	L2/3 IT
BW179_brain4_section2_top_Filaments_7_Shank3.swc	BW179_brain4_section2_top	7	BW179-4	BW179	Shank3	RFP+HA	AF546	P14	SHIELD	2025-08-18	neuTube	Pert	M2	L2/3 IT
BW179_brain4_section2_top_Filaments_9_Shank3.swc	BW179_brain4_section2_top	9	BW179-4	BW179	Shank3	RFP+HA	AF546	P14	SHIELD	2025-08-18	neuTube	Pert	M3	L2/3 IT
BW179_brain4_section2_top_Filaments_11_Shank3.swc	BW179_brain4_section2_top	11	BW179-4	BW179	Shank3	RFP+HA	AF546	P14	SHIELD	2025-08-18	neuTube	Pert	M4	L2/3 IT
BW179_brain4_section2_top_Filaments_15_ctrl.swc	BW179_brain4_section2_top	15	BW179-4	BW179	ctrl	HA	AF647	P14	SHIELD	2025-08-18	neuTube	Pert	M1	L2/3 IT
BW179_brain4_section3_btm_Filaments_1_Med13L.swc	BW179_brain4_section3_btm	1	BW179-4	BW179	Med13L	Myc+HA	AF488	P14	SHIELD	2025-08-18	neuTube	Pert	M3	L2/3 IT
BW179_brain4_section3_btm_Filaments_3_Arid1b.swc	BW179_brain4_section3_btm	3	BW179-4	BW179	Arid1b	RFP+Myc	AF546	P14	SHIELD	2025-08-18	neuTube	Pert	M3	L2/3 IT
BW179_brain4_section3_btm_Filaments_5_Shank3.swc	BW179_brain4_section3_btm	5	BW179-4	BW179	Shank3	RFP+HA	AF546	P14	SHIELD	2025-08-18	neuTube	Pert	M3	L2/3 IT
BW179_brain4_section3_btm_Filaments_6_Shank3.swc	BW179_brain4_section3_btm	6	BW179-4	BW179	Shank3	RFP+HA	AF546	P14	SHIELD	2025-08-18	neuTube	Pert	M3	L2/3 IT
BW179_brain4_section3_btm_Filaments_8_Shank3.swc	BW179_brain4_section3_btm	8	BW179-4	BW179	Shank3	RFP+HA	AF546	P14	SHIELD	2025-08-18	neuTube	Pert	M3	L2/3 IT
BW179_brain4_section3_btm_Filaments_9_Shank3.swc	BW179_brain4_section3_btm	9	BW179-4	BW179	Shank3	RFP+HA	AF546	P14	SHIELD	2025-08-18	neuTube	Pert	M3	L2/3 IT
BW179_brain4_section3_btm_Filaments_10_ctrl.swc	BW179_brain4_section3_btm	10	BW179-4	BW179	ctrl	HA	AF647	P14	SHIELD	2025-08-18	neuTube	Pert	M3	L2/3 IT
BW179_brain4_section3_btm_Filaments_11_ctrl.swc	BW179_brain4_section3_btm	11	BW179-4	BW179	ctrl	HA	AF647	P14	SHIELD	2025-08-18	neuTube	Pert	M4	L2/3 IT
BW179_brain4_section3_top_Filaments_1_Adnp.swc	BW179_brain4_section3_top	1	BW179-4	BW179	Adnp	Myc	AF488	P14	SHIELD	2025-08-18	neuTube	Pert	M3	L2/3 IT
BW179_brain4_section3_top_Filaments_2_Adnp.swc	BW179_brain4_section3_top	2	BW179-4	BW179	Adnp	Myc	AF488	P14	SHIELD	2025-08-18	neuTube	Pert	M2	L2/3 IT
BW179_brain4_section3_top_Filaments_3_Med13L.swc	BW179_brain4_section3_top	3	BW179-4	BW179	Med13L	Myc+HA	AF488	P14	SHIELD	2025-08-18	neuTube	Pert	M3	L2/3 IT
BW179_brain4_section3_top_Filaments_5_Grin2b.swc	BW179_brain4_section3_top	5	BW179-4	BW179	Grin2b	RFP	AF546	P14	SHIELD	2025-08-18	neuTube	Pert	M1	L2/3 IT
BW179_brain4_section3_top_Filaments_6_Shank3.swc	BW179_brain4_section3_top	6	BW179-4	BW179	Shank3	RFP+HA	AF546	P14	SHIELD	2025-08-18	neuTube	Pert	M3	L2/3 IT
BW179_brain4_section3_top_Filaments_7_Arid1b.swc	BW179_brain4_section3_top	7	BW179-4	BW179	Arid1b	RFP+Myc	AF546	P14	SHIELD	2025-08-18	neuTube	Pert	M3	L2/3 IT
BW179_brain5_section3_btm_Filaments_4_Arid1b.swc	BW179_brain5_section3_btm	4	BW179-5	BW179	Arid1b	RFP+Myc	AF546	P14	SHIELD	2025-08-18	neuTube	Pert	M3	L2/3 IT
BW179_brain5_section3_btm_Filaments_7_ctrl.swc	BW179_brain5_section3_btm	7	BW179-5	BW179	ctrl	HA	AF647	P14	SHIELD	2025-08-18	neuTube	Pert	M3	L2/3 IT
BW179_brain5_section3_top_Filaments_1_Adnp.swc	BW179_brain5_section3_top	1	BW179-5	BW179	Adnp	Myc	AF488	P14	SHIELD	2025-08-18	neuTube	Pert	M4	L2/3 IT
BW179_brain5_section3_top_Filaments_2_Adnp.swc	BW179_brain5_section3_top	2	BW179-5	BW179	Adnp	Myc	AF488	P14	SHIELD	2025-08-18	neuTube	Pert	M1	L2/3 IT
BW179_brain5_section3_top_Filaments_4_Arid1b.swc	BW179_brain5_section3_top	4	BW179-5	BW179	Arid1b	RFP+Myc	AF546	P14	SHIELD	2025-08-18	neuTube	Pert	M4	L2/3 IT
BW179_brain5_section3_top_Filaments_5_Arid1b.swc	BW179_brain5_section3_top	5	BW179-5	BW179	Arid1b	RFP+Myc	AF546	P14	SHIELD	2025-08-18	neuTube	Pert	M3	L2/3 IT
BW179_brain5_section3_top_Filaments_6_Med13L.swc	BW179_brain5_section3_top	6	BW179-5	BW179	Med13L	Myc+HA	AF488	P14	SHIELD	2025-08-18	neuTube	Pert	M3	L2/3 IT
BW179_brain5_section3_top_Filaments_7_Arid1b.swc	BW179_brain5_section3_top	7	BW179-5	BW179	Arid1b	RFP+Myc	AF546	P14	SHIELD	2025-08-18	neuTube	Pert	M4	L4/5 IT
BW179_brain5_section3_top_Filaments_8_Arid1b.swc	BW179_brain5_section3_top	8	BW179-5	BW179	Arid1b	RFP+Myc	AF546	P14	SHIELD	2025-08-18	neuTube	Pert	M3	L2/3 IT
BW179_brain5_section3_top_Filaments_10_Shank3.swc	BW179_brain5_section3_top	10	BW179-5	BW179	Shank3	RFP+HA	AF546	P14	SHIELD	2025-08-18	neuTube	Pert	M4	L2/3 IT
BW179_brain5_section3_top_Filaments_13_Shank3.swc	BW179_brain5_section3_top	13	BW179-5	BW179	Shank3	RFP+HA	AF546	P14	SHIELD	2025-08-18	neuTube	Pert	M2	L2/3 IT
BW179_brain5_section3_top_Filaments_14_Med13L.swc	BW179_brain5_section3_top	14	BW179-5	BW179	Med13L	Myc+HA	AF488	P14	SHIELD	2025-08-18	neuTube	Pert	M1	L2/3 IT
BW179_brain5_section3_top_Filaments_16_Med13L.swc	BW179_brain5_section3_top	16	BW179-5	BW179	Med13L	Myc+HA	AF488	P14	SHIELD	2025-08-18	neuTube	Pert	M1	L2/3 IT
BW179_brain5_section3_top_Filaments_18_Arid1b.swc	BW179_brain5_section3_top	18	BW179-5	BW179	Arid1b	RFP+Myc	AF546	P14	SHIELD	2025-08-18	neuTube	Pert	M3	L2/3 IT
BW179_brain5_section3_top_Filaments_20_Shank3.swc	BW179_brain5_section3_top	20	BW179-5	BW179	Shank3	RFP+HA	AF546	P14	SHIELD	2025-08-18	neuTube	Pert	M3	L2/3 IT
BW180_brain1_section1_Filaments_1_Adnp.swc	BW180_brain1_section1	1	BW180-1	BW180	Adnp	Myc	AF488	P14	SHIELD	2025-08-18	neuTube	Pert	M2	L2/3 IT
BW180_brain1_section1_Filaments_2_Arid1b.swc	BW180_brain1_section1	2	BW180-1	BW180	Arid1b	RFP+Myc	AF546	P14	SHIELD	2025-08-18	neuTube	Pert	M3	L2/3 IT
BW180_brain1_section1_Filaments_4_Grin2b.swc	BW180_brain1_section1	4	BW180-1	BW180	Grin2b	RFP	AF546	P14	SHIELD	2025-08-18	neuTube	Pert	M3	L2/3 IT
BW180_brain1_section1_Filaments_6_Med13L.swc	BW180_brain1_section1	6	BW180-1	BW180	Med13L	Myc+HA	AF488	P14	SHIELD	2025-08-18	neuTube	Pert	M3	L2/3 IT
BW180_brain1_section1_Filaments_7_Grin2b.swc	BW180_brain1_section1	7	BW180-1	BW180	Grin2b	RFP	AF546	P14	SHIELD	2025-08-18	neuTube	Pert	M1	L2/3 IT
BW180_brain1_section1_Filaments_9_ctrl.swc	BW180_brain1_section1	9	BW180-1	BW180	ctrl	HA	AF647	P14	SHIELD	2025-08-18	neuTube	Pert	M1	L2/3 IT
BW180_brain1_section2_left_Filaments_1_Adnp.swc	BW180_brain1_section2_left	1	BW180-1	BW180	Adnp	Myc	AF488	P14	SHIELD	2025-08-18	neuTube	Pert	M1	L2/3 IT
BW180_brain1_section2_left_Filaments_2_Grin2b.swc	BW180_brain1_section2_left	2	BW180-1	BW180	Grin2b	RFP	AF546	P14	SHIELD	2025-08-18	neuTube	Pert	M4	L2/3 IT
BW180_brain1_section2_left_Filaments_3_Med13L.swc	BW180_brain1_section2_left	3	BW180-1	BW180	Med13L	Myc+HA	AF488	P14	SHIELD	2025-08-18	neuTube	Pert	M4	L2/3 IT
BW180_brain1_section2_left_Filaments_4_Med13L.swc	BW180_brain1_section2_left	4	BW180-1	BW180	Med13L	Myc+HA	AF488	P14	SHIELD	2025-08-18	neuTube	Pert	M3	L2/3 IT
BW180_brain1_section2_left_Filaments_5_Arid1b.swc	BW180_brain1_section2_left	5	BW180-1	BW180	Arid1b	RFP+Myc	AF546	P14	SHIELD	2025-08-18	neuTube	Pert	M5	L4/5 IT
BW180_brain1_section2_left_Filaments_7_Grin2b.swc	BW180_brain1_section2_left	7	BW180-1	BW180	Grin2b	RFP	AF546	P14	SHIELD	2025-08-18	neuTube	Pert	M3	L2/3 IT
BW180_brain1_section2_left_Filaments_8_Grin2b.swc	BW180_brain1_section2_left	8	BW180-1	BW180	Grin2b	RFP	AF546	P14	SHIELD	2025-08-18	neuTube	Pert	M4	L2/3 IT
BW180_brain1_section2_left_Filaments_10_Shank3.swc	BW180_brain1_section2_left	10	BW180-1	BW180	Shank3	RFP+HA	AF546	P14	SHIELD	2025-08-18	neuTube	Pert	M3	L2/3 IT
BW180_brain1_section2_left_Filaments_11_Shank3.swc	BW180_brain1_section2_left	11	BW180-1	BW180	Shank3	RFP+HA	AF546	P14	SHIELD	2025-08-18	neuTube	Pert	M4	L2/3 IT
BW180_brain1_section2_left_Filaments_15_ctrl.swc	BW180_brain1_section2_left	15	BW180-1	BW180	ctrl	HA	AF647	P14	SHIELD	2025-08-18	neuTube	Pert	M2	L4/5 IT
BW180_brain1_section2_left_Filaments_16_ctrl.swc	BW180_brain1_section2_left	16	BW180-1	BW180	ctrl	HA	AF647	P14	SHIELD	2025-08-18	neuTube	Pert	M4	L2/3 IT
BW180_brain1_section2_left_Filaments_17_ctrl.swc	BW180_brain1_section2_left	17	BW180-1	BW180	ctrl	HA	AF647	P14	SHIELD	2025-08-18	neuTube	Pert	M4	L2/3 IT
BW180_brain1_section2_left_Filaments_18_Med13L.swc	BW180_brain1_section2_left	18	BW180-1	BW180	Med13L	Myc+HA	AF488	P14	SHIELD	2025-08-18	neuTube	Pert	M4	L2/3 IT
BW180_brain1_section2_right_Filaments_6_Arid1b.swc	BW180_brain1_section2_right	6	BW180-1	BW180	Arid1b	RFP+Myc	AF546	P14	SHIELD	2025-08-18	neuTube	Pert	M4	L2/3 IT
BW180_brain1_section2_right_Filaments_8_Med13L.swc	BW180_brain1_section2_right	8	BW180-1	BW180	Med13L	Myc+HA	AF488	P14	SHIELD	2025-08-18	neuTube	Pert	M3	L2/3 IT
BW180_brain1_section2_right_Filaments_9_ctrl.swc	BW180_brain1_section2_right	9	BW180-1	BW180	ctrl	HA	AF647	P14	SHIELD	2025-08-18	neuTube	Pert	M3	L2/3 IT
BW180_brain1_section2_right_Filaments_10_ctrl.swc	BW180_brain1_section2_right	10	BW180-1	BW180	ctrl	HA	AF647	P14	SHIELD	2025-08-18	neuTube	Pert	M3	L2/3 IT
BW180_brain1_section2_right_Filaments_11_Med13L.swc	BW180_brain1_section2_right	11	BW180-1	BW180	Med13L	Myc+HA	AF488	P14	SHIELD	2025-08-18	neuTube	Pert	M1	L2/3 IT
BW180_brain1_section2_right_Filaments_12_Med13L.swc	BW180_brain1_section2_right	12	BW180-1	BW180	Med13L	Myc+HA	AF488	P14	SHIELD	2025-08-18	neuTube	Pert	M3	L2/3 IT
BW180_brain1_section3_bottom_Filaments_1_Adnp.swc	BW180_brain1_section3_bottom	1	BW180-1	BW180	Adnp	Myc	AF488	P14	SHIELD	2025-08-18	neuTube	Pert	M3	L2/3 IT
BW180_brain1_section3_bottom_Filaments_2_Adnp.swc	BW180_brain1_section3_bottom	2	BW180-1	BW180	Adnp	Myc	AF488	P14	SHIELD	2025-08-18	neuTube	Pert	M3	L2/3 IT
BW180_brain1_section3_bottom_Filaments_13_Arid1b.swc	BW180_brain1_section3_bottom	13	BW180-1	BW180	Arid1b	RFP+Myc	AF546	P14	SHIELD	2025-08-18	neuTube	Pert	M4	L2/3 IT
BW180_brain1_section3_bottom_Filaments_14_Arid1b.swc	BW180_brain1_section3_bottom	14	BW180-1	BW180	Arid1b	RFP+Myc	AF546	P14	SHIELD	2025-08-18	neuTube	Pert	M2	L2/3 IT
BW180_brain1_section3_bottom_Filaments_15_Arid1b.swc	BW180_brain1_section3_bottom	15	BW180-1	BW180	Arid1b	RFP+Myc	AF546	P14	SHIELD	2025-08-18	neuTube	Pert	M4	L2/3 IT
BW180_brain1_section3_bottom_Filaments_19_Shank3.swc	BW180_brain1_section3_bottom	19	BW180-1	BW180	Shank3	RFP+HA	AF546	P14	SHIELD	2025-08-18	neuTube	Pert	M4	L2/3 IT
BW180_brain1_section3_bottom_Filaments_20_Med13L.swc	BW180_brain1_section3_bottom	20	BW180-1	BW180	Med13L	Myc+HA	AF488	P14	SHIELD	2025-08-18	neuTube	Pert	M4	L2/3 IT
BW180_brain1_section3_top_Filaments_1_Adnp.swc	BW180_brain1_section3_top	1	BW180-1	BW180	Adnp	Myc	AF488	P14	SHIELD	2025-08-18	neuTube	Pert	M4	L2/3 IT
BW180_brain1_section3_top_Filaments_2_Shank3.swc	BW180_brain1_section3_top	2	BW180-1	BW180	Shank3	RFP+HA	AF546	P14	SHIELD	2025-08-18	neuTube	Pert	M2	L2/3 IT
BW180_brain1_section3_top_Filaments_3_Shank3.swc	BW180_brain1_section3_top	3	BW180-1	BW180	Shank3	RFP+HA	AF546	P14	SHIELD	2025-08-18	neuTube	Pert	M3	L2/3 IT
BW180_brain1_section3_top_Filaments_5_Shank3.swc	BW180_brain1_section3_top	5	BW180-1	BW180	Shank3	RFP+HA	AF546	P14	SHIELD	2025-08-18	neuTube	Pert	M2	L2/3 IT
BW180_brain1_section3_top_Filaments_11_Adnp.swc	BW180_brain1_section3_top	11	BW180-1	BW180	Adnp	Myc	AF488	P14	SHIELD	2025-08-18	neuTube	Pert	M1	L2/3 IT
BW180_brain1_section3_top_Filaments_13_Med13L.swc	BW180_brain1_section3_top	13	BW180-1	BW180	Med13L	Myc+HA	AF488	P14	SHIELD	2025-08-18	neuTube	Pert	M3	L2/3 IT
BW180_brain1_section3_top_Filaments_15_ctrl.swc	BW180_brain1_section3_top	15	BW180-1	BW180	ctrl	HA	AF647	P14	SHIELD	2025-08-18	neuTube	Pert	M4	L2/3 IT
BW180_brain1_section3_top_Filaments_17_ctrl.swc	BW180_brain1_section3_top	17	BW180-1	BW180	ctrl	HA	AF647	P14	SHIELD	2025-08-18	neuTube	Pert	M3	L2/3 IT
BW180_brain1_section3_top_Filaments_18_ctrl.swc	BW180_brain1_section3_top	18	BW180-1	BW180	ctrl	HA	AF647	P14	SHIELD	2025-08-18	neuTube	Pert	M3	L2/3 IT
BW180_brain1_section3_top_Filaments_19_Med13L.swc	BW180_brain1_section3_top	19	BW180-1	BW180	Med13L	Myc+HA	AF488	P14	SHIELD	2025-08-18	neuTube	Pert	M3	L2/3 IT
BW180_brain2_section1_left_Filaments_2_Arid1b.swc	BW180_brain2_section1_left	2	BW180-2	BW180	Arid1b	RFP+Myc	AF546	P14	SHIELD	2025-08-18	neuTube	Pert	M3	L2/3 IT
BW180_brain2_section1_left_Filaments_3_Arid1b.swc	BW180_brain2_section1_left	3	BW180-2	BW180	Arid1b	RFP+Myc	AF546	P14	SHIELD	2025-08-18	neuTube	Pert	M3	L2/3 IT
BW180_brain2_section1_left_Filaments_5_Adnp.swc	BW180_brain2_section1_left	5	BW180-2	BW180	Adnp	Myc	AF488	P14	SHIELD	2025-08-18	neuTube	Pert	M2	L2/3 IT
BW180_brain2_section1_left_Filaments_6_Adnp.swc	BW180_brain2_section1_left	6	BW180-2	BW180	Adnp	Myc	AF488	P14	SHIELD	2025-08-18	neuTube	Pert	M3	L2/3 IT
BW180_brain2_section1_left_Filaments_7_Shank3.swc	BW180_brain2_section1_left	7	BW180-2	BW180	Shank3	RFP+HA	AF546	P14	SHIELD	2025-08-18	neuTube	Pert	M3	L2/3 IT
BW180_brain2_section1_left_Filaments_11_Shank3.swc	BW180_brain2_section1_left	11	BW180-2	BW180	Shank3	RFP+HA	AF546	P14	SHIELD	2025-08-18	neuTube	Pert	M3	L2/3 IT
BW180_brain2_section1_left_Filaments_12_Shank3.swc	BW180_brain2_section1_left	12	BW180-2	BW180	Shank3	RFP+HA	AF546	P14	SHIELD	2025-08-18	neuTube	Pert	M3	L2/3 IT
BW180_brain2_section1_left_Filaments_13_Shank3.swc	BW180_brain2_section1_left	13	BW180-2	BW180	Shank3	RFP+HA	AF546	P14	SHIELD	2025-08-18	neuTube	Pert	M3	L2/3 IT
BW180_brain2_section1_left_Filaments_16_Shank3.swc	BW180_brain2_section1_left	16	BW180-2	BW180	Shank3	RFP+HA	AF546	P14	SHIELD	2025-08-18	neuTube	Pert	M3	L2/3 IT
BW180_brain2_section1_left_Filaments_19_ctrl.swc	BW180_brain2_section1_left	19	BW180-2	BW180	ctrl	HA	AF647	P14	SHIELD	2025-08-18	neuTube	Pert	M3	L2/3 IT
BW180_brain2_section1_left_Filaments_20_ctrl.swc	BW180_brain2_section1_left	20	BW180-2	BW180	ctrl	HA	AF647	P14	SHIELD	2025-08-18	neuTube	Pert	M3	L2/3 IT
BW180_brain2_section2_bottom_Filaments_1_Adnp.swc	BW180_brain2_section2_bottom	1	BW180-2	BW180	Adnp	Myc	AF488	P14	SHIELD	2025-08-18	neuTube	Pert	M4	L4/5 IT
BW180_brain2_section2_top_Filaments_1_Adnp.swc	BW180_brain2_section2_top	1	BW180-2	BW180	Adnp	Myc	AF488	P14	SHIELD	2025-08-18	neuTube	Pert	M2	L2/3 IT
BW180_brain2_section2_top_Filaments_2_Med13L.swc	BW180_brain2_section2_top	2	BW180-2	BW180	Med13L	Myc+HA	AF488	P14	SHIELD	2025-08-18	neuTube	Pert	M3	L2/3 IT
BW180_brain2_section2_top_Filaments_3_Med13L.swc	BW180_brain2_section2_top	3	BW180-2	BW180	Med13L	Myc+HA	AF488	P14	SHIELD	2025-08-18	neuTube	Pert	M4	L2/3 IT
BW180_brain2_section2_top_Filaments_4_ctrl.swc	BW180_brain2_section2_top	4	BW180-2	BW180	ctrl	HA	AF647	P14	SHIELD	2025-08-18	neuTube	Pert	M4	L2/3 IT
BW180_brain2_section2_top_Filaments_5_ctrl.swc	BW180_brain2_section2_top	5	BW180-2	BW180	ctrl	HA	AF647	P14	SHIELD	2025-08-18	neuTube	Pert	M4	L2/3 IT
BW180_brain2_section3_bottom_Filaments_1_Adnp.swc	BW180_brain2_section3_bottom	1	BW180-2	BW180	Adnp	Myc	AF488	P14	SHIELD	2025-08-18	neuTube	Pert	M2	L2/3 IT
BW180_brain2_section3_bottom_Filaments_3_Shank3.swc	BW180_brain2_section3_bottom	3	BW180-2	BW180	Shank3	RFP+HA	AF546	P14	SHIELD	2025-08-18	neuTube	Pert	M2	L2/3 IT
BW180_brain2_section3_bottom_Filaments_5_Arid1b.swc	BW180_brain2_section3_bottom	5	BW180-2	BW180	Arid1b	RFP+Myc	AF546	P14	SHIELD	2025-08-18	neuTube	Pert	M3	L2/3 IT
BW180_brain2_section3_bottom_Filaments_6_Arid1b.swc	BW180_brain2_section3_bottom	6	BW180-2	BW180	Arid1b	RFP+Myc	AF546	P14	SHIELD	2025-08-18	neuTube	Pert	M2	L2/3 IT
BW180_brain2_section3_bottom_Filaments_8_Shank3.swc	BW180_brain2_section3_bottom	8	BW180-2	BW180	Shank3	RFP+HA	AF546	P14	SHIELD	2025-08-18	neuTube	Pert	M4	L2/3 IT
BW180_brain2_section3_bottom_Filaments_12_Med13L.swc	BW180_brain2_section3_bottom	12	BW180-2	BW180	Med13L	Myc+HA	AF488	P14	SHIELD	2025-08-18	neuTube	Pert	M2	L2/3 IT
BW180_brain2_section3_bottom_Filaments_13_Med13L.swc	BW180_brain2_section3_bottom	13	BW180-2	BW180	Med13L	Myc+HA	AF488	P14	SHIELD	2025-08-18	neuTube	Pert	M2	L2/3 IT
BW180_brain2_section3_bottom_Filaments_14_Med13L.swc	BW180_brain2_section3_bottom	14	BW180-2	BW180	Med13L	Myc+HA	AF488	P14	SHIELD	2025-08-18	neuTube	Pert	M2	L2/3 IT
BW180_brain2_section3_bottom_Filaments_15_Shank3.swc	BW180_brain2_section3_bottom	15	BW180-2	BW180	Shank3	RFP+HA	AF546	P14	SHIELD	2025-08-18	neuTube	Pert	M2	L2/3 IT
BW180_brain2_section3_bottom_Filaments_16_Med13L.swc	BW180_brain2_section3_bottom	16	BW180-2	BW180	Med13L	Myc+HA	AF488	P14	SHIELD	2025-08-18	neuTube	Pert	M2	L2/3 IT
BW180_brain3_section1_middle_Filaments_19_ctrl.swc	BW180_brain3_section1_middle	19	BW180-3	BW180	ctrl	HA	AF647	P14	SHIELD	2025-08-18	neuTube	Pert	M3	L2/3 IT
BW180_brain3_section1_middle_Filaments_20_ctrl.swc	BW180_brain3_section1_middle	20	BW180-3	BW180	ctrl	HA	AF647	P14	SHIELD	2025-08-18	neuTube	Pert	M1	L2/3 IT
BW180_brain3_section1_middle_Filaments_21_ctrl.swc	BW180_brain3_section1_middle	21	BW180-3	BW180	ctrl	HA	AF647	P14	SHIELD	2025-08-18	neuTube	Pert	M3	L2/3 IT
BW180_brain3_section1_middle_Filaments_22_ctrl.swc	BW180_brain3_section1_middle	22	BW180-3	BW180	ctrl	HA	AF647	P14	SHIELD	2025-08-18	neuTube	Pert	M3	L2/3 IT
BW180_brain3_section1_middle_Filaments_25_Med13L.swc	BW180_brain3_section1_middle	25	BW180-3	BW180	Med13L	Myc+HA	AF488	P14	SHIELD	2025-08-18	neuTube	Pert	M3	L2/3 IT
BW180_brain3_section1_middle_Filaments_26_ctrl.swc	BW180_brain3_section1_middle	26	BW180-3	BW180	ctrl	HA	AF647	P14	SHIELD	2025-08-18	neuTube	Pert	M4	L4/5 IT
BW180_brain3_section1_middle_Filaments_27_ctrl.swc	BW180_brain3_section1_middle	27	BW180-3	BW180	ctrl	HA	AF647	P14	SHIELD	2025-08-18	neuTube	Pert	M2	L2/3 IT
BW180_brain3_section1_middle_Filaments_28_ctrl.swc	BW180_brain3_section1_middle	28	BW180-3	BW180	ctrl	HA	AF647	P14	SHIELD	2025-08-18	neuTube	Pert	M3	L2/3 IT
BW180_brain3_section1_middle_Filaments_29_ctrl.swc	BW180_brain3_section1_middle	29	BW180-3	BW180	ctrl	HA	AF647	P14	SHIELD	2025-08-18	neuTube	Pert	M1	L2/3 IT
BW180_brain3_section1_middle_Filaments_31_ctrl.swc	BW180_brain3_section1_middle	31	BW180-3	BW180	ctrl	HA	AF647	P14	SHIELD	2025-08-18	neuTube	Pert	M4	L2/3 IT
BW180_brain3_section1_top_Filaments_3_Med13L.swc	BW180_brain3_section1_top	3	BW180-3	BW180	Med13L	Myc+HA	AF488	P14	SHIELD	2025-08-18	neuTube	Pert	M4	L2/3 IT
BW180_brain3_section1_top_Filaments_6_Med13L.swc	BW180_brain3_section1_top	6	BW180-3	BW180	Med13L	Myc+HA	AF488	P14	SHIELD	2025-08-18	neuTube	Pert	M4	L2/3 IT
BW180_brain3_section1_top_Filaments_8_Med13L.swc	BW180_brain3_section1_top	8	BW180-3	BW180	Med13L	Myc+HA	AF488	P14	SHIELD	2025-08-18	neuTube	Pert	M3	L2/3 IT
BW180_brain3_section1_top_Filaments_18_Med13L.swc	BW180_brain3_section1_top	18	BW180-3	BW180	Med13L	Myc+HA	AF488	P14	SHIELD	2025-08-18	neuTube	Pert	M4	L2/3 IT
BW180_brain3_section1_top_Filaments_19_Med13L.swc	BW180_brain3_section1_top	19	BW180-3	BW180	Med13L	Myc+HA	AF488	P14	SHIELD	2025-08-18	neuTube	Pert	M4	L2/3 IT
BW180_brain3_section1_top_Filaments_22_ctrl.swc	BW180_brain3_section1_top	22	BW180-3	BW180	ctrl	HA	AF647	P14	SHIELD	2025-08-18	neuTube	Pert	M3	L2/3 IT
BW180_brain3_section1_top_Filaments_23_ctrl.swc	BW180_brain3_section1_top	23	BW180-3	BW180	ctrl	HA	AF647	P14	SHIELD	2025-08-18	neuTube	Pert	M4	L2/3 IT
BW180_brain3_section2_middle_Filaments_3_ctrl.swc	BW180_brain3_section2_middle	3	BW180-3	BW180	ctrl	HA	AF647	P14	SHIELD	2025-08-18	neuTube	Pert	M3	L2/3 IT
BW180_brain3_section2_middle_Filaments_6_ctrl.swc	BW180_brain3_section2_middle	6	BW180-3	BW180	ctrl	HA	AF647	P14	SHIELD	2025-08-18	neuTube	Pert	M4	L2/3 IT
BW180_brain3_section2_middle_Filaments_7_Med13L.swc	BW180_brain3_section2_middle	7	BW180-3	BW180	Med13L	Myc+HA	AF488	P14	SHIELD	2025-08-18	neuTube	Pert	M2	L2/3 IT
BW180_brain3_section2_top_Filaments_7_Med13L.swc	BW180_brain3_section2_top	7	BW180-3	BW180	Med13L	Myc+HA	AF488	P14	SHIELD	2025-08-18	neuTube	Pert	M2	L2/3 IT
BW180_brain3_section2_top_Filaments_8_Med13L.swc	BW180_brain3_section2_top	8	BW180-3	BW180	Med13L	Myc+HA	AF488	P14	SHIELD	2025-08-18	neuTube	Pert	M1	L2/3 IT
BW180_brain3_section2_top_Filaments_9_Med13L.swc	BW180_brain3_section2_top	9	BW180-3	BW180	Med13L	Myc+HA	AF488	P14	SHIELD	2025-08-18	neuTube	Pert	M3	L2/3 IT
BW180_brain3_section2_top_2_Filaments_17_ctrl.swc	BW180_brain3_section2_top_2	17	BW180-3	BW180	ctrl	HA	AF647	P14	SHIELD	2025-08-18	neuTube	Pert	M2	L2/3 IT
BW180_brain3_section3_btm_Filaments_6_Shank3.swc	BW180_brain3_section3_btm	6	BW180-3	BW180	Shank3	RFP+HA	AF546	P14	SHIELD	2025-08-18	neuTube	Pert	M3	L2/3 IT
BW180_brain3_section3_btm_Filaments_7_Med13L.swc	BW180_brain3_section3_btm	7	BW180-3	BW180	Med13L	Myc+HA	AF488	P14	SHIELD	2025-08-18	neuTube	Pert	M3	L2/3 IT
BW180_brain3_section3_btm_Filaments_8_ctrl.swc	BW180_brain3_section3_btm	8	BW180-3	BW180	ctrl	HA	AF647	P14	SHIELD	2025-08-18	neuTube	Pert	M3	L2/3 IT
BW180_brain3_section3_btm_Filaments_9_ctrl.swc	BW180_brain3_section3_btm	9	BW180-3	BW180	ctrl	HA	AF647	P14	SHIELD	2025-08-18	neuTube	Pert	M3	L2/3 IT
BW180_brain3_section3_btm_Filaments_14_ctrl.swc	BW180_brain3_section3_btm	14	BW180-3	BW180	ctrl	HA	AF647	P14	SHIELD	2025-08-18	neuTube	Pert	M3	L2/3 IT
BW180_brain3_section3_btm_Filaments_16_Shank3.swc	BW180_brain3_section3_btm	16	BW180-3	BW180	Shank3	RFP+HA	AF546	P14	SHIELD	2025-08-18	neuTube	Pert	M1	L2/3 IT
BW180_brain3_section3_btm_Filaments_18_ctrl.swc	BW180_brain3_section3_btm	18	BW180-3	BW180	ctrl	HA	AF647	P14	SHIELD	2025-08-18	neuTube	Pert	M2	L2/3 IT
BW180_brain3_section3_btm_Filaments_19_ctrl.swc	BW180_brain3_section3_btm	19	BW180-3	BW180	ctrl	HA	AF647	P14	SHIELD	2025-08-18	neuTube	Pert	M2	L2/3 IT
BW180_brain3_section3_top_Filaments_6_Shank3.swc	BW180_brain3_section3_top	6	BW180-3	BW180	Shank3	RFP+HA	AF546	P14	SHIELD	2025-08-18	neuTube	Pert	M2	L2/3 IT
BW180_brain3_section3_top_Filaments_8_Shank3.swc	BW180_brain3_section3_top	8	BW180-3	BW180	Shank3	RFP+HA	AF546	P14	SHIELD	2025-08-18	neuTube	Pert	M1	L2/3 IT
BW180_brain3_section3_top_Filaments_12_Shank3.swc	BW180_brain3_section3_top	12	BW180-3	BW180	Shank3	RFP+HA	AF546	P14	SHIELD	2025-08-18	neuTube	Pert	M3	L2/3 IT
BW180_brain3_section3_top_Filaments_13_Shank3.swc	BW180_brain3_section3_top	13	BW180-3	BW180	Shank3	RFP+HA	AF546	P14	SHIELD	2025-08-18	neuTube	Pert	M3	L2/3 IT
BW180_brain3_section3_top_Filaments_25_Med13L.swc	BW180_brain3_section3_top	25	BW180-3	BW180	Med13L	Myc+HA	AF488	P14	SHIELD	2025-08-18	neuTube	Pert	M3	L2/3 IT
BW180_brain3_section3_top_Filaments_26_ctrl.swc	BW180_brain3_section3_top	26	BW180-3	BW180	ctrl	HA	AF647	P14	SHIELD	2025-08-18	neuTube	Pert	M2	L2/3 IT
BW180_brain3_section3_top_Filaments_27_Med13L.swc	BW180_brain3_section3_top	27	BW180-3	BW180	Med13L	Myc+HA	AF488	P14	SHIELD	2025-08-18	neuTube	Pert	M3	L2/3 IT
BW180_brain3_section3_top_Filaments_29_ctrl.swc	BW180_brain3_section3_top	29	BW180-3	BW180	ctrl	HA	AF647	P14	SHIELD	2025-08-18	neuTube	Pert	M3	L2/3 IT
BW180_brain3_section3_top_Filaments_30_ctrl.swc	BW180_brain3_section3_top	30	BW180-3	BW180	ctrl	HA	AF647	P14	SHIELD	2025-08-18	neuTube	Pert	M3	L2/3 IT
BW180_brain3_section3_top_Filaments_31_ctrl.swc	BW180_brain3_section3_top	31	BW180-3	BW180	ctrl	HA	AF647	P14	SHIELD	2025-08-18	neuTube	Pert	M2	L2/3 IT
BW180_brain3_section3_top_Filaments_32_Med13L.swc	BW180_brain3_section3_top	32	BW180-3	BW180	Med13L	Myc+HA	AF488	P14	SHIELD	2025-08-18	neuTube	Pert	M1	L2/3 IT
BW180_brain3_section3_top_Filaments_33_Med13L.swc	BW180_brain3_section3_top	33	BW180-3	BW180	Med13L	Myc+HA	AF488	P14	SHIELD	2025-08-18	neuTube	Pert	M4	L2/3 IT
BW180_brain3_section3_top_Filaments_34_Med13L.swc	BW180_brain3_section3_top	34	BW180-3	BW180	Med13L	Myc+HA	AF488	P14	SHIELD	2025-08-18	neuTube	Pert	M4	L2/3 IT

## Sheet: NDD sample distribution
Supplementary Table 8. NDD screen sample summary
	By cell type		By M type						brain batch	M type	count		brain batch	perturbation	count
perturbation	L2/3 IT	L4/5 IT	M1	M2	M3	M4	M5		BW106	M1	5		BW106	ctrl	53
Adnp	71	10	10	14	19	24	14		BW106	M3	27		BW106	Grin2b	29
Arid1b	78	6	9	31	23	18	3		BW106	M2	43		BW106	Syngap1	18
ctrl	135	27	20	50	26	42	24		BW106	M4	33		BW106	Foxp1	6
Cux2	45	5	3	21	6	14	6		BW106	M5	12		BW106	Kmt5b	3
Foxp1	67	7	8	30	9	20	7		BW150	M1	45		BW106	Pogz	11
Grin2b	120	14	21	38	28	34	13		BW150	M3	72		BW150	ctrl	24
Kmt5b	36	2	3	14	8	10	3		BW150	M2	88		BW150	Grin2b	77
Med13L	85	4	12	28	21	22	6		BW150	M4	53		BW150	Med13L	32
None	102	42	3	18	41	38	44		BW150	M5	4		BW150	Arid1b	58
Pogz	32	5	5	11	7	10	4		BW169	M1	13		BW150	Adnp	36
Shank3	67	3	5	25	21	16	3		BW169	M3	47		BW150	Shank3	35
Syngap1	68	22	7	19	14	23	27		BW169	M2	25		BW169	ctrl	1
									BW169	M4	57		BW169	Syngap1	52
									BW169	M5	14		BW169	Foxp1	40
									BW176	M1	15		BW169	Cux2	36
									BW176	M3	57		BW169	Kmt5b	20
									BW176	M2	7		BW169	Pogz	7
									BW176	M4	35		BW176	ctrl	24
									BW176	M5	2		BW176	Syngap1	19
									BW179	M1	10		BW176	Foxp1	27
									BW179	M3	36		BW176	Cux2	12
									BW179	M2	26		BW176	Kmt5b	15
									BW179	M4	20		BW176	Pogz	19
									BW179	M5	3		BW179	ctrl	11
									BW180	M1	11		BW179	Grin2b	23
									BW180	M3	49		BW179	Med13L	18
									BW180	M2	24		BW179	Arid1b	16
									BW180	M4	29		BW179	Adnp	12
									BW180	M5	1		BW179	Shank3	15
									others	M1	3		BW180	ctrl	36
									others	M3	6		BW180	Grin2b	5
									others	M2	14		BW180	Med13L	32
									others	M4	19		BW180	Arid1b	10
									others	M5	4		BW180	Adnp	11
													BW180	Shank3	20
													others	ctrl	13
													others	Syngap1	1
													others	Med13L	7
													others	Adnp	22
													others	Foxp1	1
													others	Cux2	2

## Sheet: Adnp validation metadata
Supplementary Table 8. Adnp validation metadata
Neuron	Section	Number	Brain	Perturbation	Epitope	Channel	Age	Clearing_method	Processing_date	Tracing	Type
BW168_brain3_section3_right_Filaments_23_HA_L4.swc	BW168_brain3_section3_right	23	BW168_brain3	ctrl	HA	AF647	P14	SHIELD	2025-10-20	NeuTube	Validation
BW168_brain5_section1_left_Filaments_16_RFP_L4.swc	BW168_brain5_section1_left	16	BW168_brain5	Adnp	RFP	AF546	P14	SHIELD	2025-10-20	NeuTube	Validation
BW168_brain5_section1_right_Filaments_14_HA_L4.swc	BW168_brain5_section1_right	14	BW168_brain5	ctrl	HA	AF647	P14	SHIELD	2025-10-20	NeuTube	Validation
BW168_brain5_section1_right_Filaments_1_HA_L4.swc	BW168_brain5_section1_right	1	BW168_brain5	ctrl	HA	AF647	P14	SHIELD	2025-10-20	NeuTube	Validation
BW168_brain5_section2_right_Filaments_10_RFP_L4.swc	BW168_brain5_section2_right	10	BW168_brain5	Adnp	RFP	AF546	P14	SHIELD	2025-10-20	NeuTube	Validation
BW168_brain5_section2_right_Filaments_13_HA_L4.swc	BW168_brain5_section2_right	13	BW168_brain5	ctrl	HA	AF647	P14	SHIELD	2025-10-20	NeuTube	Validation
BW168_brain5_section2_right_Filaments_1_HA_L4.swc	BW168_brain5_section2_right	1	BW168_brain5	ctrl	HA	AF647	P14	SHIELD	2025-10-20	NeuTube	Validation
BW168_brain5_section2_right_Filaments_4_HA_L4.swc	BW168_brain5_section1_right	4	BW168_brain5	ctrl	HA	AF647	P14	SHIELD	2025-10-20	NeuTube	Validation
BW168_brain5_section2_right_Filaments_7_HA_L4.swc	BW168_brain5_section1_right	7	BW168_brain5	ctrl	HA	AF647	P14	SHIELD	2025-10-20	NeuTube	Validation
BW168_brain5_section3_Filaments_5_HA_L4.swc	BW168_brain5_section3	5	BW168_brain5	ctrl	HA	AF647	P14	SHIELD	2025-10-20	NeuTube	Validation
BW168_brain8_section1_btm_Filaments_17_HA_L4.swc	BW168_brain8_section1_btm	17	BW168_brain8	ctrl	HA	AF647	P14	SHIELD	2025-10-20	NeuTube	Validation
BW168_brain8_section1_btm_Filaments_1_RFP_L4.swc	BW168_brain8_section1_btm	1	BW168_brain8	Adnp	RFP	AF546	P14	SHIELD	2025-10-20	NeuTube	Validation
BW168_brain8_section1_btm_Filaments_3_RFP_L4.swc	BW168_brain8_section1_btm	3	BW168_brain8	Adnp	RFP	AF546	P14	SHIELD	2025-10-20	NeuTube	Validation
BW168_brain8_section1_btm_Filaments_8_RFP_L4.swc	BW168_brain8_section1_btm	8	BW168_brain8	Adnp	RFP	AF546	P14	SHIELD	2025-10-20	NeuTube	Validation
BW168_brain8_section1_up_Filaments_10_RFP_L4.swc	BW168_brain8_section1_up	10	BW168_brain8	Adnp	RFP	AF546	P14	SHIELD	2025-10-20	NeuTube	Validation
BW168_brain8_section1_up_Filaments_18_HA_L4.swc	BW168_brain8_section1_up	18	BW168_brain8	ctrl	HA	AF647	P14	SHIELD	2025-10-20	NeuTube	Validation
BW168_brain8_section1_up_Filaments_8_RFP_L4.swc	BW168_brain8_section1_up	8	BW168_brain8	Adnp	RFP	AF546	P14	SHIELD	2025-10-20	NeuTube	Validation
BW168_brain8_section1_up_Filaments_9_RFP_L4.swc	BW168_brain8_section1_up	9	BW168_brain8	Adnp	RFP	AF546	P14	SHIELD	2025-10-20	NeuTube	Validation
BW168_brain8_section2_Filaments_17_HA_L4_new.swc	BW168_brain8_section2	17	BW168_brain8	ctrl	HA	AF647	P14	SHIELD	2025-10-20	NeuTube	Validation
BW168_brain8_section2_Filaments_2_HA_L4.swc	BW168_brain8_section2	2	BW168_brain8	ctrl	HA	AF647	P14	SHIELD	2025-10-20	NeuTube	Validation
BW168_brain8_section2_Filaments_3_RFP_L4.swc	BW168_brain8_section2	3	BW168_brain8	Adnp	RFP	AF546	P14	SHIELD	2025-10-20	NeuTube	Validation
BW184_brain1_section2_right_Filaments_4_HA_L4.swc	BW184_brain1_section2_right	4	BW184_brain1	ctrl	HA	AF647	P14	SHIELD	2025-11-18	NeuTube	Validation
BW184_brain1_section2_right_Filaments_5_HA_L4.swc	BW184_brain1_section2_right	5	BW184_brain1	ctrl	HA	AF647	P14	SHIELD	2025-11-18	NeuTube	Validation
BW184_brain1_section2_right_Filaments_6_RFP_L4.swc	BW184_brain1_section2_right	6	BW184_brain1	Adnp	RFP	AF546	P14	SHIELD	2025-11-18	NeuTube	Validation
BW184_brain5_section3_right_Filaments_1_HA_L4.swc	BW184_brain5_section3_right	1	BW184_brain5	ctrl	HA	AF647	P14	SHIELD	2025-11-18	NeuTube	Validation
BW184_brain6_section1_Filaments_4_HA_L4.swc	BW184_brain6_section1	4	BW184_brain6	ctrl	HA	AF647	P14	SHIELD	2025-11-18	NeuTube	Validation
BW184_brain6_section3_Filaments_3_HA_L4.swc	BW184_brain6_section3	3	BW184_brain6	ctrl	HA	AF647	P14	SHIELD	2025-11-18	NeuTube	Validation
						a

## Sheet: Adnp_valid sample distribution
Supplementary Table 8. Adnp validation sample summary
batch	perturbation	count
BW168	ctrl	12
BW168	Adnp	9
BW184	ctrl	5
BW184	Adnp	1
