# Supplementary material for: Concordant transcriptional and morphological remodeling revealed by in vivo Perturb-CLEAR
Source: bioRxiv. 2026 Apr 8:2026.04.06.716787. Preprint. [Version 1] doi: 10.64898/2026.04.06.716787 (PMC13081986; doi:10.64898/2026.04.06.716787)
Supplement: Supplement 1 — Supplementary Table 1. Morphological metrics list Supplementary Table 2. Developmental morphology sample summary, raw metrics, and test results Supplementary Table 3. Spine analysis raw metrics and test results Supplementary Table 4. Developmental transcriptome dataset DE genes Supplementary Table 5. Gene list for each signature Supplementary Table 6. Enrichment results (GSEA-GO, fisher exact test) Supplementary Table 7. Plasmid, gRNA, oligonucleotides, and viral vectors Supplementary Table 8. NDD screen and Adnp validation sample summary Supplementary Table 9. NDD screen raw metrics and test results Supplementary Table 10. Adnp validation raw metrics and test results Supplementary Table 11. Perturb-seq sample summary and metrics Supplementary Table 12. Perturb-seq DE genes Supplementary Table 13. Foxp1 transgenic model DE genes and analysis Supplementary Table 14. Joint analysis metrics [file media-1.zip › Supplementary Table 9 NDD screen raw metrics and test results.xlsx]

## Sheet: NDD screen raw metrics
Supplementary Table 9. NDD screen raw metrics
Global_sholl_auc	Global_sholl_peak	Global_sholl_radius_at_peak	Global_sholl_semilog_slope	Global_sholl_semilog_intercept	Global_sholl_radius_com	Global_sholl_r10	Global_sholl_r50	Global_sholl_r90	Global_sholl_width_r90_r10	Global_sholl_entropy	Global_convex_3D_volume	Global_alpha_3D_volume	Global_n_branches	Global_branch_len_mean	Global_branch_len_median	Global_branch_len_sd	Global_branch_len_min	Global_branch_len_max	Global_n_bifurcations	Global_bif_childpair_angle_min_mean	Global_bif_childpair_angle_min_median	Global_bif_childpair_angle_min_sd	Global_bif_childpair_angle_min_min	Global_bif_childpair_angle_min_max	Global_bif_parent_child_tilt_min_mean	Global_bif_parent_child_tilt_min_median	Global_bif_parent_child_tilt_min_sd	Global_bif_parent_child_tilt_min_min	Global_bif_parent_child_tilt_min_max	Global_bif_plane_torque_mean	Global_bif_plane_torque_median	Global_bif_plane_torque_sd	Global_bif_plane_torque_min	Global_bif_plane_torque_max	Global_n_terminals	Global_N_stems	Global_trunk_total_length	Global_max_branch_order	Global_extent_width	Global_extent_height	Global_extent_depth	Global_dendrite_total_length	Basal_sholl_auc	Basal_sholl_peak	Basal_sholl_radius_at_peak	Basal_sholl_semilog_slope	Basal_sholl_semilog_intercept	Basal_sholl_radius_com	Basal_sholl_r10
2955	35	50	-0.00791677	3.22638	91.4865	29.125	66.3333	208	178.875	2.91039	4.7942e+06	2.71076e+06	122	32.4021	30.7119	23.2706	2.28219	119.31	59	75.1361	74.8759	29.1683	21.8794	146.473	24.8991	26.0037	14.4588	0	74.8759	90.1223	89.0855	42.3813	12.998	180	64	5	104.311	9	154.031	385.328	224.291	3848.75	1650	25	50	-0.00454021	2.85045	57.7576	22.5
3585	48	60	-0.0105651	3.51886	78.6072	25.8636	61.25	160.5	134.636	2.68431	4.62393e+06	2.93317e+06	121	38.3379	32.7923	28.2858	2.27706	145.108	58	63.9921	62.6372	24.4591	14.5244	114.443	23.9617	22.9297	14.2239	0	72.0231	84.3878	83.2079	48.2722	0	180	64	6	178.328	10	97.6855	361.579	260.3	4460.55	2450	39	60	-0.00914546	3.40499	59.551	21.75
2535	31	60	-0.00581342	2.77621	99.6457	26.5263	62.5	229.556	203.029	2.91501	3.69359e+06	1.99554e+06	99	36.4047	32.7068	24.5517	2.73243	106.112	48	72.8375	73.53	26.529	20.5916	124.306	20.8379	18.4349	16.6515	0	69.1191	93.026	93.1635	45.0983	9.33779	180	52	4	168.874	15	122.147	348.621	197.933	3435.19	830	16	40	-0.0148917	2.80281	48.7952	16.1429
3355	40	50	-0.00594354	2.99339	100	28.1667	67.973	250.5	222.333	2.93939	5.31864e+06	2.63312e+06	115	37.8805	35.4505	25.6998	2.33073	142.495	55	66.9361	66.8612	29.3713	11.3099	126.005	24.1822	24.7443	14.0024	0	54.0987	92.0538	100.264	47.7864	1.7166	180	61	6	178.845	10	248.325	423.19	116.271	4177.41	2190	33	50	-0.00866363	3.26423	62.7854	23.0625
3025	39	40	-0.0146575	3.9213	69.505	19.2917	54.2	123.526	104.235	2.64014	2.97429e+06	2.76457e+06	133	29.7953	22.3274	23.2795	2.71956	105.012	64	70.3298	68.0011	27.534	19.1004	145.817	23.3939	22.155	13.293	0	59.0347	80.1681	72.1149	36.5708	14.1739	163.179	70	6	36.4586	11	148.373	209.762	262.545	3926.32	1390	29	30	-0.0223792	3.61471	41.7266	13.2857
3365	45	40	-0.0113329	3.81876	71.365	17.9615	52.0968	136.385	118.423	2.71128	3.24675e+06	2.80378e+06	152	28.8928	22.5382	21.8282	2.15724	101.996	72	67.5073	70.3924	23.6747	22.3801	120.741	20.1787	18.4349	12.7366	0	50.7599	92.9737	90	53.4907	0	180	81	9	27.0518	10	126.491	249.036	270.411	4364.66	1540	32	40	-0.0281842	3.9394	40.3896	11.619
3715	51	40	-0.0098881	3.74952	76.6398	20.5238	54.3333	145.5	124.976	2.74349	4.24474e+06	3.57842e+06	170	28.8278	23.3529	22.5853	2.28219	113.881	83	71.1688	72.1598	29.218	8.1301	135.642	25.0817	23.4021	17.8984	0	90	84.2519	84.4846	43.751	0	180	88	5	38.8122	14	157.93	222.43	328.336	4861.91	1670	35	40	-0.0247047	3.8306	41.976	14.0417
2945	39	40	-0.00734174	3.10755	89.6949	20.4839	55.1667	204.375	183.891	2.88551	3.73967e+06	2.49739e+06	120	31.6744	28.2279	20.6087	2.59357	89.1625	58	70.1998	66.1769	26.4037	29.2819	130.404	20.5566	19.482	13.4135	0	60.347	95.2262	98.9756	44.5636	7.00318	180	63	5	99.3263	9	115.017	367.353	209.114	3701.61	1260	24	40	-0.0158861	3.22852	46.5873	15.0667
3685	41	40	-0.00859375	3.58145	96.3686	21.5526	65.25	189.308	167.755	3.01694	4.96533e+06	2.95178e+06	135	34.3274	30.0947	26.9183	2.28219	122.113	64	63.4134	56.7559	30.7155	16.4749	156.755	24.5728	22.0682	20.9727	0	106.795	86.8442	90	41.0876	7.12502	168.463	72	9	0	10	440.142	186.465	169.636	4634.19	690	18	30	-0.0250399	3.13017	35.7971	10.75
3275	32	50	-0.00632551	3.07012	101.037	24.5	67.5	247.429	222.929	3.01922	4.85776e+06	2.84038e+06	115	37.2	31.0785	28.5777	2.28219	157.714	56	65.2906	65.4206	25.4557	14.0134	152.069	22.0131	19.6538	15.5887	0	57.7971	96.616	101.286	41.8243	0	180	60	4	192.587	14	100.5	414.691	240.201	4085.41	1910	24	40	-0.0106205	3.2874	60.0524	19.4
3575	51	50	-0.0108865	3.58659	73.5475	22.125	55.2273	167.333	145.208	2.64275	3.10287e+06	2.23158e+06	137	33.4416	28.5958	24.1643	2.25	107.349	66	67.3578	65.5865	28.0706	13.0714	146.114	22.1926	20.6479	14.968	0	61.8449	82.6316	85.4971	44.1339	0	176.351	72	6	163.709	12	101.765	334.289	230.277	4417.79	2280	41	50	-0.00931063	3.47275	51.0088	18.1176
3815	40	40	-0.0105348	3.85715	88.9267	20.6111	64.8	180.667	160.056	3.00273	3.48311e+06	2.1257e+06	166	29.7063	22.8784	27.6178	2.28219	194.124	80	65.2851	57.663	33.6984	8.1691	180	25.377	26.5651	17.5423	0	82.6879	93.6121	100.276	47.1362	0	180	87	7	10.213	15	127.397	208.589	463.887	4921.03	1180	24	40	-0.0201003	3.46224	40.2542	10.4444
4070	45	60	-0.00789247	3.41593	89.7066	24.5152	65.7955	217.75	193.235	2.87319	6.0068e+06	3.4586e+06	126	42.7825	36.1184	30.4666	2.43245	120.508	60	66.3073	63.4349	32.4087	18.4349	146.953	26.4492	18.4349	24.6762	0	76.702	90.5809	87.6258	52.653	0	180	67	7	157.415	10	118.655	400.41	262.21	5233.18	2940	38	60	-0.0120666	3.73868	63.1293	21.6875
4600	53	60	-0.00688398	3.5984	92.321	27.7308	68.9	191.357	163.626	2.89804	7.05404e+06	5.06806e+06	154	40.6145	34.8448	28.0118	2.12624	108.643	75	80.4763	82.3997	32.1909	23.1986	152.058	28.4006	27.5821	20.0693	0	90	93.5313	92.3203	42.9021	0	180	80	5	104.646	13	255.352	337.335	151.841	6149.98	2560	39	60	-0.0157084	3.73781	61.6016	22.6667
4725	55	50	-0.0112903	4.05864	84.926	24.9535	63.3721	162.455	137.501	2.9073	6.38387e+06	4.89881e+06	158	38.8434	32.9506	30.0842	2.71956	136.131	76	72.4784	71.4382	30.6341	8.1301	146.136	25.6686	18.9832	20.3545	0	71.6042	85.1115	83.7916	48.6857	0	180	83	7	45.342	13	203.314	320.259	327.352	6091.91	2420	38	50	-0.0183484	3.88018	55.8678	20.9697
3910	53	50	-0.00915382	3.72665	76.352	24.6667	60.9091	144.462	119.795	2.68606	3.98765e+06	3.48414e+06	154	34.2859	27.7006	24.3541	2.43245	104.007	74	75.6878	75.836	25.6006	26.2812	142.432	26.9531	25.9424	19.8612	0	79.6047	85.2685	84.1708	49.9382	0	180	81	7	92.0425	13	144.299	256.143	251.766	5187.99	2480	45	50	-0.0212949	4.01042	56.1694	19.8824
3155	29	60	-0.00673875	3.28192	95.443	30.7619	78.8462	180.8	150.038	2.95673	6.70859e+06	3.46368e+06	76	51.075	40.3743	35.7322	5.72219	131.204	36	72.9468	69.8872	25.5641	33.5331	123.794	21.7739	19.6538	14.458	0	60.2551	81.5794	79.4324	43.8353	0	180	41	5	148.742	9	160.379	395.909	250.173	3732.96	2100	22	70	-0.00808812	3.11615	77.2381	26.1538
2845	34	60	-0.00816118	3.15362	90.7368	26.7857	67.7941	205	178.214	2.8927	5.00807e+06	2.54443e+06	87	40.5149	38.2559	28.5276	3.45809	174.015	41	68.7299	65.1644	21.9239	17.0359	101.236	21.259	19.606	12.8021	0	47.6161	88.1671	84.7482	49.4068	5.31805	177.893	47	6	161.248	7	271.831	417.162	147.916	3363.55	1920	27	70	-0.0133227	3.38026	65.9896	22
2555	30	60	-0.00628844	2.75419	97.5391	26.1429	67.6	254	227.857	2.94313	5.27159e+06	2.35417e+06	72	44.5254	34.3882	36.3072	2.28219	225.492	34	64.7444	60.0264	25.6264	27.4854	125.891	21.1331	21.3114	13.7555	0	44.6006	76.7579	62.8776	40.999	5.30667	163.416	39	5	278.604	6	136.02	434.382	236.769	2927.22	1690	23	60	-0.00945548	3.0856	64.3787	21.5833
2485	29	60	-0.00615957	2.69365	93.1727	21.0556	62.8846	221	199.944	2.94907	4.31424e+06	2.21189e+06	62	50.4058	39.4902	44.9848	3.23716	262.187	28	71.8203	66.9364	29.498	18.4349	139.156	23.1237	21.7923	14.2411	0	53.1301	99.0491	102.353	47.7313	0	180	35	7	317.873	5	123.271	532.766	196.165	2807.29	1920	26	60	-0.0129754	3.41934	61.8229	18.7143
2685	32	70	-0.00712084	2.89409	92.974	26.6111	68.9062	171	144.389	2.89796	5.04898e+06	2.31682e+06	76	45.8328	40.6979	38.971	2.43885	288.939	36	73.9671	72.1058	32.1963	26.5651	168.499	22.4162	23.2448	12.6762	0	49.9121	87.1141	93.3521	36.9075	7.20906	155.943	41	5	330.611	6	136.127	508.865	260.367	3152.68	1920	24	70	-0.00850288	3.08451	70.2083	24.4286
3690	48	50	-0.00641666	3.30606	83.2345	19.6538	54.2683	182.071	162.418	2.76687	3.73876e+06	2.64163e+06	142	33.8049	33.7846	22.6202	2.43405	96.6677	67	62.828	59.2054	27.1837	11.6726	127.955	20.3814	18.9966	15.0554	0	71.265	97.7625	99.6629	43.4126	0	180	76	9	42.3821	11	140.15	301.098	195.865	4757.92	2210	42	40	-0.0210167	3.94715	46.5611	15.2857
4595	51	50	-0.0106821	3.93441	88.2391	29.6296	68.913	169.231	139.601	2.86587	8.45431e+06	5.6153e+06	167	38.4271	31.182	30.331	2.21149	160.718	82	72.9727	69.834	30.763	11.1165	160.531	25.1173	19.4076	18.1213	0	70.5332	85.5948	85.0685	46.7015	0	180	86	4	79.1351	14	314.068	307.627	261.458	6338.19	2680	38	50	-0.0117489	3.53345	61.5299	24.0833
3770	40	40	-0.00826099	3.47063	86.6402	20.9333	61.4706	207	186.067	2.89153	5.05225e+06	3.23795e+06	118	40.4859	32.8292	29.8625	3.1058	136.254	54	63.4495	62.0434	24.8735	13.436	143.439	23.9426	25.7564	14.6466	0	76.3197	95.1494	102.636	43.2901	4.25307	180	65	11	158.795	10	141.105	397.351	210.714	4618.54	2740	38	40	-0.0149056	3.88846	57.1898	17.3333
3560	36	80	-0.00545296	2.89209	107.843	28.2083	72.6389	290.75	262.542	3.01628	7.90538e+06	3.76341e+06	103	46.8903	37.8465	33.4032	2.71956	130.707	49	72.8409	74.6249	24.7762	8.55384	115.346	23.3588	19.0444	19.0805	0	66.7186	80.7516	84.532	40.6971	0	170.858	55	6	235.12	12	151.783	518.429	266.751	4594.58	2100	27	80	-0.0103213	3.2701	68.7619	24.6667
4110	44	50	-0.00675769	3.46184	97.6214	25.68	68	206	180.32	2.99529	6.43755e+06	4.61292e+06	145	37.3282	32.5952	27.6398	2.43245	150.623	69	72.8815	77.0929	27.7813	1.13754	119.895	20.5526	19.5787	13.9571	0	75.9375	85.813	82.0444	48.8684	0	180	77	8	134.16	16	163.296	335.439	291.373	5278.42	2370	37	50	-0.0127475	3.56638	59.1983	21.2857
3985	36	50	-0.00740578	3.42686	100.551	28.7083	77.6562	214.636	185.928	2.97846	7.50413e+06	5.0196e+06	132	40.6111	32.2356	33.5008	2.85776	130.856	64	77.0601	75.1392	29.038	0	164.004	24.2702	25.7564	14.2344	0	71.2812	81.9973	82.4556	40.9066	12.768	158.027	69	5	151.051	15	340.054	349.369	134.47	5209.62	2170	24	50	-0.00680718	3.1354	68.341	23.1667
3355	33	60	-0.00730372	3.15325	96.7857	22.8	69.697	242	219.2	2.99103	6.2531e+06	2.87761e+06	90	45.3949	31.568	33.544	2.59357	129.032	42	68.6299	64.1933	30.781	18.4047	147.003	25.4431	27.2174	14.7545	0	59.8265	83.0873	81.515	44.7856	0	172.033	49	7	262.904	8	145.88	445.233	287.834	3822.64	2340	27	60	-0.0092779	3.4046	67.7778	18.375
4035	43	70	-0.00542503	3.02914	112.5	30.8571	74.878	281.455	250.597	3.0075	8.03506e+06	3.90633e+06	120	43.4348	37.9994	29.7542	2.28219	129.832	57	70.9447	61.1752	29.1544	22.8217	169.082	21.2356	21.6498	14.2689	0	50.973	87.9472	94.8324	49.8162	0	180	64	7	195.372	11	159.71	440.553	244.308	5016.81	2460	33	70	-0.00979535	3.38112	66.8293	24.4706
3925	48	50	-0.00847869	3.44459	85.1654	24.0357	61.1957	204.25	180.214	2.81712	5.48245e+06	3.14974e+06	141	36.2935	30.9787	28.164	2.27706	181.501	67	72.2905	73.5212	30.396	20.6479	162.784	22.2167	19.6538	15.2026	0	61.149	79.0615	66.9027	41.5727	6.15302	173.186	75	8	164.361	13	147.678	381.982	262.886	4953.02	2060	32	50	-0.00765704	3.25402	56.5534	19.6923
4580	48	50	-0.00675925	3.45396	95.7081	26.3929	68.0208	222.067	195.674	2.90995	6.30751e+06	4.76311e+06	153	38.7519	32.2636	27.7529	2.0246	118.859	74	72.0959	70.1964	28.917	2.72631	168.69	22.1054	22.9297	16.9634	0	106.528	89.8276	84.7037	46.4233	0	180	80	6	139.228	14	139.208	361.023	258.141	5789.81	2740	39	70	-0.00785969	3.49822	60	20.5833
4725	46	70	-0.00690213	3.56581	107.822	28.8261	74.3421	225.8	196.974	3.07449	7.73873e+06	5.29295e+06	170	36.5248	31.0511	27.4326	2.58	124.428	83	71.6759	71.5651	26.3981	16.9275	153.555	22.0663	19.4453	15.4798	0	73.19	80.395	75.194	47.4498	0	180	88	5	121.056	15	303.896	406.35	161.652	6088.16	2440	36	50	-0.0183703	3.89176	58.9344	20.1905
3475	32	90	-0.00516952	2.84093	116.074	30.4286	81.4062	302.2	271.771	3.07763	8.14084e+06	3.18169e+06	92	47.7322	45.7046	33.5184	3.44453	189.424	44	67.1648	61.845	25.0046	15.1763	126.259	23.3949	24.5684	14.9791	0	65.9362	84.4051	78.2215	52.0016	0	180	49	5	265.117	7	274.568	501.702	152.12	4126.24	2370	25	70	-0.00114357	2.87853	73.6709	25.1333
5150	36	60	-0.0047806	3.49735	121.066	33.44	97.0588	226.933	193.493	3.2201	1.25766e+07	8.12801e+06	109	58.2638	47.2634	43.8187	2.43885	172.659	52	72.1453	70.2427	29.1342	8.82918	168.59	22.7445	22.4135	13.7018	0	47.6161	85.3898	89.6298	41.7935	0	165.802	58	6	97.2147	11	194.471	421.874	289.882	6253.54	2600	26	90	-0.00774768	3.2822	80.5	25.625
4065	41	60	-0.00415601	2.86094	119.438	30.2727	74.2188	291.1	260.827	3.06797	9.94894e+06	4.27341e+06	115	47.8837	41.2511	35.6725	2.71956	187.819	55	70.5047	69.3521	26.0395	12.9165	141.481	25.1423	27.4322	14.5259	0	50.9643	96.0049	97.8943	49.0158	10.4174	180	61	6	224.671	15	268.436	447.335	189.47	5281.96	1610	21	60	-0.00994982	3.06925	64.7826	21.75
4625	51	60	-0.00686731	3.51427	99.676	27.1481	68.8043	211.417	184.269	2.97679	6.32909e+06	4.39909e+06	156	39.0033	31.6382	31.7975	2.28219	166.181	77	75.1656	74.1344	28.9938	11.7159	169.082	24.3348	23.8505	15.1587	0	61.6146	83.4534	84.0367	42.2658	5.27633	180	80	3	125.645	10	248.489	360.913	125.954	5958.86	2410	38	60	-0.0119772	3.56294	58.1328	20.9545
4935	56	50	-0.0127073	4.21908	81.2348	25.8947	65.3061	146.857	120.962	2.829	7.63299e+06	6.21628e+06	153	40.6828	36.1205	32.6389	2.28219	176.574	75	79.1278	73.7547	28.0328	7.07899	156.349	19.766	20.0811	11.6751	0	43.1241	93.4857	90.4071	41.2069	13.9372	172.894	79	4	6.20406	12	377.674	271.009	234.231	6218.26	1870	32	50	-0.0132911	3.4397	51.7112	18.3571
2575	28	50	-0.00929631	3.10708	80.8915	25.6842	65.9259	117.75	92.0658	2.74941	3.79703e+06	2.3657e+06	66	51.4405	36.8052	46.1412	2.43245	269.12	32	69.1113	73.155	26.3478	15.6677	115.539	33.4763	26.5651	21.824	0	72.0252	91.9981	102.274	48.7887	0	180	35	3	353.355	7	232.397	443.747	135.178	3041.72	1970	25	50	-0.0040355	2.87581	66.1421	24.1875
2215	27	40	-0.00736226	2.74836	81.982	23.25	59.2593	148	124.75	2.7968	2.26793e+06	1.28293e+06	69	40.6638	33.7203	41.3137	2.71956	302.119	32	64.1705	58.3825	27.7193	19.6538	128.115	26.1568	18.4349	21.8916	0	90	87.6724	90	50.227	0	180	38	6	406.208	6	187.259	488.497	83.8681	2399.59	1200	18	50	-0.0115658	2.96337	55.5833	17.5
3325	36	70	-0.00584258	2.96913	109.069	31.6538	75	263.5	231.846	3.09487	6.7973e+06	3.00395e+06	89	49.2325	38.6509	34.5029	2.71956	169.251	42	57.3369	55.472	25.2744	18.9809	126.489	33.6819	26.5651	23.6426	0	90	94.006	90	52.3666	0	180	48	6	333.003	7	246.994	533.641	129.12	4048.69	2130	29	70	-0.00647479	3.06513	69.4366	25.7273
2475	31	60	-0.0118745	3.40222	72.2581	21.5556	59.0323	112.4	90.8444	2.68029	2.65569e+06	1.89023e+06	63	49.9469	36.742	42.3369	2.64379	222.515	29	56.2603	48.8162	37.2102	14.0362	158.963	24.9614	18.4349	23.4622	0	66.9656	94.8429	95.2345	47.9727	0	180	35	6	302.071	6	95.3871	408.346	203.237	2844.59	1720	22	60	-0.0114057	3.2462	62.2093	18.5
3690	36	60	-0.00660829	3.1415	101.514	29.4118	74.5455	252.5	223.088	2.97505	5.25119e+06	2.8093e+06	122	40.5355	35.2203	29.4223	2.5	132.522	59	70.2521	71.0168	32.9783	14.0362	161.017	26.1787	21.5389	19.9002	0	71.9808	80.6002	80.5084	48.9485	0	180	64	5	254.436	10	107.024	461.068	264.722	4690.9	2400	26	50	-0.00890496	3.32403	71.75	23.5714
4885	56	70	-0.00455183	3.08916	117.959	33.7931	77.3913	290	256.207	3.06642	8.68685e+06	3.96944e+06	155	41.7086	37.1372	28.1266	2.43245	117.098	76	62.9126	60.4551	25.8786	11.3742	143.962	31.6725	27.2573	20.9513	0	76.702	87.9297	90	40.1747	0	180	80	4	137.576	11	265.206	461.478	154.765	6327.25	2490	38	60	-0.00757286	3.21876	68.1124	27.9333
3295	29	60	-0.00456956	2.82816	125	32	84.0909	286.25	254.25	3.18894	9.78595e+06	4.67687e+06	93	50.6108	46.9921	33.5304	2.43245	126.539	45	63.0634	63.4349	31.8615	1.21e-06	150.455	29.4972	26.742	22.0893	0	71.0168	87.9224	90	52.8905	0	180	49	4	195.933	12	279.618	454.332	169.444	4510.87	1840	21	60	-0.00248688	2.7015	72.6087	25.2857
3580	35	60	-0.00680536	3.18593	100.808	31.381	76.7143	228.2	196.819	2.96391	6.49332e+06	3.74137e+06	89	53.8285	48.79	34.313	2.43245	141.906	42	60.586	58.9632	27.8501	14.0362	122.529	34.8974	36.8699	26.8606	0	76.702	93.1243	85.4744	54.0655	0	180	48	6	200.862	10	133.299	433.794	261.045	4589.87	1970	23	60	-1.95e-06	2.68977	69.8985	24.3846
4680	51	60	-0.00574785	3.26733	109.041	27.3235	70.8974	282.625	255.301	3.06817	6.53064e+06	4.199e+06	153	43.2093	32.9353	32.6608	2.43245	127.371	75	68.727	64.4164	30.0727	15.2551	154.058	26.1108	18.4349	23.7818	0	76.702	89.4544	91.3173	47.0421	0	180	79	4	214.535	18	220.214	475.686	137.709	6396.49	2260	30	50	-0.013072	3.53172	59.115	20.963
4985	53	50	-0.00617647	3.66068	89.5409	26.5862	68.2075	181.526	154.94	2.86755	6.18318e+06	4.83359e+06	169	41.6786	34.0626	29.9427	2.58	139.714	81	62.6871	59.4819	30.622	14.0362	146.953	30.1252	26.5651	24.0999	0	76.702	83.3434	81.2541	41.7072	0	180	89	8	76.427	14	147.917	316.949	268.731	6967.26	3060	44	70	-0.0139066	3.87281	59.6732	20.5714
2125	23	50	-0.00555132	2.51965	99.4836	23.3125	64.7727	237	213.688	3.02836	4.00473e+06	2.00907e+06	59	49.4027	47.1508	37.5938	2.78014	194.141	28	73.5917	73.9843	27.7592	10.8267	120.964	26.7884	26.2812	21.4344	0	65.4795	84.6413	92.4733	38.9729	6.90078	144.162	32	4	410.972	8	114.857	508.013	213.413	2503.79	1120	16	40	-0.0112034	2.89867	54.7321	16.8889
3405	37	70	-0.00631805	3.05084	104.545	26.8947	72.2727	259.857	232.962	2.98324	7.11934e+06	3.34526e+06	110	41.4978	33.5069	29.7055	3.69405	132.204	52	68.3473	59.3933	30.7376	26.5651	149.545	25.9156	16.0837	22.7188	0	97.9518	89.5401	90	44.684	0	180	59	7	230.885	10	140.06	403.306	270.107	4333.88	2020	26	70	-0.0151464	3.55741	63.5149	20.75
3605	39	70	-0.00746332	3.19956	95.374	26.8947	71.2162	229.667	202.772	2.89884	5.99896e+06	2.70407e+06	108	42.8643	38.2463	29.4795	3.10077	110.111	51	65.7802	63.129	30.0584	13.7967	156.372	24.7179	19.6538	18.2104	0	66.9656	99.8504	103.862	45.438	0	180	58	7	206.665	10	232.912	451.662	119.141	4422.68	2580	33	70	-0.00835358	3.38316	68.9535	23
4145	47	70	-0.00689671	3.26974	98.1205	29.7727	69.2553	237.5	207.727	2.94052	6.78757e+06	4.1815e+06	118	45.9392	41.3776	33.3559	2.71956	143.116	57	70.5361	71.0801	21.6968	26.0565	123.047	22.932	18.5012	17.8909	0	73.3671	85.8824	86.7796	48.2269	0	180	62	5	206.292	13	130.179	439.255	264.351	5214.54	2630	37	60	-0.00749094	3.34115	64.2205	24.15
4105	48	50	-0.00679425	3.29163	102.117	26.0333	66.7143	272.714	246.681	3.01936	5.20473e+06	3.20838e+06	154	36.9798	30.4477	26.5959	2.12624	114.925	74	68.9244	67.2228	26.9554	14.4889	149.548	24.7572	19.2226	21.6067	0	74.2965	82.5202	74.786	50.6998	0	180	81	7	219.491	18	203.032	465.395	157.707	5475.39	2240	37	50	-0.0163007	3.71129	57.1429	20.56
4010	32	60	-0.00435091	2.93668	139.552	34.8571	94.4444	354.667	319.81	3.35746	1.27472e+07	5.66435e+06	93	60.962	51.7306	44.8031	3.69405	180.185	45	67.2762	63.4349	34.2212	18.4349	180	30.0034	22.5	23.4654	0	79.6047	96.3453	91.8421	56.451	0	180	49	4	323.245	13	173.285	632.548	275.972	5346.22	2100	21	70	-0.00845857	3.13874	78.9524	26.1538
4465	42	70	-0.00724976	3.50369	104.183	29.3158	78.9024	233.667	204.351	3.03242	7.85237e+06	5.55977e+06	129	44.9566	39.579	31.9091	2.29358	139.668	61	69.6681	65.7863	28.6681	11.2896	136.055	21.0771	17.3678	16.9121	0	64.0576	82.5327	84.2841	48.0171	0	180	69	8	161.282	14	146.199	405.197	263.395	5638.12	2690	32	60	-0.0105934	3.56808	66.803	21.0556
2215	30	50	-0.00923275	2.97425	74.6847	22.4706	57	112.667	90.1961	2.68995	2.97184e+06	1.92644e+06	65	43.1226	33.7021	39.9794	5.42393	272.331	30	68.818	66.5509	31.2531	26.0101	152.578	25.2457	28.0725	16.7661	0	64.5976	88.2209	112.829	57.5079	0	180	36	6	341.98	5	112.329	425.482	191.511	2460.99	1560	26	50	-0.00733925	2.98926	55.5128	19.6
3135	35	80	-0.00718918	3.02662	94.8408	27.4444	68.7879	243	215.556	2.88277	7.43466e+06	3.66918e+06	100	43.2754	37.8364	32.2271	2.71956	161.555	48	69.6204	64.4612	35.1052	8.1301	138.565	30.9333	24.5487	24.0724	0	84.0958	94.9514	90	48.6214	22.0165	180	53	5	246.355	10	240.777	460.963	169.789	4081.18	1880	25	60	-0.0121884	3.3195	63.0319	22
4945	57	60	-0.010764	4.04527	87.2727	25.9211	66.6304	165	139.079	2.92673	6.64772e+06	4.75024e+06	181	38.6047	35.6273	26.5422	2.43245	129.451	87	69.5177	63.7863	30.408	9.75938	154.058	37.0405	41.5349	24.977	0	78.7178	90.9715	90	42.9196	0	171.298	95	8	26.8837	12	217.245	243.398	488.965	6960.56	2590	45	60	-0.0160775	3.82391	54.2085	20.2727
3640	49	50	-0.00978734	3.70885	75.9178	22.4194	57.3404	152.143	129.724	2.74749	4.52377e+06	3.60884e+06	150	34.6175	28.6275	24.924	2.43245	103.137	72	75.8643	72.2088	37.8958	8.1301	161.017	28.8288	22.0409	21.8361	0	90	85.9544	82.3156	41.142	0	157.478	79	8	0	14	391.1	195.848	169.432	5192.62	1070	19	50	-0.0118022	3.01331	44.6729	12.6429
4415	56	50	-0.0111698	3.97983	83.5973	24.4706	61.75	169.8	145.329	2.8732	4.58206e+06	3.67344e+06	159	36.7703	32.6279	26.2293	3.15405	133.056	77	77.413	78.3068	29.0862	17.3864	138.322	26.9701	24.8893	18.7066	0	64.8857	92.9874	97.3846	41.9035	25.1883	180	83	6	13.4989	14	175.094	226.28	347.982	5832.97	2770	45	50	-0.0153606	3.78481	62.0578	20.5484
4865	50	60	-0.00969006	3.92368	91.9507	24.0294	66.7	194.867	170.837	2.94509	6.46746e+06	5.25964e+06	177	40.734	34.1617	28.1379	2.58	140.541	85	67.7227	63.4349	30.7824	4.39871	180	32.215	26.2537	27.4884	0	124.899	88.1539	90	48.4	0	180	93	8	129.025	16	131.517	325.601	329.156	7080.9	2820	40	50	-0.0217027	4.22164	56.5248	17.7143
2800	39	60	-0.00804578	2.99284	80.2135	21.4762	57.0513	169	147.524	2.7323	3.87593e+06	2.08685e+06	91	42.633	42.2484	28.6951	2.71956	153.347	42	67.318	65.4167	29.6608	14.0133	146.953	31.2037	26.5651	20.734	0	79.6047	85.459	88.1725	41.2396	11.417	145.056	50	8	248.492	8	119.833	406.688	237.066	3631.11	1630	26	60	-0.0172855	3.5049	54.8466	16.3846
4140	43	60	-0.00624001	3.17137	100.578	27.25	70.5814	250.625	223.375	2.92994	7.63048e+06	3.79965e+06	136	42.8063	37.5266	28.7331	2.43245	108.305	66	73.8827	70.681	31.5095	8.78124	161.017	21.1303	18.4349	18.3274	0	66.9656	95.5599	93.1133	47.9841	0	180	71	5	198.507	12	150.408	408.831	269.163	5623.15	2770	35	50	-0.0118715	3.65533	64.7653	21.4211
3430	40	50	-0.00752501	3.53265	81.971	23	64.6552	149.615	126.615	2.83022	5.69799e+06	4.22702e+06	108	42.8064	28.968	34.278	2.78014	170.326	52	74.0641	77.5269	32.4554	15.5448	144.285	27.5682	18.4349	22.3316	0	90	80.4645	84.55	47.3511	0	180	57	5	50.207	12	238.046	260.378	227.469	4572.88	1810	33	50	-0.0191001	3.63748	53.5359	16.9375
4735	41	70	-0.00875625	3.84954	99.0084	27.8462	78.9474	182.947	155.101	2.9931	8.2515e+06	6.37357e+06	135	48.2633	43.481	35.4304	2.71956	154.54	64	63.0308	62.2056	25.5985	9.05052	153.404	30.1888	25.9424	20.9661	0	79.6047	90.279	83.0656	42.3081	11.5365	180	72	8	52.9272	18	193.15	335.926	273.295	6462.61	2380	32	50	-0.0115462	3.55148	60.7563	19.8571
2685	38	60	-0.0115106	3.36506	70.7807	23.4348	57.2368	107.625	84.1902	2.6116	3.38532e+06	2.20207e+06	83	43.4244	33.9587	40.2601	2.5	288.003	40	62.7519	61.6593	30.5494	17.3598	141.091	27.1592	23.6278	24.656	0	90	85.653	90	42.6003	0	180	44	4	336.153	7	193.176	435.548	137.48	3268.07	2230	34	60	-0.00882893	3.28629	60.6278	22.4091
3780	39	50	-0.0094942	3.7446	90.7652	21.6897	66.7308	175.667	153.977	3.02392	6.38708e+06	4.48096e+06	126	40.5766	30.8852	35.8894	2.58	191.04	60	64.1157	57.212	32.8722	12.271	135.785	29.4726	25.9424	23.0843	0	90	97.8786	102.967	47.437	0	180	67	8	0	12	422.344	290.78	171.796	5112.65	540	10	40	-0.0140917	2.51351	42.4074	11.75
4960	63	50	-0.00809029	3.60745	88.5111	26.4419	62.3148	212.6	186.158	2.84964	7.0559e+06	5.04395e+06	178	39.541	31.829	30.4317	2.43245	142.533	87	68.9494	64.4612	31.8596	9.75938	162.215	28.1084	19.9791	23.3472	0	108.694	91.7753	91.3656	48.7151	0	180	92	5	207.856	17	160.616	399.177	218.022	6830.45	2930	43	50	-0.0177149	3.96787	61.1604	23.4333
4835	54	60	-0.010373	3.97379	89.4421	25.1111	66.0784	179.692	154.581	2.90892	6.91354e+06	4.58457e+06	165	39.9463	31.5803	30.1291	2.58	161.944	79	63.3584	58.8822	27.323	14.0362	147.895	24.8058	18.4349	19.616	0	76.702	86.4074	86.6157	47.4836	0	180	87	8	101.948	14	188.818	316.144	367.16	6489.19	2900	44	60	-0.0110673	3.70876	55.4483	20.2941
5455	58	50	-0.00774315	3.71993	96.7399	25.8378	67.6364	218.267	192.429	2.95323	7.35608e+06	5.25771e+06	175	41.8966	30.8356	31.208	2.64379	122.161	84	73.3454	69.33	33.5195	17.4892	155.898	23.6849	18.4349	17.2716	0	64.8857	95.6482	98.8425	42.9906	5.472	180	92	8	104.853	13	150.048	379.249	247.553	7227.04	3510	51	50	-0.0137386	3.97847	59.6011	21.5
3335	29	70	-0.00671089	3.20646	106.856	27.2941	78.5185	240.857	213.563	3.11563	8.32007e+06	5.22817e+06	87	54.0706	46.8131	38.5117	2.71956	134.438	41	60.5282	53.1301	31.31	8.1301	161.017	26.8666	19.578	24.4206	0	90	84.7603	90	43.6112	0	180	47	6	199.145	14	154.705	443.855	206.497	4505	1470	18	70	-0.00597361	2.80399	65.5102	19.6667
3675	41	60	-0.00586907	2.96142	107.609	29.8947	72.1622	272	242.105	3.04331	7.36383e+06	3.46252e+06	113	44.5403	39.7008	35.9371	2.64379	179.023	55	60.4909	56.9527	30.3867	11.3099	166.329	27.4749	18.4349	24.2321	0	84.0958	83.8313	76.4904	48.9838	0	180	59	4	349.397	9	249.307	531.465	164.421	4683.66	2190	33	60	-0.0122084	3.39152	66.347	24.6
2295	30	60	-0.0141246	3.55428	70.6522	22.5	60.7692	107.5	85	2.61267	3.79176e+06	2.71533e+06	66	48.6948	38.1324	38.9434	2.43245	179.608	30	61.214	63.9481	25.6606	11.3099	110.115	23.5384	15.823	24.6661	0	90	105.325	92.7312	47.6665	0	180	37	7	265.633	7	171.107	374.634	212.356	2948.23	1710	24	60	-0.00681773	3.00079	62.7485	20.0714
5185	52	60	-0.00710158	3.55413	100.923	28.2759	73.8776	242.222	213.946	2.99347	8.99842e+06	6.61295e+06	142	49.4885	46.0587	36.3249	2.43245	194.44	68	70.182	67.7969	31.53	15.2551	180	32.0785	26.5651	27.539	0	121.154	76.0974	72.6007	45.7012	0	180	75	7	184.548	11	169.064	432.359	245.981	6842.82	3750	46	60	-0.01567	4.12226	69.7333	24.1071
5410	60	60	-0.00619087	3.43535	105.775	31.3778	71.3725	259.333	227.956	3.04551	8.71862e+06	4.6368e+06	165	46.6823	36.9334	37.511	2.43245	150	80	69.0402	65.4849	27.932	1.21e-06	142.432	29.5025	23.6278	24.2388	0	115.539	94.6897	96.9111	44.5719	0	180	86	6	211.653	16	166.438	500.595	282.242	7490.92	3120	47	60	-0.00846761	3.533	65.9936	25.8947
4680	53	70	-0.00615849	3.19133	105.224	32.6333	74.3878	235.5	202.867	2.98969	7.00804e+06	3.9683e+06	141	45.6267	40.765	36.7849	2.58	226.246	69	66.8113	57.4713	36.1429	18.0242	170.762	24.5362	18.4349	21.7124	0	74.177	83.9619	80.3836	46.8435	0	180	73	4	180.103	10	249.883	527.115	129.399	6253.26	2940	41	60	-0.0131016	3.67389	67.1429	26.5263
3750	37	70	-0.00625293	3.35978	95.3457	30.2308	75.1351	187	156.769	2.9316	7.66791e+06	5.70904e+06	118	46.9913	39.1058	32.6281	2.5729	133.406	58	70.9852	64.9036	35.0682	11.5102	145.472	31.2199	26.5651	23.3838	0	90	88.8154	90	49.3952	0	180	61	3	117.1	11	231.288	365.658	158.687	5427.88	1850	24	70	-0.00092854	2.66563	69.0811	25.4167
3855	39	90	-0.00490866	2.82505	121.736	34.3	85.1282	304	269.7	3.13954	1.20611e+07	6.18252e+06	91	62.3491	61.2564	45.2441	2.43245	202.814	44	77.3852	74.9721	34.715	26.4612	180	30.5402	26.5651	25.3058	0	85.0783	91.8181	90	44.881	0	180	48	4	383.998	9	230.929	616.205	259.08	5289.77	2430	28	70	-0.00482464	3.0172	77.4897	27.9231
2395	23	60	-0.0070883	2.86231	92.25	22.5	69.5455	160	137.5	2.98616	4.95031e+06	2.87286e+06	59	50.9738	45.2679	48.3255	6.15956	347.626	27	61.2594	61.8576	25.7233	19.0385	142.456	25.3893	26.7575	17.3171	0	56.9527	107.18	120.286	49.92	27.5022	180	33	6	438.103	5	221.634	548.599	141.424	2569.35	1660	19	50	-0.0115139	3.21856	64.6386	18.7273
3185	32	70	-0.00672915	2.97959	95.8307	24.6842	72.7419	146.2	121.516	2.9978	7.87894e+06	4.1139e+06	63	67.0223	57.4955	66.951	2.43245	465.694	29	67.0277	63.4349	30.6805	7.03787	134.098	22.4066	15.2551	21.4157	0	63.9906	87.0404	93.1938	53.4868	0	180	35	6	498.419	9	162.321	597.485	278.229	3723.98	2440	27	70	-0.00364851	3.04788	75.4098	23.1429
4425	45	70	-0.00670997	3.43181	101.738	29.3462	72.5	215.154	185.808	2.96765	7.97498e+06	5.79468e+06	130	47.7569	37.6779	37.0381	2.43245	155.195	63	64.5829	64.4612	27.4223	13.9747	134.215	34.2069	32.5347	26.5878	0	90	94.4414	90	45.2208	0	180	68	5	123.4	12	173.392	382.835	238.311	6085	2570	36	70	0.00322299	2.87243	62.0623	23.5
4535	45	70	-0.00555224	3.13485	112.577	28.9167	74.8837	272.6	243.683	3.03633	1.02629e+07	5.26163e+06	135	46.5379	38.2907	33.2892	2.12624	134.38	65	63.8944	60.4551	30.1556	15.0281	142.432	30.463	26.5651	21.3112	0	76.702	88.3112	90	42.3605	0	180	71	6	216.295	11	179.474	468.6	229.172	6066.33	2750	37	70	-0.00343537	3.21042	66.9455	22.8947
3105	31	60	-0.00709934	3.01308	92.5723	24.7895	70.5769	146.333	121.544	2.95521	6.37306e+06	3.59605e+06	72	57.2174	44.959	51.2953	2.43245	340.739	33	76.0769	71.5651	32.8003	9.4316	161.017	31.2542	22.5	22.478	0	76.702	90.5547	94.0043	46.1294	0	172.978	40	7	510.708	7	248.046	571.826	165.696	3608.94	2470	28	60	-0.0117347	3.53221	70.6478	22.6111
5835	62	60	-0.00624431	3.53968	111.027	33.7222	76.4912	267	233.278	3.07612	1.02054e+07	6.8929e+06	190	43.5621	38.8642	32.4249	2.58	139.184	92	66.666	62.2836	31.4599	8.54e-07	161.981	29.8585	25.9424	22.492	0	80.2406	87.8296	87.8488	42.3566	0	180	99	7	175.112	14	165.439	456.174	254.612	8101.68	3360	51	60	-0.011027	3.71398	65.8929	26.3478
5985	50	70	-0.00413332	3.23574	138.164	34.5676	87.439	304.5	269.932	3.23099	1.39012e+07	6.68475e+06	157	51.6868	39.4035	38.5501	2.64379	214.642	76	73.1745	74.111	27.0039	12.5883	167.998	29.5078	26.4919	19.6486	0	105.286	90.4441	94.9839	43.5213	11.3254	180	82	6	189.616	13	352.941	477.498	177.128	7925.21	3030	38	70	-0.00782324	3.47427	67.8218	25.65
5225	50	70	-0.00803235	3.8217	101.989	30.8684	76.8478	203.364	172.495	3.07451	9.66521e+06	7.6813e+06	165	42.7219	34.8333	30.5998	2.50731	126.677	80	78.4304	78.2069	32.4803	21.1858	154.058	27.4894	26.5651	18.9771	0	71.9807	89.5397	90	42.7037	0	180	86	6	41.4099	13	199.916	356.493	367.711	7007.71	2870	41	70	-0.0123258	3.68147	63.7282	23.1905
5540	45	80	-0.00382615	3.23495	130.414	34.5	90.3846	268.864	234.364	3.17307	1.20464e+07	6.79082e+06	152	47.8746	39.2572	33.1496	3.10077	195.236	73	71.1004	70.9144	28.7961	23.1986	150.934	28.4504	28.3807	17.4568	0	76.702	97.646	91.275	45.5702	0	180	80	7	118.752	12	182.635	431.003	311.462	7158.19	3060	38	80	-0.00573844	3.36742	70.5882	25.0588
4090	45	60	-0.00646207	3.49748	94.2195	26.9565	69.5122	187.692	160.736	2.95605	7.25603e+06	5.09588e+06	124	44.4224	38.8748	34.0403	2.16929	151.633	60	67.716	71.5651	28.0458	9.16235	133.142	25.2765	20.6549	18.236	0	67.9679	87.3106	89.5798	47.634	0	180	65	5	89.7304	8	290.213	317.161	185.302	5418.65	2560	40	60	-0.0125663	3.62659	59.6094	21.7143
5375	52	80	-0.00670852	3.53867	115.743	41.9333	88.7755	253.556	211.622	3.07488	1.52739e+07	8.23322e+06	161	44.9437	38.5341	30.6887	2.64379	190.622	79	74.8628	69.9478	34.0479	10.6715	180	28.8704	23.9448	20.7171	0	86.1354	95.8541	101.782	46.6548	0	180	83	4	170.699	10	218.319	464.363	379.233	7065.24	3030	37	70	-0.00537817	3.14739	80.033	33.9375
4435	54	60	-0.00730248	3.34786	95.426	29.3913	67.3469	241.333	211.942	2.8886	6.77664e+06	4.17856e+06	146	43.1195	34.379	32.1067	2.43245	136.648	70	72.5021	71.8854	32.5271	14.3621	167.662	29.363	22.0409	22.738	0	85.0783	95.8367	94.8776	48.8642	0	180	77	7	233.13	15	264.231	424.23	150.267	6062.31	2610	38	60	-0.01458	3.73703	64.1762	22.6842
4565	49	60	-0.00988621	3.87207	91.8818	31.0571	73.0263	166.643	135.586	2.92759	7.71145e+06	6.46738e+06	141	45.5906	41.2239	33.9553	2.5729	145.442	69	75.4179	72.3925	32.7412	7.12502	154.058	27.762	22.1369	21.7571	0	90	89.0962	90	41.9997	0	180	73	4	42.9625	11	211.888	295.644	288.858	6385.31	2410	37	60	-0.0144428	3.56905	63.5685	25.3158
5195	41	70	-0.00386228	3.05668	145.423	35.7692	92.2857	343.077	307.308	3.31216	1.60367e+07	7.82373e+06	129	54.0294	52.8199	35.6328	2.71956	174.925	63	76.1189	70.0897	31.0043	3.44869	168.69	32.5149	32.8192	22.5684	0	85.475	91.4937	90.751	44.4509	0	169.974	67	4	211.226	12	342.982	575.674	184.621	6758.57	2770	32	70	-0.0123927	3.58021	78.1227	29.0714
3305	23	100	-0.00374823	2.73645	142.749	39.25	105.952	316.125	276.875	3.31077	1.15801e+07	5.20223e+06	78	55.6632	47.5807	44.8493	3.10077	190.91	38	67.7095	69.319	26.7931	11.3099	148.629	25.4412	25.1785	20.3738	0	72.3838	72.6005	70.9934	45.488	0	180	41	3	232.411	8	255.645	526.676	186.302	4109.32	1800	16	80	-0.00497227	2.70603	88.5	28.8889
4485	43	90	-0.00446908	2.8254	126.275	35.05	85.9302	352.25	317.2	3.11062	1.31187e+07	5.16129e+06	107	56.7853	50.2267	40.8827	6.23633	199.782	52	72.3755	71.4451	26.8676	26.628	141.173	31.0229	28.3771	19.0409	0	71.3991	86.6345	88.068	40.5862	27.6287	180	56	4	310.635	10	283.871	603.296	162.426	5765.4	2920	32	80	-0.00596199	3.22888	79.1096	28.9412
4955	40	80	-0.00598304	3.4515	118.891	41.3333	97.6316	241	199.667	3.14419	9.61459e+06	5.85747e+06	115	55.5582	44.9221	40.8516	3.10077	194.15	56	69.0516	63.1144	25.6756	29.8085	134.3	28.8433	29.8712	21.1903	0	74.2965	88.5394	90	39.6151	15.1946	180	60	4	163.302	10	264.031	495.296	155.275	6225.89	3350	33	80	-0.00322657	3.07817	90.6567	35.5882
4160	31	90	-0.00439781	3.01558	135.612	33.5263	94.2593	319.222	285.696	3.30729	1.35834e+07	6.87719e+06	99	61.4014	49.8815	45.0247	2.43245	184.806	48	73.9809	71.6265	29.1058	12.4046	180	26.7077	26.2812	23.6309	0	84.0958	95.2981	100.007	52.6643	0	180	52	4	257.236	12	154.802	550.467	321.028	5821.5	2280	23	50	-0.00983929	3.29522	80.7895	25.5714
5090	52	70	-0.00505204	3.38586	112.882	34.6667	81.75	232	197.333	3.06498	1.06956e+07	6.46758e+06	150	48.1584	37.7781	36.6932	2.43245	142.887	73	68.0681	71.5651	26.9089	10.0385	138.565	38.8875	41.8876	25.7226	0	90	84.9947	75.6818	46.4387	0	180	78	5	108.785	15	371.144	396.718	162.048	7114.98	3090	41	70	-0.00684887	3.39215	71.2298	27.9333
3535	33	50	-0.00548405	2.89703	112.994	32.5714	78.75	285.333	252.762	3.0567	8.11998e+06	4.24172e+06	93	49.2126	38.3796	37.4171	2.43245	166.069	45	67.7306	71.6749	27.6681	2.72631	136.527	32.6078	33.5102	21.344	0	72.0252	79.8846	75.7256	46.8778	0	180	49	4	221.708	9	161.837	505.701	256.601	4355.06	2470	30	50	-0.00496998	3.04848	74.0891	28.4667
3325	25	70	-0.00413047	2.65204	143.033	36.3846	95.2083	379.571	343.187	3.27994	1.17702e+07	4.64998e+06	85	56.2095	49.8958	37.8824	3.15405	168.852	41	80.6153	79.7878	29.2838	13.722	142.432	25.4668	25.0964	19.8986	0	65.4795	94.4801	95.9932	37.9885	0	167.082	45	4	327.575	11	180.004	573.961	265.789	4450.24	2080	22	70	-0.00763423	3.03003	81.7788	28.6667
3905	33	70	-0.00437901	2.89253	128.9	30.5238	84.0323	322.714	292.19	3.22127	11708766	4.94386e+06	87	58.8973	52.5198	44.3201	3.15405	198.297	42	68.3695	61.4341	28.83	28.0725	129.306	29.9619	32.0144	19.6096	0	99.9199	89.9779	92.0062	48.7261	0	180	46	4	194.804	9	164.987	543.931	281.456	4929.26	2720	31	70	-0.0109063	3.51693	75.4044	26.375
2455	30	70	-0.00710807	2.8198	92.4797	29.6923	69	174	144.308	2.86404	5.83204e+06	3.15535e+06	72	47.4479	38.5394	37.3409	2.71956	204.303	35	61.7571	60.2003	26.9493	11.3099	129.306	21.5188	14.852	19.0974	0	67.9679	90.3748	84.9077	49.1975	7.31623	180	38	3	285.725	7	169.273	491.947	236.527	3130.52	1620	20	60	-0.00531199	2.73959	68.9506	25.6364
3375	32	80	-0.00532942	2.82842	113.392	31.6111	80.5	280.5	248.889	3.0781	8.80879e+06	4.36718e+06	75	58.8927	51.7951	41.1405	2.78014	158.493	36	78.3628	80.3334	35.842	18.0192	156.291	26.0588	19.4076	20.3371	0	78.3068	98.9041	99.1557	41.3753	0	171.188	40	4	241.029	8	175.035	540.957	260.04	4175.92	2040	21	60	-0.00881282	3.14326	75.6863	24.9091
3865	35	60	-0.00755667	3.55808	98.5013	29.8421	78.5938	185.3	155.458	3.03144	8.03158e+06	5.50363e+06	98	51.9539	45.219	36.4751	2.43245	153.839	46	65.6472	62.6479	27.4322	25.5024	153.539	28.4973	18.4349	21.3037	0	72.0252	94.6369	90	42.7618	0	180	53	7	53.2249	11	269.044	356.042	227.957	5038.26	2210	30	60	-0.00838987	3.27503	62.9412	22.2778
4500	45	90	-0.00648498	3.52781	99.0909	32.8438	79.375	197.9	165.056	2.97912	8.22227e+06	6.00052e+06	124	50.3559	41.9653	39.1901	2.43245	162.394	59	75.442	78.1802	33.4715	8.54e-07	180	26.7938	26.4231	22.3611	0	76.702	82.6589	81.8411	41.6798	0	180	66	7	104.961	12	157.522	385.157	246.387	6139.17	2630	34	90	-0.0131126	3.61641	68.289	25.6154
5305	49	70	-0.00733278	3.71261	104.143	31.9189	78.617	213.625	181.706	3.07536	8.35801e+06	6.23671e+06	146	50.8454	39.4927	43.5063	2.43245	241.374	71	70.8888	67.3801	31.9039	18.4349	170.241	30.2918	26.5651	23.7762	0	84.0958	93.8652	99.0897	45.4157	0	180	76	5	142.395	15	148.625	424.933	267.477	7281.03	3180	41	50	-0.0155633	3.89852	67.0755	25.5652
2565	31	80	-0.00685496	2.82155	91.751	24.4667	70.1613	153	128.533	2.91479	5.72913e+06	3.28998e+06	67	49.6678	34.4148	51.6955	5.93419	391.119	31	55.4099	57.4713	28.7263	9.23801	108.435	32.6802	39.764	25.1769	0	72.0252	82.8616	79.9455	47.2929	0	164.455	37	6	445.595	6	158.273	548.264	210.4	2882.15	2070	29	80	-0.0118103	3.35663	68.4058	22.6429
2575	30	80	-0.00622704	2.73782	99.2636	30.4	72.6667	202	171.6	2.95503	6.48247e+06	3.19132e+06	75	50.1095	38.7831	45.6341	2.71956	306.63	36	65.1278	63.9481	26.4512	2.70639	109.223	27.8541	18.4349	27.8399	0	109.842	83.6766	77.5084	48.5222	0	180	40	4	371.033	7	164.391	553.563	218.352	3387.18	1860	24	80	-0.00627756	2.89887	72.5269	27.3333
4185	53	60	-0.00820509	3.54197	93.6516	30.6333	69.2391	201.375	170.742	2.90415	5.84135e+06	4.1694e+06	146	38.3825	30	27.43	2.64379	125.229	71	69.4739	66.8345	25.9428	25.9424	133.358	24.4988	19.6538	16.8463	0	67.9679	86.8612	89.748	45.2385	0	177.16	76	5	136.924	14	147.407	391.521	208.719	5466.92	2370	38	60	-0.0124437	3.48229	62.1519	24.5294
4595	54	70	-0.0103781	3.73434	85.8696	32.0588	71.8868	126.923	94.8643	2.74674	6.86628e+06	4.87513e+06	137	44.6234	40.98	31.499	3.10077	134.124	67	73.27	74.7449	26.3114	18.4349	135	23.9617	22.1861	15.9728	0	60.4551	87.1615	89.7476	43.235	13.7202	180	71	4	159.549	10	244.914	412.947	151.136	5953.86	3350	45	70	-0.00119909	3.16049	69.1343	28.75
4485	60	70	-0.00455699	2.78821	113.697	30.2647	66.9167	319	288.735	2.9331	6.87292e+06	3.33163e+06	152	39.5983	29.8158	28.4334	3.03453	140.709	74	69.1809	68.6684	26.5287	11.2896	132.125	27.1797	19.6538	20.6903	0	71.9808	93.4031	95.8221	43.3865	16.6434	168.463	79	5	245.213	13	139.297	507.9	233.863	5773.73	2830	42	60	-0.0101149	3.51445	63.7456	24.9048
3525	31	70	-0.00689285	3.36864	102.606	31.2692	81.8333	197	165.731	3.02352	9.37551e+06	6.78513e+06	88	53.7657	49.9511	33.6173	6.20155	134.937	42	69.7917	64.5294	29.8186	19.44	135.713	26.6959	19.6538	19.1969	0	76.702	93.4055	90	47.0201	0	180	47	5	85.7389	9	254.963	350.908	213.978	4645.64	2020	24	70	-0.00561657	2.97923	70.6436	24
3865	33	80	-0.00502955	3.02754	124.419	33.1905	88.1034	301.625	268.435	3.18738	9.74432e+06	4.98951e+06	100	53.8138	44.8219	38.2454	3.10077	151.546	48	71.4752	72.1103	21.3487	22.8337	129.139	27.293	30.9638	20.8473	0	71.6042	96.2352	100.803	47.6437	0	180	53	5	200.925	14	147.286	461.011	304.43	5180.46	2120	24	70	-0.00949572	3.19814	75.8491	27.0769
2985	29	70	-0.00762123	3.1026	97.3579	31.45	78.1034	154.2	122.75	2.97685	7.84742e+06	4.63769e+06	67	60.0829	51.1423	49.9408	2.67853	264.821	32	79.124	75.569	28.3207	30.9638	168.69	30.5705	29.8712	27.5992	0	125.941	87.389	90	42.732	0	149.826	36	4	428.361	8	159.713	566.615	264.021	3597.19	1980	21	80	-0.00807595	3.01745	79.9495	29.8
3855	36	70	-0.00559993	3.17204	117.85	28.6667	79.0909	279.25	250.583	3.18303	8.63179e+06	5.01546e+06	108	48.9033	41.5732	34.6363	2.5	149.841	51	71.0037	64.6538	27.0085	27.6524	160.777	23.8497	19.6538	17.8317	0	56.9527	86.9846	80.4319	49.6483	0	180	58	7	214.599	13	234.019	542.965	180.27	5066.95	2460	31	60	-0.0150668	3.70698	68.6992	22.1176
4455	50	50	-0.00967526	3.77729	89.6637	27.6296	67.0213	172	144.37	2.94471	9.12405e+06	5.98751e+06	135	43.5857	40.3851	35.7473	2.64379	208.722	65	66.4848	64.6538	26.6475	16.9275	136.405	28.4819	25.4729	21.2664	0	73.2038	89.715	90	37.0681	17.3069	180	71	6	27.8908	13	295.707	335.148	343.206	5856.18	2380	38	50	-0.000926994	3.1226	54.8739	20.72
4955	49	70	-0.00689529	3.59988	106.069	30.8387	79.3333	226.167	195.328	3.06256	1.26356e+07	7.66322e+06	130	51.1322	42.053	37.3318	2.64379	156.933	62	72.8931	72.564	27.319	10.8267	132.744	29.2326	31.3011	18.5299	0	64.0576	81.7851	81.2075	41.3357	8.02312	164.782	69	7	137.316	13	342.551	428.716	192.786	6509.87	3040	39	70	-0.0112533	3.67578	69.4737	24
5085	59	50	-0.0103587	4.02225	88.055	27.3	67.7	180.091	152.791	2.89924	7.80195e+06	4.89063e+06	145	46.1456	37.6644	36.3504	2.43245	165.884	69	67.9264	64.4612	33.6219	14.0362	154.058	26.2855	19.4017	23.1033	0	78.8835	101.041	97.2556	43.1906	2.73118	180	77	8	88.0129	13	187.63	370.765	280.769	6603.1	3410	52	50	-0.01259	3.88241	62.8739	22.84
5295	52	70	-0.00744347	3.71752	102.585	29	76.0417	222.5	193.5	3.0327	7.99802e+06	5.76872e+06	162	44.5935	36.1139	33.0717	2.29358	145.751	78	65.0349	63.88	26.5569	7.12502	161.017	29.6573	26.2812	23.9043	0	90	81.6799	79.1968	46.9641	0	180	85	7	143.765	19	167.776	419.497	256.19	7080.38	2700	33	70	-0.0165709	3.88874	67.037	21.3636
2730	32	60	-0.00503161	2.58686	108.942	30.6667	73.913	236	205.333	3.09212	7.59164e+06	3.33573e+06	66	56.6653	35.1646	64.3521	2.71956	439.158	32	74.1968	73.1563	36.5145	11.3099	153.081	26.2322	22.0409	20.7022	0	66.9656	75.447	71.9132	43.7379	0	180	35	3	534.096	7	267.546	634.441	176.346	3205.82	1980	26	60	-0.00789393	3.0438	73.4343	27.0909
4715	39	70	-0.00311366	2.92913	147.658	35.8261	93.7037	331.857	296.031	3.33007	1.10351e+07	6.20353e+06	133	50.8138	41.9336	36.9992	2.64379	162.532	63	66.371	61.9275	35.3085	8.15578	180	30.4976	26.5651	23.9998	0	90	88.6648	85.4409	44.465	0	175.477	71	8	325.487	19	170.277	554.119	230.968	6432.74	2280	27	60	-0.0131493	3.52817	71.3158	23.1667
4135	31	80	-0.0076799	3.62199	109.855	30.16	88.5185	200.353	170.193	3.12175	1.14878e+07	7.12783e+06	111	52.5961	44.3136	38.5905	2.58	169.698	53	76.8775	72.0252	33.7416	19.2226	164.455	28.7525	26.2537	23.3327	0	72.0252	79.0375	81.6844	40.2294	0	161.313	59	6	69.4919	12	205.664	368.822	340.028	5768.67	2140	24	60	-0.0118856	3.4404	67.8505	21.3333
4330	34	80	-0.00600646	3.46348	108.848	32.25	90.6452	216.333	184.083	3.08663	1.13092e+07	4.94581e+06	108	55.6568	48.6985	44.218	2.43245	209.138	51	67.5749	63.7863	36.4554	15.2551	176.82	31.3506	26.5651	26.1862	0	116.94	100.824	98.7459	47.5473	0	180	58	7	79.4467	11	300.626	412.381	202.323	5931.49	2930	27	80	-0.00931732	3.48177	84.4369	27.3571
4845	59	60	-0.00857042	3.63403	92.701	27.8333	67.5893	213.5	185.667	2.86418	7.20989e+06	4.83413e+06	160	42.1536	36.6316	31.7225	2.43245	170.766	78	77.5888	77.7818	34.8529	15.2551	154.058	27.1664	21.0369	22.6556	0	78.7178	91.6923	90	42.8383	0	180	83	5	69.719	12	155.191	364.222	254.476	6674.86	3180	46	60	-0.0115166	3.7242	62.8931	23.5
4335	40	70	-0.00612393	3.40494	110.369	38.0833	86.2857	214	175.917	3.05553	9.81461e+06	6.94731e+06	122	47.818	46.1229	31.4706	2.71956	171.849	60	73.3455	71.6966	29.4115	23.6278	146.49	29.5432	26.2812	23.1456	0	84.0958	83.2207	82.3156	41.3158	7.79989	180	63	3	127.157	9	280.287	371.608	232.468	5706.64	2600	29	70	-0.0103099	3.36282	83.7692	32.5
3675	38	90	-0.00744638	3.29819	100.596	31.45	81.7105	224.2	192.75	2.92929	7.68896e+06	4.39084e+06	111	48.0588	45.7442	31.6037	2.71956	163.573	54	69.7734	64.3276	29.3416	2.72631	143.858	33.7445	29.8712	23.9155	0	84.9967	83.0628	83.2055	42.3394	0	180	58	4	231.886	10	308.237	405.46	143.963	5102.64	2520	31	90	-0.00974656	3.34483	78.1746	26.5714
3155	36	90	-0.00975286	3.35303	86.6456	29	74.2857	126.727	97.7273	2.79195	5.37443e+06	2.89692e+06	84	48.9992	41.541	35.3902	2.58	205.726	40	62.7851	63.7727	26.6076	14.0362	141.173	31.2754	22.6199	21.8206	0	84.0958	79.1106	83.7916	42.3358	0	143.992	45	5	385.848	8	152.64	486.983	270.911	3730.08	2620	31	90	-0.00476242	3.11192	75.458	27.0769
5375	48	70	-0.0065097	3.64904	116.914	36.8276	88.5	229.333	192.506	3.1658	1.63505e+07	8.7551e+06	131	54.8405	45.5439	40.5571	2.43245	204.4	64	69.9842	64.4612	28.8948	15.0281	143.962	29.4259	18.4349	23.1286	0	76.702	86.4249	89.0478	47.1064	0	180	68	4	107.225	11	224.381	377.303	420.962	7076.88	2590	35	70	-0.00981332	3.37677	71.0811	27.7857
4455	47	60	-0.0115241	4.01494	85.426	25.0303	66.1702	158.222	133.192	2.91641	7.19406e+06	5.13972e+06	130	45.9637	42.2163	37.6415	2.43245	230.598	62	61.7006	63.6106	33.3226	9.22384	154.058	33.4491	26.5651	26.5754	0	128.933	91.8232	100.373	44.5031	0	166.793	69	8	0	11	415.786	292.939	208.083	5975.28	2170	31	60	-0.0144535	3.59619	57.7419	19.8
3505	31	50	-0.00701498	3.43435	97.094	25.7619	75.6818	180.692	154.93	2.9966	6.73716e+06	5.40811e+06	99	50.9641	41.8065	39.6008	2.43245	177.529	47	72.8191	72.0252	26.824	30.3589	143.962	33.9442	32.668	24.5951	0	99.4821	87.0035	90	42.4625	0	180	53	6	65.8635	11	164.559	309.363	331.938	4979.59	1650	22	50	-0.013273	3.31981	58.6061	17.3077
3030	29	50	-0.00647056	3.22927	95.0329	24.7273	70.5263	181.6	156.873	2.9748	5.96014e+06	5.09698e+06	97	44.3139	36.0531	35.1288	2.58	141.602	46	70.3691	66.8004	36.6117	14.0362	180	28.8695	23.6278	23.3144	0	90	94.1412	86.3468	48.6574	11.0233	180	52	6	86.0729	14	155.765	307.534	269.631	4212.38	1230	18	40	-0.00764182	2.85181	53.6585	16.3
3665	34	50	-0.00694725	3.43994	96.6485	24.2174	71.6071	202.3	178.083	3.03012	7.14438e+06	4.79243e+06	101	50.1587	43.0281	35.1847	2.43245	157.768	47	64.5109	60.4551	35.2299	3.17983	161.981	33.5245	29.2897	25.5406	0	90	97.4162	87.275	47.0335	0	180	55	8	106.787	12	152.765	373.541	295.491	4959.24	1860	23	70	-0.0134511	3.44579	61.7204	16.8571
3145	25	90	-0.00425164	2.84096	131.238	38.2143	96.4583	287.5	249.286	3.27807	1.01197e+07	4.06067e+06	63	67.4731	50.1484	51.3815	3.10077	228.801	30	68.2685	68.4706	33.0069	23.0283	160.56	29.0525	26.0565	19.0836	0	74.2965	90.442	96.8534	42.6835	0	149.633	34	4	221.527	9	158.138	507.863	386.792	4029.28	1430	13	70	-0.00794958	2.74151	84.8951	27.1667
3745	30	70	-0.00988426	3.73997	93.84	30.1923	82.5862	156.071	125.879	2.94558	1.09577e+07	6.69122e+06	79	62.2059	64.3476	42.6949	2.29358	169.123	37	70.9351	67.5713	33.7651	19.4645	145.914	24.9906	18.4349	19.2251	0	73.196	99.4998	111.31	45.0308	13.6452	180	43	6	20.9053	11	359.468	303.476	266.565	4893.36	2070	21	70	-0.0100227	3.27022	73.5749	22.8462
4285	42	50	-0.00836202	3.63806	93.6597	27.5517	71.5278	194.636	167.085	2.91893	7.27718e+06	5.43981e+06	126	46.7511	39.5045	34.3774	2.94172	146.518	60	66.9906	58.7767	28.602	19.6538	141.091	22.3684	18.4349	16.9482	0	64.5976	80.0807	78.9995	43.4238	0	180	67	7	83.1844	12	155.139	367.927	278.549	5807.45	2500	31	50	-0.00217749	3.09377	63.6	22.5
2820	26	50	-0.00453513	2.96109	98.7324	26.5263	73.6364	198.6	172.074	2.99413	7.19653e+06	4.82319e+06	73	50.1217	48.8082	35.4654	2.31562	148.259	35	68.9376	71.5651	24.6721	29.8085	124.972	22.1476	17.7876	16.9541	0	62.4244	77.7229	66.0502	40.2862	0	180	39	4	78.6551	7	256.667	340.396	197.053	3580.23	1500	21	50	-0.00284255	2.72103	57.8	20.625
2635	31	80	-0.00631531	2.7314	100.265	33.3846	75.8065	206	172.615	2.89132	8.13628e+06	3.93424e+06	67	57.6264	55.4577	37.3282	3.03453	197.121	32	67.2428	64.7698	27.5715	22.4905	136.436	24.6818	19.6538	16.8965	0	71.6042	83.0216	88.622	48.5376	0	164.243	36	4	282.421	7	215.705	489.93	239.466	3578.55	1740	23	80	0.00221336	2.37822	73.2759	28.2222
3555	30	50	-0.00768342	3.51422	101.124	25.0476	83.6364	178.4	153.352	3.06324	7.16375e+06	5.07414e+06	113	44.9566	30.9623	36.3605	2.43245	172.92	54	73.4231	68.3507	33.2219	8.78124	158.963	29.6338	18.9832	26.587	0	90	91.0928	93.1133	49.0342	0	180	60	6	33.8421	15	176.924	303.948	317.25	5046.25	1260	18	50	-0.0117116	3.05889	55.6349	14.1818
2920	27	90	-0.00559946	3.00457	113.288	29.5833	89.8148	248.333	218.75	3.12911	8.14054e+06	4.25434e+06	74	56.5529	47.2583	37.9932	2.43245	159.603	35	62.1639	56.9527	29.9156	15.2551	138.565	34.0632	38.1381	23.0171	0	72.0252	107.271	107.495	45.8783	0	180	40	5	210.34	11	219.919	453.586	163.901	3974.57	1630	18	90	-0.00926639	2.99258	79.2025	21.3
4705	40	90	-0.00508836	3.17999	121.271	33.037	85.5	301.333	268.296	3.17703	1.29553e+07	6.55881e+06	107	59.847	47.402	43.2186	2.64379	185.817	51	63.3379	55.861	31.7075	8.1301	161.981	26.4141	18.9183	22.7179	0	76.702	84.3422	88.0172	49.9578	0	180	57	6	177.321	11	179.907	501.971	272.933	6226.31	2610	28	80	-0.0108686	3.46112	75.9004	27.9286
2265	23	100	-0.00700112	2.84626	106.608	32.25	91.087	161.5	129.25	3.05181	6.13119e+06	2.54323e+06	49	63.2068	52.7852	60.0289	2.78014	396.139	23	78.0704	78.6901	34.6871	18.4349	138.565	34.5736	25.0964	21.0306	1.21e-06	76.702	86.2264	79.1715	35.4976	36.0982	143.581	27	4	424.008	7	253.604	555.863	196.187	2673.13	1760	21	100	-0.0010225	2.37853	90.7386	31.7778
4030	35	60	-0.00446067	3.09432	121.51	35.9048	88.3871	253.833	217.929	3.15304	1.07456e+07	6.57356e+06	101	58.6604	53.3337	41.9931	2.64379	167.412	49	66.7911	58.0373	38.7166	11.3099	180	30.731	26.5651	25.6492	0	84.0958	83.4211	90	48.4883	0	159.168	53	4	126.324	12	245.874	459.048	176.029	5798.38	1900	21	70	-0.00755946	2.96283	76.1053	28.1818
3920	39	70	-0.00722316	3.19684	98.117	28.5789	75	149.5	120.921	2.96833	7.77297e+06	4.32893e+06	94	55.8595	42.7099	46.2093	2.71956	259.437	44	67.9149	63.7463	32.0703	8.78124	161.565	30.4132	26.5651	24.0302	0	90	90.7255	95.1341	46.0749	0	180	51	7	364.231	10	239.672	578.537	158.217	4886.56	2820	32	70	-0.00821691	3.43183	73.6879	24.2353
4595	36	70	-0.00741002	3.70028	110.261	27.8261	83.0769	210	182.174	3.17658	9.97873e+06	5.85107e+06	108	59.1574	53.2904	43.6289	2.43245	205.274	50	63.6061	61.158	27.6283	11.3099	152.158	24.3721	18.4349	21.481	0	74.2965	94.4218	90	52.5903	0	180	59	9	22.5469	13	469.596	335.286	187.171	6366.45	1960	27	50	-0.0156522	3.60973	55.3571	16.1429
3195	25	70	-0.00618159	3.01275	115.719	30	88.3333	270	240	3.16629	1.15422e+07	5.20721e+06	52	80.7096	75.7923	56.5255	5.22379	202.067	23	76.6568	76.702	34.0249	19.3231	146.953	35.01	28.055	23.0563	0	79.6047	99.1014	94.7012	48.1286	0	180	30	7	326.663	9	220.447	532.7	314.268	3870.23	2020	19	70	-0.00970249	3.21415	78.6634	22.9091
4225	34	70	-0.0044899	3.08379	129.007	35.5909	90.6	293.7	258.109	3.23556	9.97563e+06	6.05313e+06	90	64.5193	54.0012	46.9918	2.43245	191.196	43	61.2911	59.0362	29.1927	18.4349	131.363	29.173	26.2537	23.5314	0	76.702	95.7695	96.4346	47.5738	0	180	48	5	193.977	12	167.742	515.269	250.687	5612.76	2030	19	80	-0.00600978	2.91723	83.9901	29.2222
2175	24	60	-0.00610975	2.63607	95.4128	23.2	66.25	202	178.8	3.00105	6.55977e+06	2.80264e+06	47	63.8405	51.4368	67.2101	2.53671	406.643	22	73.4907	72.4772	39.8654	13.298	154.058	25.8374	26.2812	18.8318	0	74.2965	84.9353	84.55	40.5904	0	151.414	26	4	487.021	6	302.486	508.678	195.377	2513.48	1570	21	60	-0.0132714	3.19859	66.1146	21.3077
3875	34	110	-0.00633161	3.18651	118.299	33.2222	92.4138	262	228.778	3.16174	1.39941e+07	6.24472e+06	80	61.3359	53.5455	44.2306	3.84604	179.807	38	69.1437	58.0392	32.1579	30.9638	150.084	26.1638	24.6236	15.2949	0	65.4795	92.2806	86.103	49.472	0	180	43	5	290.085	9	231.75	526.506	383.491	4616.79	2460	25	110	-0.00856402	3.22968	87.0325	28.1538
4445	40	70	-0.00486081	3.23178	120.135	30.9259	84.697	262.059	231.133	3.14804	1.1731e+07	5.82664e+06	128	47.6187	36.051	38.047	2.5	163.815	62	72.4475	70.075	32.4151	12.6888	167.662	19.8945	15.0281	16.5361	0	66.6225	93.5044	98.25	43.578	0	180	67	5	175.422	11	206.083	372.616	310.711	5919.77	2050	23	70	-0.00994946	3.27289	68.2927	20.9375
3630	28	90	-0.00647139	3.37089	105.769	25.2	85.3571	218	192.8	3.14148	1.23188e+07	6.28905e+06	75	62.2351	59.7184	40.6512	2.52387	159.434	34	63.5675	58.8773	26.4959	15.2551	123.047	20.2618	14.0362	19.7174	0	67.9679	79.3138	78.3379	43.0446	4.46847	170.111	42	8	86.0843	7	236.143	361.279	384.417	4581.55	2360	24	60	-0.0130167	3.60045	73.6864	19.75
2810	22	80	-0.00349109	2.43313	144.876	32.2	91.4706	364.25	332.05	3.31072	1.0996e+07	4.88145e+06	54	71.8002	59.9546	56.738	2.71956	258.811	25	80.0437	80.2406	29.5514	33.6901	143.858	28.1618	26.5651	16.986	0	71.0168	86.0861	82.8635	36.3482	20.5607	170.383	30	5	337.426	9	263.444	595.704	212.586	3539.79	1720	18	80	-0.00769051	2.92176	77.907	25.25
4625	48	60	-0.00828499	3.80217	92.2678	27.9643	73.3784	170.7	142.736	2.95094	9.2563e+06	7.18125e+06	132	47.2089	38.0828	33.5404	2.43245	170.292	63	70.8173	64.4612	32.8588	17.7099	161.981	30.9629	28.9678	22.4207	0	76.702	81.2307	79.432	48.9646	0	180	70	7	47.734	10	215.504	266.232	397.312	6183.84	2650	37	60	-0.0170178	3.89588	64.1132	21.875
3840	31	70	-0.00525489	3.20298	117.065	30.7143	87.5926	248.214	217.5	3.1547	1.0318e+07	5.48553e+06	91	57.3819	48.5117	42.578	2.43245	184.734	44	73.0829	63.9481	35.4227	18.4349	154.058	33.1165	26.5651	26.271	0	76.702	93.9937	96.9344	47.0432	0	180	48	4	134.894	10	161.827	410.636	323.939	5086.86	1860	19	70	-0.00814042	3.02518	77.2043	24.6667
3345	30	70	-0.00712649	3.29176	104.149	30.75	81.8	221.667	190.917	3.07196	9.12903e+06	5.28449e+06	74	62.5798	54.4492	47.3901	2.64379	200.545	35	71.6725	69.1844	34.3665	19.6538	158.738	22.0277	18.4349	17.8678	0	57.4713	86.7487	78.1733	42.8629	18.687	180	40	5	145.47	8	166.987	424.291	300.374	4485.43	2290	24	60	-0.00762629	3.1815	76.8996	24.9167
2975	36	70	-0.00719108	2.90775	86.3423	24.9	65.8333	124	99.1	2.81725	5.21255e+06	2.86693e+06	76	50.754	36.0009	52.8128	3.84604	408.062	36	56.773	52.4095	25.7266	8.54e-07	115.584	27.5593	18.9832	24.9474	0	90	95.7327	101.258	50.8323	0	180	41	5	457.518	7	138.787	537.475	251.81	3399.79	2150	28	70	-0.00532899	3.08826	66.1395	22.0588
5305	52	60	-0.00889816	3.94127	104.369	30.0263	76.1111	202.111	172.085	3.11368	1.05344e+07	7.03248e+06	151	49.7516	43.9266	36.4132	2.43245	192.349	72	75.2122	66.8421	31.0118	18.0192	153.404	30.554	28.0725	21.5803	0	90	88.7041	90	44.3488	0	180	80	8	120.725	12	192.85	333.362	439.224	7391.76	3040	45	60	-0.00483805	3.39953	62.1382	22.7826
4935	56	70	-0.00844901	3.73513	97.004	30.1053	73.8298	215.2	185.095	2.97615	6.94136e+06	5.17911e+06	145	46.5851	37.3979	34.9691	2.43245	151.817	70	69.4145	64.4612	29.2765	18.0242	142.432	31.3399	26.5651	21.8995	0	76.702	95.8737	90	47.9858	0	180	76	6	147.541	16	159.704	448.894	272.75	6607.3	3070	39	70	-0.0070356	3.47397	67.329	24.0417
4055	36	60	-0.00675539	3.45024	120.936	28.3	84.0909	237.111	208.811	3.27695	8.54069e+06	5.08552e+06	131	47.8789	40.2156	38.9378	2.16929	206.087	63	78.7666	78.884	34.8062	14.4235	180	25.8524	18.7091	25.0657	0	128.933	87.6429	90	46.6081	0	180	69	7	0	17	463.627	275.642	172.742	6272.13	1850	26	60	-0.0114933	3.35611	57.4054	17.0833
3905	34	70	-0.0063588	3.44236	103.734	29.55	79.4828	201.125	171.575	3.09702	9.26627e+06	6.80089e+06	100	55.0025	53.5513	38.7412	2.40982	147.573	48	72.8036	71.51	30.9673	17.624	166.815	33.669	26.5651	23.8376	0	90	96.878	90	44.8374	11.4154	163.689	53	5	85.0047	11	315.239	330.372	157.044	5415.24	1960	25	70	-0.0140017	3.44589	65.3061	22.4
4585	38	100	-0.0045156	3.23065	126.478	37.7778	96.5789	260	222.222	3.22812	1.90449e+07	9.24801e+06	103	62.648	50.9052	46.2611	5.33545	203.53	49	77.1383	76.5965	32.583	12.248	180	34.4008	27.9769	22.9815	0	84.1451	80.0509	80.7249	45.1117	0	162.914	55	6	176.858	9	331.785	435.679	337.329	6275.88	2510	26	80	-0.00811059	3.24961	81.5538	27.7692
5795	50	80	-0.00410794	3.15082	140.603	40.3125	92.093	347.5	307.188	3.29585	1.35758e+07	6.91321e+06	139	59.9176	55.5249	43.8153	2.40982	206.148	67	71.3405	71.2533	30.705	18.3791	145.722	31.4398	20.9653	24.4242	0	90	86.8627	91.5731	42.2989	0	180	73	6	277.256	14	291.596	625.546	188.918	8051.29	2800	31	70	-0.0118472	3.57819	79.2857	29.2308
4100	36	60	-0.00526421	3.32799	108.662	27.7308	79.1379	212.6	184.869	3.09168	9.01375e+06	5.60009e+06	108	53.3841	41.7171	39.921	2.40982	168.466	52	70.0136	65.8856	30.6369	14.0362	159.985	38.7255	44.9916	23.6097	0	74.4307	82.0771	81.3342	53.2213	0	180	57	5	106.055	12	269.205	364.811	218.951	5659.43	2070	27	50	-0.00847451	3.23575	62.2222	21.7619
4490	44	90	-0.0053476	3.18035	113.022	34.8148	84.3182	261.111	226.296	3.04025	1.03009e+07	6.34536e+06	123	50.0829	41.6528	33.2743	2.5	135.566	60	63.4096	59.635	31.0295	14.4122	129.293	29.7783	26.1821	21.6048	0	76.8148	79.1233	88.9599	46.2701	0	180	64	4	175.455	11	188.924	453.637	229.289	5984.74	2590	30	90	0.000551068	2.80237	75.2896	28.6
5045	46	80	-0.00644935	3.58407	123.149	39.7368	97.1951	242.083	202.346	3.2184	1.72083e+07	8.4471e+06	116	60.1335	52.8489	41.6039	5.45546	194.202	56	68.9501	70.4631	31.6906	0	142.691	36.2927	33.6901	26.923	0	142.691	85.8707	91.4435	38.4621	0	180	61	5	109.318	11	227.856	426.915	421.223	6866.17	2900	31	80	-0.0040485	3.08342	85.7586	30.6667
5135	39	80	-0.00709974	3.69089	127.412	40.5385	101.6	230.429	189.89	3.24757	1.56699e+07	9.14324e+06	129	55.2966	46.0737	41.3207	2.69426	194.714	63	75.7355	72.1213	33.8567	14.4122	162.121	34.0705	26.4677	21.8455	0	76.8148	81.0845	83.938	43.2648	0	180	67	4	100.572	11	453.591	412.651	224.83	7032.69	2300	26	80	-0.010797	3.31758	81.087	29.0909
3635	32	60	-0.00896339	3.63367	98.3242	27.9091	78.7097	183.714	155.805	3.05784	1.05352e+07	6.24587e+06	93	53.0725	49.285	37.571	2.64119	168.069	44	65.1436	59.1672	29.5261	8.1301	147.171	31.9722	26.3704	23.1639	0	90	86.1901	98.2142	50.2763	0	180	50	6	84.3522	11	207.368	377.961	313.713	4851.39	2170	26	60	-0.0118035	3.41312	68.7558	22.6111
3225	37	60	-0.00954709	3.58329	84.9226	26.15	67.5714	155.923	129.773	2.83686	5.37126e+06	4.30323e+06	114	38.967	32.3705	27.1554	2.89781	124.28	55	73.825	75.0237	32.0796	4.99671	136.526	27.3929	24.5846	15.6607	1.07049	76.7426	88.2914	88.8519	49.2617	2.82598	170.527	60	5	49.8791	11	182.263	283.756	275.894	4392.36	1820	29	60	-0.0121445	3.32822	57.3077	20.1111
3385	32	90	-0.0070239	3.24111	102.655	31.16	78.75	220.125	188.965	2.9966	7.05363e+06	4.11566e+06	100	41.9295	38.0527	27.3785	2.34578	123.144	48	66.5205	61.3997	28.7965	20.5486	129.618	25.3425	25.3158	15.5427	0	75.2192	88.6184	76.0732	48.4617	9.40843	178.203	53	5	110.252	9	183.216	426.449	247.936	4082.7	2040	26	90	-0.00726405	3.0568	70.1961	25.3333
4290	41	70	-0.00625114	3.23744	105.814	30.2941	76	266.667	236.373	3.01443	7.14673e+06	4.38769e+06	110	49.5488	36.6488	37.7503	2.22043	159.144	53	70.9735	67.6475	35.1157	7.07034	171.527	23.2363	20.5661	14.7297	2.04e-05	63.6829	88.0498	100.003	45.342	13.6323	165.681	58	5	112.779	11	158.423	451.52	237.937	5337.59	2620	33	70	0.00273875	2.84751	67.9008	24.2353
3875	44	60	-0.00726532	3.37185	101.366	27.4167	70	220.167	192.75	2.9752	8.01868e+06	4.78602e+06	113	46.6739	36.5488	36.4514	3.34397	162.452	54	77.715	77.7521	33.1059	8.75483	147.204	26.609	24.6913	20.8106	0	93.0618	87.359	88.5319	43.578	8.90755	172.84	60	6	134.905	16	260.049	377.522	178.009	5139.25	2190	33	60	-0.014117	3.56401	60.3653	21.3182
4065	30	80	-0.00640179	3.37134	123.17	35.9565	94.8214	257.875	221.918	3.24763	1.27373e+07	8.05603e+06	96	56.0949	46.4317	43.8473	3.29115	252.964	46	64.3338	60.0276	39.1816	4.54101	159.769	25.9529	21.2984	14.9844	3.55681	68.9096	84.8744	80.3192	45.0422	15.2017	173.442	51	5	193.105	13	332.989	464.466	231.51	5192	2100	20	80	-0.00588449	2.95314	81.7143	28
4590	41	80	-0.00602688	3.36205	110.848	32.2222	82.6316	252.222	220	3.09008	1.30652e+07	8.61629e+06	107	56.5549	50.6594	42.0261	3.15067	178.911	51	61.3538	55.6251	27.1338	13.5321	133.135	24.5115	25.6643	13.2658	0	54.5791	85.6929	88.4382	42.3478	18.6309	160.547	57	6	172.577	12	205.751	451.31	297.249	5878.8	3000	33	80	-0.00998401	3.54934	75.8333	27.2222
4585	44	70	-0.00482807	3.26475	114.652	31.4815	80.5882	251	219.519	3.13059	1.24524e+07	5.56516e+06	112	52.3419	40.8023	40.0716	3.3273	144.52	54	58.083	51.8387	31.388	2.88449	151.318	25.0537	22.076	15.9787	0.00147835	69.4724	89.2831	92.7101	45.5747	8.33269	173.664	59	5	143.261	13	284.97	430.844	232.729	5719.03	2520	31	70	-0.0112695	3.50306	68.3333	22.8889
3405	41	60	-0.00606917	3.30468	86.345	27.8182	66.6667	167.333	139.515	2.81281	5.16692e+06	4.18846e+06	113	41.7473	38.1413	28.1968	3.16592	117.877	55	74.2289	75.5689	34.9195	12.4213	152.348	28.3857	25.9091	17.5407	0.00142981	80.6716	84.2404	86.5093	47.6162	6.81776	164.96	59	4	96.5275	13	126.691	285.927	275.152	4620.91	1690	27	60	-0.00459654	2.87686	58.1657	21.9333
2750	22	70	-0.00470579	2.88547	116.268	25.7333	85	250.571	224.838	3.20646	9.3235e+06	3.51261e+06	54	64.3591	59.4374	46.4841	3.18429	181.801	25	65.1756	54.4439	32.4298	18.354	129.992	21.7374	18.4002	17.2588	0.00227471	59.6897	102.905	100.39	40.012	35.8403	176.086	30	5	195.465	9	340.644	399.343	196.468	3279.93	1540	15	70	-0.00685282	2.82285	75.0649	19.4
2300	20	70	-0.00506893	2.68448	113.333	27.5833	79.2105	264.833	237.25	3.12634	6.61847e+06	2.24477e+06	52	55.8293	48.966	36.2125	2.45899	126.986	24	60.2354	61.0707	35.6265	2.85858	118.294	21.513	22.5672	15.4547	9.88e-06	59.5095	103.498	114.659	47.3329	5.05836	176.623	29	5	217.656	8	190.011	399.081	287.028	2685.47	1440	16	70	-0.00917978	2.89841	72.6389	22.1818
3755	37	80	-0.00528017	3.09748	115.957	33.04	79.1892	262.333	229.293	3.14781	8.52657e+06	5.13037e+06	89	56.7155	43.3013	42.4643	2.19283	185.837	43	76.181	76.5245	30.7462	9.58197	131.542	22.9936	22.5336	13.4762	0.0221461	49.7988	81.4446	79.9079	40.2426	4.82665	158.585	47	4	170.576	12	254.69	474.066	158.312	4877.1	1780	21	60	-0.00844468	3.0193	69.1573	24.1429
2940	29	70	-0.00571569	2.88344	107.254	25.5882	75.7407	257.857	232.269	3.04268	8.28877e+06	4.26414e+06	67	58.2021	47.2416	40.664	4.27583	194.598	31	72.7651	72.4763	32.3248	6.17283	127.94	27.2365	26.6629	13.6349	8.57038	62.3233	87.4561	88.5725	48.3846	7.67838	175.731	37	6	193.552	8	158.057	423.366	261.449	3705.99	1690	21	70	-0.00508246	2.88379	65.2663	19.9091
3415	33	50	-0.00958604	3.65264	90.0877	23.28	68.6207	169.846	146.566	2.94008	5.89232e+06	4.5273e+06	107	42.8568	37.0744	31.0115	3.05402	133.043	51	88.1109	85.2078	34.3649	14.2729	168.218	19.0603	17.0316	12.3655	6.39e-06	48.0788	97.9379	100.995	39.4596	4.76784	178.975	57	6	75.75	11	312.235	294.684	154.161	4509.93	1810	27	40	-0.0150631	3.51478	53.4807	16.7333
2810	25	70	-0.00519068	2.8223	116.418	34.7692	87.5	263.6	228.831	3.12182	8.52217e+06	4.13961e+06	62	55.4736	53.0378	35.9849	4.65071	127.773	30	68.5735	70.8475	27.8889	14.8555	124.359	20.4498	20.0992	11.1392	5.78112	42.0243	95.9062	93.78	46.3679	10.3982	176.169	33	3	196.349	7	179.974	469.5	261.432	3243.02	1810	19	90	-0.00244912	2.57256	81.8232	31
3365	35	40	-0.00737027	3.44633	92.3145	25.9565	72.8125	167.75	141.793	2.95192	5.50596e+06	4.2744e+06	101	43.8093	34.3301	37.0727	2.58821	166.974	48	78.839	77.8001	36.5508	7.43155	164.386	18.2853	15.4872	11.2391	2.01e-05	57.8631	82.6492	78.7471	36.3437	19.4722	174.098	54	6	20.9271	10	272.139	244.723	275.547	4403.82	1630	28	40	-0.0125056	3.16129	63.3742	19.3636
1925	23	70	-0.0106195	3.14065	79.9482	24.4167	66.7391	127.833	103.417	2.78626	2.48227e+06	1.09437e+06	44	54.0789	45.3299	49.7797	2.93402	283.381	20	61.1585	56.7227	26.1273	24.4603	116.934	21.6522	21.8088	14.4531	0.00456015	56.4224	89.7198	104.577	47.1808	8.80742	174.102	25	5	283.381	6	115.928	413.789	208.769	2096.09	1660	22	70	-0.00769354	2.921	70.1807	24.1818
3885	38	70	-0.00415843	2.98752	117.609	36.3182	81.4062	237.4	201.082	3.04326	9.98795e+06	5.16673e+06	115	46.1683	41.8686	32.2855	2.13844	155.676	56	79.7749	77.4998	37.9991	1.68575	154.382	21.2023	20.2833	15.2301	0	59.4409	85.9918	80.4978	43.5686	10.607	178.474	60	4	157.836	11	165.555	401.995	262.603	5151.52	1550	20	80	-0.00893227	2.88749	70.9677	26.5
3945	35	80	-0.00648262	3.40537	109.848	33.4091	85.1562	208.75	175.341	3.08789	1.08592e+07	6.54868e+06	97	54.2182	50.0498	37.4131	2.34786	146.356	47	75.5557	76.5609	37.1226	6.51699	173.246	22.1505	21.0707	12.8471	0	54.4278	89.7428	80.2981	45.2358	8.38524	172.181	51	4	119.377	11	226.672	399.909	261.597	5139.78	2160	28	70	-0.00922306	3.20116	69.537	25.7333
4055	39	70	-0.00542947	3.28752	104.545	31.48	78.0263	216.385	184.905	3.02058	1.08771e+07	6.1661e+06	119	44.0261	35.4579	30.2176	3.23916	138.655	57	81.5771	82.8118	40.7953	8.69082	164.974	21.9692	21.3112	13.9427	0.622125	83.9102	90.8243	82.864	47.4905	6.92752	172.342	63	6	118.916	9	195.021	389.863	255.013	5120.19	2780	36	70	-0.00927534	3.41904	70.7914	26.9412
3865	27	60	-0.00714393	3.53504	109.561	27.7368	90.2632	203.583	175.846	3.16043	1.18886e+07	7.76488e+06	80	62.6155	53.4643	44.1015	2.94856	192.176	37	78.7957	72.159	33.743	18.2706	136.28	22.9127	20.7016	15.0753	3.08278	71.7407	85.3624	98.6695	40.1123	3.56868	156.211	44	7	108.92	10	332.001	360.431	228.504	4900.32	1920	21	60	-0.00849953	3.20478	65.0521	17.8462
3385	26	60	-0.00587909	3.2417	111.799	27.95	85.8333	226.778	198.828	3.17907	1.18135e+07	4.17087e+06	70	62.9402	55.6519	48.5659	3.12704	212.917	33	68.2401	65.7309	36.5444	11.3192	142.803	19.3803	18.2145	9.53205	5.03537	52.0189	86.6211	81.1008	40.7098	24.7988	153.938	38	5	129.895	10	199.816	370.583	339.186	4275.92	1350	13	70	-0.00862413	2.811	75.9259	20.5
3480	32	60	-0.00591021	3.32647	94.1834	24.1034	70.2083	178.538	154.435	2.96157	7.95863e+06	5.96671e+06	110	42.0923	37.6701	31.164	2.046	146.083	53	69.2096	64.445	33.201	5.43856	161.988	21.4448	17.171	16.0552	1.21e-06	80.9217	80.6272	82.1255	48.9358	6.11778	173.849	58	5	58.7232	8	333.279	300.371	214.645	4571.43	1900	29	40	-0.0075573	3.21137	51.7368	18.6667
3485	31	70	-0.00472894	3.11946	103.467	29.0455	78.5	195.071	166.026	2.97252	7.77047e+06	6.00076e+06	95	46.4805	45.6862	30.5362	2.59145	116.189	46	91.0187	95.8776	32.9816	31.3128	168.037	22.9622	19.7064	13.6205	1.87e-05	72.089	83.5407	78.6479	40.8561	13.144	175.33	50	4	110.344	8	214.104	336.043	227.535	4305.31	1870	25	70	-0.00479658	2.90579	62.7273	23.5263
2955	26	60	-0.00813288	3.36223	95	23.4545	74.5455	198.8	175.345	3.02551	7.30281e+06	3.8021e+06	75	49.1258	43.5712	33.3532	3.8791	150.501	35	62.7501	65.611	28.3142	3.90916	115.858	24.2234	23.303	14.6108	0	57.3475	91.6689	103.114	40.8416	18.4078	158.544	41	6	137.287	7	215.259	370.553	244.249	3547.15	1950	22	60	-0.0102641	3.27238	67.0256	19.6429
4755	35	70	-0.00415886	3.20237	136.366	35.7273	99.6154	273.6	237.873	3.29208	1.4319e+07	8.33437e+06	112	54.4125	47.1319	40.9919	2.05908	192.42	54	65.2391	63.5378	36.5405	1.93342	146.852	24.3415	22.4453	19.6763	1.53e-05	87.8675	97.502	98.1121	42.029	7.39556	161.019	59	5	191.878	16	291.56	484.462	204.62	5902.32	2130	23	70	-0.00531242	2.97956	76.0563	24.8462
3905	39	70	-0.00487667	2.80923	118.414	30.3438	73.2895	318.778	288.434	3.0487	1.20193e+07	4.43026e+06	96	55.3593	47.2475	41.8781	4.39767	200.707	45	72.0963	75.8034	31.2216	18.4989	135.868	21.115	20.2913	15.5587	0.00220159	53.6216	90.3344	89.4363	46.1229	15.9423	174.333	52	7	260.945	9	269.429	522.915	181.861	5053.55	2180	26	70	-0.0100078	3.32983	66.5138	22.5333
4235	37	80	-0.00560006	3.38334	109.458	34.75	86.5625	208.4	173.65	3.08153	1.07317e+07	6.2596e+06	119	47.1394	42.1785	35.8625	2.41124	161.379	58	61.8314	56.9261	26.9906	4.59064	137.341	20.1899	16.1108	14.4625	0	63.841	81.4021	77.3677	44.0348	9.70732	174.932	62	4	75.347	10	312.256	405.718	195.915	5534.24	2540	29	80	-0.00667525	3.14425	78.8583	28.9333
3870	38	70	-0.00599238	3.14997	107.732	28.8421	76.6667	263.667	234.825	3.05912	8.68887e+06	5.22683e+06	106	46.9567	38.3928	35.5774	2.06678	142.778	50	84.4763	82.7862	33.9912	3.79542	159.312	19.8424	16.8486	13.1251	1.26e-05	52.5045	92.8548	98.8922	40.7054	16.0781	169.237	57	7	170.009	11	163.059	456.504	269.641	4807.4	2330	29	70	-0.00770703	3.25361	68.5837	22.0625
3505	34	80	-0.00672606	3.05674	103.077	33.2273	80.1515	179	145.773	2.98442	1.05894e+07	4.94213e+06	79	52.8478	43.389	35.2743	2.77406	154.443	37	68.5189	57.3189	34.4567	17.1816	140.861	17.4886	14.3429	12.3907	1.05e-05	48.3509	102.038	116.213	46.4143	13.779	175.373	43	6	269.35	6	247.242	550.158	204.56	3905.62	2780	31	80	-0.00661319	3.21645	78.5612	31.4
3865	38	50	-0.00562203	3.30674	104.574	28.5	74.4231	202.357	173.857	3.03339	8.08668e+06	5.65287e+06	128	39.7663	31.9472	32.551	2.29786	161.45	61	80.5314	78.7993	31.6802	26.3406	154.128	17.6648	17.4529	8.91071	1.47e-05	42.2203	88.9506	82.1894	44.3556	0.00103287	178.933	68	7	87.6965	13	174.283	350.746	252.513	5002.38	1770	27	50	-0.0109499	3.24559	57.1186	20.4375
4525	36	60	-0.00527071	3.31586	120.773	36.8095	92.2727	261	224.19	3.20048	1.36234e+07	8.38393e+06	112	53.0285	50.1421	37.7015	2.60592	147.397	54	75.1581	75.6085	30.3124	28.5405	141.398	19.4638	14.0496	13.3952	0	49.1623	91.1903	86.4013	41.1414	11.4289	169.856	59	5	128.866	14	224.065	440.132	281.748	5810.33	2290	23	60	-0.0120114	3.42879	78.1659	26.5833
4855	44	70	-0.00473772	3.07287	127.778	34.6087	85.5814	320.571	285.963	3.19379	1.50313e+07	6.0303e+06	102	59.5462	58.269	41.0787	2.95356	184.501	48	78.3724	71.5335	36.466	20.5893	164.599	22.1971	18.8661	14.2311	2.40503	67.7161	78.5419	74.4682	44.0448	2.22954	176.887	55	7	235.695	8	210.163	578.578	287.695	5838.02	3260	36	70	-0.0103831	3.6175	80.184	28.6667
4740	48	70	-0.00621347	3.42483	107.053	30.1471	75.1136	252.143	221.996	3.06764	1.24358e+07	7.84535e+06	130	48.8888	43.3198	38.0527	2.90052	230.751	63	62.8093	61.3529	32.7263	0	163.6	25.6674	25.1815	16.1009	1.55e-05	81.5865	86.3097	77.4477	48.7582	7.02728	176.596	68	5	197.997	14	233.321	430.908	258.152	6157.55	2430	32	70	-0.0131132	3.57064	66.0905	23.3158
4565	43	50	-0.00525483	3.20335	107.991	26.8276	72.75	249.385	222.557	3.01726	8.46303e+06	5.32807e+06	132	42.457	32.864	31.6251	2.41805	127.624	63	61.9859	58.1405	33.7278	8.3878	164.725	26.7919	24.8157	16.5606	0.000687506	70.2465	93.1703	98.3367	46.8465	1.28214	172.173	70	7	156.051	13	223.238	426.129	186.558	5448.27	2700	37	50	-0.0094262	3.53352	62.1852	21.3636
2275	25	80	-0.00962374	3.14396	85.6579	26.8	72.4	129.111	102.311	2.8348	5.13958e+06	2.86704e+06	48	58.1746	49.5501	44.6259	7.98249	242.346	22	55.4723	46.1238	31.705	2.06854	129.628	22.1997	16.4072	13.7769	3.49715	52.4307	92.9716	99.4554	39.2692	19.4835	166.009	27	5	330.437	5	245.47	460.632	139.817	2461.94	1730	22	80	-0.0102398	3.07752	72.659	24.125
5285	46	70	-0.00623765	3.53324	115.142	31.5806	83.7179	267.364	235.783	3.15357	1.18509e+07	8.26883e+06	138	51.3001	42.7205	38.639	2.63802	212.639	66	70.8838	66.5577	35.176	3.51114	168.09	25.8246	21.5145	16.8775	0	90.7813	85.611	90.9333	40.733	15.9542	167.915	73	7	197.729	13	170.312	432.35	309.273	6881.68	2790	30	70	-0.00560785	3.32225	69.1398	22.875
4600	48	70	-0.00761312	3.50544	93.9046	27.2759	70.7292	221.8	194.524	2.90499	7.91668e+06	5.13876e+06	129	45.91	35.3664	36.4036	2.40522	177.964	63	70.2401	65.1233	37.8695	6.0945	169.245	28.2982	24.0488	19.5833	0	84.8848	86.4744	87.8975	40.9454	13.0305	151.076	67	4	99.4062	11	162.565	410.84	251.522	5822.99	2600	33	60	-0.00908304	3.3972	64.5769	23.6364
5205	60	70	-0.0078931	3.59178	93.1094	27.7742	67.5833	225.444	197.67	2.86393	8.95795e+06	6.2192e+06	159	43.3061	38.7473	29.8705	2.46383	119.6	76	65.5502	65.1801	25.6558	13.3266	149.294	27.2635	22.2217	17.5915	0.000813485	85.6951	101.917	103.586	45.1582	3.97928	175.684	84	8	164.827	16	196.481	390.345	222.566	6720.85	3390	48	60	-0.00789336	3.64445	60.944	22.7241
3935	41	70	-0.00823006	3.28132	91.4213	27.5652	73.4146	128.154	100.589	2.84755	7.5788e+06	4.1111e+06	93	50.9111	44.808	40.4537	2.11626	208.328	44	62.74	59.4059	27.948	9.35239	155.265	21.667	21.4896	13.1132	1.45657	67.1757	88.6974	88.1194	43.6735	4.05785	171.141	50	6	330.883	10	159.784	528.684	249.201	4403.85	2690	30	80	-0.0100037	3.4987	70.2602	23.2857
4095	47	50	-0.00964338	3.7721	89.4878	24.4444	63.1579	176.429	151.984	2.92002	5.90374e+06	4.3491e+06	152	36.4186	30.2489	25.2638	3.27552	119.443	74	66.427	66.5654	31.692	4.64058	149.459	26.0065	23.6579	16.8531	0	64.6576	96.1237	94.0987	42.8955	7.16704	169.052	79	5	52.5827	13	183.037	277.008	265.734	5483.04	1920	36	50	-0.0143574	3.51674	49.1667	18
5005	54	60	-0.00758476	3.67764	99.6407	27.6061	69.0625	216.077	188.471	2.99808	8.72441e+06	6.82104e+06	148	44.7947	39.4221	33.2491	2.6592	166.806	71	70.0894	66.6852	37.3888	6.23437	160.461	25.9231	23.9602	15.6094	8.54e-07	74.854	84.8439	77.9248	41.8975	11.9725	175.481	78	7	92.3909	14	185.639	354.929	286.834	6537.22	2320	35	60	-0.00759968	3.35901	55.6897	20.4444
4325	40	60	-0.00509337	2.9357	118.545	26.8095	74.7143	349.5	322.69	3.09865	1.16485e+07	4.25736e+06	125	45.5373	39.1875	35.3726	2.63438	170.267	60	67.3456	62.4683	37.1981	7.09832	155.45	25.7764	22.9752	18.6246	0	92.4989	89.625	85.8405	42.3812	8.82803	165.936	66	6	293.546	11	263.104	549.561	206.575	5398.62	2480	30	50	-0.0130326	3.66302	65.2823	18.7059
2425	33	50	-0.0138727	3.56027	68.8066	23.0417	56.9643	109.7	86.6583	2.6025	3.38473e+06	2.22556e+06	68	47.8676	41.919	40.2419	3.48097	211.557	32	66.0638	67.7502	36.9809	0.842524	145.271	29.5577	28.8531	18.8064	1.24e-05	95.7194	79.1505	85.375	44.8488	17.9453	165.103	37	5	247.159	6	138.81	369.962	210.031	3007.83	1990	27	50	-0.00503956	2.99911	64.0704	22.5789
2565	29	70	-0.00927123	3.18599	86.3813	27.4706	71.2069	136.6	109.129	2.84263	5.21654e+06	2.67368e+06	64	48.7351	37.6514	45.7779	2.7385	278.322	31	70.3327	62.9029	29.5534	18.324	139.596	28.3373	27.221	16.4346	0.00378474	92.5917	85.5411	89.3295	46.4009	14.7962	171.133	34	3	339.058	7	295.085	460.683	179.168	2779.99	1690	22	70	-0.0105009	3.04667	73.2544	25.75
4885	53	60	-0.00696166	3.58832	100.368	28.3	72.0238	208.643	180.343	2.99111	1.0085e+07	6.73243e+06	134	45.9363	35.8105	33.3885	2.36175	135.053	64	59.5502	58.6716	29.3711	0	144.413	24.1838	20.5643	13.6847	0.00189917	54.0438	88.2353	83.773	42.1369	12.8773	171.367	71	7	98.6399	12	239.527	365.122	237.554	6056.83	2910	42	60	-0.00552768	3.37128	62.4399	23.1154
3675	40	40	-0.00806172	3.54636	91.3043	26.0769	66.6667	176.2	150.123	2.94996	5.72301e+06	4.80702e+06	117	41.9575	36.8945	32.3474	2.23245	147.628	56	72.0799	70.2079	38.2769	2.63815	174.897	28.688	26.1217	19.2584	0	99.1853	93.1506	94.8417	38.3504	8.63147	156.181	62	6	31.0322	12	227.121	292.04	255.779	4877.99	1980	36	40	-0.0188511	3.67858	53.6869	20.3333
5085	40	70	-0.00490321	3.42812	123.91	37.16	95.3226	242.929	205.769	3.21998	1.50462e+07	1.0083e+07	116	58.2482	45.4465	43.5246	2.04837	166.501	56	62.1488	57.2257	29.8259	2.89262	146.111	23.1055	20.5311	14.0072	0	61.9832	88.4785	87.1237	46.9742	8.05278	171.636	61	5	138.743	13	205.297	445.67	356.182	6618.04	2610	28	60	-0.00761791	3.23103	80.4215	30.55
5060	49	60	-0.00857408	3.88541	99.5661	28.4643	73.3824	190.214	161.75	3.04333	9.30307e+06	7.51805e+06	136	47.8983	39.8831	37.4114	2.19099	177.487	65	62.6013	62.5476	28.6908	4.50038	155.354	26.3794	23.311	18.3144	0	86.0404	83.0071	88.2164	44.818	9.76746	170.243	72	7	67.5507	15	220.945	315.763	346.942	6446.62	2530	37	60	-0.0155354	3.79926	58.0632	20.1304
4395	47	60	-0.0100402	3.8808	84.3636	22.7778	64.6341	176.25	153.472	2.89706	6.34549e+06	4.52433e+06	125	44.3643	33.0827	35.5301	2.9135	164.73	59	72.4021	70.6616	35.8296	1.82711	162.685	25.6835	22.7093	17.5031	1.21e-06	79.3821	91.0853	84.2722	46.6092	16.5876	176.017	67	8	83.4384	13	245.926	357.801	181.107	5462.09	2620	33	50	-0.0117463	3.68097	59.1221	17.7143
3805	35	70	-0.00909334	3.6867	95.3543	28.9444	77.7273	175.75	146.806	2.98895	9.85565e+06	6.09102e+06	98	49.0455	44.4234	33.9418	2.66157	130.234	47	65.2086	63.9018	34.3673	9.93662	155.804	24.3056	25.545	16.5441	1.21e-06	67.6982	91.2502	97.1634	43.9466	18.5355	171.843	52	5	92.592	8	362.174	334.57	195.093	4713.86	2330	30	70	-0.00969929	3.37593	66.3948	22.0625
4705	47	60	-0.00711039	3.65625	95.3503	25.7429	70.4054	185.609	159.866	2.93628	7.83252e+06	5.7817e+06	163	39.7521	32.8846	29.316	2.68219	144.859	79	72.1983	65.2881	36.3151	12.9087	172.896	29.9062	26.7807	20.5217	7.19e-06	122.281	89.4865	86.6823	45.1256	6.98893	170.282	85	6	78.1592	13	206.69	311.981	307.21	6401.44	1860	29	50	-0.00230327	2.98592	53.7634	18.2857
3845	37	70	-0.00669933	3.20023	101.546	28.0909	75.8333	250.286	222.195	2.946	8.02255e+06	5.10381e+06	97	50.9965	44.1372	35.9567	3.68533	130.964	47	61.9178	66.7103	24.7103	13.5114	110.465	30.7914	26.4313	16.3153	2.64255	78.2689	92.0727	97.8322	39.4306	19.6815	176.054	51	4	197.119	11	175.173	409.072	276.554	4749.54	2310	26	70	-0.00404364	3.04546	70.303	22.5625
4240	46	60	-0.00923154	3.76838	88.5176	25.2857	65.6579	173.182	147.896	2.92642	6.29475e+06	4.27244e+06	139	39.5519	35.5466	29.0596	2.31481	121.635	68	62.769	62.0033	31.2529	0.242498	140.393	24.6775	22.4807	16.862	0	79.2072	85.609	86.8307	42.5442	2.7281	168.236	72	4	14.6574	13	449.26	228.556	193.56	5483.06	1610	27	50	-0.00954696	3.12399	50.4348	18.0667
4255	46	50	-0.00825185	3.42949	92.3474	29.4167	70.6977	197	167.583	2.85554	8.73658e+06	4.64365e+06	109	51.3596	44.3798	40.0094	2.62371	196.302	53	66.9281	62.6641	28.2511	2.04578	146.003	25.7131	22.167	16.3744	0.002388	70.8448	93.393	98.0602	46.7657	7.45572	171.495	57	4	190.644	11	175.832	445.053	256.566	5407.55	3000	36	50	-0.0100556	3.54325	70.3333	26
4905	46	60	-0.00907971	3.91675	96.6191	25.7429	70.7812	190.643	164.9	3.03527	9.267e+06	6.03563e+06	146	43.2402	31.8873	35.4271	2.6426	159.362	70	65.9186	68.5191	29.5868	1.76163	160.341	29.2107	24.6952	19.2602	1.91e-05	85.567	82.8841	84.1306	42.3944	2.62206	156.241	77	7	85.2326	12	277.17	298.919	358.788	6227.84	2140	31	50	-0.0177693	3.7344	56.028	18.375
4145	38	60	-0.00888149	3.73447	99.6386	27.3214	75.303	194.375	167.054	3.07335	9.6727e+06	7.0859e+06	113	50.1412	41.3263	38.0325	3.29082	158.383	54	74.9268	73.0959	31.5287	14.4659	148.947	25.7317	24.3352	19.6578	8.54e-07	85.6641	73.465	65.5144	38.26	15.5707	157.841	60	6	79.3584	13	179.696	344.089	346.528	5586.59	2040	27	60	-0.0162316	3.62193	62.2059	21.2
5095	48	70	-0.0070223	3.72364	95.4297	29.3793	77.7778	190.8	161.421	2.95925	9.49179e+06	7.3545e+06	128	50.9204	43.758	37.3404	2.45899	155.688	61	68.7966	72.2777	30.0936	9.68434	160.926	26.9718	21.2843	18.4972	8.87e-06	86.9276	93.1068	101.789	44.582	0	176.364	68	7	82.2213	13	176.281	338.424	289.57	6435.59	3390	41	70	-0.00927112	3.65571	71.0324	24.4074
4425	48	50	-0.00771555	3.66865	92.6411	24.1351	65	183.615	159.48	2.95088	7.58945e+06	5.52436e+06	144	39.5939	34.2226	28.0832	2.08221	109.041	69	72.2131	71.8619	32.6122	14.8965	163.475	26.9699	27.3177	15.6618	0	68.735	83.9125	82.055	43.0461	8.94698	169.075	76	7	62.9712	13	233.345	282.675	330.693	5638.55	1990	33	40	-0.0116915	3.46858	49.598	16.6111
3865	41	60	-0.0087301	3.65555	90.3618	26.3214	67.7632	171.769	145.448	2.91629	6.85515e+06	5.05635e+06	126	41.6575	38.6045	29.8472	2.60708	131.47	61	68.7567	59.9592	41.5648	4.79364	173.568	26.4508	22.4776	17.2155	2.20581	79.9216	87.3747	84.3988	40.4065	3.85751	166.558	66	5	31.6735	15	333.914	250.471	226.867	5217.17	1690	27	50	-0.0111134	3.23914	52.8402	19.0833
4500	42	80	-0.00679763	3.54827	102.173	26.84	76.5476	219.154	192.314	3.06988	9.9842e+06	7.0911e+06	125	47.8179	38.417	37.3582	2.62825	168.617	60	64.2613	65.0278	29.0105	10.7249	130.149	26.8053	27.2985	17.2854	1.67603	71.9138	91.8829	87.8655	46.4993	1.45491	172.611	66	6	164.805	14	253.715	393.996	224.149	5812.44	2670	30	70	-0.0167325	3.90128	65.9925	20.3043
4515	47	60	-0.00877851	3.79857	91.3717	26.1212	68.0952	176.769	150.648	2.9602	8.27559e+06	5.82401e+06	145	41.5953	37.5104	31.911	2.65473	158.974	70	75.089	73.7008	35.2385	1.76883	139.504	25.167	23.0155	15.0323	3.66668	71.6436	94.224	102.397	41.9832	7.60621	167.713	76	6	64.4991	14	206.057	343.304	401.955	5966.82	2240	34	60	-0.0194248	3.83951	56.9196	20.56
4515	38	80	-0.0068711	3.38109	111.106	33.9231	87.8947	256.857	222.934	3.03737	1.45566e+07	9.21615e+06	97	61.0237	51.1016	43.6701	3.68533	170.395	47	60.1392	58.2789	30.0899	9.94418	121.38	32.2086	27.9356	17.1795	2.64255	73.8044	93.9008	97.7603	41.5256	19.5703	176.894	51	4	204.175	11	285.717	432.229	296.239	5715.13	2650	26	80	-0.0104721	3.40951	82.4906	30.2778
4985	46	90	-0.00776719	3.56501	103.768	34.7778	83.1522	210.5	175.722	2.97512	1.59901e+07	8.72362e+06	109	60.9364	54.9537	47.5811	2.62371	256.081	53	65.0271	53.1529	33.1285	3.27871	159.056	28.0533	24.9541	17.2223	0.00060455	71.5669	84.7424	85.1509	46.8612	7.54562	170.06	57	4	197.251	11	292.369	446.252	257.017	6444.82	3590	38	90	-0.0127622	3.82164	81.9777	31.3182
5535	53	60	-0.00902202	4.0117	102.076	29.4286	77.8571	199.75	170.321	3.05476	9.06311e+06	6.41384e+06	157	45.0196	35.3772	34.2914	3.25564	197.158	75	74.1118	71.581	30.5297	25.4338	163.044	25.5973	25.0285	14.346	3.26255	79.1321	85.8179	86.7792	45.4442	4.02571	167.426	83	8	81.1912	12	217.88	368.717	333.744	6986.89	2950	42	60	-0.0146645	3.7709	67.4576	21.5217
4810	48	50	-0.00898549	3.90203	88.3402	27.25	70	162.923	135.673	2.91903	8.71243e+06	5.97601e+06	133	46.2553	35.5369	38.345	2.09561	199.323	64	72.3449	72.9187	39.8131	3.20728	172.685	28.6251	24.7174	21.4837	0	79.714	90.6836	87.8344	42.5437	5.59044	168.805	70	7	0	14	416.801	287.063	213.243	6151.96	2080	29	40	-0.0137792	3.48409	62.4038	21.2727
4885	43	60	-0.00802325	3.80471	100.491	28.4815	77.973	188.882	160.401	3.04858	8.79331e+06	6.07136e+06	141	43.837	37.3369	31.9278	2.68047	135.289	68	71.3949	71.2809	31.9464	6.87771	170.456	24.7507	21.0696	16.8745	3.56394	99.8148	87.7381	89.4189	43.1488	8.43514	169.769	74	6	58.6214	12	193.129	314.327	406.408	6122.4	2190	30	50	-0.0134894	3.55741	59.3607	19.9333
4135	46	90	-0.00632095	3.18965	106.329	38	82.6087	240.857	202.857	2.92416	8.6657e+06	4.8546e+06	114	45.2033	43.2611	28.6306	3.18775	118.277	55	60.6074	58.2077	24.1677	16.4775	136.577	26.9336	25.1067	14.901	0.00759001	70.4564	87.1777	84.4897	48.7979	13.1894	168.178	60	5	193.395	11	277.824	425.625	182.082	4959.78	2680	36	90	-0.00743852	3.19835	78.8806	31.75
4725	52	50	-0.00805824	3.74335	96.2579	21.6579	63.7805	205.222	183.564	3.03653	5.71401e+06	4.22903e+06	137	42.5996	36.5529	31.9816	2.54201	142.717	65	64.1519	60.6372	29.9366	4.46257	150.575	25.2656	23.562	14.3455	1.31e-05	60.6483	82.8132	79.076	42.9745	9.1019	169.755	73	9	0	17	392.188	205.795	168.826	5836.15	2350	38	50	-0.0171637	3.85215	49.9149	15.5769
4865	50	110	-0.00605018	3.34157	116.694	44.8636	98.8043	235.5	190.636	3.01063	1.57121e+07	8.55253e+06	114	53.6321	50.2964	33.3745	3.48154	136.348	55	58.8459	50.1764	28.8534	14.8166	134.916	29.1811	29.5369	16.6144	0.00513272	77.4357	97.1151	101.119	46.3077	13.3626	168.628	60	5	199.599	11	307.877	425.452	280.099	5914.47	3150	38	110	-0.00353901	2.9772	93.5873	38.8462
5595	50	70	-0.00755963	3.83457	107.125	27.1429	75.6522	227.5	200.357	3.17229	1.03543e+07	7.36382e+06	137	52.3046	42.7016	39.9212	2.2681	179.101	65	65.1824	58.6668	38.1971	6.41857	152.291	25.3241	22.5096	16.7928	8.54e-07	75.7199	85.5369	81.8288	43.2522	7.91729	169.959	73	9	0	17	460.912	282.053	204.225	7165.73	2900	37	60	-0.0117139	3.70677	60.7586	21.0345
5415	57	70	-0.00953028	4.03628	90.4428	29	71.087	172.545	143.545	2.93688	8.09966e+06	5.27288e+06	140	46.8226	33.7488	36.9107	2.135	165.923	67	57.6936	55.5998	29.2194	1.94035	141.894	22.475	20.2522	14.6442	0	86.6219	89.3604	96.9546	44.6288	4.83658	173.526	74	8	0	11	458.522	228.57	234.955	6555.16	2490	37	60	-0.0183543	3.89251	59.3976	19.3529
6115	61	60	-0.00942486	4.12966	99.4608	30.8421	76.3462	190.571	159.729	3.04046	1.06003e+07	7.66437e+06	171	43.6072	36.8004	34.0467	2.04609	150.137	82	64.3007	65.9959	28.6229	11.0056	143.365	25.5713	23.4351	16.2629	1.21e-06	74.0087	95.3967	100.598	43.5382	6.07411	178.126	90	8	18.0677	15	233.733	311.028	421.008	7438.76	2600	40	60	-0.011952	3.63403	57.3462	20
4785	53	60	-0.0104497	3.95685	84.1545	28.0938	68.3	150.143	122.049	2.83086	7.91751e+06	6.18295e+06	128	44.9736	40.5192	32.4105	2.10366	125.807	62	59.6263	57.191	26.4326	5.40262	127.573	27.1877	26.2443	16.6847	2.51e-05	67.8829	89.7563	83.189	42.2145	10.6854	175.263	67	5	42.3296	11	261.108	341.809	233.251	5714.29	3160	41	60	-0.0144051	3.83974	69.3987	25.6667
5315	57	60	-0.00993704	4.02635	95.3008	31.5122	73.7778	179.867	148.354	2.98575	8.54272e+06	6.43839e+06	156	44.2711	35.9325	34.8135	2.36057	146.49	75	68.5775	65.9925	31.2088	4.76265	141.869	28.5011	24.688	18.2762	0	65.038	91.9473	90.8891	37.9094	11.4224	176.269	82	7	98.8367	14	215.245	359.977	295.124	6807.45	2920	41	50	-0.0113516	3.62658	64.2123	24.6
4965	48	60	-0.00731125	3.6951	110.684	29.8889	79.359	223.909	194.02	3.15271	1.29923e+07	7.94779e+06	125	50.5971	42.2573	37.897	2.06921	179.119	60	72.3124	70.8066	36.6452	2.99297	148.487	22.9396	21.2303	14.4104	0.00339742	60.6599	92.6113	95.3932	49.4876	11.3826	174.313	66	6	58.2561	13	207.655	386.652	396.32	6266.38	2720	36	60	-0.0111009	3.57637	66.2868	22.5833
5115	47	60	-0.00606629	3.53265	113.926	28.2857	77.4286	244.462	216.176	3.16132	9.84519e+06	6.92146e+06	138	49.543	42.2036	38.2737	2.7997	175.055	67	73.0398	71.2872	35.5669	4.81464	172.23	25.9708	23.2231	17.7195	0	91.3325	89.7158	89.0368	45.2007	5.31858	169.311	72	5	128.371	15	180.284	412.931	265.597	6708.56	2510	34	60	-0.0112604	3.5459	61.9522	20.4783
4575	55	50	-0.00743108	3.42948	87.2826	25	61.2963	215	190	2.80521	6.94263e+06	4.14295e+06	134	43.7265	39.1442	31.3902	2.25815	130.374	64	63.353	57.0855	35.8784	8.13659	175.623	23.9819	21.8279	16.9198	7.31e-05	70.1516	80.4356	83.1161	44.1922	7.06684	161.933	71	7	157.988	13	182.468	379.676	190.656	5701.37	2950	42	50	-0.0163328	3.93722	57.9661	21.2069
4975	55	60	-0.0083942	3.7581	93.1124	31.2632	71.6	187.455	156.191	2.906	8.21808e+06	6.01398e+06	162	40.6442	36.2259	28.9124	2.16685	139.486	79	64.7686	60.5496	32.2259	0	150.373	25.4746	22.4718	15.6008	0	68.0292	88.9955	90.4377	43.1835	6.60373	169.49	84	5	93.1456	13	309.005	361.822	203.161	6491.21	2780	40	60	-0.00605392	3.2647	65.2158	26.4
5045	48	70	-0.0109487	4.12484	92.9703	26.6129	73.6905	172.917	146.304	2.99528	9.80305e+06	7.00815e+06	140	47.3173	44.1403	34.2116	2.40573	191.197	66	73.8319	73.636	36.9978	1.14818	161.318	28.1362	24.871	17.5912	0.000883307	65.5331	75.9521	68.3932	41.5412	7.65313	171.418	75	9	48.4873	12	265.56	283.915	292.126	6575.93	3090	40	50	-0.0166027	4.032	63.1392	20.9667
5295	56	50	-0.008173	3.90772	91.6761	27.8438	71.8293	176.846	149.002	2.95932	1.04686e+07	6.15009e+06	161	40.3614	33.8831	30.7458	3.3766	136.801	77	61.3446	62.2269	36.012	5.09866	174.088	24.6793	23.6291	13.0789	1.21312	64.3186	90.8811	91.7847	43.8638	8.66559	174.139	85	9	0	16	401.08	352.136	277.187	6498.18	1380	24	50	-0.0116728	3.11502	53.0435	16.8
4455	49	60	-0.00834702	3.51387	92.9372	28.9565	70.2083	211.333	182.377	2.89052	8.29642e+06	5.11222e+06	121	48.6304	41.3784	34.4746	2.43114	154.579	57	59.1437	63.0443	28.4904	3.05172	145.066	24.4217	23.1232	14.6104	0.000202379	70.463	91.7189	98.3891	46.975	16.6849	170.258	65	8	205.963	13	154.313	412.944	254.842	5678.31	2670	37	60	-0.00287609	3.18383	63.7453	22.85
3795	42	70	-0.00811455	3.35119	94.6316	30	71.4634	170	140	2.90747	7.37614e+06	4.29994e+06	106	45.6602	37.8501	34.5508	3.14141	166.966	51	58.734	55.647	25.8359	2.78416	135.687	26.6231	23.6795	13.8145	8.83e-06	59.758	85.8252	85.7727	46.8927	10.9938	172.292	56	5	257.947	11	252.963	453.075	147.82	4582.03	2630	35	60	-0.0137237	3.64632	68.365	25.4211
4815	50	60	-0.0090625	3.79254	91.5145	27.1613	69.6	195.8	168.639	2.897	8.25416e+06	5.57229e+06	130	48.2749	39.4878	35.1389	3.35608	128.591	62	68.6933	61.9583	30.8488	6.7443	152.98	24.6813	22.6101	17.6429	8.54e-07	100.236	91.2888	88.3689	43.6118	16.153	172.734	69	7	132.889	12	164.694	384.238	283.141	6142.85	3060	40	60	-0.00866366	3.58296	63.5621	22.8148
5640	54	70	-0.00592586	3.60361	108.339	31.5135	77.9592	222.429	190.915	3.07978	1.12108e+07	7.85531e+06	155	46.2874	39.0605	35.2856	2.54127	176.779	74	61.5117	59.7994	30.0365	8.54e-07	160.355	24.8245	23.4481	15.7791	1.21e-06	67.3529	89.3328	84.5322	38.6782	10.4405	160.368	82	8	111.937	15	341.19	403.086	178.144	7062.61	3360	44	70	-0.00301235	3.32239	66.7262	25.2308
4665	51	50	-0.0120826	4.11093	85.6745	26.0882	66.8478	158.786	132.697	2.88927	7.2059e+06	5.37944e+06	136	42.4452	35.854	32.0666	2.97837	160.955	65	68.058	63.0882	31.0065	15.5104	148.52	27.7661	23.936	18.877	0.0363967	74.5891	91.7882	92.245	41.9879	4.19175	172.223	72	7	52.0546	10	284.488	351.929	218.456	5720.49	1810	29	50	-0.0107751	3.24425	55.8011	20.5
4760	52	60	-0.0071117	3.43343	99.5388	31.2368	72.6042	240.6	209.363	2.95586	7.95877e+06	4.89009e+06	155	42.5409	33.8107	32.9109	2.17348	172.677	75	62.3046	55.6496	33.9048	4.6409	166.824	26.7754	25.2458	18.5528	0	87.4164	90.3293	86.6843	45.6551	2.81593	175.587	81	6	215.148	10	248.422	488.371	145.984	6378.69	3370	43	60	-0.0116293	3.74386	70.9199	26.85
4395	49	60	-0.0104241	3.91532	87.5	23.9286	65.3333	181	157.071	2.92038	6.56119e+06	5.13819e+06	138	42.5203	34.4091	32.9612	2.19939	156.392	65	70.8116	73.2386	30.1132	2.59482	130.942	26.4119	22.3667	17.6935	2.10602	79.4355	80.3931	81.9217	43.0478	11.9678	153.349	74	9	130.603	14	154.726	329.405	249.799	5737.2	2660	40	60	-0.0204053	4.10044	57.6692	18.3
4435	47	60	-0.00578314	3.12335	109.797	26	70	293.714	267.714	3.04973	9.07148e+06	4.33401e+06	137	43.327	34.7599	32.3808	2.21156	148.161	65	63.3043	62.5138	32.4361	6.73775	172.008	27.5122	24.3022	15.765	1.51105	68.2954	81.0164	74.4133	44.3343	2.40103	178.442	73	8	233.062	16	226.451	451.587	168.055	5702.74	2380	35	60	-0.00900729	3.44375	57.6891	19.2941
5130	44	80	-0.00747831	3.78616	105.311	32.1333	84.75	196.857	164.724	3.08601	1.23643e+07	9.21376e+06	138	50.6757	47.01	38.5066	3.8397	167.534	67	71.7085	67.7204	35.2923	11.6126	160.936	24.9171	23.0308	15.8499	0	77.673	95.4357	99.4008	45.9575	6.74109	178.2	72	5	82.9777	13	245.013	301.176	385.336	6910.27	2800	32	70	-0.011076	3.58013	71.4643	24.4444
4265	36	60	-0.00752947	3.63359	109.649	30.7391	85.9615	208.455	177.715	3.16033	1.12926e+07	7.24699e+06	102	53.5393	44.1606	38.2608	2.9635	188.912	48	58.9303	58.5451	25.529	15.2097	118.815	22.6833	20.043	14.8611	0	72.1964	98.5006	99.8771	39.3997	7.59619	172.795	55	7	91.9882	10	173.221	392.304	361.784	5369.02	2450	29	60	-0.0119442	3.44592	77.7551	23.4375
4285	38	60	-0.0065583	3.36921	103.24	27.0417	75.9211	241.222	214.181	3.01741	9.57551e+06	5.74733e+06	102	53.2942	44.7979	36.6795	2.92706	148.029	48	60.5914	59.3026	24.8246	7.37645	128.534	28.0415	25.5886	16.0119	2.28352	68.9838	84.8042	78.4732	44.3077	15.8876	168.187	55	7	165.706	9	187.91	438.13	291.301	5270.3	3120	35	80	-0.0116444	3.72447	70.5449	23.1304
4545	42	80	-0.00460549	3.06242	126.923	38.4783	89.875	293.889	255.411	3.13852	1.34942e+07	6.86075e+06	119	51.8786	42.2557	37.5927	6.45033	243.601	58	58.3583	59.0295	24.6544	7.98805	110.259	24.5233	22.4471	15.349	0.54731	77.1629	78.8816	69.9625	48.2491	8.03683	176.263	62	4	222.096	12	303.346	447.856	198.418	5951.45	2190	28	80	-0.00852924	3.11797	77.8539	29.9091
4205	42	60	-0.00582773	3.14266	116.081	31.9615	77.2857	260.643	228.681	3.04417	9.99644e+06	6.59612e+06	125	47.2327	45.218	33.7655	2.02097	131.467	60	68.1725	62.6922	36.1065	0	170.492	29.1508	19.8401	21.5857	5.8571	115.512	87.3202	90.984	38.1922	10.9017	165.233	66	6	198.395	16	205.636	456.509	264.556	5705.69	2060	28	60	-0.00661842	3.1136	63.932	22.25
5360	52	60	-0.00460218	3.26827	111.844	30.6	74.4565	251.643	221.043	3.02525	9.3204e+06	5.65255e+06	156	44.2378	39.4584	32.2726	2.11335	129.942	76	71.5632	69.5001	30.5355	5.85395	141.603	28.1385	27.8118	15.0407	6.34019	73.8137	96.1457	95.398	39.7267	19.8298	173.655	81	5	155.99	13	199.608	431.06	226.474	6745.11	3030	41	60	-0.0118274	3.65141	64.2244	24.931
3855	43	50	-0.00540777	2.99606	116.451	27.5556	72.7027	308	280.444	3.11784	6.9853e+06	3.73287e+06	108	46.6286	33.7824	34.6272	2.16002	122.503	50	62.1974	61.4116	25.6865	6.16888	120.039	23.7575	20.9758	17.0234	0	81.6373	89.8231	88.7174	39.2465	8.08323	169.908	59	9	269.573	13	215.421	520.767	135.213	4766.32	2170	27	70	-0.00905813	3.33147	63.8249	19
4255	35	70	-0.00481812	3.27117	117.676	28.64	83.4615	232.267	203.627	3.16104	8.45961e+06	6.05082e+06	114	47.2481	40.9957	33.5405	2.47833	126.206	55	63.8286	58.2944	29.4305	5.15302	138.039	25.1367	22.0461	15.9905	2.04e-05	78.6658	94.7862	89.716	45.6473	17.4293	173.699	60	5	100.88	15	160.22	387.824	296.156	5285.4	1940	25	60	-0.00838813	3.17002	62.2165	21.2632
5030	49	60	-0.00606794	3.58296	106.131	30.9189	76.7442	219.667	188.748	3.07798	9.54387e+06	6.3212e+06	131	50.2629	49.8209	34.4543	2.20091	141.915	62	58.923	57.0542	27.56	5.80951	140.527	24.508	23.6257	15.2038	1.53484	67.4728	84.4408	82.4212	42.2968	16.7122	169.691	70	8	121.547	14	203.665	378.97	269.069	6462.89	2420	35	60	-0.0105002	3.46538	61.405	22.4762
3520	31	60	-0.0072214	3.46531	94.3059	28.5789	80.2632	161.133	132.554	2.9219	7.62297e+06	5.96446e+06	89	51.2303	46.9718	39.9121	2.32281	163.927	43	64.2505	63.6536	35.2865	4.84718	161.119	26.5213	22.4295	19.0734	0.829796	79.1029	85.7183	83.3052	42.9437	4.32028	167.513	47	5	0	11	325.464	302.859	280.066	4559.49	1100	16	40	-0.014256	2.96566	59.3636	17.7778
3935	35	50	-0.00677011	3.47858	99.9239	28.56	76.3333	195.091	166.531	3.03782	9.85628e+06	6.96864e+06	104	50.2901	45.1207	41.7914	2.27231	240.72	50	64.6906	65.6891	33.3776	1.96799	151.75	28.3242	27.0303	15.3874	0.00455817	63.2937	93.7387	88.8404	39.6245	10.0416	164.351	55	5	69.182	11	312.779	352.317	205.961	5160.99	1910	27	40	-0.0132928	3.38696	58.7435	21.4762
4165	43	50	-0.00739208	3.61845	88.6571	27.6667	69.6341	169.5	141.833	2.87356	5.1892e+06	4.21128e+06	138	41.4277	37.8271	30.2871	3.11896	137.933	67	70.4343	68.3081	30.9165	4.2377	157.002	24.6209	20.0182	17.1063	1.02655	72.0526	82.5967	77.4516	39.3196	18.7812	168.43	72	5	107.736	17	181.138	330.344	201.315	5609.29	2340	36	60	-0.0159198	3.68476	57.8632	21.76
4790	47	60	-0.00810634	3.79373	92.7083	29	74.6341	168.889	139.889	2.93575	7.48214e+06	6.33248e+06	136	46.7491	42.4042	33.8886	3.21963	157.194	66	63.6443	68.4225	35.6278	3.21863	158.732	27.4759	22.6162	16.9746	4.18e-06	99.286	89.6641	90.7869	44.5278	16.9325	178.901	71	6	0	12	334.97	293.417	159.729	6357.88	2720	37	60	-0.00955158	3.46387	64.3382	24.25
4695	44	60	-0.00753773	3.67753	106.851	33.0556	80.4	202.727	169.672	3.10656	8.33839e+06	5.50847e+06	125	46.9618	39.6825	37.0895	2.70085	166.334	61	60.4689	55.1654	27.3107	10.0536	127.006	25.3199	20.231	19.8332	1.67e-05	75.6794	85.9539	87.5482	41.5418	10.8183	172.444	65	5	0	11	511.777	258.846	199.37	5870.22	1450	25	60	-0.00443312	2.66959	57.0345	24.2308
5235	49	60	-0.00870849	3.90918	103.034	31.5429	79.0909	193.833	162.29	3.0624	8.54807e+06	5.87462e+06	144	45.6894	42.4342	32.3362	2.44489	136.793	70	64.0126	62.883	31.2511	5.04273	162.584	26.0713	26.1971	14.6163	0.00605933	71.8016	92.8926	95.1216	44.6763	8.00713	168.81	75	5	19.2891	12	473.371	264.259	188.746	6559.99	2280	34	60	-0.0107449	3.40415	58.9474	21.6522
5385	57	60	-0.00960421	4.03299	97.6067	30.225	74.7436	181.909	151.684	3.03281	9.48354e+06	6.04603e+06	164	41.0371	34.4329	32.863	3.41	178.522	80	59.4103	55.2458	31.7513	1.04306	144.856	24.597	19.9626	16.7328	6.94e-06	70.5925	84.6371	81.0279	43.042	5.5782	172.308	85	6	0	13	487.327	273.925	217.785	6730.09	2120	38	60	-0.0105927	3.38491	54.0566	20.9167
5785	53	60	-0.00933075	4.05871	103.869	32.4054	80.9783	195.545	163.14	3.10424	9.91261e+06	6.41554e+06	155	45.5258	43.386	33.9938	2.95963	162.282	75	60.3177	55.509	29.4546	6.90112	131.468	26.8512	22.4531	17.395	1.73592	98.4825	78.4421	73.3785	37.5353	11.1905	166.525	81	6	20.1163	14	183.944	341.981	476.252	7036.38	2420	34	50	-0.00652297	3.29725	59.8347	21.4545
6245	52	70	-0.0093349	4.12341	105.936	33.1395	83.7234	194.091	160.951	3.12047	1.13446e+07	8.16334e+06	171	44.8553	39.6873	35.138	2.07793	210.428	84	63.7493	66.8744	28.285	6.39742	130.781	28.0228	25.3488	14.3496	3.16106	62.8816	88.4978	85.5077	40.9983	11.7981	176.053	88	5	0	11	528.966	282.379	216.354	7670.26	1660	24	40	-0.015945	3.35644	57.1687	21.4444
4805	38	70	-0.00725285	3.6873	120.624	31.1071	88.1667	238.778	207.671	3.31553	1.37378e+07	7.11479e+06	120	51.1773	38.0212	44.9081	3.09835	225.862	58	68.3752	63.4973	32.2453	7.10593	145.92	27.0419	23.2192	18.1063	2.07e-05	87.3737	95.5607	95.8429	44.0157	3.83743	172.404	63	6	0	13	564.409	253.776	281.116	6141.27	1610	22	60	-0.01359	3.24381	65.3416	20.0667
4215	45	60	-0.00809659	3.62461	94.5498	26.4	68.7179	201.143	174.743	3.00247	6.64018e+06	3.54801e+06	126	42.5793	34.1953	31.9389	2.32281	148.284	61	71.1263	70.7593	29.3725	3.98252	134.276	27.7607	28.0393	14.9251	2.99815	67.6246	83.5449	80.7787	39.5259	15.047	159.127	66	6	0	11	555.886	221.586	154.828	5364.99	2140	30	50	-0.00755365	3.24251	58.8785	20.96
5795	52	70	-0.00800437	3.90095	103	32.2727	80.4651	192.5	160.227	3.08172	1.08161e+07	7.05906e+06	149	46.1468	35.1243	38.4314	2.07468	189.057	73	60.6529	57.8374	27.8841	1.69683	137.655	28.5533	24.5894	19.5289	3.80833	85.0627	97.2486	99.8476	39.8404	11.9514	178.731	77	5	0	11	574.317	273.152	199.683	6875.88	1020	15	40	0.000198084	2.10837	60.7843	26.5
5005	52	50	-0.00935654	3.92631	96.1876	28.0286	70.3846	192.111	164.083	3.03751	9.69638e+06	5.77781e+06	150	41.9823	36.6959	31.5265	2.17691	202.518	72	73.512	73.3498	29.9782	15.1268	140.949	26.1459	25.9735	16.1369	0.00184031	63.8613	88.8914	93.3695	43.0336	3.07771	173.392	79	8	0	12	508.638	254.907	229.633	6297.35	1240	23	50	-0.0141801	3.08021	50.5645	20.2105
4240	44	50	-0.00847867	3.73132	87.6471	24.2188	66.9512	175	150.781	2.91314	7.15436e+06	5.45528e+06	114	46.1876	40.7875	38.3556	2.29787	215.857	54	72.0466	69.7548	29.1725	12.2874	138.292	21.3356	18.735	15.0008	8.54e-07	62.6749	89.9003	87.8337	42.5635	6.91103	169.177	61	7	41.3013	10	185.415	272.102	342.682	5224.09	2080	31	50	-0.0160884	3.69207	53.4615	16.75
3255	32	50	-0.00981104	3.61576	86.1043	22.8148	66	166.933	144.119	2.87909	6.98888e+06	5.58384e+06	99	44.0983	34.7971	35.6276	3.37889	171.058	47	65.4842	63.9429	31.0132	15.6063	153.192	23.648	20.7619	15.1618	0.00290508	73.1925	87.5042	90.2845	41.1398	18.6393	178.984	53	6	55.3147	15	190.36	286.938	272.189	4310.41	1620	24	50	-0.0142306	3.395	51.7284	15.4667
3995	39	50	-0.0074963	3.59424	92.4	24.5161	67.6923	183.077	158.561	2.9605	6.4753e+06	5.18911e+06	118	44.3863	35.2431	37.7093	2.61891	185.005	57	78.4871	76.3011	35.9984	5.38509	166.938	29.1365	27.8393	18.1646	1.02e-05	69.8701	91.0351	96.9787	42.7483	13.7567	171.301	62	5	91.525	13	303.428	302.635	165.801	5146.06	1930	30	50	-0.0163823	3.6139	52.3834	17.3571
4325	34	60	-0.00697837	3.62792	100.855	28.4583	83.75	186.417	157.958	3.05165	1.14633e+07	7.91198e+06	104	53.737	41.417	40.391	3.62301	174.352	49	66.6012	65.3714	33.0487	6.4221	131.812	25.1957	22.6325	16.9271	1.34149	69.2754	96.4416	100.235	44.2453	11.6252	171.249	56	7	30.653	15	294.442	334.243	267.626	5557.99	1890	23	50	-0.0107156	3.28494	63.4392	20.5
4315	43	60	-0.00655153	3.53282	98.3102	26.9655	72.2581	197.867	170.901	2.99489	7.69499e+06	5.67515e+06	131	43.1669	38.2826	31.4028	2.48363	125.134	64	63.1913	65.3033	28.3743	7.47413	123.558	23.0862	23.3381	13.0728	1.69693	54.319	84.584	86.6988	44.6997	3.75587	168.636	68	4	87.0355	14	232.721	345.86	238.238	5567.83	1990	30	50	-0.0102259	3.33333	56.9347	19.9231
5185	46	50	-0.0067265	3.69238	103.179	27.6333	74.375	210.056	182.422	3.04703	8.59174e+06	6.20009e+06	153	44.5634	38.7616	33.4678	2.16509	115.517	74	70.3248	70.9792	28.0308	11.4132	153.415	23.4075	23.2612	12.784	0	64.2372	86.9526	84.7161	42.5957	11.3923	167.232	80	6	66.4676	16	183.209	378.639	280.999	6751.73	2580	37	60	-0.0164088	3.83848	58.4884	20.3077
4925	40	60	-0.00599387	3.46177	117.809	29	83.2812	249.133	220.133	3.16293	1.24671e+07	6.86864e+06	131	49.0314	42.3832	37.444	2.46988	200.727	63	63.4056	62.9816	29.5398	2.68253	135.581	23.2203	20.5206	14.5263	0	65.0978	88.2873	91.0543	46.2113	6.69448	159.224	69	6	129.035	15	163.002	430.123	334.205	6294.07	2500	28	50	-0.0102823	3.48535	67.4	21.7391
4525	38	50	-0.00687356	3.59013	108.543	29.6957	80.8621	205.118	175.422	3.09805	1.04351e+07	7.34713e+06	121	48.8382	37.4497	38.8144	2.31753	185.066	58	68.2007	67.9368	28.6762	10.6955	132.402	25.683	23.6338	14.9664	3.91e-06	70.3901	89.7498	93.7719	36.5961	12.3417	153.108	64	6	59.1087	12	228.318	338.445	370.335	5850.31	2210	31	50	-0.0070602	3.26644	59.5928	20.5238
4685	47	50	-0.00741043	3.58415	98.209	26.6333	69.2553	213.154	186.521	2.9815	7.48756e+06	5.27506e+06	136	45.0357	34.6223	34.1494	2.11942	127.592	66	62.0652	61.1747	28.2328	7.48409	136.376	25.1634	25.5333	16.1939	8.54e-07	83.5992	92.6333	95.7021	45.927	10.5003	164.882	71	5	110.412	17	182.784	391.323	220.608	6014.45	2710	38	50	-0.0134039	3.66939	60	22.04
5055	48	70	-0.0117274	4.17702	90.1779	25.7647	73.7778	156.267	130.502	2.96532	7.49701e+06	5.37795e+06	155	40.6204	32.9992	31.6471	3.24219	188.2	74	67.8068	65.2056	26.4273	11.671	172.619	26.9182	25.5669	16.1509	1.44e-05	90.902	85.2006	81.4028	43.824	5.55349	177.394	82	9	0	11	512.083	263.051	163.215	6296.16	2030	28	70	-0.0187066	3.7451	58.2266	18.7857
4435	41	60	-0.0102669	3.93325	91.464	27.76	75.7143	159.75	131.99	2.92265	8.10826e+06	6.80393e+06	130	42.6968	36.8681	31.9462	2.32795	143.779	63	63.4259	62.5099	28.9636	14.4083	137.044	24.725	22.7301	17.0018	0	70.8006	93.0466	93.2491	43.1905	18.3373	176.399	68	6	0	14	339.823	266.63	220.768	5550.59	1480	22	40	-0.0150527	3.30407	53.7162	17
4360	39	80	-0.00604134	3.45148	105.652	31.4231	82.3438	203.786	172.363	3.0567	1.04681e+07	8.12734e+06	109	50.489	44.6989	35.6775	4.24955	137.091	53	62.429	60.6939	31.8033	2.52426	153.133	24.8906	22.3028	13.6255	3.91e-06	62.876	89.6891	81.576	49.0587	10.0964	173.582	57	4	107.53	12	203.61	353.747	330.382	5395.78	2040	24	50	-0.00165903	2.79978	67.598	24.1111
4675	51	50	-0.009902	3.93534	88.9316	26.6061	67.4468	172.2	145.594	2.92983	6.9654e+06	5.69776e+06	140	41.7617	30.5226	33.9311	2.05908	169.278	67	69.0029	68.3434	30.3936	7.29719	129.395	25.9948	25.6	12.8375	1.4778	56.5645	94.0947	90.1582	38.4816	17.9684	169.457	74	7	50.3269	14	217.918	288.465	276.95	5796.31	2210	37	50	-0.0205122	3.87373	55.3846	20.4231
5200	57	60	-0.0063144	3.38583	101.574	26.8065	67.807	269.833	243.027	2.9633	8.37586e+06	4.46871e+06	154	43.1803	45.0566	28.1757	2.05168	129.156	73	59.1899	58.4412	27.016	0.540734	158.48	26.4719	24.1866	14.7301	2.10198	87.3918	85.9361	87.1938	44.1155	7.96551	177.769	82	9	151.666	14	160.114	431.704	262.265	6498.09	3370	47	60	-0.0151693	4.00817	60.5638	21.5667
4955	49	50	-0.00805569	3.77278	92.2782	26.2105	69.1111	190.267	164.056	2.92109	6.24767e+06	5.11823e+06	137	45.7543	41.0572	35.2518	2.745	142.682	66	67.2036	63.5294	30.4665	16.7572	151.093	24.8196	23.355	10.8757	1.90689	47.8018	88.66	92.4582	44.7656	15.1277	176.65	72	6	77.2616	14	156.907	353.374	236.948	6191.07	2670	36	50	-0.0099158	3.56786	58.2022	20.871
4665	45	70	-0.00544346	3.02387	112.784	31.6286	76.6279	307.571	275.943	3.0062	1.30781e+07	5.86827e+06	120	52.5773	44.7816	37.8425	3.21699	137.42	58	65.4907	56.8953	30.3114	19.9398	137.072	27.4472	25.1096	17.4565	0	67.7599	84.3263	79.5695	42.9785	15.1648	170.572	63	5	261.44	12	240.442	525.85	207.434	6047.84	3160	37	60	-0.00431594	3.2644	70.6646	27.8
5575	59	70	-0.00891569	3.96196	92.5627	33.3714	76.8519	164.842	131.471	2.87925	1.14036e+07	9.29367e+06	135	54.4474	46.759	40.6527	2.32281	193.44	65	65.4971	64.7717	37.7551	0	162.474	27.7335	26.7759	18.0947	1.21e-06	74.9662	99.9336	97.0244	40.4942	7.74574	178.402	71	7	0	9	376.625	315.07	288.972	7350.4	3210	44	70	-0.00675447	3.39338	68.4735	27.8696
3215	32	60	-0.00466868	3.04019	107.377	26.5263	76.6667	225.091	198.565	3.08808	8.10149e+06	5.25269e+06	96	43.9707	37.2041	32.9152	2.51972	137.51	46	63.792	61.4616	34.017	9.59341	154.519	29.1628	26.6208	18.2936	1.43e-05	66.6919	87.986	85.3475	38.5534	13.8771	154.567	51	5	104.325	11	176.789	367.621	305.552	4116.87	1530	20	50	-0.0121524	3.20347	58.366	17.75
3975	34	60	-0.0105593	3.86277	97.0854	26.7143	77.7778	172.667	145.952	3.02047	8.68626e+06	6.50268e+06	115	47.4773	37.9148	38.0488	2.56361	157.737	55	69.8624	65.4695	31.672	0	141.693	26.4687	23.7398	16.6592	2.73637	79.181	78.3095	75.9877	40.6319	3.35436	170.318	61	6	64.4874	14	207.092	317.589	348.489	5395.4	1750	26	60	-0.00940436	3.21508	54.6286	18.6364
3645	34	40	-0.00739846	3.43831	98.9315	25.4	72.8947	179.167	153.767	2.93991	5.62259e+06	4.50169e+06	128	38.335	33.8266	28.8293	2.0072	134.145	62	63.3548	63.4876	30.5026	4.57896	142.543	26.0476	21.7513	18.8187	0	78.004	100.593	105.495	42.9545	12.2336	170.49	67	5	95.5634	16	208.868	299.328	274.455	4811.32	1400	24	40	-0.00981867	3.08813	47.6429	15.7143
4510	49	60	-0.00641321	3.47121	98.6947	29.25	70.75	210.667	181.417	2.97217	8.38488e+06	6.24415e+06	131	47.5958	42.1209	35.9464	2.32981	164.685	62	67.2477	65.0446	30.2302	1.71845	135.241	26.0807	23.056	21.5484	2.2e-05	128.675	89.0819	89.8993	46.5731	8.43735	173.304	70	8	160.812	14	183.581	358.577	307.463	6074.24	2650	35	60	-0.0172055	3.89582	65.283	22.5
3900	41	60	-0.00649731	3.38654	93.1714	27.0741	68.375	194.455	167.38	2.92039	6.46103e+06	5.16889e+06	117	43.5165	35.423	32.0216	2.56604	132.941	57	67.1818	66.3051	27.0461	1.11964	128.706	23.9946	22.28	12.0515	9.43e-06	63.3042	89.6749	86.6897	47.7006	3.59597	171.454	61	4	94.1786	11	179.382	366.878	217.073	4997.26	2250	31	60	-0.00931702	3.32631	59.4222	22.0455
3205	31	60	-0.00613736	3.10361	105.639	28.4737	73.6538	247.8	219.326	3.09344	8.68527e+06	4.31564e+06	80	51.867	47.6528	36.358	2.22079	188.099	38	61.5297	55.313	28.04	10.4833	118.117	24.2252	21.0239	15.8899	0.00469265	62.944	82.7723	76.3719	43.458	5.09834	171.758	43	5	186.914	10	179.607	428.1	260.538	3962.45	2170	27	60	-0.0122032	3.41074	69.1244	24.5294
4105	35	80	-0.00586895	3.39051	108.929	28.05	81.129	219	190.95	3.11294	1.02568e+07	6.38669e+06	105	49.9085	50.8531	34.1539	3.21261	178.612	50	61.8156	61.9759	20.8086	4.30809	105.522	27.791	27.0546	13.482	6.80762	67.1599	80.4136	76.6328	42.2568	4.1552	155.445	56	6	105.328	13	271.464	366.698	258.741	5135.07	2210	29	70	-0.0098561	3.38055	62.6697	20.0556
4365	37	60	-0.00590627	3.40631	110.435	31.6207	81.5	222.062	190.442	3.07913	1.05477e+07	6.74284e+06	106	53.4139	39.7273	47.2248	2.51593	351.786	51	60.4337	60.3028	23.7506	8.98285	108.035	21.955	21.4482	11.2517	0.00268062	41.989	95.9688	96.6083	42.0473	15.4659	161.98	56	5	122.339	13	212.626	388.142	266.414	5539.54	2060	26	60	-0.00735497	3.12207	67.6699	23.0667
3445	36	60	-0.00923477	3.61955	84.4928	26.1364	67.7941	155.769	129.633	2.84377	6.66756e+06	4.92524e+06	100	43.6964	37.1196	30.2424	2.08379	129.188	47	66.9813	63.5264	35.9619	2.2877	160.25	27.2302	23.1832	19.0622	0	82.7328	93.0733	91.5603	41.9933	19.2407	170.711	54	8	0	10	293.881	269.662	204.754	4369.64	1890	28	50	-0.00802103	3.17664	56.6667	20.5
4440	43	50	-0.00957814	3.84168	90.8764	27.6786	72.027	168.636	140.958	2.96279	8.20381e+06	5.79493e+06	124	47.1837	41.1933	34.599	3.0674	148.402	59	57.1499	54.9884	24.892	5.66104	108.292	24.9815	21.2671	13.83	3.05594	61.8509	94.1904	100.56	39.8053	12.2641	153.991	66	7	73.3804	13	186.479	337.719	370.506	5777.4	2600	35	50	-0.00940677	3.48075	62.0769	22
4865	52	50	-0.00876572	3.85731	91.25	24.4848	67.7273	184.769	160.284	2.97087	7.45151e+06	5.61292e+06	148	41.9141	39.309	28.7999	2.66804	115.994	71	60.5568	56.8581	28.2038	6.46576	137.759	25.3314	21.9292	15.5679	1.03e-05	72.4401	88.8753	81.7713	42.7757	10.5725	177.624	78	7	61.9382	13	197.182	327.208	319.735	6141.34	2630	40	50	-0.0189185	4.01693	55.6274	17.7619
3735	42	50	-0.0115907	3.90442	77.0321	23.1333	61.7647	141.733	118.6	2.74714	5.61771e+06	4.31167e+06	111	41.7934	35.6135	29.1959	2.26596	126.576	52	58.9364	54.6814	29.9453	9.53732	160.273	30.8263	28.0385	19.4626	8.28e-06	81.9323	86.8358	91.0047	45.3978	12.116	172.568	60	9	0	11	285.517	280.096	220.002	4639.07	1570	27	50	-0.0124106	3.29298	49.8726	15.5
4855	62	60	-0.0104549	3.9883	80.9053	28.2581	65	148.667	120.409	2.76325	6.84993e+06	5.50308e+06	167	38.6564	29.1476	30.7748	2.35282	149.51	81	60.3803	61.6945	28.3626	3.13979	121.724	28.0805	27.4734	19.3837	0	85.8533	89.4578	87.3802	37.1675	25.9936	168.007	87	7	0	16	339.245	224.908	235.279	6455.62	1470	25	60	-0.0111057	3.0188	56.9388	22.6429
4965	54	50	-0.0108437	4.05799	86.5795	27.1389	66.9608	160.929	133.79	2.87776	5.89815e+06	4.47047e+06	150	40.7646	36.2895	31.977	2.07393	186.43	73	61.3182	59.633	28.7704	8.44193	154.219	28.3327	25.7359	16.1003	0.00120329	89.1513	81.9459	84.464	40.1072	10.6394	157.142	78	6	0	11	371.447	278.77	173.391	6114.69	1040	18	50	0.00257359	2.26915	50.9615	20.2667
4865	48	50	-0.00591204	3.40158	107.105	28.5667	72.2368	249.3	220.733	3.04914	7.31836e+06	4.90897e+06	152	41.0326	40.1894	28.3717	2.00458	150.422	74	64.5013	62.4181	28.9477	15.2195	143.002	25.8565	24.6181	14.2514	8.54e-07	62.4644	78.2818	72.3456	40.8957	4.82952	162.516	79	5	119.094	13	144.692	403.119	259.862	6117.87	2700	40	50	-0.00845142	3.44486	60.2222	22.8
5295	40	60	-0.00562606	3.60253	114.358	32.1212	88.8889	218.125	186.004	3.14702	1.22207e+07	7.63256e+06	123	53.5559	47.5254	38.269	2.39969	156.373	59	61.0199	65.4374	32.4303	1.87615	139.318	29.8797	26.8363	18.3696	1.86e-05	79.3422	91.4303	103.27	45.9613	9.05312	158.412	65	6	65.4514	12	277.143	388.084	248.189	6521.92	2630	32	60	-0.00526409	3.21673	68.8213	24.15
4930	43	70	-0.00670415	3.64071	102.713	31.9394	83.1579	201.6	169.661	3.04189	1.2926e+07	9.02911e+06	115	56.6471	49.3829	43.3455	2.00582	192.504	56	69.8144	65.0355	29.3431	5.78337	161.487	23.0798	21.9185	14.9834	0	70.6619	88.081	88.6174	45.5804	10.6239	173.465	60	4	87.7159	11	224.507	361.617	323.413	6426.7	3120	33	60	-0.0113814	3.63938	73.9103	26.9091
5255	52	60	-0.0084926	3.92856	94.0114	26.75	72.381	185.692	158.942	2.99656	1.20117e+07	7.5125e+06	145	44.8741	40.5639	32.7713	2.22043	167.651	70	59.0047	60.3088	28.095	2.1699	136.076	22.4092	19.3166	14.8561	0	68.0289	86.6971	93.4492	46.3072	10.0921	163.433	76	7	0	12	441.6	337.78	214.975	6506.74	2230	33	60	-0.0170195	3.77217	56.9507	17.9444
4585	42	60	-0.00854541	3.81251	94.0959	29.1923	77.6829	166.733	137.541	2.95133	7.93171e+06	6.39242e+06	113	51.5307	45.7703	40.963	2.61895	201.629	54	68.9525	63.1708	29.5375	12.6303	133.727	25.5148	21.4992	16.2969	0.000171107	70.8228	92.2398	94.8445	44.3631	12.7442	165.938	60	6	50.364	10	187.24	322.362	318.697	5772.61	2610	34	60	-0.0128521	3.63511	67.433	23.2273
3285	30	70	-0.00485814	2.81527	116.14	26.3182	76.1111	279.1	252.782	3.06826	7.72045e+06	3.45082e+06	85	48.503	41.3329	38.7557	2.32281	198.571	41	66.3839	61.6563	33.9672	10.9192	147.954	27.2314	25.1436	16.5576	0	66.6543	100.898	104.507	43.3767	1.99373	165.481	45	4	216.493	8	134.971	445.261	247.953	3906.26	2090	26	70	-0.00696417	3.09966	68.0383	23.0625
4305	40	60	-0.00773427	3.6436	102.831	31.9615	81.8571	193.545	161.584	3.06264	1.01516e+07	6.29944e+06	105	50.133	43.9123	39.0157	2.89348	175.208	51	63.898	61.7449	28.4407	20.7767	125.733	22.3155	19.1199	15.4775	0	69.8781	91.1504	84.7115	46.1582	4.61503	170.559	55	4	90.2427	12	167.891	379.966	349.992	5173.72	2010	23	60	-0.0117296	3.3289	76.5672	23.1538
4425	42	50	-0.00610407	3.39101	106.524	28.92	73.6486	235.923	207.003	3.0632	7.52603e+06	5.01112e+06	125	47.1965	40.1826	34.198	3.03468	125.988	60	67.3555	66.0063	23.4521	9.87556	114.445	23.3223	23.5451	15.575	0.00254343	58.9921	76.7769	75.2192	42.5859	4.40369	174.341	66	6	146.24	17	275.787	400.688	147.33	5753.33	2210	28	40	-0.0146644	3.60643	61.0407	21
4205	31	50	-0.0041911	3.17827	121.781	30.44	87.6786	238.5	208.06	3.17478	8.7366e+06	5.75767e+06	114	49.0234	38.7053	37.7115	3.12564	133.282	55	60.939	66.6543	27.2558	2.64231	108.204	28.7757	24.4036	17.9655	6.32693	72.105	89.2385	90.467	48.4789	15.6515	175.641	60	5	90.5769	12	200.173	412.723	239.798	5498.09	2020	25	50	-0.0142313	3.51144	64.4554	21.1
5130	45	70	-0.004567	3.32824	119.747	34.8	87.6316	258.923	224.123	3.15443	1.40287e+07	7.49737e+06	117	55.8952	45.7291	43.1097	2.74543	199.643	57	62.7752	62.1678	31.7092	6.67458	151.895	27.384	24.8368	16.3089	2.72631	77.469	95.7254	107.72	44.8177	11.9372	175.61	61	4	191.95	11	283.155	464.577	231.84	6347.79	2820	35	70	-0.0105446	3.4804	74.3262	29.5
5080	47	60	-0.0082322	3.89353	92.3576	26.3611	74.0244	176.231	149.87	2.96063	7.38329e+06	5.76526e+06	141	45.7711	36.1041	38.728	2.56026	182.436	69	64.4356	58.6002	28.981	0	149.486	23.35	21.4264	14.3019	0.000952095	54.4631	88.9384	91.7571	45.6541	11.6353	165.069	73	4	82.0498	13	165.374	357.698	276.62	6371.67	2970	38	50	-0.0116948	3.73468	62.7609	21.4688
5195	46	70	-0.00534111	3.49209	110.635	33.4375	83.75	223.333	189.896	3.07971	1.24642e+07	8.27423e+06	136	50.662	39.5357	38.2286	2.73046	147.463	66	64.5955	60	35.4327	1.39936	164.006	23.5821	20.6718	16.834	1.36331	82.4587	93.0586	86.6516	44.0637	13.3699	171.722	71	5	105.801	14	223.228	397.469	341.269	6784.23	2980	34	60	-0.00902865	3.4901	71.443	26.4
4425	50	60	-0.00803433	3.4713	91.4898	26.2647	65.6667	188.5	162.235	2.9209	6.49772e+06	3.89014e+06	121	47.028	35.2543	38.962	2.03056	143.092	59	59.7228	55.9419	35.6782	0	161.951	28.1696	25.0361	15.5152	1.0432	68.3266	87.4453	89.0197	48.3709	5.97649	171.932	63	4	184.43	13	263.058	463.905	155.018	5505.96	2820	34	50	-0.0116126	3.63676	64.539	22.6667
4695	38	60	-0.00630433	3.50523	112.043	31.6667	84.5946	234.545	202.879	3.14067	1.19114e+07	7.15345e+06	112	54.2791	43.868	39.5339	2.48594	160.823	53	59.6148	56.7711	27.8886	5.16152	120.24	26.909	24.729	14.759	8.54e-07	57.6952	98.7817	105.1	43.7428	20.9554	164.818	60	7	102.678	10	259.331	435.059	213.52	5976.58	2540	28	60	-0.0111497	3.52526	70.7087	23
4365	47	50	-0.00801669	3.67424	90.2746	25.5667	66.1111	185.727	160.161	2.92015	8.48058e+06	6.0162e+06	127	43.1216	41.1521	31.9871	2.53544	160.845	61	68.4807	65.9085	27.8344	5.88976	126.725	27.0187	26.8834	16.6507	0	63.5891	86.4482	88.5256	42.3285	6.43501	160.052	67	6	66.7401	11	175.744	302.48	393.007	5409.71	2340	36	50	-0.0152102	3.68476	55.2991	20.1538
4130	37	60	-0.00785024	3.67961	93.7198	27.1852	78.1481	164.714	137.529	2.9568	6.28118e+06	5.22051e+06	119	43.3257	34.3198	34.3162	3.2513	172.696	58	65.2411	65.6006	27.4688	25.1152	150.456	21.934	22.2892	13.8811	1.06e-05	52.5791	95.9376	93.7652	45.5745	13.1519	172.07	62	4	18.0812	11	171.173	293.711	295.718	5137.67	1810	24	40	-0.0157512	3.49185	61.6022	20.0526
2280	22	60	-0.00801001	2.97856	93.9301	29.0833	74.75	155.5	126.417	2.93398	5.66572e+06	2.99507e+06	63	45.1317	34.9336	38.3562	6.11273	234.652	30	68.8659	65.3834	35.7207	5.61144	149.541	26.9728	23.8387	13.7243	0.0363992	49.6568	103.617	116.052	42.12	18.7266	174.221	34	4	276.791	6	125.065	440.484	298.837	2566.51	1500	17	60	-0.00677485	2.73782	74.7333	26.6667
5470	51	80	-0.00600819	3.48472	107.536	30.439	76.2745	251	220.561	3.03055	8.91665e+06	5.50087e+06	152	45.7104	37.9513	34.6598	2.34793	133.743	74	62.4867	64.0653	29.8297	8.69914	137.674	25.9988	22.1756	16.9372	0	77.1071	94.559	102.396	45.5591	3.42121	166.018	79	5	156.878	16	240.132	426.774	156.89	6791.1	2970	37	50	-0.00831867	3.4961	65.8923	23.88
4445	41	60	-0.00933522	3.83105	93.3708	30.4839	79.8485	163	132.516	2.92507	7.56022e+06	6.06933e+06	116	48.0581	40.0125	36.9289	2.57258	153.287	56	65.0224	65.8301	26.1325	8.79533	107.71	26.8664	27.4537	13.0249	1.87983	56.5075	87.0332	90.218	42.1007	4.41837	174.345	61	5	21.4196	10	185.795	313.433	338.321	5553.32	2410	31	50	-0.0145748	3.6419	67.3859	23.9565
4875	44	80	-0.0101096	4.00345	92.9303	28	80	165.2	137.2	2.94149	1.03506e+07	7.59375e+06	127	48.3999	42.9415	35.01	3.34811	184.759	61	71.8398	63.3197	37.5632	20.7695	154.714	21.2774	18.3641	14.427	1.28e-05	73.4632	92.5277	86.9287	44.4099	7.63561	169.376	67	6	59.897	11	179.786	364.62	311.416	6086.89	3100	33	60	-0.0143169	3.87664	75.4839	23
4205	30	60	-0.00696744	3.53118	113.729	33.64	92.8261	203.5	169.86	3.14623	1.20949e+07	6.38095e+06	99	52.307	44.9478	39.3712	2.8143	200.122	48	65.6556	64.7509	28.3144	7.41624	121.695	23.6778	20.3491	14.7947	2.6974	66.4299	76.236	76.1399	40.6823	9.68711	175.903	52	4	49.0431	11	342.422	331.406	230.664	5129.35	1830	22	50	-0.0112963	3.17635	68.306	25.2143
4625	46	50	-0.0083084	3.75107	90.7775	24.0303	67.2619	187.462	163.431	2.93188	6.54048e+06	4.73277e+06	138	42.4618	34.4378	31.0209	2.55744	127.007	66	68.963	66.6767	30.5516	15.7739	142.011	25.0198	24.4274	16.9698	1.4e-05	78.5092	85.9112	90.6172	40.9557	3.83246	171.992	73	7	88.893	14	146.055	347.354	283.836	5770.84	2810	40	60	-0.0149245	3.85896	57.331	19.1364
4665	47	50	-0.00608243	3.35079	105.846	28.1724	71.0465	254.818	226.646	3.03277	9.22376e+06	6.09975e+06	132	45.997	37.4856	33.8957	3.01388	142.51	64	63.6007	62.6331	31.1721	4.69726	153.186	25.5472	24.2808	15.8654	1.11e-05	67.6522	75.6656	76.8909	40.9667	2.77633	159.717	69	5	145.673	14	156.191	411.727	254.536	5925.94	2650	35	50	-0.0142675	3.73496	63.3962	22.2917
5155	50	60	-0.0087291	3.88727	97.3256	29.2258	74.4186	192.667	163.441	3.03424	8.88726e+06	6.10213e+06	134	48.4054	45.2493	35.9886	2.60485	170.661	65	65.9065	66.1418	32.5125	8.54e-07	153.245	26.0141	24.1643	16.5662	2.01e-05	72.2084	85.7863	82.3751	48.0667	4.89211	171.761	70	6	0	13	436.601	295.548	179.21	6486.32	2390	33	60	-0.0108064	3.45733	62.8033	22.1304
5055	43	70	-0.00939443	3.96615	101.818	30.1818	82.6471	182	151.818	3.07405	1.04316e+07	7.42575e+06	124	49.6472	45.5324	35.2621	2.14861	138.629	60	60.4351	63.6339	27.1928	5.49874	123.737	24.4787	24.1505	13.3409	0.00266587	57.5992	91.2677	94.5442	46.8982	7.04617	175.424	65	5	50.6491	12	200.668	342.426	380.309	6105.6	2620	34	70	-0.00521126	3.25991	64.8473	21.8261
6375	56	60	-0.010275	4.27073	101.16	31.9024	81.9565	184.133	152.231	3.05623	1.2458e+07	9.74786e+06	154	52.036	40.2798	43.2464	2.61014	215.408	74	65.1254	59.0627	32.7636	12.8832	164.76	26.602	26.3827	14.7652	0.000182636	64.8902	97.879	92.9438	38.6792	13.564	171.266	81	7	39.0385	14	287.99	332.539	401.376	7974.51	3480	43	60	-0.015034	4.00085	72.4138	24.72
4175	43	50	-0.00946124	3.82231	91.4833	25.2857	69.4444	172.444	147.159	2.98224	7.38418e+06	5.39656e+06	115	44.8074	35.5409	38.2394	2.046	160.093	55	67.615	55.6539	39.3915	6.00554	163.964	27.156	22.4303	17.1763	0	76.0501	89.1384	86.1677	48.448	15.4948	177.4	61	7	0	13	361.882	272.407	190.22	5152.85	1700	25	50	-0.0125369	3.18297	63.0588	18.4615
4445	51	50	-0.00849201	3.76695	88.7865	23.6765	63.875	181.667	157.99	2.93764	7.55999e+06	5.47178e+06	144	40.4339	41.3758	30.0564	2.39299	138.808	69	68.5448	68.2492	33.0747	5.17469	143.932	24.47	21.2163	15.2699	1.44e-05	55.4364	80.6254	80.1426	39.9069	14.7058	169.614	76	7	40.2297	15	183.73	286.462	361.827	5782.25	2060	34	50	-0.0142492	3.59409	49.3204	16.6316
4765	44	80	-0.00556831	3.25826	113.724	32.2667	81.2195	272.444	240.178	3.08525	1.06219e+07	5.88177e+06	107	55.9907	46.9782	42.76	2.48252	232.409	51	61.3106	60.6615	28.8578	1.53199	156.936	25.5981	22.3228	15.7438	0	74.4086	81.3844	79.5719	38.9001	5.58451	172.472	57	6	199.254	13	263.347	494.339	160.463	5791.75	2500	26	70	-0.0103779	3.42419	75.48	25.3333
4755	44	80	-0.00513927	3.11831	120.399	32.1538	82	292	259.846	3.08441	1.08052e+07	5.6676e+06	120	51.5757	48.7037	37.822	2.05253	157.044	58	60.0563	60.0795	25.6123	8.54e-07	114.088	22.4895	22.8055	12.0123	1.91336	48.6328	108.354	116.151	40.8921	8.20358	174.342	63	5	232.643	11	278.194	473.283	162.814	5956.44	2800	33	60	-0.00817915	3.41717	71.5714	23.8889
3700	44	50	-0.00675578	3.53575	78.5791	24.0857	61.129	145.583	121.498	2.76466	6.73777e+06	5.08396e+06	117	41.4958	33.6396	32.5723	2.02916	143.783	56	58.5924	50.2953	34.0254	4.18886	156.586	28.8605	25.0783	18.3553	0	77.8488	90.7908	93.1606	43.057	16.9605	169.829	62	7	0	10	297.284	271.163	222.392	4855	980	17	40	-0.00564858	2.56013	50.8163	18.2857
4685	53	50	-0.00617616	3.24623	102.836	25.4516	66.3333	280.2	254.748	3.00348	7.37582e+06	4.10764e+06	137	43.7224	39.3987	29.9904	2.24184	117.24	65	63.1574	58.1514	26.4226	7.40878	131.956	24.3918	23.8516	13.9584	3.09701	63.9048	96.3004	103.186	49.0243	12.4909	179.684	73	8	200.869	16	157.473	486.41	229.267	5789.11	2930	42	60	-0.0126616	3.76725	59.6246	20.8214
4495	50	60	-0.010535	3.92942	84.6667	25.3125	65.2174	166.154	140.841	2.85597	6.93265e+06	5.71881e+06	153	37.1039	31.5406	24.416	2.06742	98.8832	74	55.561	57.4141	28.9212	1.06113	137.825	27.4516	21.9986	18.3806	1.97214	101.422	88.3041	88.8369	43.8555	4.02513	175.618	80	6	32.7246	11	177.731	274.935	346.699	5644.18	2340	37	50	-0.0140086	3.62582	55.2564	19.6667
4600	43	60	-0.00597763	3.3616	107.078	32.7333	79.0244	246.444	213.711	3.04856	1.04306e+07	6.69414e+06	107	55.9696	53.7333	40.1277	2.34744	138.27	51	69.4292	67.7946	29.6011	16.8516	143.301	28.2124	26.9003	16.5223	1.92e-05	69.8123	93.8741	94.9233	38.4567	15.3176	165.503	57	6	169.179	14	175.582	439.333	281.457	5819.57	2480	28	50	-0.00422923	3.11004	71.5726	23.8667
5225	51	60	-0.0105465	4.12052	95.6214	28.6786	76.4634	173.353	144.674	2.99566	1.03938e+07	7.88885e+06	155	43.7443	36.5276	29.8691	2.32281	163.769	74	57.99	59.6892	30.9133	6.85712	138.655	25.1416	22.3544	15.1863	0.584631	70.7246	90.9574	97.35	43.1291	8.95264	168.754	82	9	0	11	439.341	255.586	264.79	6780.36	2180	35	60	-0.013895	3.59227	55.4128	18.5333
4275	40	60	-0.00859506	3.70909	100.14	28.3846	74.4118	202	173.615	3.10043	7.01372e+06	4.42977e+06	129	44.5465	38.023	34.2452	2.47441	140.253	61	65.1616	66.7312	26.912	4.65163	134.598	28.558	25.0214	18.2885	2.59361	91.7918	88.7677	92.7275	40.9814	4.55019	167.219	69	9	0	15	528.463	274.144	147.44	5746.5	1490	21	40	-0.00805143	3.01173	54.7651	18.7778
4775	42	50	-0.00625778	3.5793	105	28.1429	76.7647	203.875	175.732	3.07172	9.1499e+06	6.58965e+06	149	42.5612	38.7144	30.8046	2.16598	119.286	72	67.4014	68.4284	28.6474	12.3694	114.375	26.2965	23.6997	15.9649	0	60.9944	91.2982	89.9151	40.0548	7.53617	179.88	78	6	77.0459	16	269.561	348.255	251.638	6264.58	2200	31	40	-0.0175669	3.7568	56.7727	20
4925	46	70	-0.0101888	4.03641	93.1034	24.9355	73.75	179.75	154.815	3.00373	9.11253e+06	5.97802e+06	134	46.3643	43.2665	32.0353	2.72549	142.839	64	63.5562	65.3603	25.879	7.25515	133.925	25.7335	24.1792	14.5159	7.44e-06	79.6052	100.35	103.827	39.9079	14.3943	175.277	71	7	45.5285	11	382.485	293.667	247.097	6167.29	2840	36	70	-0.0179183	4.0452	61.338	18.7
5235	53	60	-0.0107434	4.08927	92.4618	28.1333	71.4286	179.75	151.617	2.95733	8.97131e+06	6.00056e+06	144	44.8511	37.9812	33.7265	2.41566	165.681	69	57.4863	54.0661	26.184	3.69913	124.697	28.6668	26.5606	15.8467	0	79.394	89.3079	89.1028	41.9184	11.0548	174.825	76	7	57.2996	12	209.538	326.948	398.625	6401.26	3220	46	60	-0.00861372	3.62606	60.4969	22.1379
5350	51	60	-0.00746529	3.74573	103.396	29.5	74.4444	214	184.5	3.08108	9.73509e+06	6.16015e+06	146	46.3443	41.5318	32.9393	2.44547	147.811	70	65.1267	63.8901	26.6695	18.3151	152.289	29.1019	26.0224	18.1515	0.00259954	87.0945	94.0492	96.203	40.6791	13.0007	167.777	77	7	59.7923	12	174.247	350.409	380.015	6706.48	2690	36	60	-0.0180253	3.94497	62.5279	21.2609
4385	44	50	-0.0072179	3.43507	95.8277	28.6552	71.7442	224.75	196.095	2.92367	8.3057e+06	5.82634e+06	134	43.7228	35.0921	33.9438	2.91407	214.256	65	62.445	62.2872	29.9716	2.37443	160.164	27.8308	30.2706	13.8782	1.82777	57.0667	98.1157	90.8796	40.7928	12.6575	173.984	70	5	184.267	13	174.767	423.155	235.362	5674.58	2940	37	50	-0.0108504	3.58732	66.7007	24.7692
3915	37	50	-0.00533853	3.30414	105.816	25.8462	75.6	212.824	186.977	3.06026	6.67693e+06	5.04104e+06	109	46.8303	41.0311	32.3438	3.70833	133.92	52	70.0528	63.4912	24.9085	24.5263	135.733	27.9425	27.6879	13.5747	0	62.9733	88.6769	89.719	40.7228	10.9883	170.223	58	6	113.832	13	150.127	389.977	227.631	4990.67	2070	31	50	-0.015263	3.61339	58.2126	19.7692
4010	42	50	-0.0066016	3.51786	88.8557	23.6129	65.8333	176.533	152.92	2.88823	7.08293e+06	5.90187e+06	117	43.3274	38.2829	31.3071	2.89406	131.979	56	58.9787	56.3625	25.3579	1.87788	116.472	25.6459	25.3371	15.2544	0	66.3307	77.8997	77.5284	38.9468	7.07028	165.929	62	6	76.4011	11	192.993	300.365	309.036	4992.91	2170	34	50	-0.00953065	3.39859	54.1475	19.1875
3855	41	60	-0.0122181	3.95901	80.7513	25.913	69.1667	138.267	112.354	2.76727	5.0306e+06	4.44754e+06	127	39.8408	31.9696	29.0506	2.45514	111.785	61	65.1764	58.9289	33.4659	3.0898	155.364	27.4591	26.7475	19.1291	8.54e-07	74.2109	90.2769	97.7453	46.0822	8.44342	168.386	67	7	0	10	300.244	240.125	179.082	5059.78	1290	19	50	-0.0121604	3.06007	53.1783	16.5833
4290	54	60	-0.00920264	3.76	79.6512	26.7742	64.6809	151.25	124.476	2.73142	5.14958e+06	4.12848e+06	127	42.7086	37.1805	34.199	3.03834	194.298	61	71.3655	60.8025	33.6493	4.98	175.512	24.6604	23.5427	15.8944	0	65.2443	88.8182	81.5432	44.2327	11.6465	174.57	67	6	87.3286	10	229.389	311.393	150.325	5336.66	2400	35	60	-0.00923478	3.3847	60.0417	22.2727
4775	45	60	-0.00814601	3.77898	99.0586	27.7857	74.6341	197.455	169.669	3.05976	6.72759e+06	5.30662e+06	132	48.4687	41.1184	36.9234	2.36118	169.932	63	66.7262	69.1799	33.5931	3.89752	162.502	30.2372	27.2389	18.8121	1.51e-05	93.2103	93.0776	88.7422	41.9134	5.64715	175.612	70	7	49.6315	15	167.817	306.89	342.344	6348.24	2630	35	50	-0.0137373	3.71414	61.635	21.375
5490	44	50	-0.00613118	3.70353	113.018	30	86.4516	217.5	187.5	3.17041	1.3603e+07	9.61763e+06	131	54.1369	48.9435	45.0269	2.22737	290.845	63	72.0656	71.2959	37.645	2.10656	148.738	27.211	25.1017	18.0276	1.8e-05	68.7028	81.3576	75.6885	42.0394	9.12088	162.981	69	6	15.1243	10	350.76	330.276	340.768	7076.81	2780	35	60	-0.0113356	3.49011	74.1007	22.32
4075	43	70	-0.00909671	3.76645	84.6324	25.8182	69.7674	157.2	131.382	2.84769	7.33926e+06	4.99254e+06	123	44.7417	36.3797	30.7543	3.51742	139.75	58	71.1724	66.1548	38.6802	9.70266	170.414	27.794	25.2842	17.0994	2.26202	75.2345	94.0687	93.616	39.2683	14.6331	160.379	66	8	39.2162	8	155.989	351.67	332.335	5464.01	3100	38	70	-0.0137975	3.82248	70.7742	22.381
5345	46	60	-0.00813398	3.88416	105.308	30.1316	81.8056	204.048	173.916	3.09528	1.27762e+07	8.68082e+06	131	54.1914	39.837	44.5107	2.13579	211.865	62	68.8431	66.567	39.6156	6.35662	169.008	25.4093	22.054	16.8593	3.78471	74.8974	94.8297	96.4545	39.7384	11.3155	176.774	70	8	114.538	13	350.7	381.739	229.426	6984.54	3070	36	60	-0.0150123	3.94495	71.4984	22.0435
4495	47	60	-0.00966743	3.89748	93.9556	25.8621	70.8824	180	154.138	3.02343	1.02349e+07	5.99999e+06	139	42.5292	32.3147	33.5652	2.19939	161.374	67	74.1599	68.854	37.9589	7.08871	170.097	32.3441	32.5996	16.9045	1.84761	69.4865	88.2841	87.9765	43.45	10.1853	166.997	73	6	46.9255	12	326.682	339.521	268.356	5864.63	2480	35	60	-0.01591	3.77484	61.5323	20.3636
3425	29	60	-0.0051155	3.20592	106.589	24.9048	79.2105	210.7	185.795	3.11231	6.61593e+06	4.20951e+06	103	45.0442	40.7509	34.9139	2.83293	164.082	49	70.175	72.7956	34.2488	17.0589	145.605	29.6601	27.1251	15.932	0	73.466	98.6639	96.8991	44.3331	23.4659	174.071	55	6	55.7772	16	214.672	334.276	303.445	4583.78	1310	19	40	-0.0175587	3.34641	54.4275	15.0833
5035	46	50	-0.00724419	3.73109	102.183	26.2941	72.2857	203	176.706	3.06922	9.2854e+06	5.91711e+06	143	46.4386	45.1798	33.5464	2.18682	143.619	69	68.4287	66.1599	32.6257	9.09432	149.972	30.4747	28.9941	18.3252	0	83.7991	78.751	80.2599	43.3575	4.73086	175.699	75	6	98.3227	14	178.859	346.197	382.479	6542.39	2620	38	50	-0.0194499	3.99742	56.9084	20.0667
5275	50	60	-0.00828084	3.77804	101.25	27.6774	73.7778	229.2	201.523	3.05042	8.83036e+06	5.63377e+06	130	50.6402	39.7832	38.968	2.92165	186.511	61	64.8658	66.121	25.795	5.08102	113.476	25.0636	21.1669	16.1935	1.18752	70.2533	106.554	114.452	40.4787	1.16379	164.041	70	9	119.514	16	184.079	421.85	233.601	6463.71	3240	42	60	-0.0126867	3.85727	63.9198	21.9286
5010	40	80	-0.00609055	3.62145	106.713	31.625	85.3125	201.636	170.011	3.09549	9.3283e+06	6.34088e+06	124	51.0143	45.1719	38.7317	2.45929	140.905	60	65.5059	65.0193	24.2729	16.0944	135.624	23.7058	23.5138	13.853	0	67.2128	88.4683	91.154	48.1888	7.64107	175.552	65	5	83.0319	13	220.87	365.852	336.142	6242.74	2440	28	50	-0.0115943	3.48801	69.1393	23.5238
4655	38	50	-0.00857702	3.82633	102.811	27.7931	79.697	197.4	169.607	3.12735	9.80158e+06	6.01868e+06	100	58.2627	55.1678	44.8584	2.46988	213.707	47	69.2909	65.9149	26.2259	0.822827	136.626	26.4577	22.7896	14.6184	5.9199	73.4314	80.4091	88.3483	38.9242	8.94306	169.156	54	7	67.7538	11	168.669	339.737	504.406	5758.52	2320	30	50	-0.0135019	3.62109	60.6034	20.4444
5045	46	60	-0.00897187	3.90826	100.574	27.6562	75.1316	196.786	169.129	3.05222	8.3572e+06	6.53286e+06	141	48.2487	44.1095	37.7492	2.13694	164.054	68	63.538	64.8303	30.4629	1.18738	151.739	24.7612	23.2958	14.6912	2.07496	64.7345	82.1053	74.4828	45.2899	5.75021	178.887	74	6	72.7844	18	241.451	363.131	286.285	6730.28	2640	35	50	-0.0165372	3.87522	60.947	21.2143
5755	41	80	-0.00611232	3.69052	126.337	36.8889	98.6486	243.857	206.968	3.27598	1.49003e+07	9.40582e+06	123	60.0397	58.7423	45.8081	2.40735	167.949	59	55.2603	55.3428	31.1431	2.48232	122.499	23.2696	22.8033	17.0711	0.121013	75.7289	80.0828	74.9115	45.8045	3.37488	169.742	65	6	80.0087	13	349.724	446.55	200.39	7304.88	3140	32	60	-0.0100622	3.58173	78.0892	27.7
5355	47	50	-0.00722819	3.77954	110.075	31.65	81.9355	218.857	187.207	3.15703	9.59517e+06	6.60736e+06	149	46.2753	35.9114	42.0995	2.4602	330.089	71	59.4753	61.9115	29.0202	2.41411	135.738	25.0068	24.0462	16.324	0	79.113	87.9863	89.2317	47.9349	4.04665	174.522	79	8	27.6234	12	192.733	344.324	323.653	6867.39	2550	39	50	-0.0168163	3.82135	59.2549	22.3913
5080	41	70	-0.00653889	3.59461	117.033	30.6552	86.8056	247.1	216.445	3.21601	1.20822e+07	8.14314e+06	139	49.056	39.6433	37.4963	2.40853	182.057	66	55.3227	52.1095	28.7394	6.3005	144.82	23.834	20.5184	15.8459	0.615661	72.0609	92.8385	94.8499	41.3934	17.0524	176.237	74	8	157.179	18	279.168	446.568	256.564	6661.6	2570	28	60	-0.0143225	3.74199	68.4436	20.8947
5115	43	60	-0.00788837	3.84825	100.84	27.1613	78.8571	198.167	171.005	3.0707	1.07182e+07	8.44564e+06	131	49.6284	37.1341	41.6702	2.16014	203.485	63	68.5892	64.9527	34.4093	12.2866	152.202	25.2438	24.2493	14.731	0.676128	66.4971	83.2391	88.3488	43.4033	8.91783	170.537	69	6	53.1154	12	330.253	335.185	253.678	6448.21	2510	35	40	-0.00686181	3.39598	58.6056	19
5235	58	70	-0.00483117	3.18678	116.4	30.9722	75.1818	295	264.028	3.09539	9.28922e+06	5.04368e+06	144	46.3217	38.7693	33.1883	2.45899	133.385	70	70.3224	68.0676	32.2642	2.76194	161.979	29.9194	28.8145	17.5636	1.22e-05	74.6203	87.0368	88.561	42.5085	10.2691	170.678	75	5	158.581	13	165.851	493.51	222.714	6511.74	3300	44	70	-0.00988131	3.63583	66.5152	25.3846
3965	39	60	-0.0055417	3.03541	112.62	28.0455	72.6389	299.125	271.08	3.0858	8.1667e+06	4.32745e+06	99	51.3498	42.3512	39.3036	2.15668	150.921	48	65.966	63.1159	34.485	3.51693	127.824	29.6887	27.9755	15.5339	0	70.2891	98.099	97.6739	44.0503	13.293	167.966	52	4	200.858	10	222.006	529.248	144.823	4882.77	2480	30	60	-0.0125333	3.54069	71.2903	25.8667
5360	41	60	-0.00451176	3.41191	129.59	30.5484	89.5312	269.5	238.952	3.30962	1.12653e+07	7.43806e+06	136	50.1109	40.1626	40.9107	3.19673	233.904	65	62.1027	61.2895	29.4311	4.91329	148.946	23.5926	21.7015	16.0537	1.66e-05	90.7109	87.6651	80.4292	37.7427	2.185	166.347	72	7	139.054	16	358.153	461.139	179.17	6676.02	2630	31	60	-0.0159861	3.8412	67.8707	21.0952
5225	46	70	-0.00759562	3.81352	98.6998	26.75	75	193.357	166.607	3.01611	7.0354e+06	6.14003e+06	164	43.653	34.4962	34.9078	2.74094	143.328	79	83.7655	83.7788	35.5946	6.30302	170.772	22.2548	19.5981	13.9149	0.00329489	69.4214	91.4199	94.6924	43.4276	5.01239	167.516	86	7	73.0921	16	181.073	344.34	267.848	7085.99	2800	36	50	-0.0135553	3.78101	61.0714	20.9375
5320	45	60	-0.00778736	3.85091	104.278	27.2812	78.6585	200.538	173.257	3.10395	1.0975e+07	7.39176e+06	142	51.3005	41.5836	41.6613	2.23188	186.781	68	69.855	73.156	35.0815	4.57637	149.431	24.9014	24.8006	14.0973	2.35338	65.7543	89.4643	91.5866	44.5727	6.34019	170.792	75	7	71.0976	16	246.151	361.586	374.77	7213.57	2740	37	50	-0.0178874	3.98032	62.8832	20.5185
5135	51	60	-0.0104006	4.0534	93.8911	30.1081	76.1364	168	137.892	2.96981	9.97814e+06	7.5927e+06	146	44.7538	37.8734	33.9579	2.02949	140.063	71	72.1292	64.9582	33.0974	6.46205	159.55	28.1442	26.895	15.6957	5.65245	73.4355	94.8578	93.2902	46.3027	9.93293	176.296	76	6	0	11	393.464	303.061	224.677	6534.06	1800	24	60	-0.011995	3.23097	63.2778	22.9412
5895	53	70	-0.0090322	4.05605	96.6102	32.9268	81.0417	168.667	135.74	2.97062	9.92932e+06	7.74448e+06	155	47.376	36.9057	37.7059	3.2685	169.492	75	72.7406	66.2679	36.4874	7.31685	152.011	22.109	17.5532	14.4586	2.185	65.9647	85.4155	85.6044	44.402	13.056	173.728	81	7	0	13	343.303	352.142	212.547	7343.28	2280	31	70	-0.0140247	3.52238	67.6316	25.5
4845	48	70	-0.00880359	3.84751	93.0928	32.3611	78.0682	162.647	130.286	2.88806	9.40982e+06	7.64646e+06	132	47.3384	41.2487	34.8312	2.46016	147.552	64	63.4699	60.8785	32.0214	10.1402	141.155	24.1354	23.9317	13.0699	1.47324	59.5415	88.9212	88.206	45.5589	14.2825	175.291	69	5	24.2227	11	258.774	299.178	322.661	6224.44	2860	35	70	-0.0113239	3.57336	74.8951	26.1053
3275	38	70	-0.0128705	3.85703	75.3659	22.5217	63.6842	130.333	107.812	2.73088	5.16734e+06	3.86906e+06	97	42.3608	33.7338	36.4184	2.81196	193.665	46	65.6511	61.8766	34.6899	5.68048	162.594	29.9988	26.156	19.6957	1.03e-05	66.5905	92.6644	93.9134	46.1411	1.77008	179.664	52	6	14.209	8	233.345	245.186	202.883	4094.79	2130	29	60	-0.0174956	3.71001	60.939	18.3125
3875	43	60	-0.00975664	3.76719	87.1907	25.6429	68.1579	163.818	138.175	2.8991	6.81851e+06	5.26104e+06	108	45.7451	35.1765	35.916	2.47683	147.488	51	66.0413	67.7546	31.3202	5.34062	145.808	26.2946	26.4233	14.2876	0.808164	55.9791	82.5572	82.0754	46.4641	4.58355	170.28	58	7	39.5074	11	160.301	321.92	309.421	4900.96	2160	33	60	-0.0135097	3.54297	56.2963	20.24
5220	51	70	-0.00605	3.50576	109.025	26.6552	76.125	252.846	226.191	3.10432	1.01169e+07	6.74949e+06	142	48.1638	40.3428	34.7988	2.13814	135.655	67	62.6145	65.8489	29.7601	2.98609	153.582	28.2535	27.4569	20.3018	0	118.16	92.8369	90.1588	47.3257	15.6566	176.178	76	9	151.736	13	275.928	439.515	181.305	6687.52	3190	39	70	-0.0128537	3.87919	65.1724	20.3333
3605	37	50	-0.00956106	3.7158	85.374	23.9565	67.4242	154.6	130.643	2.87439	7.00888e+06	5.13118e+06	98	46.4227	40.7078	35.8155	3.27846	165.318	46	50.3657	46.034	21.8907	10.4937	111.407	25.0545	22.7995	16.6757	0	75.6044	89.131	84.0683	41.1154	16.7671	176.772	53	8	0	12	340.739	257.998	201.665	4549.42	1380	22	50	-0.019181	3.47144	49.6377	13.8667
4115	42	60	-0.00703944	3.58128	89.9031	26.12	70.6757	178.556	152.436	2.91574	7.59777e+06	5.90936e+06	112	46.9454	39.9552	33.8389	3.29311	175.249	53	61.0626	64.001	31.317	0	138.919	26.3414	23.8908	17.6652	0.000727289	77.7481	86.197	82.7441	41.0834	10.2713	168.771	60	7	30.1006	10	192.478	324.344	271.141	5227.78	2550	33	70	-0.0114691	3.56635	62.5098	21.1905
5250	60	60	-0.00679218	3.48413	96.5019	25.6	65.7895	229.455	203.855	2.91494	7.82945e+06	5.65241e+06	160	42.2727	37.4657	31.2911	2.32755	144.886	77	63.3321	61.8108	31.6261	4.28339	160.874	21.542	20.1047	14.5648	0	67.8019	89.3306	81.2018	44.6161	17.9853	166.067	84	7	156.721	15	139.107	418.866	275.978	6606.92	2990	43	50	-0.0170199	3.99923	57.9264	20.3
4775	55	60	-0.00691912	3.45487	100.607	25.6	67.1429	249	223.4	3.0104	7.23344e+06	4.53948e+06	135	44.4106	40.0889	32.6445	4.71252	155.182	64	65.8084	61.0997	33.0871	3.26637	157.573	29.6283	26.2981	17.5781	0.000395862	76.9214	90.2153	88.7491	43.8228	2.31061	166.313	72	8	184.257	14	151.881	452.069	231.425	5811.18	3220	46	60	-0.0119963	3.8298	60.6832	21.1034
5585	55	60	-0.00513264	3.18495	118.354	30.2368	75.5882	319	288.763	3.09487	9.96497e+06	4.7288e+06	148	45.8274	38.2646	33.1349	2.22178	170.255	71	70.8278	68.9046	32.1451	10.0859	150.664	24.5311	24.9559	14.2425	0	57.6205	89.1102	80.5472	46.4638	17.0153	170.323	78	7	161.935	11	150.844	545.238	249.366	6620.53	3740	49	60	-0.00881971	3.71364	67.0856	25.1429
5525	52	70	-0.00642597	3.60564	120.344	34.7812	83.0263	251.308	216.526	3.17944	1.11211e+07	6.99509e+06	171	43.5102	32.8159	36.4063	2.62371	218.778	83	65.2667	64.542	31.1844	1.97493	171.127	26.0969	23.7367	15.554	8.54e-07	68.4427	91.0491	91.5752	47.4584	3.91348	171.267	89	6	128.415	15	351.961	411.078	171.313	7311.83	3040	40	60	-0.0160154	3.88516	70.6908	27.75
4930	46	70	-0.00545225	3.44024	109.393	29.3043	77.561	228.833	199.529	3.09307	1.02049e+07	7.19057e+06	128	48.4899	42.7476	34.8635	2.96434	130.735	61	68.0258	63.2149	28.4596	0	151.115	22.3486	19.1986	13.5488	0.000207741	60.2062	83.8612	80.5032	47.2079	5.78133	170.207	68	7	107.595	12	211.626	390.515	304.878	6099.11	2590	33	60	-0.00740581	3.39601	63.166	20.45
5025	48	60	-0.00564159	3.34898	114.632	29.3462	73.9773	284.111	254.765	3.14354	8.19767e+06	5.16644e+06	138	46.033	37.2476	36.3101	2.21394	150.436	66	73.706	69.704	31.4487	6.9066	152.247	24.3508	21.9248	14.2826	0	57.572	96.039	91.2744	43.5434	2.07845	170.691	73	7	135.88	16	132.418	483.122	231.629	6216.67	2950	40	60	-0.0150144	3.85521	62.2373	22.2917
4675	44	60	-0.00612171	3.38404	118.312	31.3333	77.3684	257.846	226.513	3.1635	1.01607e+07	5.07923e+06	126	47.038	38.1948	36.2577	2.43812	167.192	61	70.3265	70.8151	32.7886	2.02444	176.824	27.089	25.3909	16.6512	3.06822	82.6976	86.5404	77.2546	45.0326	12.1561	175.031	66	5	105.844	13	236.988	481.991	205.137	5820.94	2460	34	60	-0.0138896	3.59569	62.2358	23.7391
5140	50	60	-0.00594831	3.36244	106.66	26.6129	71.7045	268.125	241.512	3.04577	7.73775e+06	4.56555e+06	142	45.9376	38.3346	32.9617	2.65236	138.157	68	68.2696	62.7433	35.5663	4.9809	170.024	25.0902	21.323	17.8426	8.54e-07	90.5188	88.8534	88.7852	44.1956	4.50663	171.472	75	7	173.616	13	128.252	458.714	269.468	6349.52	2920	38	50	-0.0102588	3.65056	61.6096	20.0769
4295	40	70	-0.00471322	2.86596	119.698	27.6	73.4211	350	322.4	3.12437	8.09314e+06	3.65001e+06	110	49.0305	41.7645	40.4259	2.82486	178.504	52	67.4851	73.7236	33.5122	5.26375	157.074	20.8631	19.2898	14.0587	0.000543444	59.5703	101.462	105.072	43.2971	13.683	173.043	59	7	278.183	14	144.42	568.459	275.86	5115.18	2300	27	50	-0.011639	3.49959	65.6522	20.5556
6080	52	70	-0.00592642	3.62305	115.764	31.4848	85.7292	259.25	227.765	3.15949	1.83602e+07	1.11623e+07	142	57.1489	48.2459	41.3674	2.03601	148.764	67	65.3562	67.9357	34.1371	2.81973	151.393	30.4953	28.5387	21.9072	0	136.67	89.1588	89.374	48.3175	6.40683	173.296	76	9	152.82	13	361.179	438.482	284.611	7962.33	3760	42	70	-0.00932537	3.75581	73.6968	24
6185	63	70	-0.00724929	3.7191	102.843	31.725	77.1311	229.25	197.525	2.97031	1.42202e+07	1.05018e+07	160	50.5986	46.2738	36.1226	2.71604	147.976	77	63.4253	62.0452	34.3036	3.08207	156.096	22.9142	20.5184	16.485	0	67.777	89.3153	87.3546	42.3109	14.8369	169.093	84	7	157.996	15	252.987	418.866	276.491	7937.78	3480	45	70	-0.0100894	3.69993	67.7011	25.52
5545	56	80	-0.00743993	3.67293	105.946	31.3235	78.4821	244.375	213.051	3.04895	1.31216e+07	8.22503e+06	135	53.1398	46.2222	38.4901	5.60837	183.649	64	67.3343	62.5487	37.6086	4.83548	166.387	30.9063	31.078	18.0408	0.000221853	80.611	80.6763	76.6876	43.8298	1.79201	169.726	72	8	187.099	14	279.892	458.713	233.623	6986.77	3830	47	80	-0.00995354	3.79718	71.5144	25.5909
6265	60	80	-0.00544318	3.35041	121.547	36.4688	85.5263	312.556	276.087	3.10368	1.81438e+07	8.45036e+06	148	54.1216	50.963	38.2403	2.22484	184.021	71	73.8713	74.2877	35.9332	6.05631	163.103	25.8615	23.0938	16.0506	0	62.7951	89.8153	86.0782	48.3179	2.30515	174.028	78	7	163.722	11	265.179	548.158	303.088	7846.27	4390	52	80	-0.0079972	3.69606	78.2232	31.9667
6410	61	80	-0.00557519	3.6218	124.034	40.5116	89.6296	253.692	213.181	3.19117	2.02471e+07	1.24098e+07	171	51.6575	42.3593	41.7981	2.62371	239.35	83	66.6125	59.365	35.202	1.97493	174.466	27.7319	25.6905	16.9868	1.39e-05	75.961	91.8072	95.2424	46.6149	4.43101	169.949	89	6	130.856	15	358.293	411.078	331.27	8702.57	3530	46	80	-0.014543	3.85779	77.2238	32.8636
5685	47	90	-0.0062466	3.6597	116.942	34.8065	87.9787	237.583	202.777	3.16546	1.85266e+07	1.24878e+07	128	57.4587	49.8733	41.9746	3.15263	196.337	61	71.0852	70.4047	34.1618	1.21e-06	149.051	25.8979	23.7404	15.7034	0.00136904	67.6454	86.0367	88.5553	46.0888	6.08444	170.082	68	7	110.831	12	365.069	396.821	303.909	7243.89	3050	35	70	-0.00742717	3.43378	72.6885	26.3333
5680	51	80	-0.00586733	3.49431	116.696	33.7941	83.3	276.778	242.984	3.14993	1.48581e+07	9.98354e+06	138	54.3106	44.8781	41.905	2.71687	174.768	66	77.8556	71.1918	37.6425	11.5976	162.35	25.6905	20.0096	15.8454	0	70.8463	93.3788	86.3003	43.4059	1.19852	175.171	73	7	141.127	16	220.701	484.711	255.697	7353.74	3430	40	70	-0.0141778	3.88594	71.1079	27.2857
5455	48	70	-0.00645802	3.5642	126.85	37.9355	88.8636	268.769	230.834	3.24243	1.84281e+07	8.83334e+06	126	56.1675	46.8604	41.6315	2.47485	175.133	61	71.0579	68.2796	38.8365	2.98469	176.849	27.2436	23.8274	17.3948	3.18789	67.8919	92.5872	87.5601	47.4961	14.7474	176.789	66	5	107.853	13	231.54	503.582	365.772	6969.25	2960	37	70	-0.00643293	3.26422	73.6486	30.963
5930	56	90	-0.00606375	3.48611	109.461	31.3846	80.8929	263.25	231.865	3.03595	1.40508e+07	8.63949e+06	142	53.1657	46.1023	36.5388	2.65236	147.126	68	69.5197	62.28	35.7311	4.82862	170.992	25.0968	19.4182	18.0024	8.54e-07	90.2871	88.0417	80.2599	43.7975	11.4749	173.254	75	7	174.998	13	255.626	458.714	234.045	7374.52	3490	41	80	-0.000209149	3.19684	70.745	25.16
4790	42	60	-0.00482292	2.9634	122.042	31.3333	81.2821	343.333	312	3.12973	1.46581e+07	6.68065e+06	110	56.4605	46.688	45.3479	2.06955	182.555	52	70.9908	73.2017	37.0269	5.71059	163.264	21.333	18.0381	14.322	0.00123423	52.8246	90.9068	97.0486	48.1137	3.85646	168.37	59	7	286.046	14	252.087	563.698	242.038	5924.6	2670	28	60	-0.00523134	3.20197	74.382	24.8125
5705	57	80	-0.00702282	3.69158	101.294	30.2927	75.9649	229.714	199.422	3.01435	9.08441e+06	6.07417e+06	150	47.357	42.7169	33.9718	2.21397	168.787	72	58.5335	56.5396	27.2973	7.36692	138.061	25.7128	22.6453	17.8234	0.000857811	73.6007	93.2786	86.6456	40.7326	16.8497	174.967	79	7	163.205	11	165.84	408.774	268.369	6940.34	3650	47	70	-0.00767373	3.67642	65.2329	23.6538
4715	43	80	-0.00586313	3.38648	113.178	33.8125	83.0769	248.667	214.854	3.10977	9.72577e+06	5.71006e+06	111	54.4249	50.5166	43.0487	2.728	164.907	54	72.1484	67.7103	32.4634	11.9765	143.107	25.3503	19.0537	21.395	0	100.928	85.9797	84.1846	46.2583	2.76695	169.748	58	4	179.187	14	197.209	461.747	208.287	5861.98	2520	28	60	-0.00774632	3.22704	73.8095	27.7647
4880	37	50	-0.00468891	3.34761	120.409	28.4231	85	254.692	226.269	3.20357	1.16944e+07	8.01835e+06	111	56.5492	49.0747	41.1168	2.76622	161.318	52	55.9227	60.3368	25.1102	2.60871	108.569	24.0976	22.747	15.7658	4.03144	72.4529	90.7894	91.4147	45.365	9.10655	167.354	60	8	165.096	15	271.822	402.694	185.59	6111.87	2640	31	70	-0.00943965	3.51029	64.8106	20.5833
4900	48	60	-0.00502044	3.30995	114.542	30.3235	77.125	257.9	227.576	3.12131	1.06593e+07	6.60152e+06	135	48.1118	38.5735	37.9346	2.45899	165.719	65	57.3534	54.2571	25.7789	7.17124	128.702	28.4931	26.2522	17.6445	1.43e-05	65.9518	85.9502	90.3358	47.2805	12.7333	171.872	71	6	164.859	16	275.478	424.286	183.68	6330.23	2610	35	60	-0.0137838	3.68503	62.567	22.6522
3920	41	70	-0.00681726	3.13545	98.1218	26.6957	70	183	156.304	2.95081	7.57586e+06	4.2571e+06	96	50.6155	44.6268	36.7714	3.90329	206.877	45	62.8351	63.6458	25.7655	10.1141	117.002	28.798	25.4452	16.5054	0	72.4178	90.7928	85.8295	44.2206	17.9118	159.689	52	7	335.413	9	154.665	522.015	214.56	4523.67	2710	36	60	-0.00509702	3.30014	63.4317	22.6842
4390	50	50	-0.0059599	3.45785	93.6818	24.375	63.8095	195.714	171.339	2.91436	5.73405e+06	4.92918e+06	151	38.3179	28.2114	29.8151	2.32281	132.892	73	62.9167	61.672	30.1756	9.47166	141.719	28.7127	23.5042	18.0559	2.3e-05	85.8773	87.6253	91.6869	39.6237	3.46513	159.179	79	6	109.796	12	226.4	323.044	154.958	5676.21	2430	42	50	-0.0206893	4.00371	51.893	17.9444
4655	44	50	-0.00709895	3.73395	91.6916	24.7714	72.5	171.643	146.871	2.96185	9.93301e+06	6.86528e+06	134	46.2983	36.6259	36.9116	3.2593	160.452	64	62.8731	61.4602	31.4115	10.5621	152.313	25.3913	23.8423	15.5727	0	64.302	92.7395	100.507	42.2842	9.30087	169.69	71	7	59.0624	15	270.973	285.422	416.103	6144.9	2230	32	50	-0.0147578	3.66438	55.9193	17.9444
4775	44	60	-0.00488072	3.34529	108.267	26.9667	75.2703	232.067	205.1	3.06266	9.64126e+06	7.2633e+06	131	48.984	41.7873	33.9295	2.21932	132.62	62	62.1723	63.546	30.3568	6.31994	168.414	30.2958	30.6437	17.4193	2.49e-05	83.0392	93.1205	86.0981	42.5122	10.7977	173.107	70	8	121.769	15	267.262	401.63	189.872	6295.14	2740	38	60	-0.0112483	3.64012	60.5839	20.8889
4915	43	60	-0.00306481	3.13148	125.538	31.4333	84.6552	255.118	223.684	3.1833	9.63183e+06	6.19222e+06	127	50.042	40.9057	36.7877	2.32673	183.094	61	59.4397	63.4399	26.5992	4.71727	131.011	26.6822	23.6249	16.9288	8.54e-07	75.146	90.3218	92.6581	47.8754	9.50918	178.235	67	6	110.442	10	168.786	428.069	264.172	6244.89	2470	35	60	-0.00551119	3.19506	64.7773	23.6667
3875	44	60	-0.0108935	3.84907	88.8402	27	67.7143	166.5	139.5	2.9385	8.85102e+06	4.93185e+06	108	44.9645	43.5954	31.8603	2.61985	169.726	51	55.7839	54.869	30.63	1.33016	160.228	29.0636	26.1084	22.8548	1.23e-05	131.83	98.1779	96.5935	42.0394	24.7125	174.629	58	8	0	7	355.467	327.59	203.942	4856.16	2090	35	60	-0.0200152	3.76509	55.6938	21.3182
5685	56	60	-0.00814776	3.89605	100.422	28.8611	73.3	207.214	178.353	3.02941	9.48243e+06	6.9847e+06	158	46.0012	38.7301	34.666	2.38213	155.585	76	59.7484	55.0388	28.2446	2.26592	123.942	27.7607	24.4509	16.8225	8.54e-07	80.1242	89.3511	88.5149	42.4072	6.22497	168.167	83	7	79.8572	12	180.534	385.343	305.925	7188.33	3140	43	50	-0.0092154	3.63284	62.3248	22.7097
5595	61	60	-0.00708743	3.43261	98.3214	28.8571	70.1754	250	221.143	2.90567	9.02899e+06	4.90395e+06	171	42.7544	35.9366	32.6119	2.19381	128.931	83	65.674	62.985	29.1768	3.14263	146.463	25.1003	23.8286	16.8406	0	77.9904	87.6678	89.6777	45.0901	8.85297	177.293	89	6	209.63	20	153.594	458.235	241.835	7101.37	3590	50	60	-0.016339	4.07272	64.3733	24.1613
4445	43	60	-0.00881595	3.79125	100.472	28.125	74.5	195	166.875	3.07659	8.71386e+06	6.19589e+06	122	47.3791	44.0355	33.0268	2.75427	161.489	57	64.7963	63.9726	32.5374	1.39194	135.575	25.2435	21.5229	16.8603	0	73.5651	87.8634	84.9108	39.1007	4.17403	171.348	66	9	30.9243	12	230.481	368.948	418.415	5749.33	2440	33	60	-0.0152336	3.73228	64.4672	20.6667
4475	36	80	-0.00578919	3.32072	120.134	33.6667	90.3125	274.667	241	3.19117	1.24614e+07	7.66646e+06	95	62.5007	54.6867	45.7676	2.27003	149.556	45	62.5182	60.9642	28.3274	0.878563	129.602	24.2574	20.9232	16.161	0	73.9455	97.3987	104.605	47.1959	3.85922	167.065	51	6	208.666	15	173.888	474.146	298.436	5728.9	2380	23	70	-0.00578926	3.11835	77.521	23.8667
5105	52	60	-0.00805098	3.7225	96.3796	25.1818	69.898	216.9	191.718	2.99746	9.23899e+06	6.27252e+06	133	49.3608	41.7402	36.9701	2.42629	182.282	63	57.8108	54.6207	30.7361	2.99378	147.525	23.0387	20.6634	14.2933	0	63.118	85.8907	78.9364	46.1928	5.61238	176.974	71	8	143.69	14	165.487	404.101	300.562	6421.29	3510	45	60	-0.0188743	4.2709	63.4473	20.9688
4265	46	70	-0.00676958	3.46666	97.8505	29.9	75.9091	210.222	180.322	2.9636	8.20638e+06	5.52355e+06	111	49.5399	45.3045	34.2614	3.36884	157.255	52	64.3845	65.3768	30.486	11.6512	131.688	29.9534	28.9354	14.1615	6.43103	65.9445	83.0204	81.2841	48.9088	1.37656	174.174	60	8	153.112	13	175.776	400.638	282.929	5345.82	2840	35	70	-0.0140827	3.77738	70.5986	24.1111
4650	43	70	-0.00490353	3.17521	115.096	29.88	74.875	286.083	256.203	3.10369	8.45772e+06	4.85717e+06	136	45.6154	44.7822	34.2448	2.53928	129.768	66	57.7058	54.1306	28.4035	7.23585	149.268	22.7628	21.194	15.2505	0	71.3826	89.5495	95.1455	45.8366	5.39909	175.079	71	5	151.709	14	213.683	452.884	181.985	6051.99	2440	31	60	-0.00828514	3.35493	63.0328	22.0952
4255	38	60	-0.0109995	3.99025	89.7887	25.2308	73.5484	160.308	135.077	2.9465	8.74294e+06	6.35823e+06	110	47.5253	39.0238	37.4552	2.89663	166.064	52	64.5298	57.5746	34.1564	13.0703	158.997	28.2561	26.5965	15.4541	2.3e-05	72.5325	86.849	85.5251	41.4742	9.23424	156.404	59	8	0	8	423.951	283.715	239.564	5227.78	1680	26	40	-0.0153482	3.47164	53.631	15.5714
4245	44	90	-0.0066634	3.33416	109.435	33.4	83.9773	250.625	217.225	3.03502	1.04991e+07	6.17613e+06	114	50.0883	42.2231	34.6411	3.61623	148.986	55	62.8717	63.5401	30.5156	7.00462	171.868	27.7192	25.9039	17.6129	0	88.3202	89.0895	92.9692	39.5844	15.1266	175.365	60	5	218.627	15	187.959	445.575	262.243	5491.44	2110	23	60	-0.00357517	2.90088	71.1848	25.0625
3955	33	60	-0.00641851	3.44524	108.662	31.1304	85	207.636	176.506	3.12733	1.15996e+07	7.42859e+06	85	57.3276	49.3302	41.5952	2.05138	181.202	40	54.4675	52.319	24.8896	14.0183	131.744	26.1117	25.6144	15.2586	8.54e-07	67.5542	93.6134	110.659	47.3035	6.3031	166.167	46	6	104.885	8	180.994	386.559	310.422	4767.96	2380	28	60	-0.0103022	3.38088	72.437	24.8571
4235	41	50	-0.00912711	3.80874	97.3585	24.9655	73.75	187.385	162.419	3.06002	6.91679e+06	4.78433e+06	123	44.2233	31.448	37.0471	2.59577	165.114	58	64.2127	59.331	29.6491	2.71683	145.691	30.2988	28.6419	15.981	1.1e-05	65.0532	79.0717	77.41	36.785	5.06251	154.496	66	9	0	14	439.042	225.58	195.201	5439.47	1770	25	50	-0.0122085	3.18772	63.4463	16.9286
4805	50	50	-0.0096644	3.94548	90.6445	27.5312	70.122	171.583	144.052	2.94693	7.44414e+06	5.89875e+06	138	42.9879	34.9278	35.6605	2.1497	169.335	66	70.5517	63.7752	32.8734	12.7106	165.541	29.4707	25.8194	16.9355	1.21e-06	78.5379	87.3113	80.4465	49.5354	5.15717	175.788	73	8	0	12	344.266	281.28	240.89	5932.33	1530	26	50	-0.0187534	3.4611	52.1569	19.3
4155	42	50	-0.00756529	3.49998	95.2644	24.6897	67.3171	212.4	187.71	2.95721	7.16898e+06	4.73873e+06	114	46.5164	41.1104	34.5007	2.74048	123.505	55	62.2645	57.3183	24.7815	12.4116	120.767	24.2208	24.4456	15.1407	1.16e-05	59.357	89.3243	95.8888	44.3896	12.1362	162.683	60	5	125.305	12	165.169	352.696	291.323	5177.56	2410	32	60	-0.00930625	3.46329	58.3817	18.9444
4485	46	60	-0.00881207	3.7096	101.849	27.0645	72.0833	205.062	177.998	3.01933	7.80263e+06	5.49636e+06	141	42.0905	37.9096	29.4834	2.8499	133.005	68	62.7263	60.1875	26.553	2.01311	139.667	26.896	24.4166	18.1937	8.1e-06	95.2856	82.5104	78.092	42.847	5.86149	169.193	74	6	76.2944	16	171.766	331.603	377.447	5858.46	2220	33	60	-0.0146081	3.61166	56.036	20.4444
4215	45	60	-0.0103105	3.87941	90.8057	25.68	68.3333	179.833	154.153	2.9507	8.08469e+06	5.60885e+06	118	45.2305	43.3712	29.7922	2.35796	135.166	56	64.1152	60.895	31.1695	13.9639	162.044	28.6386	28.0649	15.4687	2.70488	73.5723	82.7602	74.6827	42.6654	3.67795	173.025	63	8	0	9	381.412	295.515	157.711	5337.2	2430	33	60	-0.0145545	3.64711	65.3086	19.5625
4855	61	50	-0.0124913	4.18814	79.7325	24.1053	61.7778	145.4	121.295	2.83426	6.25964e+06	4.76771e+06	159	39.5038	35.2456	29.1378	2.19237	163.242	76	63.4565	61.9918	27.8433	9.87985	139.119	27.6487	24.0323	17.4501	0	74.6301	80.2474	73.3446	42.4164	9.88115	174.035	84	8	17.9339	13	203.963	223.796	378.883	6263.17	2650	41	50	-0.0199453	4.08331	55.0943	18.1579
4925	48	70	-0.00983874	3.96067	93.1034	31.3438	78.0233	163.917	132.573	2.92325	7.49871e+06	5.77608e+06	135	46.3842	36.65	36.8143	2.60592	159.496	65	57.6544	57.6736	26.7053	7.37484	126.837	27.5741	25.169	16.7478	0	65.2871	96.4735	101.418	44.5432	3.70397	171.744	71	6	32.7045	16	184.799	331.089	293.073	6229.17	2480	34	70	-0.0139984	3.6254	63.3065	23.0909
5015	55	70	-0.0118482	4.14773	87.9482	31.2	74.8936	150.667	119.467	2.85124	9.6071e+06	8.02481e+06	136	47.8549	37.0509	36.7761	2.00552	172.652	65	67.0013	60.4277	29.748	13.5675	146.793	29.0868	24.7564	20.8249	0	88.7176	79.1093	81.2035	47.1418	0.523843	168.544	72	7	18.0497	15	235.143	301.046	376.438	6490.21	2590	33	70	-0.0116729	3.56677	67.9151	23.1053
5875	54	70	-0.00913828	4.08446	107.534	31.9429	83.0952	207.455	175.512	3.14824	1.26228e+07	7.95008e+06	147	49.0141	44.3665	35.7146	2.22043	155.35	70	60.6202	62.4058	26.2592	3.87713	145.001	27.9849	25.4317	14.5323	1.60164	66.0543	99.2241	105.964	39.0646	16.4032	162.616	78	8	44.0583	9	343.81	373.932	269.405	7161.01	3160	44	70	-0.0113025	3.72228	64.9684	23.3043
5285	52	60	-0.00699785	3.64577	103.573	28.5357	74.4565	237.889	209.353	3.06728	1.01775e+07	7.18084e+06	147	47.5107	40.3481	35.0615	2.74901	181.994	71	62.2244	62.9904	28.4862	4.37198	124.936	28.6528	27.1892	16.5711	4.4032	75.4052	74.1624	69.3983	41.2382	6.12407	170.334	77	6	168.097	14	236.775	402.772	200.581	6815.98	3150	42	60	-0.0166556	4.01236	65.2698	22.2917
4540	60	60	-0.00864254	3.74366	81.6009	29.0769	65	159.143	130.066	2.74859	6.386e+06	4.84151e+06	137	42.3622	35.6643	31.1102	2.45899	144.762	66	61.2532	57.2287	29.2525	10.7779	147.562	24.5675	22.2631	14.2979	1.21e-06	65.8243	79.2348	74.8911	45.3183	5.38353	171.35	72	6	93.1434	12	241.144	305.886	145.369	5710.47	2890	46	60	-0.0171056	3.90321	60.8997	23.56
4485	34	70	-0.00771176	3.67016	113.987	30.3333	87.4138	212.818	182.485	3.20714	1.05638e+07	6.81409e+06	114	50.386	43.9945	35.2682	2.51509	136.657	54	55.9257	63.538	27.2264	5.9517	136.607	24.0881	22.404	16.0214	0	69.1152	94.0275	93.3361	40.5472	13.6675	172.656	61	7	55.8483	12	204.542	396.133	427.347	5688.16	2260	29	50	-0.0140255	3.6005	63.7611	20.8421
5065	47	70	-0.00936194	3.94526	98.2051	30.7941	78.7778	187	156.206	3.03116	1.03137e+07	7.11699e+06	130	47.1001	40.5666	32.5452	4.9455	166.182	62	66.432	63.8878	27.9492	3.15075	147.168	24.6214	23.1477	13.469	2.27627	63.7262	74.1421	63.955	43.1209	8.87772	153.796	69	7	40.2631	11	232.573	301.675	459.423	6082.75	2780	36	60	-0.0120359	3.63471	65.1079	23.5455
4435	49	70	-0.00988528	3.85665	85.4505	27.9259	67.9592	162.889	134.963	2.86007	7.33833e+06	5.46598e+06	134	42.3352	36.7596	29.6033	2.35098	136.603	64	58.6035	57.8515	29.6722	10.7132	140.363	29.1065	26.6968	18.3801	0.000169011	72.457	76.9269	80.6447	41.6902	4.28372	179.119	71	8	0	15	449.897	234.112	211.516	5672.92	1480	23	50	0.00135603	2.57327	55.8784	20.5333
5345	54	70	-0.00956588	3.98709	95.9813	31.7568	77.3	179.286	147.529	2.98709	8.76945e+06	6.00532e+06	145	45.0667	39.1191	34.3424	2.12738	160.134	70	61.2026	54.609	34.2848	3.88332	165.233	27.6827	24.6988	17.6998	0	72.5318	94.8644	101.873	44.9609	6.57247	166.258	76	7	0	12	418.528	316.896	234.019	6534.68	2050	28	70	-0.00963259	3.27614	61.7561	21.3889
4415	34	40	-0.00907259	3.81747	100.566	30.6471	84.6429	175.231	144.584	3.0402	9.28656e+06	6.85056e+06	108	52.13	47.9118	38.31	2.28983	169.647	52	69.6689	70.5459	26.2471	7.12502	121.146	25.2817	25.5655	15.7787	0	66.9782	96.7159	100.88	39.3946	14.0943	170.887	57	5	30.8685	11	210.735	319.879	391.58	5599.17	2130	25	70	-0.0128772	3.46936	65.0704	20.6842
5665	54	80	-0.00575289	3.53651	122.469	40.2	89.4318	236.333	196.133	3.13742	1.62069e+07	1.04884e+07	162	49.5223	36.4913	39.1049	2.00856	212.613	79	70.2165	63.9986	38.5646	1.96681	172.602	28.8912	28.2013	18.7685	8.54e-07	98.7601	88.2218	92.8051	42.8347	5.33017	171.216	84	5	102.179	15	387.56	382.547	287.826	7920.44	2310	32	80	-0.00928122	3.16871	73.3333	32.125
4905	42	70	-0.00737237	3.6784	113.727	34.5172	88.5897	227.375	192.858	3.1875	1.51106e+07	8.88983e+06	108	58.0959	50.1365	41.2693	3.7102	167.749	52	64.1082	70.7146	35.7955	3.95265	133.155	26.589	25.1626	17.3635	0	77.5094	87.8198	87.7258	41.509	16.8129	173.499	57	5	35.1511	10	409.651	347.01	338.78	6239.2	2550	28	70	-0.00957884	3.36177	73.1373	27.6667
3635	35	80	-0.0049957	2.86124	126.209	35.2	84.8387	346	310.8	3.18373	9.59713e+06	5.1257e+06	90	51.4894	44.7696	38.6134	2.03336	201.345	44	80.264	77.4293	34.2284	17.0925	147.323	26.1485	23.3315	13.2363	7.29862	56.4955	78.8374	75.837	46.2561	5.47826	161.366	47	3	368.825	10	255.868	550.119	158.801	4265.22	1910	23	70	-0.00688662	2.89672	75.8639	30.0667
4435	42	70	-0.0034569	2.90683	130.022	32.7143	80	302.833	270.119	3.17702	1.03774e+07	5.52599e+06	130	44.1007	38.5866	30.888	3.57327	183.423	63	67.4097	63.3329	30.8283	5.26957	132.692	25.2571	22.4647	15.4385	0.635239	59.2608	90.2317	96.7601	40.927	14.9405	171.981	68	5	180.033	14	236.312	499.969	188.408	5553.06	2120	29	60	-0.0052356	2.99672	68.6321	25.5385
3335	35	80	-0.00761659	3.2212	101.168	33.7	80	178.667	144.967	3.00684	7.3928e+06	5.03847e+06	82	51.4234	43.141	39.0412	2.03336	201.345	40	80.8911	77.4293	33.8326	17.0925	147.323	26.2884	23.3315	13.4895	7.29862	56.4796	79.7551	81.083	46.8479	5.47828	161.366	43	3	417.526	7	247.064	512.636	159.065	3799.19	1910	23	70	-0.00688662	2.89672	75.8639	30.0667
3375	39	60	-0.00770571	3.21503	92.1534	29.3529	69.3243	185.5	156.147	2.89374	6.26502e+06	3.8219e+06	90	47.468	40.0572	34.2118	2.81928	178.019	43	66.7809	58.8705	41.0585	4.6312	165.692	28.8793	24.8293	17.3111	3.31e-06	77.1196	77.5867	77.0022	34.7897	2.28145	159.027	48	5	182.185	7	237.621	477.002	163.414	4089.93	2470	33	60	-0.014677	3.64211	67.7328	25.4375
5050	53	70	-0.00645048	3.30608	103.083	29.4615	73.1373	234	204.538	3.00679	1.02238e+07	5.41706e+06	131	47.9199	38.2093	35.5882	2.33312	165.358	63	68.1705	65.6796	28.2127	14.991	170.878	24.1214	18.3355	17.568	0	69.8244	95.3896	94.7948	48.3861	8.72014	175.759	69	6	263.953	11	197.467	536.043	252.181	6013.56	3250	41	70	-0.0161822	4.00071	68.2154	24.3182
4130	31	60	-0.00505391	3.35285	110.435	35.2	93.9286	198.727	163.527	3.10152	1.40431e+07	7.70196e+06	86	62.7209	56.2342	43.4369	4.73753	190.489	41	73.9611	60.465	39.9665	11.783	158.812	31.4306	26.4817	22.4565	0.00286009	81.5063	88.8047	101.945	47.6091	4.32606	158.42	46	5	99.7736	9	307.315	346.001	330.608	5294.22	2650	26	60	-0.0074106	3.24402	82.6792	28.9286
3055	33	60	-0.00586711	2.92443	105.831	27.0556	70.9615	277.667	250.611	3.06293	7.79941e+06	3.50518e+06	76	50.7745	41.1319	39.7247	5.03736	195.359	36	61.1106	52.6735	36.2964	2.82402	154.316	24.6693	17.5088	20.159	1.01241	82.3562	93.1377	100.551	44.9807	21.2831	164.158	41	5	223.032	9	194.052	491.146	213.583	3635.83	1750	27	60	-0.00984155	3.09726	64.4	23.9286
2805	30	80	-0.0117339	3.53528	83.5943	26.5	74.5	125.364	98.8636	2.77258	7.03048e+06	4.98176e+06	62	56.2471	52.2669	40.9624	4.56857	255.035	28	51.8004	48.7518	29.3101	2.47943	131.78	23.4564	19.8301	14.8721	0	59.3342	96.9757	83.6343	48.3236	6.82571	175.348	35	7	313.215	5	218.431	432.949	257.48	3174.1	2360	26	70	-0.00790668	3.21993	76.1441	25.0769
2505	30	70	-0.00776126	2.89776	86.1355	28.4167	66.8333	127.25	98.8333	2.81414	6.95581e+06	3.47766e+06	54	59.3411	43.9253	59.1191	2.82961	383.806	25	62.3836	50.3285	34.165	11.9925	156.298	25.0565	21.8874	14.7169	8.54e-07	52.7247	90.425	84.5824	53.17	3.73377	172.991	30	5	423.2	7	224.263	483.64	240.539	2781.22	1520	18	70	-0.00314482	2.63744	67.6974	23.5556
4015	42	50	-0.00911706	3.70362	93.0846	28.2222	69.5	176.5	148.278	2.96338	8.19724e+06	6.16874e+06	128	41.3559	35.8766	30.4841	2.66442	141.127	62	60.5189	56.6484	33.8039	5.68964	156.991	26.3107	25.1288	15.7041	8.54e-07	84.8112	95.602	99.1544	46.1626	6.38455	165.418	67	5	82.1019	11	384.808	281.172	234.578	5211.45	2390	32	50	-0.0113265	3.39898	71.7155	23.5909
4290	42	60	-0.00477654	3.08033	118.535	32	77.4359	286.25	254.25	3.13312	9.7245e+06	5.46096e+06	122	45.1092	38.4532	32.6229	3.1019	183.423	59	71.1196	67.9869	30.3011	5.26958	132.692	25.316	21.4924	15.8411	0.635239	59.2608	93.6961	100.035	42.3724	8.01864	169.61	64	5	180.033	12	185.011	499.969	254.355	5323.29	2290	30	60	-0.0123554	3.43991	71.048	26.8462
4225	38	80	-0.00563258	3.22657	114.188	39.7619	90.6944	248.75	208.988	3.08077	9.37771e+06	5.83126e+06	113	51.0445	42.9148	36.838	2.4126	151.474	55	67.1448	62.0767	30.7108	0	151.651	25.4938	21.8201	15.6348	0.298413	81.9569	92.3912	90.1008	41.2284	22.0489	172.628	59	4	176.487	10	148.057	506.421	307.339	5591.55	2400	27	80	-0.00510251	2.9406	84.5833	33.5714
5225	46	70	-0.00810644	3.85798	104.455	29.069	79.4048	203.364	174.295	3.10492	9.89663e+06	6.83281e+06	147	47.388	35.0973	36.2865	2.22345	165.289	71	65.9431	64.696	31.5444	0.948026	142.953	28.4406	27.3045	15.7739	5.04183	94.6151	93.7496	100.166	44.2533	2.6199	159.133	77	6	62.7825	15	266.103	311.532	373.545	6903.25	2490	36	60	-0.0151916	3.73547	58.4337	20.7308
2875	35	50	-0.0084825	3.08114	79.6875	22.75	57.4286	172	149.25	2.74355	4.63439e+06	2.17548e+06	89	41.3484	35.3059	30.6972	2.45615	114.563	42	67.6541	64.1839	31.7788	7.12502	155.535	22.8283	17.9328	18.368	1.75e-05	82.1765	91.5788	84.0646	49.1364	12.4361	171.832	48	6	192.958	8	190.658	429.819	136.66	3487.05	2070	30	50	-0.0093191	3.29792	57.8744	21.08
4065	30	70	-0.00394672	3.02258	131.843	32.5769	92.037	283.909	251.332	3.27479	1.32672e+07	7.13297e+06	91	56.7242	51.2374	41.4021	6.03597	179.466	43	57.8632	50.9922	30.6572	14.2557	155.254	19.0754	16.6321	12.1087	0.933182	60.753	96.6776	97.0785	43.1508	12.93	178.458	49	6	182.864	10	199.987	469.916	280.767	4979.04	2290	25	70	-0.0111486	3.39276	72.6638	25.2353
2055	21	50	-0.0137516	3.50474	71.3592	20.9412	63	114.889	93.9477	2.64425	3.328e+06	2.26864e+06	42	59.8417	50.2763	43.1595	3.15343	152.298	19	55.666	50.0154	26.945	3.31554	121.799	24.3638	19.939	17.8358	0	54.9391	88.3905	87.3835	41.8383	25.4738	151.429	24	5	202.64	5	117.007	338.165	224.938	2310.71	1720	18	50	-0.0046176	2.84153	68.6628	20.8
4125	36	90	-0.00473575	2.98123	127.361	36.65	89.3056	315.286	278.636	3.19063	1.18046e+07	4.27527e+06	114	46.8658	36.5238	32.9616	2.17871	156.331	55	58.6978	50.5609	38.878	2.59618	178.01	21.7235	19.3811	11.7616	2.34498	49.1065	78.7385	76.4453	37.8947	14.2174	162.448	60	5	248.162	11	140.497	592.821	283.709	5094.54	2260	26	90	-0.011304	3.33303	81.3274	29.6667
3295	30	90	-0.00606702	2.96444	112.182	31.5	84.6667	230	198.5	3.11759	1.12938e+07	4.50092e+06	62	64.2168	49.4488	52.2971	2.25376	268.412	29	56.2894	53.855	32.7034	7.13901	157.541	25.2874	24.4646	14.7178	0.977492	63.4374	82.0574	81.1788	44.9883	3.71296	162.441	34	5	305.812	6	191.898	589.601	309.988	3675.63	2320	24	80	-0.00860826	3.22041	81.25	27.0769
4320	38	80	-0.00536397	3.19985	118.776	33.7727	88.75	269.5	235.727	3.15909	1.47634e+07	6.59973e+06	95	60.0309	49.1727	44.686	2.36957	193.105	45	71.5395	69.9558	27.5493	13.0544	137.934	27.9781	25.8587	16.0143	4.23823	77.9612	80.8088	79.933	38.7935	9.39693	168.104	51	6	206.427	10	233.246	475.099	341.249	5496.51	2260	25	80	-0.00368114	2.93657	76.4159	25.375
2155	24	60	-0.00893521	2.99003	83.3796	27.0667	66.5217	131.333	104.267	2.81031	5.01714e+06	2.51827e+06	56	50.4815	31.672	47.9912	3.01935	289.495	27	64.8873	64.6494	29.3504	28.0225	145.628	27.6028	25.6243	18.6525	3.47631	72.1193	92.4258	100.855	46.1999	6.94166	173.309	30	3	331.351	6	147.563	420.838	250.194	2495.61	1410	17	60	-0.00825386	2.78091	68.4397	25.5455
3645	25	70	-0.00472629	3.06187	132.356	33.6111	99.7222	261.923	228.312	3.26966	1.1494e+07	7.80804e+06	91	54.2527	51.8094	35.456	2.6162	133.29	43	71.4539	68.1725	32.0278	8.15258	168.532	28.618	28.7288	13.4695	1.47945	58.3208	86.1193	88.1265	47.8861	5.02826	171.664	49	6	69.7638	11	220.93	401.694	254.246	4867.23	1570	17	60	-0.00907072	2.97486	70.3822	21.5455
3615	34	60	-0.00766582	3.488	102.376	28.1905	76.7857	194.75	166.56	3.07484	7.40099e+06	5.18478e+06	112	42.7464	36.2209	28.8501	3.65184	135.474	53	64.935	62.647	31.175	4.64383	155.151	26.9202	24.6887	14.4641	2.45828	70.9594	83.3803	86.1399	39.6615	2.67728	173.52	60	7	24.1132	11	168.942	320.915	321.03	4763.49	1770	28	60	-0.0050547	3.00009	56.6102	20.3684
4555	40	70	-0.00576335	3.30176	115	34.5	84.1667	263.778	229.278	3.10493	1.07787e+07	7.04507e+06	117	49.8218	48.4862	35.1557	3.63191	170.569	57	57.6596	54.6434	28.0098	1.12712	124.696	25.2696	21.2459	17.7123	0.00237414	96.0003	90.5052	85.4659	48.2268	16.5888	174.585	61	4	174.183	10	160.031	452.802	299.444	5654.97	2530	29	70	-0.00722532	3.2064	73.5573	28.2
3745	39	60	-0.00851815	3.61138	88.3467	27.5	70.7353	166.5	139	2.87863	7.25126e+06	5.99186e+06	119	41.8344	32.9702	30.3435	2.31845	126.183	57	60.5639	58.8961	30.928	2.25279	152.71	27.8915	24.9946	18.0237	9.81e-06	80.2921	82.3579	78.2143	43.3336	2.89245	177.953	63	6	75.9106	10	205.705	328.815	263.312	4902.38	2340	32	50	-0.0122704	3.50078	61.5812	22.0952
4575	40	70	-0.00542925	3.2592	116.878	34.2143	84.8571	268	233.786	3.11932	1.1039e+07	7.01342e+06	117	49.9002	45.5291	34.6802	2.53537	170.01	57	67.5587	66.2322	37.362	5.95401	157.555	25.7721	23.5448	15.1773	0.000530079	74.9897	86.3617	83.804	45.3228	8.26122	172.119	61	4	175.598	10	301.777	453.059	158.875	5662.72	2460	28	70	-0.00842501	3.24953	74.2276	27.7333
3920	40	60	-0.00530992	3.06036	110.914	29.2381	73.3333	280.857	251.619	3.08783	7.98756e+06	3.97729e+06	125	41.3029	35.1657	30.0848	2.84543	120.968	60	64.5897	59.2729	28.1871	1.78508	141.446	28.4146	28.5217	16.2623	0	64.0177	86.1321	83.2348	45.3904	8.55994	176.055	66	6	215.118	12	155.792	452.354	225.657	4947.75	1900	29	60	-0.00636024	3.07175	59.9474	20.6667
3725	30	60	-0.00392983	3.09252	114.601	28.2105	84.4444	238.4	210.189	3.16235	9.8494e+06	5.47363e+06	99	49.7877	46.9589	31.3481	2.97926	154.911	46	63.6558	63.1175	22.9797	13.2583	109.419	29.9999	31.2083	14.2483	0.0002125	64.5638	76.2356	78.2427	38.5258	11.4935	160.888	54	8	146.787	9	187.698	399.729	331.915	4782.19	2360	25	60	-0.0109304	3.43279	76.6949	22.1176
2905	32	70	-0.00521686	2.67105	111.375	29.3571	76.0345	309.5	280.143	3.04123	8.36822e+06	3.61101e+06	76	48.6425	41.5862	38.7223	2.6052	243.883	36	64.1328	55.0089	34.9726	16.0071	145.148	26.3722	24.8266	17.276	2.16e-05	57.2732	93.3407	93.5471	47.4878	0.195505	171.293	41	5	311.621	6	176.643	527.04	259.072	3385.21	2010	27	70	-0.0129332	3.35183	72.1891	25.0833
2655	22	70	-0.00789724	3.15192	103.496	30.4615	86.8421	172	141.538	3.08003	6.22061e+06	3.32322e+06	63	51.4215	45.0213	37.8698	2.68901	179.291	30	60.3307	54.982	32.888	7.5244	151.102	31.7971	31.9069	19.7795	2.95625	91.2625	95.8577	105.048	52.3828	8.89661	175.209	34	4	375.517	6	194.181	527.169	254.894	2864.04	1980	18	70	-0.00429185	2.7459	88.5859	29.7778
4790	48	70	-0.00473637	2.98235	117.812	31.6667	75.6522	310	278.333	3.03566	8.53639e+06	4.47481e+06	133	45.2266	41.048	33.1339	2.15668	158.64	64	63.8641	61.6176	29.0455	1.18537	150.68	26.8752	23.2297	15.085	2.53883	66.3577	90.0269	89.0438	40.0343	8.98629	158.433	70	6	234.295	10	248.043	492.264	158.229	5780.84	2860	36	60	-0.0100566	3.52669	68.7762	25.3
4875	44	60	-0.00858395	3.84661	96.6189	29.12	76.1364	186.8	157.68	2.98789	9.10625e+06	6.80129e+06	134	45.1898	40.236	30.9742	3.23404	117.457	64	59.6337	55.29	27.2972	4.19744	160.441	29.7486	26.6937	15.6258	4.39871	60.9636	81.6243	84.8263	43.0035	7.47722	166.432	71	7	92.93	10	181.109	358.386	279.135	5962.51	2780	32	60	-0.0146196	3.81845	67.8777	22.1818
3985	34	70	-0.00587197	3.20886	113.083	34.9545	87.1212	253	218.045	3.08647	8.9884e+06	6.10092e+06	90	56.8883	49.3569	41.9237	2.94287	144.309	44	66.1725	67.4899	25.5344	13.2764	131.77	24.8712	23.4851	15.244	4.25065	65.8247	87.1876	80.7224	48.4716	0	170.519	47	3	191.464	12	257.904	459.895	160.67	4928.49	2490	27	70	-0.00410025	2.96264	79.1566	29.2143
4090	34	90	-0.00369362	3.06595	126.537	39.375	97.5862	243.846	204.471	3.18933	1.27557e+07	7.91691e+06	108	47.477	41.0382	30.0849	5.54138	125.083	52	55.6362	59.2552	25.7717	2.80675	108.413	25.5546	25.0047	15.1392	3.17716	66.9435	88.4343	82.1834	42.5451	2.33732	165.54	57	5	140.209	10	205.733	426.433	310.153	4987.31	2240	25	90	-0.00908356	3.16429	83.5268	30.3077
5635	60	60	-0.00620736	3.59894	101.72	32.186	72.9825	222	189.814	2.96465	8.76713e+06	6.50431e+06	168	43.6876	37.4537	32.8353	2.62371	140.398	82	52.7471	50.2742	25.4596	8.07188	118.568	25.8949	21.9534	17.9967	0	82.5475	89.6809	89.7894	46.3425	6.66721	177.194	87	5	110.532	13	277.194	389.673	187.132	7228.98	3220	46	60	-0.0153616	3.8711	64.5342	26.75
5355	52	70	-0.00597054	3.3688	112.407	31.9412	79.3478	284.857	252.916	3.07369	1.07204e+07	5.90979e+06	140	47.5088	37.8981	33.6567	2.57121	154.771	68	58.2566	55.4869	30.6361	4.91065	130.186	25.9974	26.418	14.778	9.92e-06	65.2163	93.1606	87.4039	45.5546	14.6425	173.24	73	5	223.32	14	181.616	477.236	282.687	6427.91	2770	34	70	-0.0061683	3.2472	71.9495	26.8824
3490	31	50	-0.00678371	3.42121	94.8	26.9565	77.5	173.333	146.377	2.96799	6.20578e+06	4.8609e+06	120	39.3151	33.656	30.836	2.61899	158.827	58	65.7997	62.2456	32.9325	8.47682	145.166	26.3263	25.5393	17.2944	0	74.3695	99.6624	109.02	43.5743	9.65785	167.639	63	6	0	13	368.11	252.201	169.493	4717.81	830	16	40	-0.0134698	2.75308	48.9157	16.1429
4885	44	70	-0.0066787	3.54575	110.511	32.0294	79.6429	240.1	208.071	3.12442	1.29764e+07	8.12792e+06	125	51.2491	42.8218	40.2899	2.45946	241.353	60	71.6162	70.1841	33.7467	5.31851	174.09	26.9627	22.041	17.9883	0.00122254	75.1202	93.4348	96.178	42.7451	5.73232	170.114	66	6	143.146	13	325.646	407.141	212.115	6262.99	2520	33	60	-0.0113622	3.49587	67.2619	24.2353
4345	46	70	-0.00583485	3.16667	113.241	33.4	79.881	279	245.6	3.07808	1.13525e+07	5.17317e+06	109	50.9233	44.9919	34.995	4.77863	169.205	52	71.412	66.2865	32.1497	17.0548	166.294	26.8469	25.6173	17.3605	9.51e-06	82.7031	82.9957	77.68	48.7395	9.24559	174.011	58	6	228.19	13	201.103	457.249	275.594	5322.45	2470	30	70	-0.00822367	3.26806	72.0648	27.25
4040	37	60	-0.00485798	3.25989	104.251	30.2188	77.5	219.462	189.243	3.03029	9.98339e+06	6.89001e+06	111	49.6443	44.0683	34.5024	4.16265	157.91	53	66.1353	68.012	34.6111	2.78266	176.265	29.8407	27.3309	18.5417	1.41e-05	72.8289	85.8402	87.683	38.3235	5.82893	152.796	59	6	151.477	15	271.133	362.572	213.957	5359.04	1680	22	60	-0.0124355	3.26163	62.8571	18.1667
4695	45	70	-0.00475216	3.07074	125.596	35.9091	85.3488	315	279.091	3.16003	1.38328e+07	6.60523e+06	122	48.4766	42.9641	33.5573	3.53375	154.962	59	61.2205	57.9598	26.7349	10.7802	127.288	26.6504	26.0724	15.4816	0	70.3577	91.5282	94.0658	48.4791	14.7795	172.219	64	5	208.679	12	186.802	544.755	302.11	5705.46	2720	31	70	-0.00599223	3.16826	78.6029	28.7143
3945	41	90	-0.00645172	3.14831	106.962	31.25	80.122	263	231.75	3.00252	9.81139e+06	5.27877e+06	98	53.4383	45.1477	39.76	3.81104	163.207	47	65.1252	61.6955	32.7963	0	135.17	27.398	23.232	14.8577	3.68761	63.2159	90.1641	88.0112	46.6124	11.182	177.58	52	5	212.138	9	273.732	504.002	175.994	5024.81	2380	26	80	-0.00982281	3.33381	74.2857	25.8667
4770	50	60	-0.00853409	3.80731	95.2929	27.3333	72.3684	186.5	159.167	3.02304	7.7074e+06	5.38186e+06	142	42.6378	41.9423	29.2511	2.62371	118.205	68	61.1172	53.3946	37.5968	5.2739	172.35	24.3319	19.6694	17.2075	0.00129001	71.5694	92.7688	94.828	43.3638	5.51992	172.147	75	7	22.8773	13	209.109	266.781	492.786	6031.7	2640	40	60	-0.0154542	3.81079	59.697	20.16
5570	47	70	-0.00725374	3.83816	109.48	33.0625	87.3171	201.091	168.028	3.14778	1.68308e+07	1.08728e+07	133	55.5718	46.6208	43.075	2.75792	203.114	63	62.6318	51.813	38.1196	4.05072	157.566	27.2753	24.288	18.1359	2.08e-05	72.2185	84.6837	75.8015	44.4965	5.88128	175.019	71	8	51.7478	13	310.69	344.79	431.482	7339.3	3280	40	70	-0.00384412	3.31761	71.8293	26.2105
5735	45	60	-0.00613963	3.7273	117.073	34.8125	91.5152	220.4	185.588	3.19095	2.04392e+07	1.19298e+07	124	60.0625	53.6644	43.7059	2.32281	212.449	59	69.9081	67.3358	41.1672	5.48888	170.915	32.6305	28.4132	21.1438	8.54e-07	125.927	80.2597	78.4319	37.2872	7.07736	170.953	66	7	62.2889	12	414.747	359.15	314.897	7385.46	3280	37	70	-0.0125246	3.78737	74.7866	26.9
5595	54	90	-0.00641961	3.66571	103.672	34.5484	82.3148	206.583	172.035	3.00858	1.3382e+07	8.97772e+06	138	55.276	43.3107	43.1244	2.15668	197.1	67	66.3425	61.9673	34.206	3.18809	152.611	34.8388	32.5464	22.1003	0	132.466	89.3071	91.1726	39.1016	8.13892	155.506	72	5	77.0679	14	336.308	383.588	273.877	7551.03	3260	41	60	-0.00444813	3.26094	71.7485	28.8571
4820	45	90	-0.00637809	3.23201	116.149	40.5	91.0465	193.5	153	3.03483	1.57518e+07	8.64585e+06	115	55.8666	47.0832	37.6567	2.97746	164.357	55	70.1225	63.1163	36.4502	1.33802	155.898	29.381	25.9447	19.7567	1.79e-05	87.4223	87.9304	85.9455	44.9326	6.80386	175.783	61	6	355.619	10	227.982	532.739	293.214	6069.04	3370	35	90	-0.00226758	3.04726	87.4184	35.1176
5080	45	50	-0.00732364	3.7409	107.073	31.7879	80.4286	209.308	177.52	3.11783	1.55229e+07	9.01678e+06	138	48.9942	45.363	34.2988	2.60592	226.032	66	61.2914	62.3223	34.8111	3.39915	153.321	32.3809	27.5657	21.5529	1.54012	122.614	96.7197	91.7281	43.5457	12.2967	174.212	73	8	0	13	509.729	403.264	199.869	6761.2	1970	29	50	-0.00728589	3.13912	60.5076	21.5882
4825	48	80	-0.00743795	3.62868	105.839	36.1786	82.3864	208.231	172.052	3.01908	1.29493e+07	9.10597e+06	132	47.9939	39.7813	34.9097	2.74865	160.972	64	58.1183	62.1313	32.7815	3.1817	144.28	30.3958	28.7733	16.6957	3.19e-06	74.9407	80.6581	79.6729	43.613	13.2678	168.945	69	5	149.292	14	305.599	381.367	282.173	6185.9	2890	38	70	0.00328674	2.75219	72.3183	30.375
5845	61	80	-0.0075194	3.79272	102.034	33.1944	76.6393	212.273	179.078	2.99827	1.43125e+07	8.14566e+06	176	46.3708	37.6605	38.4735	2.41529	228.3	86	64.4432	57.4683	36.4081	6.52607	172.398	33.7263	28.396	25.5073	0	145.968	89.2749	93.0827	43.2456	1.08086	176.16	91	5	140.029	12	378.504	367.657	279.272	8021.24	3610	47	60	-0.0151501	3.95315	71.108	27.24
6300	63	80	-0.0084866	3.92126	95.7211	32.5897	80.082	191.286	158.696	2.88134	1.39282e+07	1.01329e+07	168	49.0296	40.2015	34.8172	2.51509	150.386	81	65.5598	60.8506	31.9522	8.3684	145.077	30.1994	25.572	19.6335	0.00471614	79.6631	90.1381	95.5177	41.2968	4.63482	168.818	88	7	178.576	15	262.95	385.113	291.474	8058.4	4050	48	80	-0.00447356	3.50131	72.5926	27.1154
5525	57	80	-0.00623285	3.31943	108.3	33.3226	79.386	273.4	240.077	2.95547	1.39249e+07	7.43588e+06	149	48.5487	41.018	33.8423	2.06503	144.508	72	67.0952	60.8284	32.5119	17.1269	151.442	25.8112	25.6967	14.5192	1.48e-05	71.8457	100.392	101.283	41.7861	18.9896	174.067	78	6	213.401	13	250.225	456.236	264.915	7020.35	3460	41	70	-0.00593403	3.44559	71.6763	27.0909
5205	56	90	-0.00752688	3.58317	100.825	33.7812	78.9623	219.875	186.094	2.91954	1.27459e+07	8.19452e+06	138	50.2583	44.7384	35.863	2.95656	150.655	67	69.7611	72.5034	36.6491	13.0752	160.768	23.5769	19.0994	17.1655	1.44e-05	61.9501	93.7991	98.6393	49.2813	5.72344	173.026	72	5	182.237	12	208.873	383.151	269.371	6753.41	3180	43	90	0.000211817	3.00514	71.7296	29.3333
6350	61	60	-0.00971641	4.14364	101.855	35.7647	82.5	193.857	158.092	3.00715	1.46104e+07	1.0213e+07	157	52.699	48.5339	37.9018	3.30591	199.187	75	67.6147	59.9855	36.6779	3.22425	174.354	28.3583	24.3009	17.1193	0.00458134	65.4348	85.8335	81.4508	48.4469	5.60451	178.707	83	8	95.8047	13	402.944	335.778	288.828	8177.94	3900	49	60	-0.00263954	3.35867	72.9487	30
5655	42	70	-0.0054366	3.63236	121.484	36.9167	100	224.933	188.017	3.21513	2.38691e+07	1.28368e+07	108	70.0224	62.485	49.6506	4.37092	181.867	51	56.0134	51.286	33.2757	7.06493	143.114	28.8076	25.5424	18.0115	3.71173	77.9742	89.1919	87.7879	41.5787	3.0901	165.898	58	7	131.715	14	390.622	413.781	273.201	7430.7	2920	28	70	-0.00667227	3.28961	85.0342	27.625
6620	49	90	-0.0055343	3.71356	129.955	41.7917	107.065	251.308	209.516	3.27113	2.94927e+07	1.63164e+07	129	69.6115	59.5961	45.6403	4.34463	204.927	60	59.4232	53.8853	34.6184	2.22343	162.762	28.0427	27.0926	15.833	4.32576	68.9051	96.1889	96.9072	44.7743	11.5503	173.041	70	10	148.482	12	373.481	446.507	439.948	8831.41	4110	40	90	-0.00550341	3.44511	93.3333	33.2105
6465	43	80	-0.00491045	3.566	140.85	44.0968	109.359	283.071	238.975	3.3407	3.02635e+07	1.4311e+07	131	66.1852	52.0648	52.3617	3.6	306.634	64	59.6954	55.5465	34.4354	3.62103	168.411	27.7829	23.2531	18.8054	0.00149146	77.563	98.6312	98.0011	39.4973	22.171	174.869	68	4	167.484	13	296.002	469.21	468.087	8502.78	3190	30	80	-0.0074979	3.31706	91.2539	34.95
4675	40	90	-0.00552766	3.13458	127.543	42.6364	97.9487	308	265.364	3.15488	2.12697e+07	9.43227e+06	96	64.9498	56.7309	43.83	2.36622	171.5	46	77.2835	70.3189	40.4514	13.5329	169.576	26.5114	21.833	17.6641	1.98e-05	67.2512	91.9636	79.1355	47.881	6.00575	166.963	51	5	281.899	10	364.067	550.886	317.932	5953.28	2730	28	100	-0.00193141	2.79824	92.7106	35.25
5095	33	60	-0.00532079	3.44426	133.824	41.4815	106.061	270	228.519	3.33507	1.96916e+07	1.12425e+07	96	73.73	53.7294	59.9541	6.04143	270.438	45	68.9924	65.3385	33.9379	6.71482	169.935	28.0841	28.0008	13.893	1.94149	52.918	92.4749	91.5614	44.9069	13.1382	162.762	52	7	185.317	10	348.613	518.103	276.331	6892.76	2920	26	60	-0.00922639	3.41925	90.9932	32.2857
6425	60	90	-0.00509783	3.34149	126.236	38.5758	90.2778	308.375	269.799	3.13231	1.77119e+07	9.63104e+06	147	55.6771	51.7574	38.3273	2.41385	138.998	71	63.2985	57.8769	35.9608	5.45048	167.936	23.334	21.443	14.3284	1.71e-06	84.8262	94.7288	98.9234	42.0768	18.2616	177.136	77	6	239.128	13	325.295	490.532	249.708	7945.41	3880	45	80	-0.00614131	3.44951	79.4588	32.6897
6415	51	80	-0.00595518	3.66134	126.994	39.0968	96.5957	271.2	232.103	3.21645	2.14006e+07	1.26247e+07	134	63.4812	54.8165	45.2032	3.71049	209.866	64	73.9566	73.5766	36.9991	14.7869	176.541	23.3412	21.3554	16.3497	0	82.3208	90.0516	89.2305	40.7564	4.96377	166.453	71	7	177.458	14	368.152	424.083	289.417	8329.02	3730	38	80	-0.00978006	3.66741	85.4424	32.4091
4975	38	80	-0.00460134	3.30812	138.775	41.52	103.214	270.857	229.337	3.31332	2.12413e+07	9.22611e+06	105	60.3132	53.1743	40.9439	5.19646	173.38	51	67.1067	68.8287	29.8289	5.99742	130.504	27.7483	26.9089	15.4761	1.81e-05	76.5926	95.7612	99.5885	45.8346	8.6903	164.298	55	4	128.914	9	288.53	442.485	370.001	6203.97	2580	27	80	-0.00771618	3.18587	85.5039	31.75
4775	35	110	-0.0049292	3.30316	130.732	48.1176	114.242	243.667	195.549	3.19153	2.52055e+07	1.41853e+07	87	71.6021	55.8227	49.0081	4.15787	197.515	42	62.199	62.1761	26.7068	3.13911	104.077	28.8555	26.3295	18.0638	0.000130965	65.9977	94.0415	90.595	39.0272	21.1056	168.272	46	4	210.222	10	299.965	486.789	394.78	6019.16	2640	23	110	-0.00377683	2.78583	107.235	42.1818
4395	42	100	-0.00637331	3.2119	118.25	42.6316	95.7143	195	152.368	3.06486	1.86148e+07	8.8659e+06	95	60.3922	61.1233	38.6116	4.77166	159.549	46	74.851	72.9968	36.3324	18.3006	156.92	27.8051	24.0497	18.9913	0.949567	82.4046	84.4828	81.1672	43.1517	4.3959	176.885	50	4	310.052	10	377.201	506.401	280.491	5427.21	3100	32	100	-0.0082228	3.31171	93.6774	37.1429
3175	32	90	-0.00866119	3.23911	92.2956	31.5556	78.0645	135.778	104.222	2.87007	9275513	5.34149e+06	64	62.6266	51.8591	51.6657	3.888	341.011	30	68.8982	66.5771	32.0792	15.9493	132.638	19.9434	18.4538	12.3488	0	55.2541	82.6319	77.5926	52.0915	6.58133	166.096	35	5	379.712	6	216.349	503.887	303.029	3628.39	2530	28	90	-0.00610128	3.11529	78.0632	29.4615
4405	31	80	-0.00542235	3.40635	117.574	32.3462	93.6957	212.438	180.091	3.15667	1.42835e+07	1.01606e+07	108	54.5407	48.1153	38.5835	2.78631	151.21	52	71.3581	69.2317	34.8059	12.3938	155.938	26.8996	21.3945	15.8327	2.1047	80.5966	92.3345	94.2128	45.5315	1.77677	176.412	57	5	77.6588	12	294.659	350.241	343.864	5812.73	1870	22	60	-0.0140201	3.38591	68.877	22.7647
5725	53	90	-0.00678549	3.57896	113.054	36.4333	87.2642	259.25	222.817	3.08171	1.54859e+07	9.04793e+06	126	58.5817	59.0974	41.2476	2.17587	191.779	61	73.0271	68.2469	31.6083	20.0253	167.827	25.7369	21.3621	18.3904	0.00104495	82.8725	88.7088	87.3491	46.3469	5.63536	178.562	66	5	184.882	12	235.079	469.41	307.036	7196.41	3360	36	80	-0.00778525	3.43631	79.9405	31.84
5605	50	80	-0.0084604	3.89779	110.891	38.7	89.0217	197.722	159.022	3.07463	1.35989e+07	1.10733e+07	152	49.609	38.5489	37.9719	3.46151	204.319	74	72.9857	66.8056	37.2373	5.08938	154.095	22.3791	20.4919	13.5358	0.000242388	61.279	85.099	78.1967	45.8333	1.87034	165.126	79	5	79.6871	14	240.109	317.282	390.535	7460.88	2380	30	60	-0.00954275	3.27516	70.1261	29.0769
5695	49	80	-0.00896414	4.01066	103.526	33.3333	84.4737	185.217	151.884	3.02965	1.09169e+07	8.6314e+06	167	46.3447	31.1591	38.8978	2.63106	184.645	81	71.4269	70.7808	34.4458	5.7606	160.663	28.7676	28.1428	17.1415	5.98e-06	71.4858	99.8202	94.454	41.6608	8.58662	171.666	87	6	86.4744	13	224.929	338.076	364.548	7653.09	2890	36	50	-0.015446	3.82519	69.7232	24.7143
6205	62	60	-0.00694028	3.8046	110.242	32.25	79.9091	243.25	211	3.12179	9.99074e+06	7.04015e+06	175	45.7891	34.6637	35.9616	2.41424	236.142	84	73.6619	72.7619	36.0306	2.06725	146.568	26.9262	22.8414	18.2397	0	75.5581	89.1457	91.7967	40.8442	5.34682	172.016	92	8	83.8849	16	179.97	406.515	286.176	7929.21	3150	39	60	-0.0141196	3.8717	66.5079	23.125
5265	53	60	-0.00607895	3.52696	108.88	33.8485	78.8043	231.083	197.235	3.04944	1.05442e+07	8.12306e+06	141	50.8893	43.2711	35.6841	3.27086	132.822	67	71.1285	68.9373	32.9679	8.37748	148.117	28.0939	27.5161	15.3422	2.97331	67.5305	92.4524	98.1059	37.3908	1.03769	164.19	75	8	161.313	14	202.237	428.568	242.603	7014.08	3000	40	60	-0.00895855	3.52123	67.9333	25.8824
5385	49	70	-0.0049317	3.17841	123.618	34.8065	82.4419	302.583	267.777	3.13618	1.50014e+07	6.85736e+06	128	55.2737	47.1344	40.0717	2.33923	149.427	61	72.5851	67.1567	36.8661	6.9337	165.258	30.5062	29.4612	15.9162	2.17e-05	84.3708	87.1809	89.1852	42.3021	14.2478	162.24	68	7	205.982	12	221.714	508.601	259.242	6869.05	3290	40	70	-0.00946952	3.5782	74.3161	28.8333
2900	24	100	-0.00763264	3.1844	103.986	33.5882	89.7826	169.667	136.078	3.02818	9.26942e+06	4.46979e+06	59	59.6519	56.2431	35.6542	5.45601	151.677	28	71.9555	64.3429	29.8989	10.9128	142.7	25.0685	22.8173	18.5402	3.30059	86.2787	90.7405	77.922	51.1415	26.0787	174.827	32	4	216.214	7	201.787	510.288	273.654	3303.25	2120	20	100	-0.00560796	2.85723	90.6604	31.8333
2870	29	90	-0.00595618	2.80203	107.049	31	79.6	222	191	3.03754	8.22227e+06	3.58942e+06	68	56.2719	55.0288	41.1447	2.32281	185.288	33	63.245	58.8128	25.8147	22.7874	132.739	24.1428	22.2181	12.8322	4.37155	47.1936	91.7259	93.5335	40.1695	29.468	168.461	36	3	343.807	8	178.656	534.102	294.218	3482.68	1650	19	60	-0.00941602	2.97449	71.7576	25.5
4700	42	90	-0.00497049	3.08365	129.682	35.9545	89.1667	343.167	307.212	3.21601	1.21015e+07	5.95977e+06	112	52.5528	46.3919	33.751	2.58993	155.498	53	56.6038	51.6941	28.0015	12.5288	127.353	23.2732	21.0958	16.3503	0	72.9669	94.4407	100.057	44.0709	1.95067	169.346	60	7	287.356	11	284.818	510.071	206.646	5598.55	2860	32	80	-0.00738707	3.31261	80.6294	29
3945	35	90	-0.00427228	3.18799	112.854	31.6364	85.7143	222.615	190.979	3.11752	8.71783e+06	4.95716e+06	106	48.0782	41.4712	33.9214	3.02478	166.006	51	68.5698	68.0214	28.1157	27.5666	141.93	25.8701	23.8095	16.5645	2.5e-05	65.5674	76.3717	80.4947	37.486	10.4695	142.9	56	5	110.612	10	194.535	411.44	242.357	4985.68	2420	30	90	-0.00738121	3.20468	74.1322	25.75
4825	39	70	-0.00411095	3.00084	137.371	31.3871	86.7188	337.25	305.863	3.2556	9.4975e+06	4.77997e+06	132	48.9898	41.5268	34.5103	2.0118	130.062	63	65.0947	59.5053	32.2257	14.6068	142.551	26.2852	20.9009	16.9733	0	65.9001	86.9646	78.5893	50.2326	5.61258	172.799	70	7	194.017	18	146.972	519.833	254.288	6272.63	2090	27	50	-0.010981	3.36746	64.3062	21.2667
5245	42	90	-0.00490742	3.37601	127.524	36.1667	93.1944	264.722	228.556	3.21253	1.77745e+07	1.01346e+07	128	55.0423	46.605	40.6833	3.36583	174.089	61	64.0829	55.3563	28.1069	20.9981	151.641	25.2042	21.0842	19.6357	0.00106944	111.118	84.9717	76.7207	43.5985	12.0349	177.492	68	7	148.867	13	212.773	449.902	354.331	6896.55	2580	29	90	-0.0102081	3.42174	78.6434	27.5385
4605	54	70	-0.0108232	3.97701	81.3015	24.5484	65.0926	159.909	135.361	2.79002	5.98899e+06	4.93249e+06	137	43.7174	35.955	34.0318	2.45967	174.531	65	60.4463	59.5315	27.7922	13.6154	141.641	24.1606	19.4473	16.56	0	80.0829	92.4546	91.3578	45.678	1.9309	173.764	73	8	84.0388	14	161.093	314.487	209.284	5905.25	2840	40	70	-0.00964315	3.60669	59.4014	20.1538
4700	54	60	-0.00548662	3.35471	98.7076	28.9231	67.451	219.077	190.154	2.93166	7.61451e+06	5.0508e+06	145	41.9163	39.3843	29.0202	2.33791	126.9	69	59.3015	59.2222	27.9869	2.2296	130.189	24.9767	23.9324	16.3604	0	64.8909	88.8526	92.9818	44.7294	7.79903	178.812	77	8	120.041	13	253.421	359.396	187.032	5957.82	2610	42	50	-0.0102369	3.51579	58.5824	22.6522
4485	38	90	-0.00315326	3.01868	127.911	37.7778	94	255	217.222	3.15509	1.31112e+07	6.95935e+06	108	52.2864	45.1833	34.8575	2.62913	145.01	52	64.745	63.4648	26.8938	3.59361	127.973	22.3634	21.849	12.039	2.5651	55.251	87.6248	92.2234	43.8307	8.4967	162.003	57	5	141.826	11	215.955	418.167	269.902	5505.11	2400	29	90	0.000105456	2.75391	77.5	27.5
3770	35	60	-0.00561805	3.17162	103.483	31.5	78.3824	220.111	188.611	2.98941	8.43548e+06	5.05143e+06	99	50.5708	45.2798	34.7045	2.59837	159.915	47	58.0497	56.3795	25.5188	8.24006	126.341	23.0341	19.9737	14.9758	0.00601541	66.7234	90.7648	87.2924	48.4791	13.2268	176.272	53	6	160.006	11	159.541	355.55	289.967	4846.5	2150	27	60	-0.00420814	2.97553	67.2558	25.3125
2625	32	70	-0.00900389	3.12193	84.4867	27.0625	69.2188	129.5	102.438	2.78909	4.65794e+06	2.53516e+06	71	47.2497	42.5099	41.8457	2.91445	285.115	34	66.383	61.4179	32.4946	3.93909	169.389	24.9036	20.1051	12.8278	4.21944	60.4883	89.6822	95.2519	49.1176	18.3487	172.884	38	4	372.441	6	151.891	494.518	251.492	2982.29	2050	28	70	-0.00851417	3.10484	69.9512	25.3571
2595	30	60	-0.00960832	3.17602	80.0385	24	63.6667	120	96	2.76016	4.5944e+06	3.0361e+06	63	52.3105	53.8593	37.4571	2.44023	191.022	29	71.4293	63.922	34.7339	18.3613	156.546	28.2752	28.2607	17.3886	1.21e-06	69.7609	101.771	95.0111	41.421	12.8348	165.366	35	6	262.463	6	212.543	421.596	144.5	3033.1	1950	26	60	-0.00690741	3.09131	63.5385	21.9444
4555	49	60	-0.00482043	3.02167	113.873	30.9	73.8043	292.091	261.191	3.02448	9.17533e+06	4.68421e+06	156	41.2002	33.5758	28.0094	2.16216	138.128	75	66.8304	65.173	35.289	5.07741	162.813	25.1113	25.0042	14.0078	1.00299	64.428	84.2697	83.633	42.3264	5.2138	165.536	82	7	204.845	15	233.039	422.941	174.179	6222.39	2810	40	60	-0.000401576	3.07845	64.8399	24.05
3995	33	80	-0.00575926	3.23844	119.05	30	85.8621	283.333	253.333	3.23721	1.15705e+07	6.60801e+06	95	55.7337	48.2908	39.0175	3.31013	146.425	45	62.9768	59.6339	35.8767	4.74183	148.096	26.3424	21.3946	18.4786	0.000744899	92.6283	84.528	89.3668	40.514	16.6908	174.743	51	6	202.92	12	168.465	490.287	337.345	5091.78	2230	25	80	-0.0104667	3.34066	74.0359	23.8421
4385	48	50	-0.0104833	3.9443	84.8975	24.2121	64.1667	161.909	137.697	2.89378	6.36118e+06	4.45694e+06	141	39.9654	36.0737	28.5018	2.67381	132.97	67	65.2809	63.9176	39.6263	1.80433	166.751	23.8582	19.1466	15.6873	0	64.5012	85.3876	84.71	42.3065	11.6274	167.92	75	8	19.562	12	209.341	248.164	354.55	5615.56	2110	37	50	-0.0188481	3.77968	50.7583	17.5625
2885	35	60	-0.00626262	2.83543	98.9273	25.8235	69.5	201	175.176	2.99646	5.55919e+06	2.80361e+06	66	54.4854	40.3909	46.2264	2.57748	276.518	31	70.0701	71.8863	31.166	12.575	136.859	25.3496	24.5135	13.9865	2.42281	59.1882	89.7596	83.471	39.2106	12.7896	171.64	36	5	345.353	6	221.001	552.047	146.139	3250.68	1890	24	60	-0.00775473	3.07433	69.2063	21.3571
2565	27	50	-0.00496403	2.52633	111.089	25.4375	68.4091	331	305.562	3.04208	7.11411e+06	2.74662e+06	68	50.4209	36.3928	41.9195	2.87736	238.719	32	80.7659	74.2802	37.5715	8.56459	170.922	31.9459	27.1424	23.1373	3.34859	98.9705	97.4456	98.1682	38.724	6.10977	174.733	37	5	325.86	9	159.132	511.128	197.312	3102.76	1680	23	50	-0.00706249	2.9763	62.381	21.2
3970	40	50	-0.00847454	3.73361	83.1658	23.4839	66.8571	154.727	131.243	2.85903	7.73317e+06	5.52507e+06	111	48.1782	39.4158	35.4426	3.25232	140.202	52	61.9453	58.6265	30.4192	6.43847	146.992	24.1197	21.2346	16.5588	0	76.604	89.7543	94.3779	41.5928	3.65679	158.078	60	9	0	12	346.317	281.687	219.65	5347.78	1200	19	40	-0.0123844	3.0426	51.9167	15.4545
4645	43	70	-0.00981616	3.93354	92.2366	26.8519	76.2195	165.417	138.565	2.97343	7.76685e+06	6.03601e+06	113	53.3169	46.3789	39.8535	2.29643	141.279	53	63.1193	62.3948	30.3583	7.1111	116.42	30.0597	28.3739	16.385	0.000152012	69.2746	94.9219	87.0081	44.3878	6.86153	173.337	61	8	37.9574	10	209.811	298.739	324.438	5986.85	2350	28	60	-0.015876	3.76873	62.4681	18.5294
4735	58	60	-0.00935706	3.61683	86.9198	25.75	64.0351	212	186.25	2.7839	8.11927e+06	6.12477e+06	136	46.6332	34.044	34.5004	2.19939	135.891	65	57.3145	60.5832	29.1525	0.578025	132.992	27.3057	25.8662	14.5301	0.000113773	62.0418	89.535	91.5053	47.2135	5.85078	177.354	72	7	186.018	11	156.166	376.107	283.737	6156.09	3350	46	60	-0.0115195	3.7986	62.3881	22.2414
4670	51	60	-0.00988629	3.91669	83.3547	29.1852	69	150.154	120.969	2.79326	7.04063e+06	5.91521e+06	146	41.1794	32.1522	30.5798	2.32281	136.014	71	61.5799	61.9023	29.2742	9.15994	134.406	24.716	25.1939	15.132	0	58.8215	82.6949	80.1224	43.0283	7.83057	171.148	76	5	31.259	12	362.656	228.555	262.343	5980.94	2380	39	50	-0.0125107	3.53559	57.2269	22
5255	54	70	-0.00756108	3.7678	95.7795	31.3143	74.717	196.4	165.086	2.94585	1.017e+07	7.41186e+06	132	50.5528	45.9756	35.772	4.02071	147.414	63	57.39	58.922	26.6909	5.40221	118.814	23.0028	21.9335	14.0766	0.000154776	54.9768	81.2911	88.0355	37.6709	7.58058	159.585	70	7	115.262	14	274.7	369.072	205.964	6557.71	3320	40	50	-0.00944731	3.63858	69.7289	25.5455
3130	45	50	-0.013372	3.82268	66.4968	19.7273	50.8333	130.857	111.13	2.62073	3.80434e+06	3.12512e+06	115	36.4185	35.4732	24.1554	2.92376	94.4888	54	60.4147	57.4711	33.6277	1.46477	149.872	23.7646	22.9753	17.0088	0	67.1354	86.9063	80.3557	43.3087	7.16394	168.491	62	8	70.1781	8	202.248	255.197	209.387	4117.95	2200	38	50	-0.0186852	3.84284	49.5455	16.5
4865	53	50	-0.0080862	3.63588	95.462	30.175	70.3488	217.571	187.396	2.92765	7.75032e+06	5.72605e+06	146	43.0756	35.8255	31.5769	3.21261	129.009	70	61.4915	58.4163	29.209	4.41591	138.588	22.2942	18.2922	14.4784	0	57.0416	96.8616	101.078	44.6105	8.3928	176.55	77	7	134.366	14	166.895	407.361	238.204	6154.68	3220	45	50	-0.00635332	3.45481	65.1242	25.5
4480	46	70	-0.00547507	3.18755	113.051	29.9583	76.3095	290.143	260.185	3.09625	1.03462e+07	5.69081e+06	129	47.2798	40.5383	36.3366	2.0346	214.087	62	67.5293	65.6864	30.9353	5.00491	147.056	22.7704	21.7147	14.3712	0.00270403	67.5953	93.2549	94.0814	47.2791	5.33759	176.507	68	6	203.147	16	184.099	448.354	287.493	5895.94	2420	31	70	-0.00770088	3.29486	65.0826	22.6
4235	42	70	-0.00794941	3.49221	94.6118	28.913	73.2143	207.5	178.587	2.91889	8.60528e+06	4.81825e+06	117	45.6718	40.9839	30.6612	2.52042	116.418	56	67.896	70.088	32.163	7.48677	152.398	28.183	24.9231	18.5228	0	95.3467	91.1689	81.5678	39.9054	18.9046	171.645	62	6	178.424	12	188.863	428.596	248.375	5165.18	3100	36	80	-0.00752869	3.45257	71.4516	25.7143
4275	48	50	-0.00775548	3.34127	94.1355	30.5143	69.7727	228	197.486	2.85256	8.35734e+06	4.67568e+06	129	44.132	39.0075	30.1469	2.19939	124.206	62	62.2847	64.2173	25.3085	19.1579	125.445	25.2139	23.5291	13.8511	0.0208199	62.9691	87.8498	77.6901	44.1074	3.52341	178.337	68	6	194.905	12	253.354	434.356	171.114	5498.12	2940	37	60	-0.00148419	3.11574	67.9592	25.7
4775	53	60	-0.00944774	3.8918	94.0167	29.1852	73.5714	179.273	150.088	2.97375	7.89795e+06	6.45303e+06	143	44.8678	33.3487	36.6569	2.00428	175.699	69	65.5052	65.9827	27.2066	13.2467	135.515	25.5773	25.8363	15.9346	1.33e-05	72.1349	73.0193	63.0942	44.142	4.33448	172.371	75	6	97.1303	13	205.645	324.759	325.346	6318.96	2660	36	60	-0.0103351	3.50632	66.6917	23
5240	63	60	-0.00800231	3.6822	90.7619	28.3824	66.2281	205.625	177.243	2.87179	7.45083e+06	5.28487e+06	176	38.7266	32.4428	28.7379	2.11942	164.062	85	62.0726	60.9154	25.2308	8.31325	132.263	26.0853	25.1821	15.765	0.00454189	79.1606	89.5556	87.5328	39.9407	13.6272	169.044	92	7	138.922	14	156.658	375.651	271.607	6676.96	3330	49	60	-0.0053451	3.48274	60.7808	23.5312
5035	39	60	-0.00960575	3.97643	102.599	32.1333	88.2857	180.429	148.295	3.04421	9.88719e+06	7.13822e+06	127	49.0511	43.4342	37.4927	2.20476	162.959	61	60.6883	61.6072	23.8712	18.5516	117.516	24.6686	22.6456	14.2657	0	61.4417	92.7352	99.1765	48.7839	3.38495	175.891	67	6	55.0829	15	182.986	329.88	374.923	6174.41	2970	34	60	-0.0106439	3.58894	74.2761	26.1579
5675	41	80	-0.00701217	3.83379	113.363	28.8571	88	214	185.143	3.18273	1.17394e+07	8.51722e+06	137	50.6057	47.2753	39.3072	2.04143	221.475	65	64.4497	60.9696	24.5109	1.4078	119.325	25.7326	26.7506	12.6645	8.54e-07	58.6336	81.3548	74.2989	40.8639	13.9286	158.936	73	8	64.5964	10	225.453	351.836	331.407	6868.38	2880	36	50	-0.0138941	3.82732	60.3819	19.4286
4770	52	70	-0.0103664	3.95853	90.1883	30.4615	71.4894	166.2	135.738	2.92708	9.17421e+06	6.40219e+06	132	46.0337	38.2503	36.4305	2.42915	191.916	63	63.4593	59.5151	30.2655	10.8415	134.678	30.8002	25.1362	15.8713	3.76e-05	78.2167	82.3242	77.6203	43.2691	1.17405	174.148	70	7	20.8177	11	466.756	284.725	203.34	6055.63	2640	37	50	-0.0175861	3.83467	62.6515	23.0476
6095	42	90	-0.00628845	3.7484	127.197	40.6667	105.128	244.167	203.5	3.24495	1.63976e+07	7.88971e+06	125	58.8644	50.9618	39.6261	2.22043	172.302	60	59.2341	55.9133	27.4512	12.2357	138.946	24.5641	23.2122	13.9255	0.00161692	72.952	94.1738	104.66	41.8591	13.1679	166.661	66	6	132.039	11	223.189	484.68	363.581	7226.02	3760	33	100	-0.00578413	3.36324	95.9043	33.8824
5105	45	70	-0.00701186	3.7196	105.029	30.0263	79.4318	201.706	171.68	3.06185	1.1944e+07	9.04151e+06	142	45.2538	41.3875	31.963	2.76189	159.636	68	62.3717	62.8504	28.0546	11.2073	159.478	28.1768	27.2158	15.1065	0	73.9905	86.4658	84.6571	42.7305	9.76186	166.407	75	7	62.3301	10	266.166	340.438	317.579	6363.71	2910	37	60	-0.0157802	3.87767	64.7423	23.087
4765	38	60	-0.00682166	3.63345	118.365	29.1154	85.8929	234.125	205.01	3.25989	1.01327e+07	6.46284e+06	133	46.7905	37.0015	37.1982	2.2424	170.984	64	68.559	68.906	32.3826	4.44598	151.688	26.8947	22.0987	20.0394	0.00281465	80.7049	93.8168	99.9326	49.2377	3.986	174.836	70	6	123.004	15	227.406	407.539	390.801	6100.14	2020	29	60	-0.0119197	3.4198	58.9109	18.8
5945	44	70	-0.00335397	3.12212	153.21	35.3704	96.4286	335	299.63	3.35594	1.68925e+07	8.05717e+06	145	54.3222	48.3152	38.0427	3.37466	156.008	70	59.2304	57.0924	29.6328	7.47491	143.644	22.6998	17.4244	19.6206	8.54e-07	121.45	82.654	79.9738	45.4071	4.5496	161.83	76	6	136.964	16	211.207	510.905	268.503	7739.75	2800	30	90	-0.00489737	3.20471	75.6071	26
4425	34	60	-0.0079581	3.69913	113.679	28.12	84.3548	221.889	193.769	3.23396	1.53718e+07	7.64033e+06	100	58.0442	44.1559	48.6536	2.26784	241.107	47	70.5106	61.0996	36.6012	10.0878	164.522	26.8862	22.4205	13.9778	4.57492	54.3327	95.7174	92.9719	44.6242	11.7681	173.634	54	7	53.8898	10	295.159	366.049	514.413	5750.53	2050	27	60	-0.00833689	3.27465	58.3902	19
5545	52	60	-0.00720878	3.82475	104.964	32.5294	83.3333	194.909	162.38	3.1052	1.00643e+07	7.58643e+06	146	47.5732	37.2009	40.4779	2.16221	261.385	70	72.8717	74.318	31.6259	3.11732	145.362	28.2627	24.6919	17.5512	2.3602	74.1827	97.7777	101.059	50.5707	4.71738	173.952	77	8	0	11	494.935	283.672	240.162	6945.69	1730	24	60	-0.014915	3.40538	61.3295	20.7647
4280	36	80	-0.00385371	3.21247	117.902	32.6818	92.1154	219.471	186.789	3.14041	1.45785e+07	8.04672e+06	108	51.3908	44.5785	37.5081	2.67886	159.326	53	67.6803	65.0376	38.4877	4.54894	163.133	26.8858	22.2451	19.9274	1.29e-05	82.0912	72.5031	72.2639	43.5414	7.5322	171.497	56	3	78.3061	12	317.101	408.554	291.418	5471.9	2340	27	80	-0.0118357	3.44977	76.1538	24.625
5205	57	60	-0.00953474	3.94752	85.1823	32.1163	71.7708	144.6	112.484	2.78192	9.06502e+06	6.51074e+06	159	41.7201	28.8213	35.3305	2.78734	157.653	78	72.2619	67.7919	30.3403	12.9697	151.632	27.5884	26.0627	18.2547	0.000242949	81.8202	82.7904	78.212	43.1801	6.8597	173.811	82	5	0	12	392.362	284.278	228.918	6633.49	1880	31	50	-0.0124453	3.21356	63.4574	27
4765	48	60	-0.0116669	4.10132	92.2642	29.5	74.5349	164.2	134.7	2.94407	8.15431e+06	6.00662e+06	132	46.1848	36.4908	34.7814	2.50229	186.13	63	62.7161	62.0551	30.5513	14.7721	149.042	25.8454	23.7061	16.3127	0.000646525	68.0772	91.4903	94.847	38.7989	8.59504	166.066	70	8	0	9	383.282	280.765	215.933	6096.39	2590	38	60	-0.0145546	3.71479	61.8147	22.5652
6295	59	60	-0.00844016	4.03828	101.81	32.3256	79.6226	195.625	163.299	3.0421	1.09515e+07	7.77516e+06	166	47.4109	36.1794	36.8199	2.80239	166.431	80	54.9429	57.9691	23.7168	11.2603	142.545	25.2783	22.3737	15.0602	1.23964	65.7	77.535	84.5065	41.3686	3.02617	145.086	87	7	97.2182	12	295.359	374.938	206.399	7772.99	3480	43	50	-0.0130952	3.86542	67.5287	25.52
5695	52	60	-0.00862221	3.99877	102.526	30.2381	78.4091	194.286	164.048	3.0657	1.21419e+07	9.35929e+06	155	46.5957	39.2951	35.9984	2.29272	182.285	75	63.2863	66.1174	30.0899	5.54617	148.963	26.1074	25.0355	14.1109	8.54e-07	67.1191	81.8755	82.1683	44.5326	0.479925	174.317	81	6	38.9912	15	234.426	331.576	366.522	7183.34	2680	37	70	-0.0124528	3.64728	62.3507	22.4167
5905	49	60	-0.0059562	3.70742	119.492	32.4545	88.1944	235.267	202.812	3.20499	1.13397e+07	8.44023e+06	157	50.2054	39.0665	40.9366	2.01411	271.577	76	64.493	65.9578	30.3235	1.5213	152.337	31.5393	30.9987	17.4984	0.61322	80.9071	79.2905	77.8829	38.0434	11.1266	167.49	82	6	139.306	14	286.972	407.167	207.223	7742.94	2720	36	60	-0.0179777	3.95753	65.5515	22
6095	51	90	-0.0052528	3.66654	114.664	35.5517	92.9348	226.583	191.032	3.1448	1.82309e+07	1.18479e+07	132	62.228	54.0272	48.6061	2.49714	307.639	63	59.3563	55.2377	29.171	5.82311	135.92	27.1461	25.8953	15.9636	1.91e-05	73.6256	81.1461	72.3178	39.8129	20.0894	173.69	70	7	107.151	12	382.703	407.429	275.573	8106.94	4000	41	90	-0.0133976	4.01769	84.45	29.0476
4720	48	50	-0.007437	3.7036	92.3207	27.7241	69.0909	186.222	158.498	2.97241	8.7164e+06	6.3588e+06	123	48.3778	39.1857	39.395	2.27753	160.203	58	61.8152	57.4944	32.1253	7.84881	139.428	25.9847	25.4479	14.9463	0	68.9115	94.2051	97.7324	49.3357	4.96522	177.565	66	8	61.7632	11	193.242	330.028	349.637	5888.71	2910	42	40	-0.0169664	3.95291	59.4845	22.2593
5220	55	70	-0.00516102	3.26695	109.522	29.7586	73.2292	257	227.241	3.01472	7.9467e+06	4.65203e+06	144	45.093	35.0688	35.1525	2.94878	134.536	70	63.3009	65.5123	29.4541	6.70984	154.985	27.4587	22.9556	18.6599	8.54e-07	76.6481	98.6475	102.553	44.1897	10.0112	170.121	75	5	166.817	12	226.8	435.769	150.252	6326.57	2910	39	60	-0.00821718	3.49615	63.8832	22.7308
3115	33	60	-0.0079495	3.10717	92.4038	31.7778	75.3333	134.75	102.972	2.87244	6.49292e+06	3.63667e+06	80	49.2609	44.81	43.943	2.1226	343.807	38	68.8847	69.0676	28.2289	24.8627	163.521	27.5935	25.5521	16.3297	1.11e-05	76.627	90.3681	90.1248	42.3929	10.0613	172.158	43	5	408.978	7	154.873	535.906	286.012	3531.9	2380	27	60	-0.00342488	2.92932	76.3445	29
3065	35	70	-0.00640608	2.81634	94.3322	32.1111	70.7812	137.667	105.556	2.87368	5.8136e+06	3.25544e+06	81	47.3636	36.8537	49.9509	2.44	396.356	39	64.5104	60.8268	36.0775	3.55987	159.359	26.7827	20.6233	21.3525	0.000882763	121.208	83.8774	79.7686	44.6756	12.499	170.91	43	4	461.57	7	146.088	595.143	252.038	3374.88	2160	27	60	-0.00243429	2.79973	72.5463	29.6364
5145	49	80	-0.00474934	3.07829	124.36	35.037	84.3182	326.8	291.763	3.12411	9.16954e+06	4.95591e+06	137	46.3623	43.763	29.8407	2.18747	113.723	66	57.6671	55.9454	31.7148	1.52061	118.525	23.6438	20.9013	15.0489	1.21e-06	71.2425	104.653	111.399	42.7588	18.6357	175.036	72	6	244.753	14	164.599	555.302	246.643	6106.88	3060	37	80	-0.00224044	3.11962	73.7908	27.6842
7195	65	60	-0.00556797	3.67911	121.111	31.5556	80.3571	285.333	253.778	3.19372	1.22682e+07	7.08623e+06	198	47.4077	37.4106	39.2315	2.27081	238.253	95	55.7988	55.6204	30.4846	3.15258	153.108	21.9565	16.5194	15.7989	4.98e-06	82.202	92.6836	96.9983	45.998	3.31105	173.203	104	9	164.278	19	187.619	489.798	236.89	9222.44	4110	54	60	-0.018504	4.36301	67.4939	24.4062
5160	49	70	-0.00545317	3.51075	108.182	27.3226	74.4595	231.643	204.32	3.10409	8.92484e+06	6.36055e+06	136	47.3247	41.5397	34.942	2.30336	136.481	65	62.2061	58.6569	38.2056	1.43122	165.268	26.3791	20.8618	20.3595	1.30195	106.247	85.3363	82.7212	42.1579	7.91154	168.356	72	7	49.8517	12	151.923	387.554	266.691	6386.3	2790	39	60	-0.0162304	3.89844	59.9283	20.6552
5205	54	70	-0.0109363	4.11537	85.0096	28.7419	72.3585	149.917	121.175	2.82177	8.9608e+06	7.06347e+06	140	47.1413	40.6241	36.0882	2.25188	150.277	66	70.8403	74.947	33.6863	8.06018	162.775	28.6074	25.3844	16.9117	1.78379	75.1228	89.9928	91.9183	45.1257	13.0054	170.474	75	10	0	11	339.324	284.007	273.598	6599.78	2860	39	70	-0.0102934	3.5806	62.7622	23.3077
5665	58	70	-0.00634629	3.5993	106.473	30.1892	75.7273	236.917	206.727	3.04472	1.10768e+07	5.89155e+06	162	45.8141	35.0192	34.0641	2.06384	168.021	77	58.6015	55.4473	32.5337	5.09763	163.699	27.3639	24.6442	16.4126	1.51e-05	72.626	86.1816	85.0045	37.8104	6.15505	161.084	86	9	116.081	15	178.586	390.461	336.963	7305.8	3200	43	70	-0.0121068	3.78524	65.1562	22.963
5135	59	60	-0.00614956	3.42962	105.837	29.5	70.4878	244.6	215.1	3.02528	9.26507e+06	5.95164e+06	148	44.8714	32.1665	36.0731	2.55612	164.745	72	57.707	56.1452	27.9927	3.24966	132.494	26.2468	21.635	17.0021	2.13e-05	82.3404	93.5186	97.3944	41.4302	5.28549	173.92	77	5	145.956	15	161.504	432.696	287.61	6495.01	3140	44	60	-0.0134683	3.78348	63.2484	24.1333
5125	50	50	-0.00507546	3.34897	111.365	27.8	72.0833	233.941	206.141	3.03343	8.5513e+06	6.11308e+06	152	42.8689	37.9478	31.9809	2.76189	130.008	73	60.7721	59.969	30.9938	1.21e-06	140.575	27.2706	23.7658	15.9392	3.0529	77.089	88.4763	89.4953	44.7579	2.12372	166.979	80	7	127.713	15	225.153	380.917	196.58	6388.36	2670	39	50	-0.0142809	3.74125	58.8764	22.1111
4505	47	60	-0.00577996	3.28861	110.265	32.1379	77.1429	269.667	237.529	3.07527	9.47822e+06	5.19968e+06	139	42.0174	37.3818	28.5576	2.57182	116.324	67	63.8521	59.2872	37.7191	3.82064	172.794	25.3846	20.3038	17.8578	0	86.7744	87.185	86.3568	45.0521	5.64359	177.846	73	6	188.956	18	169.379	477.112	289.26	5651.46	2730	37	60	-0.0139265	3.70242	72.674	25.7222
4445	44	70	-0.00631344	3.25141	113.011	33.125	81.4103	288.333	255.208	3.09301	1.08097e+07	6.30155e+06	105	54.3418	51.4656	36.6495	3.04405	143.48	50	70.3003	65.2567	32.7808	3.24191	152.416	21.8245	20.4195	11.6253	4.17804	59.2246	86.0829	90.8135	44.2479	13.564	171.738	56	6	271.171	11	172.377	570.155	242.374	5434.72	2880	33	70	-0.0109352	3.54485	78.9236	28
4675	43	60	-0.00511652	3.35615	111.215	31.8438	80.4412	236.778	204.934	3.1216	1.0718e+07	6.46029e+06	121	50.7488	42.0891	37.7021	2.10961	145.386	58	62.58	62.2447	26.8868	13.3232	133.237	26.7455	25.9661	16.6023	0.00133671	102.98	91.6839	82.6714	45.6972	12.2072	176.245	64	6	129.851	10	305.653	420.621	164.981	6010.75	2900	37	50	-0.00988012	3.51715	68.6897	26.1905
2375	21	90	-0.01143	3.45053	86.0924	24.4615	78	138.2	113.738	2.85489	5.40742e+06	3.4394e+06	49	61.236	57.9467	46.3674	6.91003	260.582	22	55.5705	60.2493	23.844	11.894	87.9581	25.2636	24.1936	9.80699	10.5432	47.8669	104.153	122.512	46.5041	18.5072	176.033	28	6	260.582	5	236.931	425.925	166.286	2739.98	2130	20	90	-0.00617111	3.01798	80.939	24.4167
5445	52	70	-0.00962729	4.07216	92.5321	26.0256	71.5854	180.938	154.912	2.97711	8.38831e+06	6.46828e+06	158	43.347	35.8236	33.8531	2.45899	199.043	75	61.026	59.6407	28.5359	6.03874	129.104	26.8115	23.5806	16.5867	0	68.2185	82.2839	80.5102	43.0745	7.25471	172.028	84	9	77.5502	14	224.681	293.303	310.019	6771.28	2870	40	60	-0.0127626	3.78576	58.3275	20.2121
3755	38	70	-0.00396846	2.60042	131.698	33.625	81.129	390.6	356.975	3.17982	1.1639e+07	4.86343e+06	92	51.2544	42.264	43.2177	2.79715	287.074	45	62.3826	58.7732	27.3179	9.84275	137.07	29.9459	27.0861	19.0489	0	70.3792	97.2612	100.328	40.757	14.6982	171.615	48	3	357.61	9	220.804	630.032	235.656	4357.79	2110	27	70	-0.00356548	2.83311	74.3128	28.4167
3560	32	70	-0.00567148	3.25861	105.714	32.7143	84.8077	197.75	165.036	3.05692	1.21175e+07	7.826e+06	87	55.9381	40.8728	48.0005	2.30774	218.294	42	71.8248	74.9396	37.2824	0	152.867	31.3464	27.8789	21.6526	8.54e-07	87.9358	77.4176	74.1283	37.4847	13.0856	171.385	46	4	126.894	11	305.175	357.107	292.645	4739.72	2020	23	50	-0.0118219	3.30757	73.5644	25.5385
2985	36	80	-0.00463967	2.58136	121.033	33.3333	81.25	340	306.667	3.07406	7.26836e+06	3.20806e+06	80	48.0155	42.6965	34.1299	2.69867	174.126	38	62.5845	62.4616	25.1537	19.3719	118.544	26.9198	23.3152	14.7424	1.93e-05	60.5452	85.5536	79.2497	53.0732	5.72409	174.436	43	5	374.447	8	166.794	586.367	249.814	3466.8	2050	28	90	-0.0111677	3.21052	73.6585	28.5
4165	34	90	-0.00428809	2.84926	140.55	36.0952	91.6667	390.5	354.405	3.30349	1.22415e+07	6.1876e+06	103	50.1801	42.1557	39.1075	2.135	210.106	50	62.9926	63.1885	29.0953	8.61736	134.234	28.1731	23.7529	15.3747	0.00508079	61.9428	100.651	106.875	45.8306	10.2775	171.372	54	4	356.241	8	269.087	667.219	169.44	4812.31	2480	26	90	-0.00835043	3.20554	86.4919	29.8571
4170	38	80	-0.00422236	2.74746	131.555	35.1429	85.1351	371	335.857	3.20016	9.53929e+06	5.09906e+06	99	51.9683	46.7186	36.1532	4.95664	170.657	47	54.8877	56.1492	29.3882	0	131.484	24.6202	22.0353	15.2417	2.48955	78.8462	95.1292	90.9618	41.3286	7.9034	168.266	53	6	340.721	10	160.602	646.316	238.57	4804.14	2660	29	70	-0.00973166	3.40951	77.4812	28.8333
5155	33	80	-0.00585314	3.49724	135.116	35.4783	105.625	282.833	247.355	3.32983	1.73303e+07	8.85187e+06	87	70.3835	61.4604	51.8035	2.56604	182.6	41	55.5022	51.7128	25.289	8.54e-07	111.971	26.5188	25.6367	13.6937	1.43572	64.2139	97.4281	91.7634	49.9565	16.4052	176.21	47	6	169.07	10	214.142	530.35	367.668	5954.3	3000	24	80	-0.00604345	3.2855	86.2333	26.25
3195	36	60	-0.00513088	2.62282	101.594	24.3478	65	280	255.652	2.94051	5.40008e+06	2.76877e+06	74	52.9608	54.8376	42.9143	2.92053	267.146	35	60.6934	58.5309	25.1465	14.4652	118.626	25.9932	28.2055	17.6835	0	72.9661	97.2866	96.5102	41.6423	36.3463	176.051	40	5	328.112	7	124.007	542.668	237.199	3590.98	2190	28	60	-0.00498337	3.13349	61.3242	20.8636
2205	21	50	-0.00658157	2.71253	94.2081	25.4	69.2857	179	153.6	2.9781	5.21112e+06	2.88357e+06	51	52.7435	40.6857	51.532	2.27812	308.396	25	70.6789	72.6284	26.4544	26.8378	127.628	25.0612	21.3864	21.5962	2.38e-05	72.9579	107.957	118.251	46.0405	16.7045	178.166	27	2	413.631	7	163.286	540.473	220.986	2276.29	1100	15	50	-0.0101651	2.7048	62.6364	22
3275	27	80	-0.00454034	2.74045	129.268	32.6667	88.1481	334	301.333	3.24313	1.0836e+07	5.03105e+06	69	58.4834	50.7933	43.1553	5.43078	170.168	33	65.9599	70.3808	25.0374	5.01248	116.673	22.6689	21.3811	13.504	0.029076	51.8552	74.5465	71.2672	39.7042	8.33878	159.17	37	4	276.294	9	178.571	577.061	281.637	3759.06	1930	22	80	-0.00615736	2.87424	77.8756	28.4545
3545	30	90	-0.00380783	2.71245	142.31	33.0952	87.5	359.375	326.28	3.31997	1.05247e+07	4.34797e+06	81	57.2363	51.8529	36.7324	4.8619	139.016	39	62.3138	59.4901	35.0731	4.90873	132.677	23.2625	22.6068	12.6191	3.05509	50.8753	98.4948	116.108	50.0408	19.5218	173.9	43	4	230.898	12	251.02	598.749	195.052	4405.24	2110	24	60	-0.00897498	3.16016	75.6398	26.2308
3895	38	60	-0.00716511	3.46131	106.744	26.8182	75.2941	219.167	192.348	3.11752	7.8723e+06	5.09016e+06	108	47.6484	39.8632	32.8065	2.72349	166.983	52	67.0812	67.4469	32.7185	1.23627	139.967	24.9426	22.5838	15.2338	1.92e-05	66.9296	84.867	79.6602	46.6312	17.1685	171.025	57	5	89.1142	11	150.823	384.461	358.119	5056.91	1840	28	60	-0.0118061	3.35951	54.7826	17.4286
2345	22	90	-0.00689755	2.86646	102.255	27.9167	82.0455	168.333	140.417	3.07427	7.18301e+06	3.31529e+06	43	65.8513	44.419	63.9587	2.76336	364.668	20	72.1307	69.4973	33.8881	13.6851	163.61	29.8	27.0537	16.9412	3.63806	69.2944	97.6347	100.108	41.3812	9.69135	161.425	24	4	412.912	5	196.966	558.93	221.119	2418.7	1480	16	90	-0.00344145	2.48326	84.1892	26
3020	28	50	-0.00334691	2.47841	134.521	28.6923	78.913	324.625	295.933	3.20145	8.50392e+06	3.00187e+06	68	59.3409	44.8194	45.8319	4.04195	189.344	32	70.6195	69.9331	35.7918	2.53032	168.366	30.0498	27.6603	20.2492	0	71.1908	108.505	112.906	38.8253	22.3825	176.345	37	5	234.954	8	226.521	510.169	178.59	3800.22	1660	21	50	-0.00679427	2.92599	66.8675	19.6667
4375	37	80	-0.00531151	3.14578	122.386	39.0476	92.3529	287.5	248.452	3.14265	1.39524e+07	7.27501e+06	109	50.4463	42.908	36.7183	3.8125	183.298	53	58.7792	59.0828	26.193	6.18277	125.268	25.823	23.9419	17.5357	0	74.3391	97.5942	98.927	44.4353	9.06209	172.913	57	4	251.957	11	191.067	513.189	320.917	5246.69	2470	26	80	-0.00544337	3.0229	81.8623	31.5882
2435	28	50	-0.00540247	2.53485	97.8689	26.1176	65.9259	216	189.882	2.96686	5.19538e+06	2.70629e+06	62	48.7888	34.2893	55.3373	2.51509	410.297	30	66.3986	61.6553	32.2578	27.4273	154.529	31.9699	30.1545	21.0788	1.49898	78.3996	92.1352	99.4251	42.5104	20.6853	178.534	33	3	488.845	6	209.343	548.338	146.26	2536.06	1440	21	60	-0.0103251	2.96494	61.5278	22.4286
3645	43	70	-0.00579327	2.85049	99.2055	27.25	69.6512	187.5	160.25	2.93995	6.34188e+06	3.23668e+06	99	46.6676	41.5197	34.6808	2.17871	236.033	47	62.8077	64.5566	29.1704	1.84761	117.662	23.4176	18.7512	18.0965	8.54e-07	82.1254	92.23	90.4713	41.7984	25.4376	165.246	53	6	410.606	9	215.506	577.89	161.728	4209.49	2530	34	70	-0.0063726	3.25369	65.7312	22.9444
2355	22	90	-0.00933942	3.2074	96.1441	34	86.8182	151.75	117.75	2.89302	4.32203e+06	2.77832e+06	47	63.2149	52.1539	49.3115	7.83057	276.117	22	60.6856	62.7595	32.2481	4.05302	127.884	29.2045	25.2763	15.6214	11.6709	69.4273	95.1459	85.1704	45.4653	17.0285	172.072	26	4	276.117	5	138.458	466.573	242.365	2694.98	2100	21	90	-0.00481405	2.76678	91.3333	35
4655	43	100	-0.0070375	3.60781	108.305	35.0435	91.3953	203.778	168.734	3.07481	1.54907e+07	8.70565e+06	104	57.6746	53.1222	39.6119	2.11523	191.309	49	64.8894	65.6693	33.2781	3.91325	147.15	28.7724	26.2917	18.2053	2.1211	72.7938	83.6994	80.8284	40.598	2.86252	162.108	56	7	84.6987	11	249.649	374.673	361.539	5913.46	3120	37	100	-0.00602225	3.27756	81.0256	30.6
6360	49	80	-0.00652615	3.82459	127.724	39.8846	98.5227	245.727	205.843	3.31323	3.04193e+07	1.62292e+07	118	67.4771	54.731	53.9637	2.59832	213.152	56	73.5415	69.5504	34.2078	7.31164	159.76	26.9904	27.4783	16.2542	0.0186179	72.5847	84.3155	72.0557	46.3814	3.17614	174.01	63	7	17.0911	11	482.501	429.383	402.717	7945.21	2860	32	80	-0.0135612	3.70491	78.4965	29
5905	35	80	-0.00570348	3.70716	132.25	35.8077	110.179	246.077	210.269	3.34673	26376407	1.57696e+07	97	78.0325	66.9297	58.3677	4.43758	208.581	44	75.8	72.5397	38.5579	10.4621	168.093	22.6338	19.2328	16.9968	8.54e-07	79.413	99.9031	108.056	43.5727	6.00492	168.276	54	10	100.047	15	437.771	422.769	393.373	7469.11	2810	25	80	-0.00494304	3.23315	78.6477	23.3889
5835	47	80	-0.00761396	3.90201	119.264	36.3077	95	227.385	191.077	3.22945	1.78714e+07	1.20791e+07	131	61.2961	47.4179	45.9923	3.91061	212.985	61	72.9248	75.0314	33.6603	5.32271	162.316	26.5861	27.2451	14.0515	1.52798	63.9493	89.4143	87.2336	41.5653	7.25002	170.758	71	10	118.134	12	226.308	510.386	324.478	7911.66	3380	37	80	-0.0125678	3.82275	82.2189	28
6075	45	70	-0.00801518	3.97404	121.102	37.6774	97.25	231.833	194.156	3.26449	2.2325e+07	1.41639e+07	127	62.2778	48.7715	50.8706	2.44	208.007	60	77.5494	77.4971	34.2947	3.56604	144.165	31.2632	25.7063	23.3362	1.21e-06	92.8263	96.9894	104.183	42.1264	23.6365	169.791	68	9	0	11	515.667	362.428	282.073	7909.28	3170	35	70	-0.0125919	3.74909	78.4227	29.1333
5775	41	90	-0.00461479	3.3181	143.028	45.1429	108.293	315.25	270.107	3.3417	2.97944e+07	1.0173e+07	107	66.3706	61.6466	41.7311	3.4313	162.39	51	70.2327	66.8949	37.5836	7.45648	156.469	24.7686	21.6363	14.8199	4.40429	75.6241	93.8588	91.2801	50.5064	6.89943	178.418	57	6	156.22	7	301.663	525.695	432.229	6945.44	3810	36	110	-0.00395392	3.19809	98.7927	37.9286
5475	45	70	-0.00660854	3.6464	124.27	35.4815	91.7647	246.421	210.94	3.22073	2.1119e+07	1.23958e+07	124	58.5164	52.4742	41.5107	2.68578	185.661	59	68.1829	61.9486	34.4301	1.80094	162.676	28.8472	23.43	20.806	1.23467	126.405	89.1861	97.4061	46.237	4.70687	167.324	66	7	139.872	11	346.251	421.702	302.87	7116.17	2910	33	70	-0.00489089	3.24284	74.9141	25.6111
6705	55	70	-0.00661976	3.86856	118.48	36.7	90.9375	244.083	207.383	3.20554	1.9869e+07	1.12761e+07	144	58.8749	53.4774	44.8747	2.60592	212.409	68	77.9432	77.4469	33.0795	5.54299	159.719	27.7553	26.1116	16.4837	0	72.1881	88.2168	92.7147	43.3088	6.16487	163.059	77	9	129.317	13	246.008	430.479	434.881	8348.67	3950	42	70	-0.012195	3.94399	80.3544	28.0435
5855	59	60	-0.00691804	3.72077	116.485	31.6923	76.9388	259.455	227.762	3.17485	1.74787e+07	9.07517e+06	150	53.0753	41.1659	40.7125	3.1005	196.548	70	79.8262	78.7662	36.317	11.0911	169.265	27.9075	26.1021	14.9248	3.08e-06	66.37	96.2893	99.9124	49.5711	16.562	171.99	81	11	93.4709	12	271.373	409.862	325.956	7867.83	3450	48	60	-0.0159217	3.99394	67.3333	23.8636
5585	48	70	-0.00615956	3.60897	119.785	32.7812	86.3953	252.1	219.319	3.21199	1.73244e+07	1.10215e+07	116	65.2878	52.8201	58.1068	2.69777	326.494	54	78.0214	79.6936	36.2911	10.3397	160.745	28.1788	25.3869	18.0133	3.12213	89.471	90.5723	89.0317	40.833	13.8727	159.828	63	9	156.017	11	236.81	473.93	395.728	7417.37	3240	35	60	-0.00653142	3.45518	72.9321	24.9565
6550	58	70	-0.00549758	3.76765	113.247	35.0256	86.7391	218.933	183.908	3.14516	1.85724e+07	1.32942e+07	160	54.0015	41.1853	44.831	2.99731	286.189	77	70.285	67.2956	34.8747	2.02571	163.966	29.4576	22.1602	22.2822	1.83e-05	139.09	96.1902	92.0278	48.252	12.2285	174.66	84	7	70.0005	13	314.027	378.668	291.277	8570.24	3260	42	70	-0.0132447	3.78806	70.6442	27.6842
5310	49	80	-0.00699422	3.69538	107.726	31.8947	80.4348	220.8	188.905	3.11558	1.60155e+07	9.47599e+06	125	55.2216	53.0372	37.6459	2.35202	156.997	59	64.771	56.0118	38.1888	6.05764	157.652	26.7201	25.9113	15.5581	3.72e-06	71.7843	78.7416	82.3987	47.0695	5.39284	165.742	67	8	57.6162	12	265.545	387.13	412.395	6845.08	3280	41	80	-0.0124144	3.77518	69.0549	26.2105
5955	55	70	-0.00831319	3.89922	109.379	37.6129	86.2745	216	178.387	3.08094	1.78437e+07	1.25044e+07	156	53.0238	46.5223	38.2971	2.75044	152.754	76	80.1845	73.3869	37.924	15.2296	177.292	23.2863	20.5095	15.151	2.06309	68.6175	93.2759	97.8333	41.4737	8.39578	169.705	81	5	135.471	13	253.483	378.898	394.105	8136.24	3500	42	70	-0.0086113	3.51787	77.0571	31.2
6330	51	70	-0.00574698	3.73975	120.158	42.1333	100.244	209.067	166.933	3.17173	1.9091e+07	1.29543e+07	161	52.472	42.5581	40.3643	4.17697	226.352	78	68.6033	68.8173	33.9766	5.49002	146.747	26.615	23.1779	15.236	0	75.1477	79.0626	78.9636	43.0218	4.30813	166.996	84	6	42.9849	13	358.467	323.55	488.008	8405.01	3620	43	70	-0.0105121	3.65522	84.2818	32.6
3755	37	100	-0.00829928	3.44721	102.793	36.625	91.3514	154.8	118.175	2.93922	1.19722e+07	5.86955e+06	83	57.3456	47.9803	36.4212	2.5925	149.909	39	66.8934	69.7284	31.7143	6.46465	124.41	28.4092	25.0399	17.9774	8.54e-07	75.418	89.9732	86.8848	49.238	13.4302	171.901	45	6	142.507	8	284.688	383.163	283.443	4617.18	2610	28	100	0.000673932	2.66357	87.9693	32.9286
6275	51	90	-0.00684593	3.79593	121.497	42.9333	99.3878	232.462	189.528	3.17319	2.13295e+07	1.4718e+07	137	59.2766	48.6343	44.6197	3.99208	197.155	66	72.8787	73.6612	31.8576	20.6691	169.838	23.8972	21.2048	15.9637	1.69e-05	70.2019	91.2972	88.9892	44.6206	13.6978	176.03	72	6	153.152	15	332.649	416.118	307.86	7967.74	3460	36	90	-0.00352281	3.16141	87.2543	33.8
3360	31	80	-0.00747313	3.24531	103.917	33.3529	85.6452	181.5	148.147	3.01549	1.05126e+07	6.02031e+06	74	56.7772	45.9408	39.0507	7.10461	192.949	35	68.4513	67.307	34.5605	3.37298	137.889	26.8857	23.9981	14.9196	3.97938	74.2611	86.235	77.59	50.0012	19.398	171.832	40	5	206.962	9	300.365	410.311	267.813	3994.55	1910	22	80	-0.000712266	2.55958	80.5236	27.8889
5825	44	80	-0.009602	4.07903	110.463	36.1786	95.5952	197.8	161.621	3.09716	1.89776e+07	1.33742e+07	131	58.3203	43.8453	44.3554	3.0039	183.665	63	67.8413	62.9341	34.118	14.3913	155.578	22.9469	20.7731	15.4541	0	75.3544	90.0267	94.2904	42.4127	14.0068	166.269	69	7	0	12	410.048	385.234	300.316	7639.95	3450	34	80	-0.0119908	3.76193	82.1739	28.75
5415	47	80	-0.00775115	3.71741	110.129	34.9032	87.7273	231.6	196.697	3.09793	1.72941e+07	9.93115e+06	118	59.7849	50.3066	46.3549	2.81196	212.312	57	70.6483	64.2059	38.5864	11.7218	154.154	29.2496	23.3628	20.2023	0.00134879	77.2159	93.2146	96.9983	43.3825	7.36862	167.849	62	5	172.207	13	362.819	405.878	275.867	6882.42	3220	33	80	-0.00811577	3.4341	81.8944	30.5217
5695	48	80	-0.00569891	3.54216	123.035	38.0769	94.4444	267.5	229.423	3.20119	2.02263e+07	1.21072e+07	118	61.8864	52.0285	44.142	3.07432	167.582	57	59.0818	55.8721	32.6757	7.80215	172.373	29.6026	26.5077	18.921	8.54e-07	85.8105	91.8881	86.4652	42.9204	18.4695	174.811	62	5	188.571	14	298.041	444.941	282.651	7114.03	2950	34	80	-0.00856837	3.41086	80.1356	28.3333
3465	38	70	-0.00944041	3.43035	88.0115	28.85	72.9167	137.571	108.721	2.85509	8.66251e+06	5.71357e+06	81	54.0608	48.1492	51.0649	2.83133	367.778	39	59.965	63.3811	28.3199	0	123.607	28.0756	24.0724	17.4384	0	68.5539	98.0177	99.5535	46.8066	15.7803	170.491	43	4	411.342	7	256.242	510.519	214.578	3967.58	2570	27	70	-0.00978418	3.38301	78.249	26.6875
5510	50	80	-0.00779083	3.72881	105.942	37.3846	88	189.5	152.115	3.02211	1.64989e+07	1.0185e+07	120	59.6852	49.9622	41.7399	2.046	167.808	58	65.8999	63.4873	36.5576	2.20577	166.193	27.9076	26.1133	15.575	0	74.6829	83.0971	82.4958	45.29	2.46786	164.265	64	5	184.589	14	274.285	450.957	280.509	6977.63	3530	38	80	-0.00429437	3.24227	84.7592	32.65
5325	36	90	-0.00459	3.30818	139.775	40.5417	105.909	306.333	265.792	3.34794	2.79043e+07	1.36139e+07	105	65.2289	61.4288	46.3198	3.82164	201.105	51	57.2305	54.3859	34.7275	7.39763	152.58	30.4938	27.3583	16.7376	8.43905	70.5298	86.897	89.8652	41.1924	9.74501	160.312	55	4	127.264	13	365.493	489.408	325.618	6721.77	3030	29	80	-0.00513942	3.17459	85.9076	30.1667
4405	36	100	-0.00517728	3.18425	124.24	35.55	95.4167	277.375	241.825	3.16729	1.72196e+07	8.35439e+06	98	57.8762	52.1088	40.051	2.45899	160.115	47	50.6856	46.4295	29.3954	0.954468	131.738	34.2726	34.1387	19.4853	4.57359	77.7595	94.9353	95.4156	50.8607	10.4595	178.415	52	5	219.278	14	237.77	459.028	341.7	5452.59	2340	24	100	-0.00687646	3.06202	85.5983	30.2857
5095	44	100	-0.00666903	3.52705	116.824	41.5385	97.7273	231.667	190.128	3.09576	1.95408e+07	1.16798e+07	104	60.6844	52.4004	41.0114	3.3452	166.358	50	63.757	61.7623	28.0551	4.73408	130.977	29.3131	25.4237	17.2484	8.10417	84.1461	88.1027	89.4716	43.5631	9.17023	162.785	55	5	181.27	8	301.163	433.656	324.11	6129.91	3270	34	90	-0.00332925	3.02181	92.3242	37.1333
5245	40	80	-0.0050058	3.34399	131.771	35.625	93.4615	295	259.375	3.28532	1.95575e+07	1.04361e+07	106	64.7048	63.3579	46.403	2.91825	250.346	51	63.2016	51.8597	34.6817	8.20693	138.066	29.8807	23.9128	16.8002	6.46259	71.2976	84.6747	76.6812	43.3008	17.5789	172.414	56	5	151.582	9	232.088	484.882	313.772	6707.12	3000	32	80	-0.012944	3.70434	78.8667	28.75
4165	28	130	-0.00481166	3.26898	123.405	41.5882	111.8	211.625	170.037	3.18692	2.01505e+07	9.09853e+06	70	72.0962	56.9292	52.4077	7.1971	210.002	33	62.0037	52.287	41.0906	3.23218	164.807	24.5095	19.2846	14.9241	2.65596	56.6212	85.162	82.874	35.245	21.1581	138.174	38	5	197.191	6	322.198	479.471	356.553	4849.54	3640	27	130	-0.00466574	3.15352	112.995	40.875
4870	44	80	-0.00632754	3.48799	113.975	35.9	89.2857	244.4	208.5	3.128	1.81221e+07	9.91614e+06	111	55.5113	47.3004	38.6542	2.94732	168.175	53	58.3147	54.7246	26.8629	14.1279	125.372	27.1672	23.8164	18.0235	4.6e-06	74.3283	102.502	105.987	43.1671	20.9098	171.51	59	6	153.56	8	287.888	415.961	367.018	6008.2	3360	38	80	-0.00728054	3.42637	83.6607	30.3529
4855	47	70	-0.00671565	3.48189	106.831	29.44	76.087	248.222	218.782	3.07207	1.1558e+07	8.09776e+06	117	53.9961	51.5478	38.1124	2.00855	152.419	55	64.911	57.5131	33.4458	7.67464	142.666	30.9696	27.7058	19.0619	0.000715748	69.3848	91.8282	93.9128	44.4211	7.59019	170.844	63	8	150.701	11	243.836	425.377	237.267	6166.84	2990	40	60	-0.012756	3.74779	65.1839	23.1364
7075	68	80	-0.00768819	3.89628	109.153	34.8108	83.0303	243.667	208.856	3.07601	1.94422e+07	9.70183e+06	163	56.1694	46.3912	42.4449	2.64665	184.987	79	77.7119	77.4615	36.1379	5.48763	171.283	27.9524	25.7945	16.5663	2.95078	84.9856	88.6696	85.0716	44.6459	6.23907	170.108	85	6	182.593	15	222.253	455.659	416.185	8973.02	4620	51	80	-0.0133356	4.1141	80.0649	30.4138
5315	49	80	-0.00589074	3.50438	123.008	36	87.9487	265.231	229.231	3.20295	1.79966e+07	1.03743e+07	124	58.7677	55.4487	41.1797	3.05	186.596	59	64.4747	63.2702	37.3145	1.48339	157.157	32.6803	31.4515	17.0842	3.42e-06	83.6254	86.9769	93.0876	42.1452	6.4757	161.107	66	7	168.399	12	304.22	452.481	351.234	7118.79	3150	38	70	-0.0112034	3.67523	74.8571	26.3333
5565	49	70	-0.00531152	3.51413	118.689	36.6786	87.1277	239.5	202.821	3.14806	1.68797e+07	1.01389e+07	132	54.8839	50.8815	41.7503	2.53023	195.104	64	71.4168	70.9004	33.4829	3.59336	170.076	32.7104	28.5023	21.6979	1.65399	127.733	87.661	89.7572	45.5356	10.9145	173.205	69	5	143.753	16	268.979	370.761	350.353	7100.93	2610	33	70	-0.00611201	3.1756	70.3448	27.7059
3935	32	80	-0.00516354	3.05676	129.924	37.6	100	297.2	259.6	3.24254	1.86541e+07	7.50679e+06	70	72.3443	61.716	50.8119	3.87241	196.827	33	67.2296	61.3834	34.9546	5.68003	152.943	35.1813	31.3458	21.2554	12.5227	103.678	82.463	92.9733	42.878	13.0365	176.875	38	5	254.419	9	309.115	515.778	277.658	4809.68	2100	18	80	-0.00190445	2.67485	86.9524	27.5
3755	34	100	-0.00564646	2.93499	116.463	36.1053	89.697	288	251.895	3.03479	1.32762e+07	7.18763e+06	78	63.8026	61.0605	43.4322	2.35414	193.019	37	67.1773	67.2574	33.783	5.25125	155.339	25.6929	21.6065	15.5274	3.17983	67.8559	96.311	89.2485	42.1775	27.3402	162.158	42	5	288.759	10	257.904	505.365	250.36	4687.84	2520	26	100	0.00135958	2.59954	84.1667	34.1333
5580	46	100	-0.00585343	3.53459	124.544	38.4231	94.8913	268.875	230.452	3.23401	2.38268e+07	1.34941e+07	122	61.76	56.4615	47.2069	2.81922	221.669	59	71.8477	70.4202	35.0031	6.19031	168.209	22.38	17.6929	14.001	0.0339958	55.0562	88.624	86.2611	45.7807	12.1998	155.97	64	5	171.956	16	302.416	477.378	311.543	7362.77	2930	31	70	-0.00474764	3.1775	78.6689	28.9375
3715	36	80	-0.00836124	3.28166	94.6505	32.2609	80.8333	133.111	100.85	2.8644	1.04484e+07	6.24086e+06	77	60.7978	50.7905	50.9245	5.23485	327.162	37	69.1523	60.3604	36.4837	17.018	164.639	27.2285	23.7525	16.7648	1.59e-05	70.5366	89.9809	97.3515	39.2528	29.8396	156.143	41	4	386.854	7	289.01	518.661	244.203	4294.58	2630	28	90	-0.00394176	2.98585	82.3954	30.1765
3410	21	70	-0.0028298	2.80626	139.094	32.6667	105.625	272.8	240.133	3.33416	1.84591e+07	1.01234e+07	61	75.9041	69.0539	50.89	4.18311	203.069	27	84.2223	86.2941	43.4648	14.2284	162.967	22.1982	17.4477	22.6863	0.00409467	117.787	83.9862	78.5331	50.3359	7.15199	167.921	35	8	173.748	10	306.326	397.995	392.577	4456.4	1590	16	70	-0.00985411	3.05362	73.3333	18.7778
2725	30	70	-0.00959359	3.25189	85.7875	28.5833	71.6667	128.556	99.9722	2.81623	6.45868e+06	3.57737e+06	55	62.5559	55.7316	51.1693	3.06778	312.753	25	64.6527	63.3534	40.7674	12.9701	136.976	33.5102	31.9224	17.0075	2.38e-05	71.3447	91.0689	88.2226	38.2111	29.6746	162.717	31	6	382.628	5	182.693	484.655	272.311	3057.95	2040	24	70	-0.00852358	3.11621	74.3137	26.4
3690	41	80	-0.00776606	3.23809	95.4054	29	74.3902	148	119	2.91878	1.0301e+07	5.12754e+06	77	60.5383	51.9615	51.5865	3.00265	349.886	36	67.1118	63.4135	38.6937	3.09886	157.532	38.9974	36.8056	19.5756	1.18e-05	72.7604	84.1102	76.5388	38.581	15.7707	157.548	42	6	296.529	6	229.803	474.656	286.52	4364.92	2300	28	70	-0.00665922	3.14883	73.1304	24.2857
5375	46	80	-0.00544956	3.38988	125.632	44.5714	98.1395	265.167	220.595	3.14594	1.87221e+07	7.70522e+06	119	56.7468	52.1371	38.3475	3.08479	169.749	58	61.3666	61.7763	31.0192	2.90516	142.427	27.7398	27.6394	15.9302	0.0451014	79.4765	84.3491	87.2827	47.9178	0	171.988	62	4	170.232	11	321.978	423.58	326.872	6582.64	2360	25	80	-0.00537252	2.89707	88.3051	36.6
5025	46	80	-0.0065878	3.52167	116.64	42.12	94.3333	225.583	183.463	3.06801	1.62803e+07	1.04323e+07	128	50.832	45.1148	32.5328	3.94897	149.15	62	59.6749	55.8057	31.4212	1.13858	145.135	32.9196	30.6222	17.7052	2.05209	76.4914	87.5502	85.8272	47.2959	9.87933	171.863	67	5	173.142	10	294.158	401.763	329.542	6333.36	3010	34	90	-0.00819771	3.28574	87.1761	35.7857
4945	46	70	-0.00559196	3.40867	120.081	36.1364	88.2143	250.357	214.221	3.14629	1.53353e+07	9.97052e+06	124	53.7557	46.262	38.0409	2.15668	163.316	60	73.1989	75.0374	29.5518	15.8977	140.166	30.6188	25.8383	19.0938	0	73.4845	88.3	81.0338	43.6839	5.60468	169.258	65	5	159.233	12	270.664	408.584	273.977	6506.47	2580	30	90	-0.00966747	3.3734	78.1783	27.5385
6185	61	80	-0.00697265	3.8153	104.071	32.1351	80.2586	221	188.865	3.02736	1.31991e+07	1.07394e+07	145	55.8846	52.4838	37.9835	2.76973	154.069	68	64.4729	64.0529	40.5306	3.09165	162.218	27.2622	23.1203	20.075	0.0572017	85.7046	92.5288	95.7412	45.9277	12.281	175.39	78	10	127.071	14	248.253	364.524	289.007	7976.2	4000	49	80	-0.0102331	3.84815	73.075	25.8333
6065	59	80	-0.0078426	3.75905	105.618	32.925	79.0678	242.875	209.95	3.03346	1.58473e+07	9.15075e+06	144	55.4353	53.2384	41.6722	2.91353	161.389	69	71.484	64.9616	41.9437	1.8948	162.304	30.8069	28.6861	17.7012	3.82e-06	76.1301	94.1294	98.8275	46.7715	2.0427	170.232	76	7	181.524	14	279.54	480.454	298.038	7801.16	3840	43	80	-0.0102413	3.7691	75.7812	28
6330	50	70	-0.00679136	3.90124	112.271	33.9487	89.3182	208.4	174.451	3.16803	1.7255e+07	1.22417e+07	146	56.0532	47.6941	45.5297	2.93091	214.082	70	59.5023	55.0296	34.8166	2.29061	147.392	28.9858	28.6908	17.5536	0.00624671	82.8999	81.648	83.8782	46.3376	3.44964	176.365	77	7	80.6156	12	385.496	346.122	403.555	8103.15	3320	42	70	-0.0141373	3.89829	67.9518	24.8696
6695	56	80	-0.00566203	3.68929	119.716	38.5714	90.4082	252.667	214.095	3.16066	1.94354e+07	1.32666e+07	152	56.4034	47.7426	40.999	2.45899	148.168	74	65.9708	63.8094	37.2772	8.54e-07	175.48	30.5163	27.3689	19.4755	7.24e-06	102.043	92.7731	82.0457	48.2235	4.50175	174.637	79	5	132.542	15	333.854	417.578	347.741	8440.78	3700	42	60	-0.0109777	3.73966	76.6486	29.0476
4585	44	70	-0.00781777	3.682	101.394	29.56	77.3077	207.4	177.84	3.05066	9.14066e+06	6.82277e+06	134	45.0156	39.4283	32.3789	2.78485	137.195	64	62.2024	52.1425	34.7679	2.28756	156.629	29.1479	22.2606	21.2937	0	79.6595	97.425	94.4293	39.0984	11.2907	172.258	71	8	0	11	411.002	317.985	159.247	6032.09	2610	35	70	-0.0136422	3.66611	63.6015	23.087
5325	50	80	-0.00776519	3.62056	103.689	34.963	84.898	174	139.037	2.98499	1.55848e+07	8.57384e+06	118	57.2234	49.8374	41.7297	3.27503	166.583	56	69.9271	69.6978	35.8495	4.74874	146.405	30.8753	25.7428	18.9997	3.15201	91.7174	95.7598	105.137	44.4753	1.6298	169.267	63	7	186.195	8	257.534	502.91	327.631	6566.17	4190	43	80	-0.0103585	3.80545	82.0764	31.8846
6060	54	80	-0.00641213	3.67642	114.514	32.8919	84.0566	251.857	218.965	3.16593	1.61032e+07	9.07921e+06	134	57.5285	53.8996	44.1131	2.11863	230.668	64	59.7469	56.1138	33.6743	2.28834	142.098	28.2827	25.8145	17.9202	1.21e-06	71.9509	76.6054	79.3986	41.2855	3.7816	162.819	71	7	167.597	13	243.923	444.348	320.448	7541.22	3770	43	70	-0.00663846	3.58443	70.9284	26.125
5185	48	90	-0.00797692	3.73036	108.96	34.5769	87.1875	228.875	194.298	3.0689	1.41764e+07	8.51717e+06	120	57.0016	50.8578	37.4201	4.8883	157.527	57	64.1538	60.977	29.8198	7.14304	123.042	30.5587	27.7309	14.7802	7.62536	64.5056	83.6265	81.9665	41.2605	14.3955	156.877	64	7	116.183	13	318.925	433.836	298.137	6724.01	3290	35	90	-0.00131008	3.0747	81.2766	29.3125
6455	61	80	-0.00758378	3.81213	113.189	38.3125	89.6296	246	207.688	3.0741	2.13503e+07	1.20396e+07	146	60.2724	53.3018	43.8926	2.26892	203.363	70	61.8365	55.5859	37.4333	5.07364	147.896	30.4618	25.0289	18.4452	0	80.2599	88.2989	84.3658	44.384	2.8997	169.008	77	7	212.107	14	297.933	491.182	324.794	8587.66	4070	43	80	-0.0106948	3.80001	81.8182	32.0357
5175	46	70	-0.00868465	3.82528	104.749	35.4194	84.7727	198.364	162.944	3.06088	1.81973e+07	1.00935e+07	114	58.5452	50.5501	42.8883	3.87639	167.358	55	71.6955	70.122	35.4211	4.23298	160.606	27.3377	21.3795	21.4853	0	86.3516	90.454	91.0758	45.6227	5.19925	178.447	60	5	94.7469	11	308.978	358.087	487.798	6579.41	3100	35	70	-0.0109798	3.57986	75.4839	30.3704
6095	49	90	-0.0079427	3.96456	119.803	38.6957	96.5217	221.667	182.971	3.22788	2.23887e+07	1.22866e+07	139	54.5481	47.5028	36.8168	2.80566	164.547	66	72.7906	69.3769	31.1527	15.7653	150.939	25.1861	21.9527	17.4045	1.11e-05	82.4124	81.579	78.6532	41.5795	2.59222	168.679	74	8	46.4296	12	442.98	330.734	486.771	7535.76	3835	41	90	-0.00857596	3.34648	93.8542	30.6667
5515	42	70	-0.00584399	3.59387	128.098	42.1818	100.286	241.5	199.318	3.25913	1.96671e+07	13021034	132	55.5537	47.2605	37.9912	5.57538	178.191	64	63.913	59.7654	35.8873	3.25132	149.904	21.7284	18.3105	13.506	0.00141208	61.1332	91.2924	91.396	38.5817	15.1553	160.268	69	5	114.973	13	481.417	362.39	280.306	7218.11	2700	32	70	-0.00591654	3.12605	80.5556	32.5
5825	48	80	-0.00771428	3.88919	115.901	35.9032	89.6875	220.538	184.635	3.20093	1.60807e+07	1.05127e+07	132	55.1309	47.0997	38.5538	3.40699	178.646	63	74.3472	68.8044	37.8125	9.12096	158.897	25.8048	20.5773	18.3789	1.21e-06	73.7764	94.4854	103.435	44.2518	13.804	166.118	70	8	0	14	561.832	371.156	245.22	7277.28	2390	28	70	-0.0133875	3.54883	75.0628	26.5833
5765	50	70	-0.00959175	4.09258	100.191	30.8438	84.1111	187.154	156.31	3.01841	1.52308e+07	1.2057e+07	131	56.5231	46.4275	41.3178	2.23022	193.824	62	70.9017	69.9701	30.1894	10.1909	155.589	26.5388	23.9729	16.154	0.541718	71.5622	90.036	91.4899	43.3617	15.1833	162.596	70	8	82.488	12	325.12	347.311	328.975	7322.04	3840	40	70	-0.0130189	3.96985	76.8229	26.3077
6255	59	70	-0.00712473	3.88854	102.54	32.9744	81.6071	200.875	167.901	3.01114	1.38102e+07	1.07919e+07	161	51.2975	43.7808	38.7629	2.84101	183.956	77	69.4429	68.1915	40.6697	0.975697	162.969	25.3329	21.0133	15.7859	2.71252	78.8456	94.3641	95.9516	44.2494	15.1872	171.61	85	8	78.8927	15	351.763	318.04	241.11	8180.01	3500	44	70	-0.0100754	3.70414	68.4571	25.9091
5005	40	70	-0.00607654	3.56192	124.471	34.3214	93.6538	242.167	207.845	3.25587	1.79409e+07	7.66624e+06	136	48.2279	40.1025	38.6835	2.72085	208.453	66	65.0969	57.8041	40.2374	5.64734	160.944	27.5266	21.7882	20.3984	0	74.9669	88.6896	74.1455	50.7853	0.176145	172.64	71	5	28.5117	11	446.545	286.029	491.401	6530.49	2280	31	60	-0.00968916	3.32651	64.4298	23.5789
6135	49	70	-0.00844464	4.04479	118.713	34.0526	90.3226	224.667	190.614	3.252	1.95582e+07	1.13532e+07	129	57.3772	50.3286	45.2993	3.81437	213.396	62	70.6266	67.7625	33.5646	9.39052	158.214	24.5214	23.5128	15.7377	0.000682637	65.4314	94.5548	85.5387	47.0651	11.5446	170.616	68	7	0	9	570.591	422.973	292.904	7401.66	1610	20	70	-0.0124654	3.11529	69.8137	23.6429
6805	57	90	-0.00658125	3.89803	120.235	40.0263	96.6981	223.5	183.474	3.19636	1.84671e+07	1.33536e+07	148	57.6095	52.1578	40.3691	2.81305	207.708	71	61.9436	57.2415	35.5469	3.7737	158.214	23.859	21.7002	14.6063	2.5654	64.3347	96.9766	102.241	43.8112	17.611	160.584	78	8	0	9	453.974	403.967	281.672	8526.21	2670	32	90	-0.00735872	3.2465	75.0187	29.75
5905	45	80	-0.00738965	3.8598	123.875	39.24	98.5526	228.765	189.525	3.23237	2.01911e+07	1.16853e+07	129	56.9346	44.631	42.4769	4.61898	244.259	62	66.5068	58.4286	39.7885	9.12999	160.519	24.2094	19.6538	17.7646	0.00184747	77.5629	99.8013	102.605	42.9256	10.7819	171.41	68	6	30.5717	13	399.879	325.467	487.481	7313.99	2620	32	70	0.00131836	2.84484	71.2214	26.5714
5075	42	90	-0.00615031	3.49049	120.807	36.7273	93.25	257.2	220.473	3.1714	1.76201e+07	9.03802e+06	100	63.7985	62.0616	40.9197	2.81174	163.057	47	74.3967	77.6519	36.8188	3.76245	143.054	26.1554	23.3072	18.8436	3.27731	104.073	88.6956	90.2474	50.1893	5.34713	165.753	54	7	181.82	12	230.544	438.522	379.119	6198.03	3160	33	100	-0.00699927	3.35428	82.9747	29.1765
5255	50	80	-0.00649909	3.5168	106.654	31.2414	79	233.667	202.425	3.02068	1.25697e+07	8.59922e+06	132	54.6044	50.8253	39.903	2.65533	183.556	63	75.9806	77.073	43.3099	0.518827	169.778	30.1616	24.2808	22.9824	0.0300337	120.914	88.4573	91.28	46.7955	7.39609	170.504	70	7	126.346	13	216.373	414.413	309.755	7081.44	3050	37	90	-0.00681299	3.39778	70.5902	25.6818
4810	43	90	-0.00564818	3.23979	118.216	40.3871	91.6279	269.667	229.28	3.07981	1.55839e+07	7.8966e+06	105	60.376	55.7867	43.1837	2.9151	178.83	51	75.9515	74.7721	38.1742	11.5734	148.527	29.4166	26.9971	16.2964	2.29451	77.5533	89.4844	83.7254	44.0983	17.5034	172.405	55	4	223.461	11	236.499	490.776	299.735	6116.02	2650	27	90	-0.00554026	3.06099	85.2075	31
4870	42	60	-0.00671091	3.66761	104.139	30.5143	81.2121	199.385	168.87	3.08005	1.31522e+07	1.05902e+07	125	54.1011	43.2127	40.3299	3.12255	196.725	60	71.3155	68.6744	41.25	1.06428	155.548	33.4853	27.4849	24.0656	4.51095	134.495	91.11	89.7702	41.7535	14.3357	178.485	66	6	70.7895	11	399.694	314.331	293.239	6691.85	2630	35	60	-0.00794521	3.39814	63.1179	23.0417
5295	48	80	-0.00712728	3.46564	111.038	39.5455	89.5745	245	205.455	2.98628	1.6496e+07	9.33612e+06	120	56.1263	48.9471	40.9816	2.79811	217.133	57	72.5437	72.6003	31.6719	11.6499	147.567	26.2661	24.8934	15.143	0.794023	71.5453	82.3738	82.3216	45.7336	7.89263	169.926	64	7	248.017	8	314.626	494.11	271.489	6487.14	3640	38	100	-0.00462902	3.25708	87.0604	35.875
4145	35	60	-0.00620668	3.4077	117.422	33.25	88.5938	235	201.75	3.21841	1.42107e+07	8.33321e+06	105	55.8062	43.9513	42.7323	2.55198	212.067	51	69.8349	67.3463	41.5196	1.33222	158.678	31.0388	25.8362	25.1784	1.78991	130.554	92.837	89.51	43.3263	27.7112	170.233	55	4	135.686	12	235.791	383.573	382.416	5723.97	1700	19	60	-0.00774253	2.95639	70.7647	22.3077
5390	44	70	-0.00602522	3.43718	116.648	33.5714	86.5909	283.333	249.762	3.15373	1.80403e+07	1.02551e+07	117	62.4813	52.0352	46.4336	3.19703	209.867	55	64.7732	63.1006	40.1763	4.52393	132.548	24.6499	21.915	14.1551	2.66485	55.9905	85.967	78.4183	44.8154	9.53456	171.794	63	8	177.788	11	354.022	498.391	274.098	7132.53	3600	34	60	-0.0108006	3.75908	82.3056	28.2353
4645	44	80	-0.00716785	3.53537	112.086	35.4348	85.9756	232.692	197.258	3.08153	1.27465e+07	7.62536e+06	115	53.5907	48.8016	37.3235	3.00543	194.083	55	74.4859	66.3684	36.1596	18.6902	152.744	27.1868	27.58	17.017	0	71.2787	93.0742	90.5838	38.7865	11.181	176.634	61	6	151.446	12	305.964	408.202	219.939	6011.49	2730	34	80	-0.00610049	3.20122	75.7143	28.2
4810	40	80	-0.00515016	3.3815	124.44	35.4615	91.3333	257.333	221.872	3.259	1.97304e+07	1.11951e+07	109	59.213	51.0297	45.5589	2.10756	199.102	52	72.4726	70.7543	36.9377	2.24236	160.885	27.1057	23.2204	17.8007	2.35292	84.6001	84.8344	85.191	41.4929	6.66762	170.629	58	6	169.369	14	358.558	490.491	283.217	6284.85	2460	29	80	-0.0103659	3.40495	71.9512	25.7333
5975	53	70	-0.00658134	3.69263	119.013	36.2667	88.2	259.2	222.933	3.1918	17785601	1.1739e+07	137	58.0095	48.545	48.4124	2.57929	289.865	66	65.3697	62.1386	39.9614	2.78215	160.399	28.3702	21.8349	22.3602	1.68994	93.3715	84.1925	81.8766	42.5829	11.2478	161.408	72	6	192.711	13	256.711	447.89	314.1	7754.59	3320	38	70	-0.0025605	3.19388	77.5301	28.875
5220	39	80	-0.00537331	3.4579	124.245	36.6552	96.3514	257	220.345	3.23292	1.99405e+07	1.08651e+07	113	59.1679	44.7738	45.9715	2.26742	188.416	54	67.3756	66.2641	40.4968	3.39532	171.676	26.3699	23.0442	17.7083	2.7287	91.6607	83.4422	79.4519	39.3764	14.7903	162.9	60	6	197.655	11	270.037	470.248	359.216	6488.32	2670	27	70	-0.00986359	3.4056	82.5843	29.7692
5455	47	60	-0.00851691	3.94329	104.139	30.6667	81.3889	203	172.333	3.12522	1.34105e+07	7.91212e+06	130	52.1917	49.9091	35.2525	4.0111	174.969	62	82.459	82.5245	40.0496	18.2899	158.217	21.6466	18.2882	13.849	0.00228783	59.8524	90.5082	80.626	47.1412	7.9204	173.095	69	8	0	11	513.332	446.18	181.45	6784.92	1910	24	70	-0.0118715	3.33051	67.0157	21.3125
5675	53	80	-0.0080522	3.8011	101.954	31.45	79.2453	219.2	187.75	3.01416	1.49705e+07	9.95091e+06	134	55.343	50.2744	40.9296	3.94637	204.978	64	74.8368	72.7761	35.7476	16.3641	155.024	26.0964	21.6616	18.2897	0.000619268	73.5635	104.887	113.245	46.2089	23.0785	177.557	71	7	127.122	15	256.115	396.694	339.386	7288.84	3390	40	70	-0.00569061	3.43636	70.7965	25.7917
5315	54	60	-0.00899166	3.92296	95.8835	30.7442	73.6735	195.667	164.922	2.98384	1.26598e+07	8.51544e+06	150	47.6461	39.6307	36.3754	2.51239	171.735	71	73.0769	73.3442	32.6513	5.85537	163.225	23.5539	22.6602	13.0789	0	68.0185	91.1414	85.4115	47.3492	8.91512	176.519	80	9	79.2679	13	289.248	342.864	262.054	7067.65	2800	37	60	-0.015115	3.82053	63.9286	23.1818
5675	46	70	-0.00589739	3.58821	118.327	41.1875	96.1905	231	189.812	3.14587	2.19005e+07	1.34683e+07	125	58.4714	47.1395	42.0462	3.41375	210.472	61	71.5792	67.8185	32.8733	14.8023	145.818	26.1648	22.9691	18.9053	0.0288706	85.8296	87.6918	85.994	45.8998	14.7403	173.981	65	4	91.242	12	262.215	370.462	378.429	7217.69	3510	37	90	-0.0113336	3.61989	92.3077	38.4737
4555	44	70	-0.00532188	3.31477	120.022	36.24	86.8571	247.833	211.593	3.15378	1.4402e+07	8.85989e+06	130	45.9035	35.0503	33.4096	3.22605	155.142	63	73.074	67.4788	34.0622	18.3479	149.737	26.238	23.3072	14.7028	2.88227	64.2455	92.5866	94.6897	42.4863	17.5045	177.004	68	5	91.9414	12	244.956	402.995	366.676	5875.51	2470	35	70	-0.00590524	3.13981	71.0931	28.0833
5125	46	70	-0.00837404	3.86818	104.386	30.697	79.6512	199.769	169.072	3.12358	8.97832e+06	6.02581e+06	141	47.3292	39.0428	36.7241	2.44959	163.848	67	74.3992	70.8545	36.3493	13.1458	146.616	24.7272	23.422	16.2174	0	71.0933	84.227	85.0572	42.5877	4.09098	169.133	75	9	0	17	433.892	436.162	133.109	6673.42	2480	33	50	-0.00604126	3.2766	63.75	21.8095
6295	59	80	-0.0076589	3.74024	105.683	34	81.8182	237.143	203.143	2.99639	1.8709e+07	9.08894e+06	147	54.6583	47.2092	41.581	2.41337	203.256	71	64.5956	64.2771	27.8899	8.07049	137.446	23.2731	19.7653	15.6651	2.24e-05	83.3749	87.7031	85.4007	42.8514	5.12073	164.804	77	6	87.8967	12	254.796	410.841	384.36	7946.88	4150	48	80	-0.00146406	3.31224	75.2289	29.7917
5225	47	80	-0.0075869	3.66785	107.744	31.5143	81.6304	243.857	212.343	3.08551	1.57928e+07	9.3531e+06	119	56.7256	47.7652	42.0453	2.71322	214.394	56	72.6536	72.6649	29.7884	16.5147	152.485	23.498	17.7466	18.7224	0	81.5969	99.7674	103.029	42.1093	19.8384	165.353	64	8	179.134	14	268.747	435.209	265.076	6571.21	3170	36	80	-0.00703946	3.45356	71.8297	25.7727
4885	38	70	-0.00809276	3.7878	112.986	36.0435	93.0882	204.25	168.207	3.16124	1.6737e+07	1.08775e+07	116	53.8719	49.1076	33.7745	3.07791	146.217	55	74.5883	74.9891	36.9539	16.2974	153.841	19.7526	17.7564	13.1409	0.765338	55.3708	86.4683	80.5398	42.5414	4.29283	168.178	62	7	53.8702	15	308.287	301.554	467.304	6195.27	2190	25	70	-0.0102599	3.28143	75.2055	25.9
5660	42	50	-0.0060424	3.73255	119.118	31.2333	93.0645	229.462	198.228	3.27156	1.76459e+07	9.47074e+06	118	59.863	52.0882	50.1568	2.93143	368.909	56	67.4977	59.8434	35.4178	4.94245	144.385	21.6553	18.8563	18.4797	0.00368528	103.305	81.0839	79.4618	45.7945	11.0335	177.193	63	7	18.4314	11	584.727	302.999	353.321	7045.4	2160	27	50	-0.00906165	2.95794	76.0369	19.7692
4925	39	90	-0.00792552	3.75464	112.921	36.9545	94.1892	201.7	164.745	3.14435	1.70195e+07	11741102	103	62.4554	45.7523	51.8695	2.56354	207.164	50	74.0517	71.1983	34.582	14.6374	149.727	23.8767	24.7147	15.8895	0.000337134	74.7689	91.3743	90.999	43.5724	10.3991	165.984	54	4	109.901	13	328.264	330.948	422.848	6323	2200	23	70	-0.00628576	2.99607	78.1364	28.4615
5215	47	80	-0.00647274	3.53343	119.157	37.2143	87.3333	252.8	215.586	3.16792	1.89804e+07	9.51772e+06	129	55.0528	45.2553	41.9579	5.03409	221.981	63	76.0577	66.9421	39.2271	1.86746	170.661	30.9853	29.783	19.7545	0	90.4363	80.5439	80.7659	43.8331	2.88898	176.279	67	4	125.44	14	376.493	429.378	310.328	6976.37	2670	33	80	-0.00673545	3.18162	74.2322	30.3333
5045	49	70	-0.0109573	4.07279	92.9505	31.1842	76.3333	170.5	139.316	2.9534	1.0885e+07	7.85575e+06	134	49.257	41.9603	35.725	2.72231	147.682	64	77.5037	76.4878	30.4677	13.0086	163.44	25.131	24.2767	14.8877	3.42e-06	73.4283	87.654	94.8135	44.5238	5.1776	163.004	71	7	21.1077	14	224.638	297.618	450.929	6579.34	2650	35	70	-0.0123344	3.57434	66.1509	25
5455	45	70	-0.00656169	3.72651	119.689	33.0968	88.75	229.5	196.403	3.24829	1.34081e+07	6.8042e+06	137	50.7475	45.5495	34.2565	3.10541	158.255	66	71.0624	69.9795	37.3616	6.76796	173.424	24.7752	17.983	20.1067	0	83.8606	87.1545	86.5923	48.3133	12.9555	177.955	72	7	0	13	623.874	418.42	177.412	6952.41	1080	14	40	-0.0133812	2.93436	59.537	17.25
5165	48	80	-0.0068875	3.63069	109.458	35.087	87.3864	225.3	190.213	3.06795	1.83505e+07	1.14999e+07	119	57.7309	45.6904	43.9123	3.88522	275.947	57	64.4372	60.3427	37.9331	2.46889	169.95	33.2125	27.2155	28.9304	0	157.52	82.0786	79.1849	42.5336	7.45403	160.298	63	6	143.836	11	338.931	424.093	236.134	6726.14	3160	37	80	-0.00550033	3.29194	79.2089	27.8
5075	45	70	-0.00601516	3.48381	108.428	34.6765	85	232.1	197.424	3.05328	1.4723e+07	1.05156e+07	121	56.3742	48.8092	40.1541	2.86355	174.986	58	67.5695	62.8364	31.5622	0.27858	135.205	30.5403	26.9243	17.6984	2.00194	76.2657	86.2127	82.1462	36.0468	21.4815	151.897	64	6	153.154	10	226.063	438.402	288.093	6668.13	3340	35	70	-0.00838196	3.49343	79.4311	30.56
4615	39	70	-0.00660375	3.59548	107.944	29.6364	81.8182	209.867	180.23	3.11385	1.3124e+07	8.75446e+06	110	53.0574	46.1298	36.3592	2.68673	167.433	51	59.6382	57.9398	31.2184	1.75813	125.571	27.6627	25.944	17.3557	2.5947	75.9405	87.5336	83.1965	39.5588	15.294	164.263	60	9	59.8579	11	377.156	322.102	321.261	5776.46	2350	32	60	-0.0047633	3.19571	61.8723	20.8333
4815	45	60	-0.00803266	3.76986	97.5519	29.6923	76.2791	189.833	160.141	3.01006	1.27946e+07	9.72669e+06	132	48.1631	42.1987	34.298	3.51639	146.183	64	65.663	56.5036	35.4614	6.98936	147.996	38.5056	35.1091	24.4174	6.74e-05	111.691	88.568	82.4314	48.6477	11.4108	175.9	69	5	53.1521	10	319.604	314.75	316.006	6304.38	2870	37	60	-0.0107093	3.57206	64.7038	23.2083
5260	49	70	-0.00527003	3.36169	117.04	32.6552	82.1591	266.917	234.261	3.11938	1.44202e+07	8.38904e+06	128	54.7903	48.9236	36.4034	3.09453	179.499	61	60.2242	55.33	31.7392	12.1997	152.34	31.6126	30.1386	18.0443	3.52526	74.7671	99.2848	97.3552	42.5265	6.95838	171.495	68	7	167.069	10	275.28	428.97	266.211	6846.09	3240	41	70	-0.00727897	3.46472	72.5309	26.3333
4300	39	60	-0.00463197	3.11885	120.209	31.069	79.2857	270.9	239.831	3.17573	1.69847e+07	7.80679e+06	99	57.4122	50.3862	46.0231	2.24955	219.982	47	58.6528	52.9551	31.573	8.44543	135.776	29.8663	26.3261	20.3595	0.00105748	89.3247	95.8716	99.851	38.2277	26.2095	175.395	53	6	160.412	11	334.855	414.176	285.125	5523.4	2530	32	60	-0.0137604	3.61731	70.1581	26.0588
4840	48	90	-0.00452409	2.95836	124.082	35	83.4375	323.125	288.125	3.07793	1.47351e+07	6.2315e+06	123	52.6352	45.2184	37.7629	2.60493	156.939	60	55.9298	46.9374	34.0688	4.98435	137.192	29.8773	26.2865	19.3492	8.05e-06	89.1537	91.3725	88.7879	41.6036	8.62556	168.654	64	4	248.539	10	312.674	501.469	194.78	6225.59	2650	31	90	-0.00861843	3.34426	73.2075	26.5625
6195	56	80	-0.00562585	3.58037	122.935	37.2414	90.8696	274.286	237.044	3.18668	1.7627e+07	1.12736e+07	144	55.3267	47.3171	40.3651	2.30851	190.109	70	57.3602	56.7399	28.5151	4.66908	132.235	30.2648	27.2534	18.4661	0	92.0303	90.6239	95.082	46.6151	14.1819	170.239	75	5	75.8413	12	326.64	440.106	232.012	7891.21	3600	45	80	-0.0113736	3.7469	76.3611	29.4737
4635	43	70	-0.00570128	3.34755	119.849	33.2414	82.9412	262.286	229.044	3.21952	1.20843e+07	7.69778e+06	111	53.1982	51.826	36.5206	2.82248	153.51	53	61.0326	60.3846	32.045	5.82827	156.663	31.5465	29.9806	17.8654	0.068123	79.3763	98.6004	97.8231	47.6299	9.07369	177.159	59	6	132.055	12	212.635	499.059	260.186	5772.95	2450	30	70	-0.0115383	3.48293	70.5714	23.9286
5015	32	110	-0.00579841	3.52654	134.94	42.7368	120	232.154	189.417	3.29116	2.6689e+07	1.11836e+07	85	74.4054	67.1593	55.4296	3.25367	231.264	41	47.5741	43.7301	33.0529	8.83905	133.187	27.4166	26.2585	18.353	0	76.2961	98.727	98.8646	38.3432	20.4896	178.634	45	4	105.14	10	330.462	432.801	491.995	6219.32	2620	21	100	-0.00360891	2.90049	96.7939	31.5714
4675	44	70	-0.00557141	3.13319	120.769	33.12	84.3902	315.778	282.658	3.1157	1.72212e+07	8.11731e+06	103	60.9877	53.8872	45.2235	2.18494	193.475	49	56.7576	53.1542	32.94	7.48371	152.665	25.1997	21.9599	18.6413	0.000939421	92.119	82.7788	84.5603	42.2532	3.47603	163.943	55	6	280.626	11	211.087	499.681	326.781	6001.11	2740	30	80	-0.0123194	3.59816	77.7372	26.7059
5445	43	80	-0.00596783	3.61533	116.991	31.7188	87.1951	245.909	214.19	3.19667	1.60067e+07	1.01275e+07	120	59.7737	51.6824	44.2647	3.73168	166.871	57	62.4355	51.8151	37.7116	1.21e-06	155.929	30.9817	27.0119	20.8672	8.54e-07	77.9563	87.542	92.7402	34.3123	4.32501	168.573	64	7	139.035	12	307.762	440.973	251.34	7033.81	2930	32	70	-0.0105912	3.63005	69.6928	22.5238
4925	49	80	-0.00389657	3.02038	124.271	39.2727	86.9767	273.273	234	3.08822	1.49187e+07	8.08157e+06	115	55.1161	47.6766	39.6041	2.65932	150.009	56	61.9856	60.5441	29.948	8.06467	120.598	25.1995	20.5917	15.2052	0	67.5907	94.3849	91.7792	41.992	11.3321	175.02	60	4	202.739	10	287.76	458.412	223.108	6135.61	2730	32	80	-0.00233108	2.93349	78.4615	30.7647
3625	33	80	-0.00703647	3.42011	108.485	33.65	87.8333	197.7	164.05	3.10301	1.1993e+07	8.18569e+06	93	52.1351	44.2106	36.5823	4.76395	180.188	44	75.7608	73.9493	39.1883	9.68373	160.253	31.1308	32.9571	17.9697	3.26346	69.5707	75.7322	70.6436	42.0128	5.6674	162.955	50	6	29.4068	10	366.908	296.75	353.364	4819.16	1740	22	80	-0.0126865	3.22949	72.069	22.8333
3745	28	90	-0.0050369	3.08459	135.44	32.3333	98.6	296.875	264.542	3.32627	1.89392e+07	8.40488e+06	73	67.7431	62.9974	51.0506	5.05929	245.853	34	67.0476	65.4609	32.1539	9.59813	133.592	31.4386	30.4595	13.521	2.66564	63.1775	90.8791	97.6778	48.6528	12.0607	177.548	40	6	193.543	9	251.409	467.088	331.674	4751.7	2210	22	90	-0.00958339	3.25623	81.7195	24.4375
3595	27	100	-0.00602688	3.24352	126.611	36.25	103.462	246.667	210.417	3.27557	2.66444e+07	7.82191e+06	64	74.3756	60.7968	55.9208	2.66745	228.199	30	59.7473	67.2476	30.1528	1.69732	106.627	38.7335	38.8115	17.0422	9.13558	78.4067	90.7935	86.4604	44.1632	14.3428	167.088	35	5	145.459	8	381.492	407.694	361.659	4614.58	1840	18	100	2.14e-05	2.45173	85.8152	27.4
4625	51	90	-0.00814143	3.49647	101.598	36.65	85.3922	155.667	119.017	2.898	1.25651e+07	8.49413e+06	109	54.6165	48.7945	35.606	4.94949	152.107	52	64.3584	57.4188	36.1266	12.2401	158.033	30.3056	31.6848	16.5852	0.00554206	71.2513	98.4746	111.147	46.74	1.71163	174.604	58	6	235.346	8	224.399	435.916	289.52	5717.85	3460	42	80	-0.00780065	3.43895	82.4855	32.5556
3815	29	50	-0.00522529	3.2926	110.287	33.4762	89.8	204.75	171.274	3.12866	1.48872e+07	8.8623e+06	86	62.8444	54.8446	46.2513	2.55519	191.347	41	76.5767	73.3171	38.7474	14.6714	152.19	33.7383	29.6333	21.7673	0	103.724	88.4873	79.4477	39.2035	6.79544	169.827	46	5	109.667	11	448.161	323.662	310.084	5294.95	1640	19	60	-0.0104659	3.08583	67.9268	22.6154
5890	60	70	-0.00647076	3.69735	109.322	31.5556	75.7407	228.571	197.016	3.10164	1.81689e+07	1.23582e+07	153	51.7681	45.8847	39.9417	2.73105	179.999	73	67.955	67.5093	38.3655	2.26093	172.483	30.84	27.0891	19.5399	0	91.3287	95.119	104.405	48.1814	6.33227	174.612	81	8	122.747	13	291.174	370.329	403.115	7797.77	3380	46	60	-0.0147985	3.94394	66.1243	25.3333
6380	46	70	-0.00564717	3.72871	125.54	36.5312	96.0256	240.733	204.202	3.26222	2.09833e+07	1.31099e+07	133	63.8126	47.6413	55.3802	3.11249	278.776	64	61.7301	63.5142	34.9384	8.52729	132.894	30.7389	29.2335	18.3665	0	79.4782	97.9499	96.9908	39.1752	8.82107	172.309	70	6	95.618	14	284.825	409.079	431.686	8391.46	3220	35	70	-0.00322244	3.22251	75.3106	26.7619
5475	46	80	-0.00707681	3.76803	103.321	34.4516	86.9565	194.667	160.215	3.02433	1.436e+07	1.11326e+07	114	61.2076	57.1937	43.3026	4.81191	215.722	54	59.9998	55.9181	33.3042	1.39326	142.011	30.8994	24.6654	20.4412	8.54e-07	82.2727	98.1087	103.033	49.6092	11.6974	172.713	61	7	82.9396	10	319.89	368.543	251.609	6894.73	3050	33	80	-0.00585466	3.29194	78.6557	29
5985	54	70	-0.00534495	3.49999	118.967	33.2432	81.4	278.75	245.507	3.18999	2.16461e+07	1.09674e+07	132	57.6789	51.8329	45.9216	2.04955	281.094	63	61.6544	54.5581	33.0622	8.90172	166.387	29.4193	29.2922	19.2413	0	81.0888	87.5553	85.2978	43.7377	8.45902	170.507	70	7	132.418	12	366.203	454.113	367.074	7481.2	3290	41	70	-0.00759014	3.51477	69.0274	25.6087
5445	52	70	-0.00575436	3.54369	111.706	33.2895	79.4792	242.5	209.211	3.11328	1.46167e+07	9.31759e+06	139	52.9285	44.7357	41.6422	2.56851	173.837	67	60.5469	56.508	37.4529	0	148.797	30.3687	25.2927	19.4319	0	85.4998	86.6658	87.2762	41.6026	11.5597	158.898	73	6	148.776	18	209.261	413.055	343.243	7208.28	2600	35	70	-0.0152064	3.70816	69.1923	26.875
5655	58	80	-0.00640442	3.61202	109.876	32.8667	81	241.167	208.3	3.07621	1.41624e+07	1.06127e+07	137	52.0264	42.6414	37.4126	2.6401	164.852	65	63.6079	62.9432	30.1238	6.82015	142.643	29.5593	28.2981	16.877	0	65.0883	95.3604	97.198	47.166	8.41401	176.594	73	8	126.155	13	216.935	412.376	306.736	7001.46	3330	45	80	-0.00926758	3.59821	72.2823	26.2778
6405	51	90	-0.00609617	3.69699	127.894	38.9643	95.9783	270.75	231.786	3.25816	2.07184e+07	1.21566e+07	138	62.0046	57.5304	43.8329	3.54373	176.683	66	62.7852	58.7279	37.0354	3.0421	163.295	23.6544	23.7595	15.9143	0.000507881	61.8354	94.0544	93.779	48.5108	6.01873	174.611	73	7	169.791	13	274.654	491.706	340.7	8386.85	3820	42	90	-0.0043642	3.36959	80.5497	30.8148
6095	56	70	-0.00805344	3.77083	103.623	30.5	78.75	243.333	212.833	3.0184	1.58229e+07	7.74743e+06	143	54.3878	49.0557	39.0517	2.35327	159.751	68	57.0483	52.5454	32.9515	4.24082	135.566	31.9321	28.5952	20.8774	0	75.4757	84.9126	77.9786	42.7266	11.4759	174.209	76	8	168.301	13	219.214	482.494	269.252	7609.16	3980	45	70	-0.00769438	3.70034	72.0854	25.2857
4975	43	90	-0.00658894	3.43379	114.739	36.32	91.1905	255.5	219.18	3.08924	2.14872e+07	1.03849e+07	98	63.6871	57.2299	44.2399	3.4133	156.683	47	55.7806	55.1881	30.2493	5.96249	150.962	27.0925	26.0715	17.4315	1.21e-06	62.9539	87.9283	87.4218	41.973	7.11639	177.075	52	5	175.658	10	380.098	440.738	307.448	6065.67	3030	31	90	-0.00414497	3.12886	81.6502	30.619
5115	48	60	-0.00743423	3.80389	103.613	28.5385	78.6111	201.5	172.962	3.10661	1.32806e+07	7.84384e+06	120	53.7832	47.9362	41.3682	2.48095	222.036	57	70.8438	62.1432	39.4822	8.58056	163.501	27.9526	26.271	15.0808	0	69.0078	88.3299	92.2354	41.3299	10.4008	165.261	64	7	23.1493	11	349.766	339.322	392.264	6430.83	2680	40	60	-0.0155272	3.84089	60.3731	19.8889
5215	43	80	-0.00572993	3.42969	123.793	39.6364	93.5	266.8	227.164	3.19873	1.90069e+07	1.09567e+07	114	59.6778	50.6553	42.8968	2.42937	198.928	55	62.6705	57.9771	33.4029	13.0706	153.907	29.0788	26.1736	16.5597	2.44e-05	70.8913	99.0429	106.176	46.3589	4.72678	170.568	60	5	176.846	16	263.964	467.193	351.357	6626.43	2830	30	80	-0.00212142	2.95444	81.6608	30.7222
5295	47	70	-0.0065883	3.61591	115.491	32.6667	85.1163	261.25	228.583	3.18874	1.47175e+07	9.95701e+06	124	58.7243	51.9565	44.4948	3.34656	216.656	59	62.3647	59.996	33.8123	2.7918	149.451	36.3251	29.8612	23.2011	6.45e-06	98.4863	90.3089	85.3195	46.282	16.5114	175.409	66	7	147.756	14	221.318	444.68	319.109	7134.05	3200	33	80	-0.011386	3.7181	78.7812	26
5025	49	60	-0.00862102	3.84851	99.9006	28.8438	73.2927	198.562	169.719	3.03131	8.72479e+06	5.89032e+06	136	46.3098	42.202	33.791	2.68634	204.771	65	63.6902	65.5204	27.8954	4.85627	123.042	29.6106	31.2913	13.0379	1.42633	57.0695	85.5192	93.2322	44.1113	3.14755	166.511	72	7	96.0026	13	184.618	320.803	316.634	6202.13	2750	39	60	-0.00754357	3.42343	60.5091	23.125
4745	41	60	-0.00579967	3.55862	104.484	28.75	78.6364	199.667	170.917	3.07757	9.60829e+06	7.79027e+06	144	44.9043	38.7804	36.023	2.19939	168.704	70	65.6341	65.6424	26.8885	4.591	126.13	28.5244	29.3728	12.2914	1.29e-05	58.7159	96.6084	94.5677	42.4909	9.82941	172.589	75	5	85.8912	15	256.606	315.493	335.178	6380.33	2100	31	40	-0.011612	3.42976	56.1905	20
4265	46	50	-0.00931169	3.79414	89.7658	24.7241	66.2195	177.923	153.199	2.92396	7.29677e+06	5.74062e+06	123	44.1328	35.2614	35.4964	2.20059	169.474	59	68.8816	64.5744	28.4229	21.7749	156.387	29.3495	27.1187	17.5914	0	68.0462	90.781	91.2574	42.8088	11.2945	177.836	65	6	82.1839	11	257.079	303.833	175.931	5346.15	2270	34	50	-0.0155317	3.71798	57.1806	18.0588
5500	53	50	-0.00390744	3.19364	134.701	29.3667	80.5357	289.389	260.022	3.2402	9.33051e+06	5.42177e+06	162	44.5787	35.8876	35.3183	2.86372	212.113	78	63.9128	60.9879	29.1662	5.80241	141.875	26.1713	23.4475	15.1435	0.289943	79.0798	87.784	88.0539	43.4316	5.62349	165.103	85	7	178.611	20	176.392	458.695	229.734	7043.14	2520	35	60	-0.0163355	3.81027	60.3571	21.2308
2365	27	70	-0.00558435	2.55928	97.1308	23.8	66.8519	213	189.2	2.98102	3.60073e+06	1.87904e+06	55	56.1547	44.3236	61.0261	3.22335	396.093	26	63.4849	65.9807	27.7293	1.24536	108.222	28.2624	24.3907	16.9351	2.61273	67.4387	96.0489	107.377	42.6366	16.3464	150.62	30	4	475.384	7	203.795	585.516	83.7037	2613.13	1310	16	40	-0.0101182	2.91608	63.2824	19.1
1825	22	60	-0.00713432	2.62336	88.1967	28.1111	66.4286	167	138.889	2.85131	3.08366e+06	1.5335e+06	46	47.3442	35.6389	42.0407	3.96245	255.235	22	56.751	55.2578	16.4726	28.9536	87.4188	24.0124	18.5233	14.2291	5.00034	57.4848	78.1784	66.6247	53.4789	18.2056	176.025	25	3	366.08	6	211.24	495.478	102.559	1811.75	1000	14	60	-0.00530858	2.39199	63.7	22.8571
4215	40	50	-0.00508836	2.93374	114.123	25.7857	71.5789	319.6	293.814	3.09023	8.18429e+06	4.02266e+06	112	47.5402	32.1678	36.7103	2.97296	144.935	53	65.4556	63.5287	31.2491	7.28255	153.303	28.4736	27.8823	13.7012	0	57.057	101.43	98.1575	40.8101	15.3394	179.815	60	7	286.075	11	239.894	549.573	149.246	5038.42	2490	32	50	-0.00781602	3.37744	63.5341	20.9048
4385	43	50	-0.00493509	3.37639	101.995	25.8966	71.4516	208.091	182.194	3.05235	7.48913e+06	5.87896e+06	123	45.5248	37.5447	36.7916	2.89663	169.309	59	64.1991	65.2747	27.3933	7.22713	141.098	25.4402	24.7373	12.7662	6.51343	70.4195	95.9918	104.68	45.4357	12.5949	170.65	65	6	95.8597	12	248.843	360.308	165.247	5503.69	2170	33	50	-0.0152309	3.63014	54.7465	18.2632
4625	47	50	-0.00475314	3.09244	119.763	27.1852	72.1951	309.5	282.315	3.15727	9.29187e+06	4.49413e+06	139	43.105	35.4446	32.5976	2.31153	122.004	67	57.818	57.1493	24.1412	5.25646	136.596	25.9376	24.9587	15.3666	2.13e-05	85.4169	92.8817	87.2578	41.3857	10.6275	164.612	73	6	215.941	14	137.359	510.13	262.761	5775.66	3000	46	50	-0.0104025	3.652	60.9333	21.9231
3805	26	60	-0.0075569	3.54335	114.331	26.55	88.9583	221.286	194.736	3.25281	1.2718e+07	7.59123e+06	76	64.9538	58.914	48.3142	2.64012	202.627	35	66.5465	61.393	30.7649	20.9517	140.34	27.8079	28.0862	15.6475	4.30664	71.4116	79.4783	80.0081	39.5681	11.8468	154.397	42	7	45.7734	9	231.48	322.061	515.079	4890.72	1750	20	50	-0.0165166	3.5408	61.0286	16.5625
4780	52	60	-0.00817053	3.75873	87.3904	28.8929	70.3061	167.769	138.876	2.83205	6.90586e+06	5.75475e+06	137	45.0329	39.7945	33.4303	2.3686	136.214	66	63.8691	64.8974	27.4336	3.00864	136.534	28.2845	27.2568	15.3933	3.31094	78.7799	79.2247	75.5688	43.6471	5.65465	175.36	72	6	113.007	14	190.27	337.958	228.005	6056.51	2950	41	60	-0.0109891	3.62259	62.7119	23.2692
3875	42	50	-0.0111771	3.8869	86.0825	26.4348	67.4286	162.909	136.474	2.90012	8.6757e+06	5.7546e+06	116	43.8813	31.9228	37.1095	2.4832	178.347	56	64.3271	59.8678	25.8666	20.5439	127.334	30.1906	29.3582	18.0072	0.00429048	77.8829	85.6917	83.4	41.3904	13.7928	165.585	61	5	37.6974	11	288.191	310.752	276.856	5052.53	2310	34	50	-0.0158675	3.71289	63.5931	20.5238
4325	43	60	-0.00922683	3.81996	90.2309	26.3103	70.4545	168.467	142.156	2.92548	7.48642e+06	5.09184e+06	123	44.5912	36.9836	32.9618	2.24619	134.793	59	66.2717	68.3405	32.0134	0	164.81	28.182	26.0638	15.6213	0	68.1464	84.5153	80.5368	48.1949	6.71338	176.695	65	6	37.6627	12	306.757	288.243	220.625	5447.06	2300	32	50	-0.0181545	3.81751	57.913	20.4
5015	43	70	-0.00543087	3.30788	119.163	29.4375	78.8095	281.286	251.848	3.14004	8.37877e+06	5.28332e+06	148	44.1028	42.9165	30.5372	2.77913	125.059	72	59.0623	57.2694	28.0593	0.00120176	135.151	29.4861	29.0672	16.8744	8.5e-05	71.2738	83.5868	78.7533	44.0805	10.3664	177.949	77	5	189.115	15	167.131	442.582	218.092	6338.09	2160	28	50	-0.0131376	3.47424	61.0185	21.9167
5195	53	60	-0.00853981	3.85039	99.1731	26.7647	70	205.385	178.62	3.01566	7.87279e+06	6.05153e+06	150	44.5465	35.019	33.9018	2.22043	140.525	72	64.4225	60.4745	30.6806	9.37506	164.594	29.8713	28.8945	16.2637	0	73.1079	85.9493	90.7832	41.4262	6.30447	166.212	79	7	95.5675	14	161.013	347.814	281.733	6586.41	3040	45	60	-0.0133714	3.82847	59.5395	21.1333
4800	56	60	-0.00690793	3.46619	98.1705	26.7	65.9091	239.9	213.2	2.95183	8.43618e+06	4.85525e+06	134	46.2978	41.643	32.3146	2.45096	119.739	63	64.5307	65.9478	26.4775	1.45395	140.419	27.9331	25.697	16.0253	9.32e-05	63.4648	88.0953	85.5324	39.0622	12.3177	171.438	72	9	123.009	10	165.371	414.325	250.961	6080.89	2970	43	60	-0.0166928	3.96984	60.9764	21.8077
4855	43	70	-0.00429755	3.29412	115.914	27.9	77.7632	239.562	211.662	3.12229	6.89425e+06	4.33875e+06	143	43.6231	37.1758	33.8543	2.55612	172.29	69	60.167	57.1694	27.6712	6.06353	131.324	25.8246	25.0826	14.4233	1.21e-06	77.7784	89.8923	86.4179	42.6205	5.89136	177.088	75	6	111.478	15	217.469	426.906	160.695	6126.62	2580	35	50	-0.0162043	3.81921	59.6899	21
5500	64	50	-0.00747026	3.77166	102.25	29.7	69	226.125	196.425	3.0792	1.03787e+07	6.385e+06	165	41.5752	36.3759	33.5396	2.22051	168.606	80	65.9155	64.1943	32.7886	3.41042	159.37	24.2149	21.346	15.6097	0	70.7075	81.352	73.6628	46.3893	2.6888	175.017	86	7	0	14	595.969	282.373	188.388	6859.91	1630	29	50	-0.0151004	3.36097	51.7178	19.3636
4915	47	70	-0.00831186	3.78433	103.557	32	79.7674	207.091	175.091	3.05683	1.31943e+07	7.41137e+06	135	47.7655	40.0257	36.6724	2.02553	197.383	66	68.0293	60.0247	29.9759	18.5804	139.36	24.7407	19.0055	17.5749	2.78e-05	79.0559	89.8062	90.1564	44.1759	9.52179	162.403	70	4	121.526	11	247.78	375.671	332.413	6326.82	2810	34	70	-0.0129908	3.68606	72.4555	24.7895
4705	42	70	-0.00530287	3.34024	124.013	32.3462	89.5312	254.214	221.868	3.1855	1.24251e+07	7.15839e+06	107	56.0931	48.256	39.4774	3.42683	188.311	51	60.1307	61.1679	29.0328	5.43506	159.292	27.8049	24.1792	14.6554	4.0249	61.5632	87.6088	88.6404	42.7287	5.58415	164.623	57	6	132.001	12	209.659	411.389	322.967	5869.96	2050	25	70	-0.00677707	3.09384	68.5366	22.5
4775	41	60	-0.00710811	3.68129	102.929	27.6154	80.2857	200.8	173.185	3.04094	8.46419e+06	6.59595e+06	126	47.7334	38.5317	35.0765	2.046	144.513	59	54.8413	60.3016	26.7681	4.15336	130.57	25.0418	23.5834	16.2766	1.3884	89.7153	80.5228	82.3985	44.0081	6.98953	179.5	68	9	120.168	13	170.237	357.391	255.364	5894.25	2580	30	80	-0.0107625	3.5519	66.7054	19.875
3180	40	70	-0.00981732	3.35025	82.163	27.45	66.125	124.2	96.75	2.73329	4.8898e+06	3.34281e+06	96	43.598	35.8821	38.0476	2.77166	215.02	46	58.979	62.4883	26.532	5.67814	128.464	23.9428	20.9218	13.9395	5.55727	58.1862	97.4813	93.7606	48.7217	9.7197	170.359	51	5	270.161	10	140.681	382.983	259.894	3915.25	2120	29	60	-0.00512876	3.0288	65.1887	23.875
2470	25	50	-0.00937503	3.20783	84.1935	22.2857	65.4545	144	121.714	2.88001	4.47939e+06	2.79683e+06	60	50.738	42.5047	38.4585	3.44525	159.089	28	64.6381	56.205	26.3045	32.9623	134.504	20.6352	21.1431	12.4683	0	51.494	105.517	109.166	48.6454	21.6178	172.929	33	5	277.506	9	159.534	394.338	287.622	2766.78	1410	16	50	-0.00575725	2.77387	64.0426	19.1
4455	48	90	-0.00794229	3.568	101.323	35.44	82.9167	198	162.56	2.9708	1.30807e+07	7.70873e+06	123	48.653	39.2674	36.9461	2.85191	202.649	59	70.4713	70.634	32.3256	11.1066	156.438	23.6571	21.8469	13.1979	1.93289	69.6593	82.1274	78.0287	45.2113	5.25435	173.111	65	6	141.02	8	338.504	418.881	228.784	5843.29	3220	39	80	-0.011958	3.66606	79.3168	31.8261
2860	29	80	-0.00981815	3.35783	87.3519	26.6842	72.931	136.143	109.459	2.86064	6.75189e+06	3.63031e+06	66	51.3415	41.4333	40.5532	3.50803	234.957	31	66.2309	65.2928	26.7279	3.22214	127.663	31.2992	32.2021	13.917	0	58.701	85.7023	85.3324	45.1335	18.4991	174.913	36	5	265.788	5	300.966	448.905	198.071	3122.75	2060	22	80	-0.0055737	2.94851	77.0874	25.8462
3140	39	70	-0.00864251	3.22338	87.6508	27.5	70.1282	138.75	111.25	2.81962	6.6431e+06	3.25046e+06	86	46.3959	43.1088	30.1236	2.73722	149.201	40	58.1199	54.6016	28.0845	3.4825	143.073	29.9076	30.0882	16.3657	0	61.1575	85.1139	81.6178	49.154	3.75348	176.096	47	7	250.403	6	254.418	479.87	177.605	3739.65	2270	32	80	-0.00886027	3.23551	70.793	25.5
4135	42	80	-0.00621851	3.29891	108.602	36.4286	85	231.667	195.238	3.04083	1.1663e+07	7.42136e+06	110	49.4949	42.8445	34.7302	2.65002	165.282	53	77.0788	75.2219	30.3843	22.0398	147.778	22.9933	21.0717	13.4754	2.67619	68.3298	89.0289	85.4813	38.7677	6.25395	162.621	58	5	149.726	13	323.029	387.185	199.005	5294.71	2100	26	80	-0.00595165	2.97271	74.6667	27.5
4935	48	90	-0.00888037	3.78724	100.931	30.129	79.1489	212	181.871	3.01929	1.08289e+07	6.9883e+06	129	48.4816	39.2751	35.3918	2.93693	149.422	62	62.8404	63.6788	27.028	4.51647	131.296	26.6842	25.1175	14.054	2.51e-05	53.6879	95.6874	100.65	41.1053	8.21524	174.998	68	6	156.474	10	288.023	405.882	210.438	6097.65	2570	29	80	-0.0116922	3.54696	71.2062	23.1667
3415	40	70	-0.00891519	3.26728	87.2222	31.6154	70	134	102.385	2.74083	7.31268e+06	4.01243e+06	104	44.3922	35.7138	31.591	3.27192	130.994	51	71.8422	63.6567	30.8833	26.8851	161.812	22.6419	19.6225	11.9897	6.39572	52.0964	92.8768	85.0321	46.2173	3.49746	177.58	54	3	209.019	9	235.38	417.519	185.283	4407.77	1810	22	60	-0.0023757	2.67452	69.4475	26.2308
3985	38	40	-0.0067191	3.49271	99.8997	28.2174	74.4231	196.75	168.533	3.04371	9.45711e+06	6.89317e+06	100	52.3951	41.4602	41.8988	2.22043	177.992	48	60.4259	56.2889	23.3042	16.1138	108.089	26.5274	24.1967	13.8643	5.90218	56.2202	85.9911	90.4973	40.6923	10.1646	167.524	53	5	93.0736	15	184.568	357.602	358.038	5146.44	1630	24	60	-0.0106555	3.16249	57.7914	19.3636
3645	34	60	-0.00436127	2.84576	127.89	31.5909	82.5	302.778	271.187	3.19519	7.47552e+06	4.08362e+06	105	46.0491	40.4022	34.4227	2.30576	142.593	51	64.0983	59.3671	28.1047	24.9304	157.64	26.0884	22.5758	17.3274	0	63.1285	90.0869	88.2907	41.5985	8.52889	170.452	55	4	233.914	14	233.24	497.315	139.099	4601.24	1920	26	60	-0.00090268	2.71747	68.9583	23.2308
4440	42	60	-0.0054949	3.34011	111.708	28.8636	75.2564	244.091	215.227	3.12811	8.52025e+06	5.55301e+06	113	49.6111	46.9232	36.8182	2.75268	177.057	54	65.5835	62.8663	32.0005	7.33548	154.657	26.7241	25.2504	16.3113	1.5e-05	81.8709	89.1216	91.6257	46.1976	8.01071	175.222	60	6	117.926	13	148.252	439.42	239.715	5488.13	2450	33	60	-0.0133044	3.61673	61.8776	21.25
4505	44	50	-0.00664179	3.34563	102.417	27.9655	71.8293	238.25	210.284	2.95501	7.95347e+06	5.91634e+06	130	44.655	39.66	30.9197	2.16089	128.576	62	54.2346	52.3383	29.9381	3.03766	174.537	23.0924	18.2533	15.7753	1.89e-05	65.7896	90.836	89.8352	43.6471	7.74443	177.065	69	7	175.416	15	175.593	384.09	240.583	5629.73	2590	33	50	-0.0107501	3.52196	62.973	22.5652
3605	38	60	-0.0052754	3.22966	98.2271	26.7083	69.2647	195.75	169.042	2.96072	6.95684e+06	4.99607e+06	105	44.283	37.6247	31.355	3.91439	128.542	50	55.265	53.8752	27.4018	9.90555	129.517	28.4684	29.5757	14.2208	0	66.2492	84.3417	79.9384	47.8486	3.06724	167.671	56	6	83.8729	10	186.54	339.766	246.936	4565.84	1830	26	60	-0.0129259	3.35021	59.1803	20.6842
4695	42	80	-0.00568661	3.45166	113.638	35.4545	89.5122	225.833	190.379	3.11428	9.8089e+06	5.28019e+06	127	44.7785	43.6617	26.8126	2.10177	115.81	61	58.1735	57.5579	24.3428	5.81817	117.802	26.693	25.1576	14.9101	0	73.1684	87.131	86.0534	46.9302	6.05137	170.404	67	6	115.565	10	319.346	427.608	163.201	5571.31	2880	34	80	-0.00714932	3.26742	81.3194	31.6471
4185	37	80	-0.00576865	3.24439	117.112	32.3333	85	273	240.667	3.16514	1.17715e+07	5.52716e+06	110	48.105	39.8565	33.8808	2.63556	177.001	53	57.156	53.827	21.6052	12.1957	105.532	25.4532	23.3073	15.267	0	54.8707	86.7848	81.9752	42.1678	15.7519	164.905	58	5	179.116	11	213.576	498.707	245.119	5112.43	2520	28	80	-0.0126183	3.5212	80.2778	28.6154
3585	37	50	-0.00696003	3.39441	97.493	26.619	70.5172	197.286	170.667	3.0251	8.01385e+06	5.23681e+06	100	44.9428	39.545	37.2874	2.01018	199.598	47	62.9012	64.9305	24.1562	19.66	101.152	26.4778	22.7854	16.6136	0.00401535	65.7363	87.6636	96.5838	42.7206	5.58509	171.844	54	7	92.8205	12	289.335	330.992	194.583	4401.46	1870	30	60	-0.0126099	3.36831	56.9519	19.75
3955	40	60	-0.00737903	3.34834	99.697	24.1429	67.8947	236.75	212.607	3.01204	6.87167e+06	4.47374e+06	110	45.4537	39.3159	36.559	2.71831	174.721	52	64.3555	64.7443	25.7361	15.6033	124.026	26.0192	25.9268	17.2249	1.55e-05	68.4029	95.4446	92.6211	36.2645	6.1106	172.668	59	7	166.986	14	249.031	417.778	140.282	4832.92	2050	29	60	-0.0143204	3.59274	54.8293	16.7647
5265	54	60	-0.00771115	3.72308	98.3302	28.7778	73.5	214.846	186.068	2.9597	8.18429e+06	5.57874e+06	144	45.8714	46.0205	32.6593	2.4217	140.403	70	63.12	59.7313	28.974	4.67855	159.08	24.1281	23.6387	10.9299	8.54e-07	50.8577	90.0661	86.5125	46.3086	3.76438	176.017	75	5	122.887	13	159.405	372.157	244.165	6482.59	3050	42	60	-0.010375	3.65237	63.6393	21.9565
5140	63	70	-0.00727736	3.44476	94.8932	30.9459	69.7619	221.667	190.721	2.84681	7.54853e+06	4.71906e+06	157	41.8256	37.7646	28.4744	2.93787	126.526	76	61.2361	61.0774	27.3335	0.163854	156.382	26.6566	24.1055	13.4467	4e-06	61.2887	93.6922	98.694	44.9613	12.7549	174.954	82	6	140.324	13	160.449	442.074	221.018	6426.29	3360	48	70	-0.00701429	3.49048	65.9821	26.24
5475	53	70	-0.0060738	3.59468	110.821	31.6111	78.3673	239.385	207.774	3.10997	1.10945e+07	7.3356e+06	146	48.7998	39.8832	35.0859	3.92968	145.436	70	59.4436	58.741	26.2866	5.31765	127.305	24.2582	22.4884	17.5296	1.21e-05	74.721	95.128	101.872	43.7895	5.49821	163.867	77	7	133.525	15	177.628	435.316	281.053	6991.24	3110	40	70	-0.012426	3.74707	69.1318	24.8261
3785	42	60	-0.00927691	3.7026	86.8865	25.6087	67.375	164.692	139.084	2.87418	6.32936e+06	5.27828e+06	122	41.8829	35.7468	30.1984	2.50562	127.873	58	70.3202	71.1161	31.7543	4.50736	149.84	35.5253	31.7098	23.5782	1.33e-05	146.329	84.3855	71.8091	44.5392	7.80976	178.649	65	7	31.0517	12	303.861	293.124	197.344	5078.66	1940	31	60	-0.00852266	3.24615	56.2887	18
5275	47	70	-0.00775481	3.86568	99.4508	26	75.8537	197.467	171.467	3.06362	9.62723e+06	7.42531e+06	143	45.3463	40.1914	32.6554	2.95169	137.847	68	63.8874	56.6811	33.3232	20.0623	175.882	22.6912	18.4827	15.4468	0	73.2978	89.6424	90.7189	43.923	13.3927	159.992	76	8	51.6716	15	237.163	335.304	339.151	6432.85	2640	37	60	-0.015765	3.86006	58.2955	17.9091
5055	46	70	-0.0074531	3.74832	99.8024	29.871	76.7442	195.25	165.379	3.0039	1.03227e+07	6.30732e+06	131	47.3807	41.5742	36.2043	2.69865	166.828	63	61.1747	59.2209	28.5835	1.93378	134.098	30.496	28.704	17.1794	2.31e-05	70.2744	89.0142	84.6902	45.5589	19.6103	169.081	69	6	24.847	12	307.119	329.916	243.09	6182.02	2670	33	50	-0.00934285	3.4572	65.206	23.48
4825	43	60	-0.00489028	3.31996	119.979	33.2069	85.303	247.25	214.043	3.15739	9.57161e+06	6.72578e+06	132	46.6151	38.732	34.355	2.39557	152.164	64	62.8021	58.1132	29.4442	3.50919	148.33	23.3994	22.923	14.2487	1.99e-05	76.3075	87.7294	86.1606	48.6519	4.54346	177.192	69	5	135.611	14	279.44	437.796	163.612	6017.58	2520	31	60	-0.0116856	3.50601	67.9365	24.3158
3135	28	60	-0.00524455	2.70909	109.904	26	76.0714	276	250	3.06948	6.00078e+06	2.5862e+06	75	51.6427	46.8032	44.2302	5.22568	304.423	35	51.7761	52.2443	27.5592	7.78563	110.796	30.9109	24.3296	19.5742	0.0285917	86.213	77.21	76.9275	40.3582	20.3686	161.523	41	6	348.404	6	236.118	578.08	133.468	3524.8	2160	23	80	-0.00798204	3.19088	72.2685	22.4
4675	48	50	-0.0102113	3.96638	91.5171	27.4375	70.625	175.857	148.42	2.96265	1.09022e+07	7.95331e+06	147	40.8084	35.7153	31.7359	2.22043	146.226	71	59.8885	54.6252	32.2904	4.62707	147.368	28.3533	26.4093	17.6553	0	73.239	85.7397	84.2653	39.7208	11.1086	171.128	77	7	0	16	382.203	293.994	262.662	5998.84	1840	27	50	-0.0112538	3.10691	69.3478	22.3158
4785	42	60	-0.00876287	3.85153	100.835	27.6538	76.7949	195.071	167.418	3.06787	1.09331e+07	6.37128e+06	121	47.2826	40.456	36.2448	4.0201	167.216	58	60.2368	55.9251	30.2531	4.61104	148.691	24.2397	23.1364	14.026	0.000404142	55.9039	89.5607	83.3184	42.1797	16.489	169.758	64	6	63.5747	13	234.698	344.936	372.888	5657.62	2490	36	50	-0.0144537	3.68553	58.9157	19.9474
5390	45	50	-0.00686809	3.73103	113.389	30.9756	82.7586	220	189.024	3.16725	1.1104e+07	7.4566e+06	150	44.7878	38.3806	33.8695	3.32898	150.596	73	56.5025	54.2031	25.2683	13.2749	117.16	27.4175	23.1302	18.1022	0	91.3199	84.46	85.0534	46.5932	11.1836	176.666	78	5	18.937	12	186.488	331.051	429.414	6699.23	2470	36	50	-0.00771938	3.3423	59.3522	22.5769
5415	50	50	-0.00742124	3.7957	105.941	27.6364	74.3902	215.231	187.594	3.12174	1.03371e+07	6.97645e+06	149	45.9152	38.9678	33.7713	2.89263	162.518	72	56.7013	50.836	27.5059	12.1278	148.047	25.0878	23.2315	13.9583	5.61198	70.0309	82.4886	82.173	42.9363	2.34827	165.148	78	6	69.0577	16	199.935	348.837	338.17	6772.3	2630	40	50	-0.0194483	3.99279	57.2624	20.1111
5395	55	80	-0.00922574	3.99463	94.4815	30.4878	75.2727	178.667	148.179	2.95731	9.38517e+06	7.02423e+06	145	45.7182	42.5769	31.3037	2.046	157.556	69	64.6682	63.8533	26.0547	2.06822	117.943	29.4864	28.9889	15.8976	0	75.5682	89.4193	85.9876	39.9958	10.7895	167.529	77	8	37.2819	13	240.197	279.874	416.331	6591.85	2580	37	50	-0.0121585	3.60243	58.9535	21.7273
5135	36	80	-0.00469988	3.4072	133.366	36	98.7879	264.308	228.308	3.32719	1.52106e+07	9.65737e+06	119	54.0972	48.2173	37.8817	3.28367	172.711	57	56.3546	62.2106	24.0641	7.92709	105.591	23.322	22.2885	12.6981	1.68712	46.976	97.5631	91.9859	40.6753	24.0232	176.591	63	6	93.9674	16	297.353	490.299	208.093	6343.6	2390	27	80	-0.0129878	3.55498	72.5523	23.9333
2175	31	50	-0.0112936	3.14318	69.2661	24.4	55.8065	102	77.6	2.55251	3.11981e+06	1.87708e+06	66	43.2842	31.4987	40.5209	3.68533	241.335	32	53.3042	47.4537	25.2667	14.1632	116.971	24.5518	21.1436	14.7979	1.27389	62.5906	91.3625	102.978	45.2602	10.0349	163.021	35	3	291.41	7	226.601	393.551	148.181	2565.35	1270	19	60	-0.00208377	2.50686	57.9528	21.9286
3780	39	60	-0.0106305	3.80034	85.5937	26.36	69.0789	150.111	123.751	2.8799	6.7195e+06	5.14958e+06	114	43.2593	32.4436	33.7654	2.25088	143.752	55	64.0258	63.8463	26.3252	8.80104	137.201	30.4398	28.0455	16.9325	1.37e-05	72.3675	77.6426	72.6118	40.4777	7.55361	163.674	60	6	0	10	353.999	276.363	198.693	4931.56	1600	26	50	-0.0100869	3.09524	54.375	20
5105	61	70	-0.00806015	3.67121	96.8689	33.1562	75	208.167	175.01	2.89661	9.22591e+06	5.29145e+06	161	39.4096	35.3339	24.9811	4.16967	149.65	78	59.1884	52.1813	29.4801	8.30375	151.842	30.0431	27.4956	17.5699	0.00210057	80.0051	87.3136	85.686	43.5688	10.009	172.923	84	6	131.611	11	171.473	364.761	314.952	6213.34	3410	50	70	-0.0142906	3.85201	72.3167	30.4231
4945	51	50	-0.0105941	4.04069	91.9596	26.4286	67.5532	175.417	148.988	2.99292	7.41659e+06	4.84331e+06	162	38.0418	29.3389	32.9207	2.3207	211.319	79	60.8161	60.4815	28.5004	4.66494	130.252	24.9391	23.447	14.6851	0.0021538	64.2859	94.709	93.949	46.7449	5.50532	176.541	84	6	0	13	464.406	260.417	241.745	6162.78	1700	31	50	-0.00734759	3.0769	51.4118	20
2660	27	60	-0.00705435	2.9749	97.4532	27.8	73.125	227.667	199.867	2.96282	7.09664e+06	3.61464e+06	64	53.1925	44.6841	39.414	4.63811	156.305	30	61.1917	53.3325	34.575	12.039	167.695	23.5034	25.3539	14.1456	0	60.0685	98.9646	108.663	49.9471	12.4894	170.466	35	5	239.108	11	205.194	417.295	272.33	3165.21	1540	17	70	-0.00838947	2.90899	70.7143	22.8333
3555	34	60	-0.00436241	2.96433	123.174	29.7895	80	248.267	218.477	3.15541	6.47085e+06	4.10568e+06	112	40.7838	39.1794	26.2148	4.77416	123.332	54	67.6495	69.9009	28.9219	8.42877	139.514	25.2561	21.8586	16.2324	2.41e-06	73.021	78.7773	66.5267	43.9603	5.53417	165.706	59	5	123.297	13	207.363	409.72	159.496	4444.49	1500	23	60	-0.00990443	3.0449	57.8667	20
6025	56	60	-0.00635217	3.70971	106.783	27.7105	73.6275	229.133	201.423	3.0746	9.77643e+06	5.96906e+06	174	43.0666	38.7094	31.7271	2.25753	148.59	83	63.6378	59.2452	32.7615	1.54499	154.385	22.8459	20.5964	14.2719	0.00260732	71.6806	95.9785	100.709	43.3842	14.0735	175.598	92	9	115.313	16	177.159	394.183	302.921	7378.27	3200	44	50	-0.0145199	3.93883	59.7188	21.2903
4585	46	60	-0.00446404	3.18778	113.565	30	73.5	252.727	222.727	3.09874	6.66363e+06	4.25005e+06	140	41.4751	34.1962	29.3227	2.30481	112.345	68	67.1305	66.7932	26.9835	15.9558	125.976	25.671	25.1587	15.0547	0.00179227	69.7604	86.0564	89.377	45.4259	3.35875	172.968	73	5	120.611	15	136.879	425.888	230.329	5685.9	2120	31	60	-0.00461317	3.07874	58.3019	21.6
3515	34	70	-0.0051923	2.92493	117.082	31.9545	81.9643	299.25	267.295	3.12644	8.41078e+06	3.66966e+06	86	51.0433	42.833	34.3992	3.37144	157.802	41	76.0153	80.16	34.3219	3.50036	140.015	28.2961	28.8128	18.3696	0	85.1293	88.9842	93.3648	33.5172	17.4033	155.558	46	5	221.946	10	171.469	511.589	246.058	4167.78	1990	21	60	-0.0083041	3.0996	72.9146	24.9167
3955	38	60	-0.00486597	2.97524	119.167	32.3571	76.9444	294.25	261.893	3.12739	1.0089e+07	5.09772e+06	109	48.0739	48.1952	33.4752	2.39397	137.785	53	59.1548	55.8043	28.1643	6.93567	131.419	25.2729	20.9709	17.0271	6.5e-06	65.5399	83.9487	85.4635	43.0585	10.5785	174.715	57	4	210.19	11	170.423	502.459	207.976	5029.87	1780	23	50	-0.00491144	2.79951	66.9101	27.8
4105	45	60	-0.00608516	3.29592	101.363	28.5556	69.1463	230.818	202.263	2.98992	7.08967e+06	4.58979e+06	132	40.2632	32.464	29.5928	2.38787	122	64	63.9874	62.7875	29.4097	1.31549	140.276	26.4885	26.6602	17.2686	0.00173848	80.166	91.6759	90.9166	45.4393	6.14244	173.35	69	5	157.136	16	164.638	385.172	228.696	5157.6	2120	34	60	-0.00442072	3.06665	57.3585	22.3636
5775	50	90	-0.00809373	3.94068	101.419	35.9333	89.4	171.778	135.844	2.976	1.4069e+07	1.08345e+07	129	57.7136	45.1	45.3446	4.10155	222.308	61	81.6857	85.6409	44.0918	4.23331	163.284	22.5447	18.3364	18.6783	8.54e-07	74.8118	99.9758	96.2501	39.3449	14.6693	173.424	69	8	74.7579	10	371.854	368.058	298.437	7370.29	3740	38	90	-0.0116574	3.81666	83.1818	30.1481
4865	42	100	-0.00484147	3.34852	118.439	41.7619	97.7381	233	191.238	3.10345	1.6251e+07	9.32732e+06	109	56.1639	55.1106	35.3044	3.68533	156.26	52	67.4916	66.9589	32.9442	5.90543	171.435	23.3444	20.9074	14.1965	1.77e-05	68.3631	94.5884	101.511	43.329	5.79122	167.33	58	6	144.883	11	288.364	438.921	290.31	5976.99	2400	26	90	-0.000266342	2.63755	86.7917	33.6364
4405	36	80	-0.00614392	3.50301	109.478	35.2609	91.0606	202.636	167.375	3.09391	1.44648e+07	8.97519e+06	111	50.3801	49.1744	29.9688	3.95008	127.094	53	102.088	111.346	40.7309	11.4928	167.516	19.753	17.2908	11.6267	1.87579	60.8372	91.5626	88.7241	47.5627	8.836	171.857	59	7	0	9	448.439	355.209	342.206	5592.19	1610	19	80	-0.00750938	2.86968	71.8634	23
6165	46	100	-0.00493911	3.58046	126.467	41.1935	99.8913	250.812	209.619	3.22207	2.23227e+07	14954641	133	61.8358	52.557	44.4738	2.88228	188.23	64	63.2965	65.152	36.4263	7.15105	154.177	23.3846	21.3363	14.2207	0	58.3362	98.149	94.5291	43.8197	8.57658	172.05	70	6	137.564	16	321.17	405.47	366.914	8086.6	2520	25	60	-0.00971494	3.35665	78.1746	27.6667
4825	50	70	-0.00586664	3.32168	116.439	34.75	79	258.7	223.95	3.09774	1.51327e+07	7.68149e+06	140	46.8416	38.533	37.13	2.73779	216.529	69	70.2456	61.3745	35.616	10.0887	159.431	22.2426	19.4662	15.634	1.21e-06	68.444	90.901	97.5658	45.806	5.17346	163.203	72	3	177.678	14	240.425	395.827	411.665	6380.15	2460	35	60	0.0027654	2.69801	66.5854	26.6316
5955	50	90	-0.00591061	3.66958	117.752	40.4706	95.4	229.5	189.029	3.14743	1.82018e+07	1.20149e+07	145	54.684	41.6611	41.2536	3.51514	202.295	70	72.4061	70.2736	39.5008	4.10022	171.889	26.5983	21.428	17.8455	0.00150326	85.1254	95.8922	104.477	48.5477	5.02107	177	76	6	131.198	14	264.908	423.87	347.535	7797.99	3030	32	80	-0.00644433	3.28295	80.363	30.1667
4975	41	70	-0.0060989	3.53538	114.779	34.7407	89.75	223.5	188.759	3.13211	1.51075e+07	1.11623e+07	127	52.5686	43.2055	37.5744	3.62636	167.098	62	68.524	68.0499	35.1799	9.4566	151.929	23.9811	24.6255	14.5224	6.88e-06	69.6767	87.8308	86.5359	46.4633	11.8903	166.047	66	4	117.094	15	325.653	385.609	276.494	6559.11	2370	27	70	0.000796298	2.68944	76.3291	28.3571
4965	55	80	-0.00789322	3.51838	98.4337	36.2667	80	160.667	124.4	2.87911	1.14529e+07	7.5454e+06	141	47.0715	41.1359	33.027	2.41615	162.045	69	61.0499	56.3562	35.4597	3.23187	152.844	26.2346	23.0657	18.3447	1.52e-05	77.6465	95.6724	99.8483	42.4244	14.2006	174.308	73	4	228.436	12	266.499	443.517	223.196	6408.64	3240	42	90	-0.00618713	3.21907	80.2778	34.7
5205	54	70	-0.00583188	3.28929	106.705	31.7714	76.5385	266.333	234.562	2.97404	1.30568e+07	7.97929e+06	140	49.965	43.7423	35.9701	2.2005	143.382	68	72.3626	72.0748	35.9161	13.855	175.395	26.0218	22.4532	15.7947	0.000197667	66.4675	85.1338	74.5499	48.1174	8.1619	173.819	73	5	179.433	15	234.832	462.421	226.65	6815.66	2770	34	80	-0.000850638	2.9887	70.2166	26.35
5390	51	80	-0.00577386	3.4805	109.722	34.3333	82.3404	231.538	197.205	3.03952	1.43579e+07	9.15576e+06	144	50.3318	39.5878	37.6956	2.34921	166.941	70	72.6645	70.5318	37.3642	16.2554	159.236	25.2264	22.0676	16.5191	0.00399212	102.105	82.4377	79.341	43.9989	5.92879	166.972	75	5	139.257	14	226.042	411.834	322.824	7108.53	2920	34	70	-0.0026477	3.09195	73.8699	27.1765
5145	38	90	-0.00534834	3.46797	126	43.6957	106.351	236.5	192.804	3.2125	2.32041e+07	1.19242e+07	109	60.7404	51.9713	40.3479	4.66731	178.386	53	68.9925	62.519	30.0759	10.9792	121.422	25.9752	23.1786	17.2828	0	74.9782	93.2049	97.5168	44.5721	6.62398	172.941	57	4	144.88	9	358.348	466.358	281.672	6475.82	3030	28	100	-0.00654434	3.16514	99.2739	37.75
6055	56	70	-0.007976	3.90869	106.568	38	84.4231	196.167	158.167	3.07197	1.58093e+07	9.80218e+06	154	50.2241	47.4147	36.4526	2.58801	211.941	75	68.046	69.3044	34.7661	4.38639	151.877	27.8884	24.9126	19.0806	0.00034029	79.4282	88.5978	86.7861	45.0346	0	171.603	80	5	42.1008	13	333.917	293.998	576.959	7692.41	3220	41	70	-0.00953968	3.48786	72.2981	31.6154
4905	51	70	-0.00853321	3.78794	95.3564	32.2188	75.4255	189	156.781	2.92281	1.08259e+07	7.7957e+06	138	47.6564	45.9069	32.7207	2.05168	148.57	67	55.3946	55.963	34.3832	5.85435	163.754	28.5356	26.0877	19.6091	8.54e-07	81.7995	80.6105	84.413	42.4163	3.92521	155.439	72	5	115.818	11	232.618	313.113	366.754	6460.77	2880	40	70	-0.00787667	3.39838	64.8958	25.4
6455	59	70	-0.00847081	4.04841	112.012	39.4815	92.766	201.167	161.685	3.11562	1.58486e+07	1.25703e+07	155	53.6829	40.3836	38.9289	2.15807	174.456	75	69.6367	64.3889	34.4429	16.2411	159.176	27.5206	25.8553	16.9576	2.31628	73.1036	91.7888	94.6739	42.3756	14.3799	170.389	81	6	75.7541	14	315.056	388.407	364.811	8245.09	3330	40	70	-0.00894611	3.51333	78.048	31.0455
5885	52	90	-0.0102993	4.18408	97.7419	29.6452	80.6731	175.917	146.272	3.03832	1.31206e+07	8.97146e+06	128	57.7583	46.4623	42.6628	2.40272	187.722	60	73.8861	68.0321	40.6201	7.97446	155.955	26.492	23.4979	21.2725	0	85.0562	86.8177	78.5616	45.6392	3.44087	170.005	69	9	6.79462	10	472.723	318.858	240.561	7386.27	3360	39	80	-0.0135613	3.9036	69.4345	23.6923
5040	57	80	-0.00831604	3.56096	96.4356	36.0345	78.6842	146.25	110.216	2.84853	1.12805e+07	6.96298e+06	141	46.3883	44.2553	30.8281	3.44238	132.446	69	65.948	59.9438	31.6377	3.14668	150.271	26.0154	24.4023	16.3418	0.18218	66.3904	93.132	97.2614	37.7511	26.0328	170.423	73	4	223.804	11	216.223	438.274	279.273	6316.94	3350	44	80	-0.00674328	3.30129	79.8806	34.25
4915	54	90	-0.00708288	3.50777	102.927	34.3077	80.7407	223.111	188.803	2.94974	1.23207e+07	7.84531e+06	141	46.0491	38.3956	30.5564	2.15668	135.865	68	63.888	59.9616	35.5509	3.63668	135.786	28.3779	25.2412	18.2694	0.00124783	76.2194	94.1337	98.7491	42.2634	12.3765	172.032	74	6	117.765	10	253.816	399.3	236.411	6375.16	3300	44	70	-0.00302689	3.20854	73.6364	28.8889
4855	46	70	-0.00779528	3.70476	96.2346	27.2	73.3333	202.182	174.982	2.98506	9.8482e+06	7.58304e+06	134	46.4461	41.3073	31.885	2.32281	141.473	64	60.3133	61.1439	30.6249	0	116.91	25.1145	22.3605	17.2929	0	84.7438	85.3741	87.4404	48.7678	9.08689	164.638	71	7	97.6067	11	203.274	411.694	246.537	6126.18	2950	37	70	-0.0159665	3.90845	64.2034	21.8
5235	41	80	-0.00949705	4.00941	101.202	31.1333	86.3158	175.647	144.514	3.03137	1.21919e+07	9.47873e+06	124	52.1871	45.7817	39.6527	2.0556	175.233	60	57.8503	50.0896	37.1066	1.7869	153.18	29.1557	24.6197	20.5296	0.00106357	78.8726	86.4875	88.6514	49.3376	1.55302	174.927	65	5	77.3945	10	285.791	331.984	341.782	6393.81	2590	29	60	-0.0111803	3.53329	68.3012	22.45
4905	40	80	-0.00535682	3.33227	125.173	34.1364	90.7143	276.357	242.221	3.18674	1.30228e+07	7.90251e+06	128	48.7165	37.7181	36.4735	2.6466	137.835	62	61.5077	52.3242	38.5434	1.43285	176.949	28.8124	24.8719	20.9089	0.00269791	84.8507	83.408	76.2165	40.063	20.3926	172.593	67	5	209.91	10	215.108	440.972	285.667	6025.8	2660	29	80	-0.00290554	3.02652	76.9549	26
5210	47	80	-0.00873222	3.93128	97.5287	32.0571	80.5882	172.545	140.488	2.99579	1.32381e+07	8.24942e+06	128	51.9703	47.1126	40.2042	2.51509	198.953	62	57.424	53.5312	32.2774	0.693148	150.384	25.7719	22.9589	17.3182	0.00296965	75.239	94.4415	95.2697	47.8414	14.0543	177.836	67	6	0	12	416.078	390.36	267.723	6652.2	1640	24	50	-0.0150848	3.3655	57.2561	19.4545
5045	47	60	-0.00709187	3.58981	108.97	36.25	86.0227	232.5	196.25	3.0678	1.50252e+07	1.01846e+07	110	57.4394	53.4189	36.8566	3.58427	179.171	53	90.2573	99.3536	43.7623	5.78261	178.498	18.249	16.1688	12.5166	1.25417	52.0807	83.2676	81.6564	48.5048	18.3237	173.251	58	5	180.699	12	336.252	446.184	228.993	6137.64	3000	32	90	-0.0131435	3.69127	81.6667	30.8696
6195	61	70	-0.00842945	3.99545	113.113	36.129	86.875	215.556	179.427	3.11278	1.2551e+07	9.57235e+06	160	48.089	42.5591	34.4975	2.51509	144.801	77	61.4876	59.2577	30.1925	0	147.958	22.754	20.7921	15.3701	0.000707735	71.0377	84.4638	79.3756	43.4305	8.99437	169.533	84	7	116.115	13	228.889	386.809	359.921	7578.12	3360	46	70	-0.0101563	3.63203	71.756	27.6842
6540	57	70	-0.00624291	3.77093	112.977	32.8788	83.9	238.929	206.05	3.1293	1.40779e+07	1.03013e+07	151	55.5002	49.2769	39.2255	2.24666	193.493	71	97.5749	99.9143	45.1226	1.18626	173.502	20.5611	18.1662	13.6535	1.15709	70.1595	90.3401	89.5633	46.8023	10.1669	178.882	81	10	131.149	13	339.823	436.993	231.605	8249.39	3010	36	70	-0.0155098	3.91141	68.804	22.9048
4465	36	60	-0.00594214	3.29751	123.781	38.7222	96.2121	273.833	235.111	3.20197	1.73249e+07	7.80242e+06	80	73.6554	70.1992	51.6722	2.70505	197.836	37	61.8367	56.5495	35.308	9.34726	141.255	24.9438	24.7564	16.2845	1.44e-05	62.1996	102.522	103.097	47.5092	22.6727	180	44	7	243.036	8	324.481	538.567	259.987	5649.4	2920	25	60	-0.00578762	3.18731	90.2055	32
5025	53	90	-0.00699704	3.59479	109.901	37.4091	86.8868	222.846	185.437	3.03336	1.35882e+07	8.42109e+06	121	51.5194	48.4023	31.7613	2.95023	129.081	57	58.1492	52.4311	33.6795	3.07186	133.227	27.0246	24.2333	12.5294	5.5928	56.1273	86.9372	82.1158	41.3792	18.5259	166.749	65	8	139.838	11	245.476	386.599	281.212	6094.01	3030	38	90	-0.00271817	3.08397	78.4158	30.6842
4305	34	80	-0.00519514	3.2916	124.849	35.2857	91.9643	249.917	214.631	3.244	1.48029e+07	8.09028e+06	90	60.4043	56.0633	43.0708	2.44407	166.415	43	68.0587	71.2136	34.1647	3.27512	142.449	24.2736	20.9645	15.2442	1.04e-05	58.3951	94.6367	107.611	51.978	8.21875	173.353	48	5	137.148	10	244.514	395.388	317.125	5299.24	2320	26	70	-0.00441134	2.982	74.6552	27.2857
5045	42	90	-0.00950502	3.97312	108.693	34.375	91.6667	193.214	158.839	3.10644	1.48969e+07	1.12311e+07	108	60.3159	58.6893	40.2127	3.3414	138.072	51	89.3739	77.0696	43.2849	0.805092	156.683	23.1572	19.6489	14.46	1.46e-05	63.8763	84.2034	83.1013	41.5854	8.58215	165.656	58	7	67.9909	10	386.056	324.752	267.323	6446.13	3020	33	80	-0.00948428	3.53562	75.4967	26.1333
4665	42	60	-0.0103518	3.97322	97.4518	31.4242	79.8684	173	141.576	3.01567	1.04836e+07	6.97472e+06	117	50.7563	43.1739	36.265	2.78479	191.538	56	90.2329	86.419	41.4502	13.2602	169.749	20.9545	16.5235	17.9312	0.00117616	103.929	91.7799	92.5015	40.8923	16.2571	165.907	62	7	0	10	347.712	349.326	223.823	5938.49	2595	29	60	-0.0093832	3.32077	88.1538	26.25
6355	48	90	-0.00772639	3.98781	120.865	36.4375	98.3721	223.4	186.963	3.26306	2.0781e+07	1.49098e+07	125	64.8283	55.0871	47.2281	2.62371	204.998	59	60.5062	58.3657	30.6828	13.7515	148.052	24.7887	21.8911	16.4257	0.0729649	70.6802	88.4302	84.7124	44.7866	19.6025	168.423	67	9	0	13	513.347	342.779	309.192	8103.54	2970	31	80	-0.0138561	3.78378	76.2626	26.5
5525	50	70	-0.0067154	3.6022	112.64	33.3214	85.8511	252.455	219.133	3.09636	1.52476e+07	1.02767e+07	130	54.4816	49.5068	36.7973	3.73415	184.664	62	64.6167	62.7084	37.4305	1.62448	166.835	28.8512	27.3574	16.3534	3.14248	78.6973	81.6171	76.2024	42.5347	3.70803	165.089	69	7	166.196	12	254.691	459.988	317.45	6916.41	3430	41	70	-0.00761546	3.51014	74.6647	27
5170	55	60	-0.00610138	3.40275	103.764	30.4186	71.3462	243.818	213.4	2.98744	9.49175e+06	6.26869e+06	159	44.0403	32.6451	33.2478	2.48381	150.503	77	69.1056	56.7217	41.5278	7.67922	165.846	26.4079	21.4358	17.2846	2.80464	75.2894	95.912	98.8827	43.1407	4.3103	172.335	83	6	176.38	15	177.964	412.16	254.516	6826.02	2850	40	50	-0.0132579	3.70459	61.3333	22.7083
4635	39	60	-0.00727945	3.63735	112.543	31.0968	83.125	225.143	194.046	3.20952	1.3051e+07	9.27826e+06	118	50.6175	39.1224	39.2409	2.54788	155.5	57	62.5906	61.1587	38.3686	9.79497	164.419	32.149	31.5434	19.1633	8.54e-07	81.3439	94.9979	97.4731	41.4175	15.1057	166.169	62	5	65.8371	15	333.609	321.368	372.622	5907.03	1840	26	60	-0.00874582	3.14019	59.6196	21.3333
6020	49	90	-0.00613338	3.67216	120.978	39.75	96.9792	242.25	202.5	3.18594	2.04757e+07	1.18153e+07	123	62.5308	54.6387	45.4244	5.40008	193.813	59	65.283	60.7609	33.7921	3.3925	139.306	27.8936	24.7825	16.9269	1.14313	73.2066	95.8537	91.8885	43.9545	7.31858	173.738	65	6	147.102	14	323.29	437.048	313.223	7544.18	3500	36	90	-0.0061345	3.32696	88.5714	34.5
5535	51	80	-0.00784762	3.8714	102.744	32.2424	80	202.167	169.924	3.0482	1.33273e+07	9.19484e+06	138	51.6762	40.8483	38.4486	4.65837	199.272	66	66.5296	64.9385	37.3795	1.86278	145.1	33.1545	32.4712	17.6103	0.0150023	73.7279	94.3208	97.9816	44.0752	8.08449	171.7	73	7	119.924	14	282.035	347.992	280.65	7011.39	3400	43	60	-0.0165668	4.05817	71.2353	25.4545
5995	51	90	-0.00733152	3.85726	113.4	34.2857	87.8431	218.462	184.176	3.17933	1.63803e+07	1.30756e+07	144	54.5429	46.8218	42.1369	2.57935	181.274	70	58.7208	54.0777	35.0365	1.06015	146.295	28.7913	27.3185	18.1333	0	75.4158	95.5101	102.8	49.0378	5.89224	173.146	75	5	58.8295	12	313.889	358.705	436.38	7795.35	3000	37	70	-0.0093857	3.51141	70.4333	25.7143
5935	60	80	-0.00935377	4.06994	103.788	33.8919	78.5	198	164.108	3.08273	1.35187e+07	8.44221e+06	158	49.9982	44.7417	40.6326	2.31411	244.589	76	69.7288	68.645	35.0122	1.91456	155.955	29.9563	28.111	18.7074	0.00177643	106.85	92.0458	101.651	42.9471	8.81018	164.763	83	8	0	13	455.965	327.194	314.648	7899.72	2620	37	60	-0.0133071	3.60179	63.8931	25.0909
4735	49	80	-0.00858702	3.77493	103.165	33.8519	79.1837	189.692	155.84	3.06098	1.09441e+07	7.68037e+06	115	54.1209	48.4442	43.5294	2.60592	262.503	55	67.7137	62.7931	37.0112	1.2281	149.163	34.0704	29.594	21.3225	0	87.7459	89.8496	87.6913	45.8971	8.85657	169.524	61	7	0	10	412.083	280.129	247.987	6223.91	2630	40	70	-0.0146131	3.6494	65.2471	26.15
5315	45	100	-0.0066431	3.61708	116.071	38.2727	94	232.154	193.881	3.11053	1.75497e+07	1.06653e+07	123	56.077	42.1776	40.7547	3.05	204.228	59	56.3421	50.4326	33.2338	6.23545	158.948	23.4014	21.3532	17.727	0	83.4721	90.8753	89.7307	43.5318	10.247	169.695	65	6	36.4712	10	302.746	400.987	274.332	6861	3230	35	100	-0.00362911	3.1734	81.0526	30.15
4455	32	60	-0.00603753	3.49045	115.673	33.44	93.6	210.933	177.493	3.14863	1.43997e+07	8.17976e+06	102	55.2662	48.2801	37.8358	2.64487	144.285	49	64.1799	58.6957	40.2279	3.46934	162.261	30.444	28.1291	16.4584	6.14033	72.0785	83.4553	87.6166	41.5219	6.33969	164.214	54	5	95.9273	8	362.456	393.411	268.082	5541.22	2190	25	80	-0.0069883	3.11695	72.0548	24.9286
3930	28	90	-0.00400469	2.98072	129.416	42.0952	103.333	270.75	228.655	3.21101	1.87838e+07	9.54474e+06	74	69.8675	67.5442	48.6355	2.64725	218.491	36	74.4318	66.6817	35.6153	2.47479	148.612	21.4384	19.4595	13.2166	0.00309106	57.4545	93.4726	94.9893	40.7597	12.2678	169.971	39	3	156.531	11	273.731	466.041	378.677	5013.66	1890	17	70	0.0014747	2.29644	87.1429	33.25
5220	52	70	-0.00747567	3.64172	96.1185	30.8919	75.0962	209.5	178.608	2.9164	1.11432e+07	7.40777e+06	135	49.7871	47.0161	34.6148	2.20384	146.023	64	62.7742	55.3813	34.8652	3.29655	145.925	29.0929	26.0602	17.3475	2.35412	73.1807	89.1866	92.7403	46.5533	9.74828	176.202	72	8	162.694	12	234.341	389.61	226.217	6558.56	3490	42	70	-0.00755089	3.57818	69.7708	25.375
2655	30	80	-0.012589	3.55102	78.2707	25.7333	69.3103	117.833	92.1	2.70609	5.69248e+06	4.27979e+06	58	57.6658	51.8472	43.3228	3.93121	249.698	27	68.4663	61.1334	38.7305	5.05774	157.088	27.3917	27.2851	15.4174	1.34e-05	64.6178	80.0279	84.4018	41.019	8.49247	161.999	32	5	290.716	5	253.764	390.44	199.377	3053.9	2040	23	70	-0.00746257	3.09272	71.7157	23.1429
5515	56	70	-0.00718438	3.70919	97.971	31.8	75.4545	202.714	170.914	2.93538	1.2971e+07	8.57015e+06	149	49.3863	42.3599	36.1478	2.44	181.539	72	62.4617	58.0625	26.4721	3.44185	135.278	28.513	25.743	16.0109	3.3218	85.0834	85.9766	88.5972	42.2666	11.8432	172.7	78	6	127.984	11	331.993	353.597	223.843	7230.58	3570	45	70	-0.0167714	4.06424	70.2521	27.2609
4470	47	100	-0.00750091	3.32021	102.478	38.7778	84.6667	146.4	107.622	2.88952	1.156e+07	6.5936e+06	107	52.4676	41.2738	36.2969	2.15036	168.065	52	54.0016	50.7898	30.5458	10.0072	140.254	24.597	22.0605	15.6763	0	67.7875	86.5311	81.9606	44.2848	18.0084	176.122	56	4	229.785	10	258.432	483.339	233.133	5384.25	3350	39	100	0.000237632	2.91441	82.5075	34.6875
5135	49	70	-0.00671312	3.50599	110.545	32.625	79.3617	254	221.375	3.08514	1.49314e+07	8.08167e+06	117	56.4515	45.5623	41.4336	2.18953	164.543	56	70.6412	78.4077	35.9093	5.82927	159.414	26.9781	27.1293	14.9068	0.007518	54.168	82.2905	82.5405	41.1962	11.9748	165.214	62	6	161.878	13	237.606	437.313	283.942	6442.94	2860	38	70	-0.0045253	3.2088	68.7413	26.6316
4995	39	90	-0.00773196	3.69358	112.88	42.963	101.351	186.923	143.96	3.04159	1.47059e+07	8.62492e+06	106	57.7891	56.5017	39.0114	2.598	179.99	52	65.4439	65.1215	34.8644	0.606549	141.79	28.3395	24.7694	17.4675	0.00168764	87.1895	77.7756	76.4201	46.6528	10.5904	175.183	55	3	61.7128	9	349.804	353.241	249.671	6063.93	2870	30	90	-0.00524529	3.03005	87.7352	37.1333
3375	41	70	-0.0103322	3.36563	78.5799	27.3333	65.8537	109.5	82.1667	2.64749	6.35295e+06	4.26509e+06	87	47.9023	34.8277	38.8975	2.62371	211.188	42	77.3892	73.0363	40.9882	17.2935	154.42	24.5979	17.8516	17.3904	4.24151	71.9468	72.7542	73.618	36.2215	5.76518	157.049	46	4	256.922	7	241.137	437.03	216.719	3910.58	2660	34	70	-0.00297582	3.04863	67.218	25.84
4895	37	70	-0.00494558	3.30354	131.204	41.8519	100.645	263.571	221.72	3.23273	1.72861e+07	1.03472e+07	112	59.1042	46.6777	43.0581	2.44	174.236	54	60.7178	58.3317	29.0669	1.796	129.922	28.334	24.5185	18.7434	1.53e-05	70.5883	94.6938	92.0064	43.6324	2.45715	169.786	59	5	159.126	12	324.698	411.489	248.378	6460.54	2270	23	90	-0.00173676	2.73214	83.2599	31.1333
4540	37	90	-0.00443356	3.16818	133.473	41.5217	100.161	272.083	230.562	3.26277	2.05241e+07	1.03127e+07	97	61.4049	55.5081	40.6539	7.38278	158.433	47	59.3046	52.8655	38.7536	3.32971	159.788	23.6366	21.4264	15.7663	0.000154172	73.5105	97.5544	111.434	47.0034	13.9602	165.524	51	4	141.076	10	312.822	446.274	284.891	5815.2	2480	28	90	-0.00534567	2.98424	84.0323	32.5333
4705	32	100	-0.00457534	3.33266	128.641	38.55	105	242.071	203.521	3.25653	1.98009e+07	1.18966e+07	86	70.548	63.914	49.9058	5.53971	187.826	41	58.6428	54.8092	31.9761	6.90024	126.071	25.7157	21.2723	17.3546	0.00160902	88.7209	83.5965	77.5778	44.2077	6.00063	170.982	46	5	141.686	11	313.455	408.497	354.329	5925.44	2660	25	100	-0.0115455	3.50094	84.9624	29.6923
3745	45	70	-0.00639433	3.09515	102.853	35.8696	75.2439	241	205.13	2.92137	1.01615e+07	5.43717e+06	102	48.8553	40.51	33.7293	2.761	132.826	50	64.9873	66.1366	34.4131	10.5989	138.093	24.518	24.7579	15.4608	0.00215515	64.8885	78.5763	69.419	45.9896	7.21415	172.012	53	3	170.952	10	197.68	462.132	251.783	4812.28	2290	30	70	-0.000256508	2.63886	74.3231	32.1667
5885	61	70	-0.00739944	3.7152	105.365	33.4865	79.4262	232.1	198.614	3.01317	1.34569e+07	8.71398e+06	161	47.6032	39.0771	37.6515	2.62371	174.996	79	73.426	66.2429	39.7746	15.2873	165.693	24.2794	20.1521	15.7443	0	78.6254	97.5887	96.8147	43.3734	16.4102	167.895	83	4	149.387	15	232.248	397.258	290.965	7514.72	3640	50	70	-0.0054389	3.4381	71.044	28
6515	56	80	-0.0069399	3.88423	116.549	34.3429	86.9811	233.625	199.282	3.18125	1.65749e+07	9.83532e+06	171	48.1513	35.6585	37.6727	3.15877	156.384	84	67.5442	60.6322	34.9702	5.29108	159.349	20.9884	16.7383	16.8936	0.0199534	115.488	93.8098	97.6208	47.8052	5.46748	174.294	88	4	111.82	15	365.769	412.403	236.963	8122.06	3310	39	80	-0.0113885	3.70327	73.2024	27.05
5465	61	80	-0.00836893	3.74204	94.9726	31.4615	74.8361	202.875	171.413	2.89339	9.98528e+06	7.65693e+06	139	49.731	44.649	34.8547	2.87736	155.653	66	70.2845	65.528	38.0224	5.65242	162.77	27.1001	21.1047	20.484	1.97e-05	111.25	80.6659	83.7638	38.9818	13.8735	162.881	74	8	158.369	12	216.36	417.929	253.898	6754.24	3670	50	80	-0.00676512	3.55867	68.6921	26.85
5605	53	60	-0.00906062	4.01783	103.601	31.7429	79.7059	201	169.257	3.10384	1.29264e+07	8.45347e+06	121	56.1377	47.7161	44.4906	2.9769	253.793	58	78.9328	78.8731	40.3675	2.12748	176.201	27.7984	24.1295	25.4467	2.09e-06	153.765	95.8885	97.598	40.859	11.4107	175.708	64	7	0	10	483.753	321.88	233.281	6792.66	2260	32	70	-0.0129862	3.52312	62.5664	22.4211
6035	54	70	-0.00704295	3.81118	107.285	34.6667	83.2	211.625	176.958	3.05172	1.33677e+07	1.13086e+07	162	49.8301	41.9651	38.8867	2.046	193.18	78	66.3782	61.3386	37.4476	4.21356	173.006	28.3225	25.4639	18.2584	1.32844	121.565	94.3142	97.5052	42.7209	5.50321	176.327	85	7	109.397	14	250.039	356.107	289.476	7963.08	3370	41	70	-0.00604378	3.43655	70.8309	26.6818
5405	48	80	-0.00793639	3.78297	117.708	41.3421	92.375	222.417	181.075	3.16286	1.93528e+07	1.26677e+07	131	55.1232	45.0659	43.3478	2.59832	212.069	64	67.6184	62.4096	30.1014	8.77254	164.74	27.024	22.795	17.615	0.000789963	88.1989	96.3276	100.468	45.579	5.37334	172.24	68	4	136.711	14	333.119	388.756	401.123	7084.43	2760	31	80	-0.0114771	3.44108	83.6957	35.375
5535	48	70	-0.0080139	3.74888	104.025	32.2424	83.5417	222.667	190.424	3.02316	1.71031e+07	1.15812e+07	120	59.8829	53.0702	43.772	2.78851	167.032	58	74.0133	71.9506	34.0923	4.21592	156.265	21.9627	20.3441	16.3252	0	67.5215	93.8168	92.059	43.284	8.38452	174.845	63	5	206.526	11	247.477	440.923	330.4	6979.43	3350	36	70	-0.00904095	3.55817	75.8507	27.381
5635	38	90	-0.005945	3.64503	131.95	42	108.235	250.5	208.5	3.31129	2.29479e+07	1.31737e+07	108	68.9685	60.2891	50.128	2.45899	204.096	52	62.353	56.9774	34.0779	6.90767	144.86	33.8241	33.8801	21.3171	3.09768	81.617	92.0903	103.478	46.7114	15.5026	169.306	57	5	126.214	13	343.942	457.786	327.501	7322.38	2950	26	90	-0.003501	3.01948	91.9322	31.4706
4655	40	70	-0.00805199	3.7214	107.575	35.6667	89.7368	191	155.333	3.05893	1.33526e+07	1.01896e+07	118	52.4907	49.0679	35.4411	2.47869	132.361	57	58.0668	50.7009	33.3854	3.07518	148.61	31.0092	32.6115	18.8144	3.04667	77.3524	83.4818	85.8232	42.3755	14.5803	177.35	62	5	70.0758	11	300.539	339.988	356.396	6123.83	2190	28	70	-0.00685317	3.1057	69.589	25.2667
4285	39	90	-0.0063094	3.32073	117.389	35.4091	89.6154	258.875	223.466	3.12858	1.62084e+07	8.01663e+06	95	59.9938	51.002	47.3806	2.33963	199.142	46	74.9465	73.3183	35.8671	15.7421	150.826	32.8176	28.0662	17.7516	1.17876	71.5355	83.221	76.1373	45.902	15.3216	171.591	50	4	216.184	10	254.345	456.221	318.949	5483.23	2670	29	90	-0.00383331	3.00466	81.3858	29.7857
4935	37	90	-0.00443384	3.18956	136.883	42.3478	103.125	290.6	248.252	3.2828	2.02362e+07	1.0921e+07	115	59.3643	48.8402	42.1361	3.41072	215.551	56	67.7998	65.2309	35.9276	4.90647	162.247	30.7973	31.5958	20.8866	4.18e-06	70.8315	90.926	96.5764	38.4165	6.69021	170.178	60	4	204.534	15	312.77	467.545	320.452	6622.36	2180	24	80	-0.00604168	2.91924	84.3119	32.1538
5485	37	80	-0.0041178	3.26877	147.887	41.2083	111.207	319.25	278.042	3.3899	2.30255e+07	1.33818e+07	104	72.6298	67.0022	49.0862	2.1212	184.281	49	63.6412	54.6136	31.1566	10.5016	135.703	23.638	20.7612	14.5779	0.00906461	76.5363	86.7558	78.1358	48.3187	4.40612	173.249	56	7	199.874	17	298.236	521.489	307.121	7353.62	2860	25	90	-0.00194114	2.95678	87.4126	28.9231
5015	46	80	-0.00815946	3.66949	103.785	34.7143	84.3182	196	161.286	3.01795	1.51637e+07	7.84198e+06	97	61.8795	59.0853	42.6993	3.96553	195.195	46	64.7179	60.5073	31.0847	5.9789	147.146	31.98	28.0123	18.6142	8.60542	84.0665	91.134	89.6633	47.6828	6.09827	170.467	52	6	150.44	7	303.476	487.338	237.354	5851.87	3890	41	100	-0.00878716	3.62308	82.8535	32.4583
5215	41	80	-0.00817308	3.81258	113.716	40.4444	96.5789	197.333	156.889	3.11237	1.67964e+07	1.1888e+07	124	54.7822	49.8982	35.8099	2.17474	161.897	60	68.4457	71.514	35.4842	5.57536	160.869	24.9579	23.7033	15.6185	0.00149719	61.1808	95.5572	97.2899	44.3517	9.63009	171.159	65	5	53.5779	12	309.806	307.042	430.31	6739.42	2570	31	70	-0.00419215	2.99629	76.9261	31.4211
5245	54	100	-0.0075002	3.64199	108.552	40.1923	92.3148	204.167	163.974	2.99992	1.51012e+07	9.15068e+06	129	52.9824	50.4032	33.9813	3.61517	162.936	62	69.5771	69.4776	33.8665	5.9925	163.915	27.6353	24.0755	20.5707	8.54e-07	128.134	98.1339	97.8229	44.2075	15.3059	172.037	68	6	150.305	8	287.934	442.065	326.723	6684.43	3740	45	100	-0.00361142	3.18913	88.262	36.5
6075	50	70	-0.0091908	4.11526	108.487	32.1667	87.0455	195.895	163.728	3.10039	1.25697e+07	9.76914e+06	159	49.6581	38.4877	37.514	2.50211	184.272	75	64.2381	52.8103	36.5082	10.6763	159.812	26.5262	24.4447	15.139	1.5e-05	65.4381	86.5157	87.2329	45.526	10.5261	169.896	85	10	33.9284	15	273.033	270.984	434.518	7861.71	2560	34	60	-0.00828965	3.44604	61.25	20.7273
4465	41	60	-0.0100435	3.87976	93.3557	26.9259	74.2683	186.625	159.699	2.98893	1.06044e+07	6.31722e+06	99	55.7225	44.0554	41.3268	2.33227	209.061	46	55.7431	50.7345	31.2375	5.32478	149.641	25.8485	23.3797	19.0166	0	77.2963	91.9142	95.3797	37.1085	19.9694	156.653	54	9	0	10	530.739	291.145	218.332	5516.53	2260	28	60	-0.007696	3.28679	63.1416	20.3
7100	54	80	-0.00545891	3.77669	120.563	39.1212	97.8704	237.438	198.316	3.16883	2.25187e+07	1.58618e+07	147	60.9379	49.08	45.8103	3.7045	266.561	70	60.7847	60.6531	29.7202	7.37842	128.244	30.5391	28.5581	16.8097	1.15532	83.3526	92.9314	92.8057	44.0135	10.3647	168.903	78	7	124.327	15	339.437	394.592	363.973	8833.54	3590	38	80	-0.00341568	3.28617	79.2758	29.9412
4635	38	90	-0.00489124	3.19333	127.328	37.25	92.1622	285.5	248.25	3.20517	1.60366e+07	8.61669e+06	116	54.9131	49.341	36.7291	3.55688	189.939	56	58.1281	51.6691	34.4359	1.07161	134.003	33.6009	28.7652	21.1868	5.43976	93.6335	94.9304	98.3158	42.4189	2.46507	174.473	61	5	107.039	13	223.832	428.891	364.901	6262.88	2350	27	70	-0.0100761	3.27842	74.6383	28.9286
5200	59	80	-0.00856721	3.54707	93.3205	33.5806	76.3559	133.625	100.044	2.8025	1.21915e+07	6.78493e+06	129	53.73	43.198	39.7921	2.31428	228.575	62	65.6578	56.9801	39.9026	3.85306	170.718	34.8755	30.0118	23.7459	2.61e-05	123.986	88.5617	92.1117	37.5702	9.68807	162.675	68	6	255.146	12	278.187	455.212	239.882	6676.03	3660	44	70	-0.00666249	3.47352	75.4918	30.2222
5405	47	90	-0.00951589	3.98486	104.972	37.0741	91.1702	185.444	148.37	3.02379	1.71665e+07	1.30024e+07	113	59.9223	55.5727	42.9528	2.50293	176.458	54	62.457	55.5212	35.6313	4.89332	152.462	26.3354	21.471	17.6841	4.18e-06	87.0162	92.541	93.033	36.4871	9.74915	159.123	60	6	79.9063	10	346.951	386.928	330.512	6691.31	3580	37	80	-0.00821603	3.50582	86.7318	33.7143
6815	67	80	-0.00715335	3.85397	108.724	35.2857	83.4921	229.857	194.571	3.04533	1.8742e+07	1.1626e+07	171	51.933	48.1604	36.3011	2.52672	143.292	83	62.9831	63.1682	31.7322	2.93408	134.435	30.7902	28.1753	20.8505	0	100.65	89.2449	87.8848	39.9365	4.82643	164.708	89	6	143.01	12	363.322	380.773	317.523	8737.53	4620	57	80	-0.0160424	4.22903	75.6494	30.8421
5235	56	70	-0.00869099	3.83723	98.9885	30.1053	75.2941	202.6	172.495	2.99845	1.27646e+07	8.57986e+06	139	47.7268	41.3231	34.8039	2.26349	156.448	67	67.3769	66.6871	37.6127	1.58267	158.295	26.0637	22.0658	19.0457	8.54e-07	93.6145	91.6781	91.3338	41.7968	8.32317	174.504	73	6	84.1924	11	237.446	341.557	372.157	6549.84	2930	40	70	-0.0104877	3.55663	66.587	25.1154
5715	55	70	-0.0089036	3.94857	106.538	32.8333	79.2157	213.867	181.033	3.0656	1.1339e+07	8.8353e+06	168	45.7544	39.3015	33.752	2.81544	152.216	82	72.352	70.0205	34.034	1.80394	148.404	23.245	19.6904	15.6933	0.000222555	86.793	89.2179	88.0408	44.8819	8.94589	167.808	87	5	124.24	15	362.756	393.587	194.472	7562.5	3120	44	70	-0.016856	3.94011	67.4038	25.28
4805	41	60	-0.00768266	3.74852	103.222	30.0312	80.4286	197.615	167.584	3.07815	1.45538e+07	1.01976e+07	114	53.9142	43.7291	44.4952	3.55991	205.983	55	70.3098	64.3893	37.4134	12.5236	169.337	29.7922	27.6786	14.7885	0	68.2499	86.4157	85.7996	43.1707	9.67449	171.569	60	5	101.355	12	321.129	355.574	310.117	6044.87	2860	32	60	-0.0153902	3.85269	70.5944	23.3043
4200	43	70	-0.00712341	3.51622	94.4893	30.7	74.7561	192.636	161.936	2.91866	8.68602e+06	6.76081e+06	119	47.5311	42.5612	33.7967	3.41613	128.972	58	65.7538	60.4386	34.785	19.7611	172.548	28.9026	28.5596	17.5028	0	97.9628	91.3676	95.0383	44.168	11.2226	175.267	62	4	136.711	11	244.533	356.238	226.598	5519.49	2600	33	70	-0.0089404	3.37665	68.5385	25.2941
4725	36	60	-0.00675585	3.63374	113.51	31.1379	88.4483	215.583	184.445	3.18475	1.32292e+07	9.33864e+06	118	52.3597	44.2626	41.0328	2.1186	170.331	57	65.5231	55.4236	34.9594	7.48433	146.731	30.5962	25.4976	19.6264	8.54e-07	81.0977	86.5109	84.2224	44.4326	4.51051	164.622	62	5	109.655	12	234.441	382.614	321.816	6068.79	2400	28	60	-0.0146003	3.64828	68.7917	21.6667
5085	49	70	-0.00626666	3.58608	101.69	31.8438	77.449	205.786	173.942	2.97622	1.05852e+07	7.79802e+06	138	49.5274	45.0533	35.9618	2.09265	214.295	66	57.8721	56.8756	31.8755	7.67288	149.757	28.8173	26.1043	18.4541	0	116.034	89.7005	85.6807	40.6187	18.5489	167.073	73	7	64.9896	13	241.141	385.579	254.346	6769.8	3050	39	50	-0.015189	3.86194	67.9344	25.4762
5795	59	70	-0.00480157	3.53284	107.315	32.1667	76.6304	219.389	187.222	3.02823	1.15753e+07	8.77469e+06	163	46.4961	39.3932	33.3779	2.06508	133.758	79	56.6886	53.3439	29.3194	3.09671	160.193	27.897	23.0444	18.7894	8.54e-07	78.1786	95.448	99.5813	43.6934	7.47342	179.933	85	6	61.3598	13	307.092	352.372	236.762	7517.5	3190	46	50	-0.0090967	3.57899	63.6677	25.4091
4945	50	70	-0.00487584	3.31354	115.242	33.4286	80	248.769	215.341	3.11221	1.34911e+07	8.79385e+06	129	52.8708	40.5041	40.9879	3.18651	159.546	62	63.5962	59.5702	35.1307	4.56968	148.341	30.6546	29.3625	17.3162	1.91e-06	80.1242	87.5663	85.4886	46.6506	1.64065	179.306	68	6	167.261	14	217.591	427.005	245.508	6653.07	2970	43	70	-0.00978332	3.5386	69.7306	25.9444
4575	48	80	-0.00700639	3.46274	102.336	31.6	76.25	227.429	195.829	2.99089	1.17906e+07	6.59157e+06	116	51.4305	46.6769	36.7784	2.50211	181.853	56	60.2969	54.6726	30.2796	4.98056	121.21	27.7166	25.3899	17.9941	9.81e-06	59.1164	85.2426	78.6121	42.7563	4.43392	174.265	61	5	119.625	9	244.869	419.231	259.559	5846.32	3170	42	80	-0.0079736	3.45596	69.8423	27
4885	51	90	-0.00834459	3.71993	97.4029	34.4483	79.9	188.714	154.266	2.92507	1.0925e+07	8.21106e+06	133	48.7834	46.3253	32.4829	3.2043	152.899	65	69.8169	66.1972	31.7921	13.4207	154.951	27.2713	22.7649	14.8139	0.00286391	74.5483	93.7971	107.447	46.332	8.62755	177.042	69	4	119.613	12	216.854	417.646	268.41	6368.58	2990	37	90	-0.00700605	3.31927	74.1137	29.3529
5890	49	70	-0.00696017	3.84609	109.932	34.6667	88.1818	202.105	167.439	3.10245	1.52099e+07	1.16822e+07	153	50.7835	39.3332	38.976	2.49735	231.127	73	74.1115	68.3209	35.1224	15.6807	156.463	26.7261	25.6019	16.1691	1.44e-05	70.8154	84.4158	85.153	40.3659	10.9536	170.264	81	8	80.0538	15	365.792	308.839	363.409	7689.83	3100	38	70	-0.00866501	3.52677	70.9677	25.2381
3585	38	80	-0.00934822	3.44018	91.3649	30.8261	77.7632	136.1	105.274	2.86892	9.44707e+06	5.95755e+06	83	54.3065	47.6139	40.6758	4.96504	235.582	39	57.0333	53.753	36.6229	9.13283	134.919	34.6825	34.1755	18.6831	4.93199	76.6927	89.7099	91.0991	38.8376	13.2287	154.634	45	6	362.387	7	219.899	483.67	279.152	4145.05	2270	25	80	-0.011406	3.38645	76.2555	25.5
4255	46	70	-0.00699703	3.48829	97.0657	32	73.4146	194.154	162.154	2.93341	9.01278e+06	6.48157e+06	132	42.351	32.0479	31.0125	2.79826	124.682	64	62.0153	57.8345	30.1401	11.3566	149.093	29.381	25.2829	20.4889	0	100.826	90.8286	91.1695	40.3105	17.6914	167.983	69	5	125.579	14	299.532	333.491	217.502	5464.75	2350	35	60	-0.00869725	3.24894	64.3404	26.1765
5055	47	90	-0.00516463	3.32125	118.679	38.5	90.1064	259.222	220.722	3.11661	1.90389e+07	1.0069e+07	123	53.2343	46.0679	36.2738	3.68533	150.213	59	68.6085	69.7631	36.2135	5.19048	174.54	28.2783	26.4505	16.6806	1.92e-05	75.107	81.9402	78.2791	43.0925	1.28293	168.163	65	6	167.078	11	262.194	429.815	383.46	6380.74	3290	39	90	-0.00638743	3.33468	79.5745	31.95
4635	33	60	-0.00512245	3.2916	127.651	33.2414	91.25	283	249.759	3.25463	1.58259e+07	9.73345e+06	108	59.3159	54.1697	41.3107	2.70116	178.943	51	80.3963	79.4535	38.3146	0.743788	159.064	26.4077	21.8324	15.6676	6.31233	75.9917	90.3124	94.6564	41.7362	20.5176	169.65	58	7	210.433	16	255.021	410.069	295.359	6195.69	2380	26	60	-0.0124659	3.51467	70.4202	24.25
4675	40	70	-0.00570632	3.3829	119.338	35.6429	87.2973	242.8	207.157	3.15634	1.14462e+07	8.67508e+06	119	53.163	46.9651	36.8743	2.3156	131.671	58	80.3024	77.6263	40.3853	3.32965	169.251	26.6026	20.4351	23.9488	0.0160916	130.151	86.6672	93.54	41.7852	6.74662	167.865	62	4	73.1781	11	192.088	453.569	266.536	6253.22	2370	29	70	-0.00678761	3.11252	72.4473	29.0714
4035	34	80	-0.00335442	2.97324	126.247	37.9412	93.2692	250.417	212.475	3.1702	1.25921e+07	6.44191e+06	107	52.8721	44.7793	42.3108	2.81196	221.021	52	75.0194	72.7824	38.9825	5.11011	162.747	29.2172	25.1227	20.3508	0	82.5138	95.7113	94.4203	44.3614	3.75327	157.534	56	4	111.347	14	287.646	387.892	259.124	5545.97	1850	24	80	-0.00365235	2.75282	71.8378	26.5
4005	36	80	-0.00774324	3.60934	98.7531	30.4783	83.3871	177.417	146.938	3.00462	1.11033e+07	8.1074e+06	97	53.0897	48.1059	33.382	2.00698	128.158	46	70.0911	61.7877	43.5348	1.82278	158.762	31.7892	30.4528	18.2045	1.6e-05	69.1315	87.4126	89.4578	45.1468	10.0549	175.766	52	6	125.359	9	272.365	325.799	253.487	5024.34	2380	28	80	-0.00788076	3.25441	71.8487	23.625
4625	51	60	-0.0100886	3.93065	81.9828	28	69.2157	139.692	111.692	2.7822	8.12232e+06	6.45413e+06	147	41.5304	35.483	30.8802	2.80495	120.787	71	63.0974	55.8779	35.4091	6.70294	156.6	28.4061	23.9958	18.6197	0	109.69	92.9449	97.7934	43.9511	6.79467	173.868	77	6	77.163	12	375.072	259.061	280.605	6027.81	2800	37	60	-0.0164038	3.8728	66.3929	23.1818
5295	57	70	-0.00978174	4.01928	92.8302	26.8966	70.4167	187.333	160.437	2.95188	1.03148e+07	7.62856e+06	150	47.7239	44.1299	33.4809	2.0991	165.486	72	63.4484	61.1865	38.1598	0.202088	152.419	32.563	26.4938	22.2567	8.54e-07	107.291	82.3996	69.9614	48.762	18.6915	175.998	79	7	86.4125	12	331.882	358.112	247.653	7072.18	3400	49	70	-0.0171386	4.12434	63.1471	21.1538
4585	42	70	-0.00726604	3.67122	98.366	29.56	77.0238	184.067	154.507	2.9938	1.09018e+07	7.88291e+06	116	52.5646	46.3934	38.0034	3.13349	172.991	55	69.4386	66.5634	37.8308	8.0233	145.223	35.5031	34.0682	21.0022	4e-06	74.8519	76.4924	80.0791	44.576	11.4714	168.784	62	7	66.6702	12	272.711	300.151	339.313	6030.83	2550	32	70	-0.0175177	3.85991	64.3529	22.3913
3965	39	80	-0.00663564	3.30472	100.831	28.9545	75.5128	224.125	195.17	2.97218	1.14025e+07	6.48938e+06	98	53.247	45.409	37.8697	2.67207	166.065	47	62.2251	57.7965	31.5658	2.28086	127.17	32.0018	28.6807	18.2069	1.74e-05	79.3319	87.3595	96.9193	41.2322	18.3092	163.296	52	5	135.444	9	222.81	394.467	267.186	5082.77	2480	30	70	-0.00406087	3.08736	68.629	24.1053
4975	54	70	-0.00981582	3.96724	90.7028	31.027	73.3333	156.222	125.195	2.88562	7.86866e+06	6.28546e+06	153	43.5584	34.8234	39.7739	3.1556	325.712	74	74.0613	74.0298	37.9614	10.8159	166.913	27.2319	24.4868	15.2075	2.92e-05	66.5206	85.2883	84.6417	41.0804	7.60178	155.183	80	6	52.3458	15	288.145	289.813	331.977	6612.08	2620	43	70	-0.0188361	3.88015	59.9618	23.6
5085	59	60	-0.00812773	3.7554	90.7059	28.3333	67.931	192	163.667	2.89663	9.32504e+06	6.54258e+06	155	43.6912	37.4768	30.6881	3.218	174.579	74	72.2289	64.4276	40.1969	4.00625	161.559	28.1793	24.9853	19.0226	0.000635634	104.279	96.2493	96.5972	42.5979	14.3881	172.02	82	8	100.039	11	247.606	348.866	229.311	6672.1	3510	54	60	-0.0129617	3.87855	61.9373	23.8276
4845	53	70	-0.00765933	3.72318	94.1443	32.5676	74.0625	174.688	142.12	2.90276	9.61182e+06	7.7408e+06	147	43.4516	38.71	31.5806	2.70266	159.317	71	77.8989	71.9141	35.9627	14.6816	161.909	30.5702	26.8953	18.0303	2.44773	81.7086	90.2374	91.1033	44.7938	14.5592	166.905	77	6	82.6442	11	299.053	311.819	272.293	6304.74	2960	42	70	-0.0154403	3.84125	69.7635	26.8
4710	54	70	-0.0109407	3.998	80.4237	27.6552	68.1481	135.231	107.576	2.75128	7.75202e+06	6.33646e+06	149	41.7293	33.8136	30.9245	2.10373	120.035	72	63.9327	63.9071	33.5857	9.53509	145.521	25.0168	23.1375	15.5929	0.0011781	60.3427	94.9174	96.3569	40.76	12.3518	164.726	78	6	53.599	14	312.705	257.722	283.745	6164.07	2670	36	60	-0.0105331	3.53056	62.2097	22.0435
3950	41	80	-0.00923317	3.72416	87.7525	27.6522	71.7073	159.5	131.848	2.88759	7.27584e+06	5.91146e+06	110	46.3764	35.4109	35.4304	3.84012	210.158	52	67.8933	62.1163	35.1343	8.48056	159.73	29.2771	25.5253	20.3024	4.93736	89.7086	76.7103	80.2101	36.5187	10.1124	159.14	59	7	40.678	11	257.03	275.627	260.307	5060.72	2030	28	60	-0.0157278	3.56391	59.2118	20.6842
4835	44	60	-0.00689959	3.58692	106.942	36.6957	87.2093	208.833	172.138	3.02057	1.29799e+07	9.45664e+06	109	57.4103	58.1654	38.4343	2.60592	176.265	52	66.0028	58.829	37.9147	4.47097	170.018	23.4759	19.0888	15.9041	0.585483	70.0488	86.1101	79.5492	46.2959	4.81825	172.272	58	6	139.016	11	286.189	383.106	245.732	6118.7	2670	31	60	-0.00225934	2.94409	78.2022	30.4118
4845	49	50	-0.00599373	3.54202	107.814	28.5938	75.6897	218.5	189.906	3.12018	8.5141e+06	5.46799e+06	150	42.748	38.2958	30.6279	2.72083	140.5	73	65.3642	58.8281	35.7	0	167.519	28.7056	25.1921	17.8378	0	79.2563	94.3898	99.0646	42.4669	7.58668	173.915	78	6	0	12	521.065	310.734	149.413	6412.2	670	14	40	-0.014977	2.58756	49.2537	17.4
4620	52	80	-0.00712599	3.52952	101.253	33.8148	78.3654	211.889	178.074	2.96837	1.23709e+07	7.38316e+06	122	49.0214	43.0558	33.1512	4.29987	160.297	59	66.9271	58.4756	36.8203	4.63431	164.576	19.9567	16.9509	13.0444	0.996072	64.3569	94.2277	94.2593	44.3391	6.94491	171.157	64	5	82.0374	10	214.507	368.285	332.456	5898.57	2990	41	80	-0.00617383	3.27306	73.9465	28.6875
4485	46	80	-0.00642363	3.35226	106.089	35	81.5909	240	205	2.99931	1.07453e+07	6.5868e+06	117	50.962	42.3436	36.9963	2.41756	159.235	56	67.5775	66.4379	31.8765	1.06109	134.173	22.872	17.4423	15.7477	8.54e-07	64.1329	92.8341	100.817	47.1532	18.0864	169.687	62	6	179.938	10	233.994	444.397	221.344	5782.61	2830	34	80	-0.00521935	3.18652	76.5371	28.2
6525	50	90	-0.00754343	3.97319	119.663	38.6786	96.2766	221.5	182.821	3.20719	1.99017e+07	1.33049e+07	137	58.9957	44.7347	46.0631	2.99135	246.827	67	83.048	80.7538	40.1605	9.6112	166.79	24.1033	19.1953	24.0521	0.0655088	156.241	82.9602	77.637	39.9571	5.05319	168.658	71	4	79.1726	11	410.941	380.335	293.55	8003.23	3330	37	70	-0.0111838	3.69827	78.3183	27.9444
3745	50	70	-0.00922121	3.32886	86.1333	32.2	71.6304	118.611	86.4111	2.71952	7.50851e+06	4.46449e+06	97	49.9712	45.3293	39.7374	2.2805	264.305	47	56.8548	49.1712	32.6555	1.58382	151.07	24.9833	21.8809	18.3651	8.54e-07	76.6897	88.5935	86.6284	42.499	7.40155	173.524	51	4	326.594	8	220.348	491.622	231.825	4520.61	2140	31	70	-0.00700195	3.01578	73.3178	29.4545
5695	58	70	-0.0098494	4.06552	92	30	74.4444	176.154	146.154	2.90041	1.02374e+07	8.11792e+06	156	47.3729	39.5529	34.8658	3.0649	154.609	75	67.1333	61.5791	35.495	5.90614	153.803	23.8436	17.2724	18.5848	0	86.8149	90.2706	84.8046	42.1807	10.3064	169.649	82	7	94.7878	14	269.455	341.636	306.03	7295.39	3640	47	70	-0.00668911	3.57639	66.2637	24.8125
5805	70	70	-0.00760625	3.73893	98.864	31.2143	73.1897	214.833	183.619	2.98085	1.33066e+07	7.94223e+06	151	51.5412	45.4395	37.0802	3.77515	173.23	71	65.8842	55.1093	38.2506	4.27421	166.821	24.3495	19.9145	22.2296	8.54e-07	109.2	92.6603	96.1755	42.6335	6.82134	176.702	81	10	207.236	15	273.751	419.352	242.567	7575.49	3520	54	70	-0.00446878	3.45143	67.5568	25.1
5675	53	40	-0.00964012	4.11699	92.4648	27.0857	71.8182	174	146.914	2.99483	1.12631e+07	8.05983e+06	153	46.4051	37.882	35.4386	2.45046	152.592	73	69.7131	68.007	39.5006	4.03517	158.358	22.7927	18.244	19.1206	1.7e-05	102.501	93.9714	98.2449	47.2303	4.21652	178.86	81	9	0	12	476.499	314.959	252.536	7099.97	1570	22	50	-0.0150791	3.35068	58.6624	18.7
2925	30	80	-0.00671888	3.00981	107.201	30.2143	83.9655	227	196.786	3.0482	8.7656e+06	4.85251e+06	75	51.0683	45.6352	30.059	4.43994	150.44	36	85.721	74.6317	41.2347	20.2496	170.029	24.6348	20.7744	15.387	3.37184	65.6882	93.5327	96.7438	44.9032	13.6969	166.859	40	4	259.175	10	209.246	448.599	235.794	3570.95	1340	15	90	-0.00194981	2.37105	78.5075	21.75
5235	36	90	-0.0069597	3.72152	128.34	37	102.4	241.143	204.143	3.29749	2.11052e+07	1.36345e+07	95	72.1257	58.2008	54.561	3.76096	222.855	45	68.2422	61.4489	32.3858	17.9086	154.551	20.7228	20.2852	8.14907	1.19227	40.2301	94.0672	89.0585	40.5421	10.342	173.183	51	6	116.853	11	307.588	432.341	393.793	6735.09	2790	28	90	-0.00729804	3.30314	82.724	26.4118
3590	32	90	-0.00670687	3.28625	106.278	35.2941	91.9355	200	164.706	3.00572	1.3306e+07	7.34556e+06	89	49.4434	40.5168	32.4837	3.5848	153.277	42	72.1094	66.1471	34.1747	19.6059	137.58	19.9479	19.7768	10.9271	0	40.9971	78.5965	78.9637	47.732	4.93554	162.623	48	6	202.115	9	329.836	416.836	285.076	4198.35	2640	28	110	-0.00486183	2.99788	89.697	32.9333
4440	47	80	-0.00658595	3.3986	103.933	35	80.6098	225	190	2.99013	1.17037e+07	7.05827e+06	118	46.2169	47.1505	29.1435	3.59225	125.767	57	65.5485	67.2	34.6821	5.70066	161.738	22.1967	23.7503	14.561	8.54e-07	69.5875	96.3255	89.5533	45.3999	13.5707	179.888	62	5	146.979	9	221.644	382.995	267.896	5306.61	2840	34	70	-0.00914257	3.40581	75.8099	29.5714
3910	34	90	-0.0035535	3.04683	122.487	36.3333	96.8966	241.778	205.444	3.18167	1.482e+07	8.21646e+06	90	59.9272	51.8453	42.0252	2.89348	186.562	43	65.418	59.9928	36.8167	15.2551	151.159	30.6977	25.5019	23.8612	5.44033	126.309	95.5278	105.913	40.7154	15.6284	167.466	48	5	131.335	9	226.567	444.577	268.076	5262.11	2280	24	90	-0.00674296	3.0498	85.0877	28.9091
3625	30	90	-0.00523123	3.10561	121.129	31.2778	91.9643	263	231.722	3.18132	1.65317e+07	7.56171e+06	80	61.1782	45.3438	45.1712	4.31836	167.845	38	67.775	70.5522	31.7648	17.0797	138.184	24.4761	20.5076	15.566	0.0363371	67.3787	86.5648	87.6578	44.2284	9.22091	158.154	43	5	181.99	11	326.486	432.459	248.355	4712.27	2040	20	70	-0.00890504	3.13827	77.7941	25.3333
5165	36	90	-0.0078215	3.83672	111.973	32.75	98.2258	191	158.25	3.1285	1.58178e+07	1.1783e+07	109	58.9876	46.3831	44.0177	6.74235	215.76	52	58.8024	58.8854	32.2645	3.32619	147.311	25.5924	21.0528	17.3762	6.5e-06	68.5561	93.5784	93.4558	49.2703	11.9214	171.244	58	6	28.9985	8	310.709	354.825	416.733	6400.65	2510	27	90	-0.0138462	3.6601	73.6255	23.9444
4625	39	70	-0.00551782	3.45854	113.477	34.2917	87.5	217.462	183.17	3.12885	1.28073e+07	9.99712e+06	106	57.443	52.3093	43.7323	2.59439	191.604	50	83.466	84.9563	38.4703	13.3207	155.803	24.1447	21.954	18.3317	2.96e-06	81.7171	82.2793	80.6119	43.9308	3.41627	152.996	57	7	160.352	15	229.172	433.036	277.975	5928.61	2220	29	70	-0.0148103	3.57603	69.1892	24.4286
5315	49	80	-0.00749946	3.72143	107.425	35.7391	88.3721	214.222	178.483	3.04059	1.70956e+07	9.8733e+06	125	53.9487	50.6893	37.1129	2.728	165.514	60	62.8182	60.1236	28.6249	6.47929	148.577	25.0472	21.0483	16.7409	0	81.6018	89.1063	89.7339	41.6377	11.8175	175.701	66	6	127.018	10	320.47	399.415	315.739	6616.57	3740	42	80	-0.00781279	3.5216	82.4332	31.1429
4240	44	80	-0.00509646	3.12423	116.8	33.2609	82.2973	274.5	241.239	3.09206	1.20971e+07	6.4242e+06	121	48.2743	42.6454	32.1601	3.05467	133.965	59	77.8657	73.4122	35.8166	12.0336	151.488	20.4963	18.6156	12.187	0.0545048	54.8584	89.506	89.9316	44.2932	18.2492	178.793	63	4	169.74	12	228.984	411.044	269.699	5671.45	2110	27	60	-0.00717602	3.07353	68.5308	25.6875
5915	60	60	-0.00772461	3.90535	99.0034	31.7143	76.2745	188.476	156.762	2.97999	1.22861e+07	9.18955e+06	168	44.617	39.4374	33.692	2.72804	146.767	82	70.2892	71.3175	33.8752	0	163.06	25.0932	21.8782	16.0216	0	65.4699	86.0001	81.6539	43.4672	7.97118	177.953	87	5	77.8156	13	314.731	298.478	315.582	7417.84	2890	45	60	-0.016749	3.848	61.4879	24.1923
5905	49	80	-0.00683305	3.81285	117.97	35.1935	89.6809	227.615	192.422	3.20044	1.79064e+07	1.23608e+07	136	56.1377	48.757	41.1879	2.38213	210.705	64	71.3717	65.4839	36.1159	15.4415	163.221	25.877	22.5287	14.2539	3.90311	67.6838	88.3477	84.2998	40.6482	6.53715	171.342	73	9	29.15	11	276.939	361.784	426.863	7605.57	2820	35	70	-0.00229872	3.1434	68.8298	24.3158
7850	64	70	-0.00631137	4.04732	116.387	36.4	94.0426	210.933	174.533	3.18774	1.77503e+07	1.22982e+07	192	51.239	42.0787	39.8448	3.03099	230.578	92	71.7475	69.9999	41.9854	3.41348	167.417	27.6482	20.9706	20.4552	2.34e-05	138.037	85.8821	88.6599	45.6109	2.73415	169.491	101	10	0	13	519.959	361.78	275.174	9837.88	2270	30	60	-0.0103867	3.3948	63.348	22.0556
5990	49	70	-0.00767511	3.93927	115.167	35.3571	90.8108	216.25	180.893	3.17608	1.89915e+07	1.16825e+07	133	56.794	49.4	43.6384	2.29563	238.092	62	71.9463	63.903	39.6722	1.9224	162.865	28.4327	28.1376	15.6911	0.00183139	64.4169	79.7029	77.0255	41.0472	7.61449	163.707	72	10	46.6837	11	319.815	315.704	420.597	7506.92	3120	39	70	-0.0106294	3.65296	73.3333	24.8235
6635	52	70	-0.00710184	3.94376	118.298	35.8788	93.25	222.8	186.921	3.18333	2.01354e+07	1.26254e+07	167	49.732	46.3963	34.5937	3.30573	157.206	81	66.4784	64.8951	32.6311	10.6109	166.456	23.1884	19.96	15.4211	0.00241086	89.2435	93.4887	97.5074	45.5406	5.77864	170.002	87	6	18.9089	15	399.006	283.344	440.746	8286.34	2920	39	70	-0.00309328	3.18561	67.4658	25.3043
5425	54	70	-0.00604491	3.63349	99.7794	30.85	75.3061	206	175.15	2.97871	1.10019e+07	7.59338e+06	140	50.9529	40.3885	38.4103	2.96907	161.192	67	68.2301	62.3312	34.8165	13.3806	164.496	31.664	28.3404	18.4424	0.00508269	76.6365	90.6825	96.0717	45.8728	6.65371	173.354	74	7	123.171	14	296.542	324.204	239.831	7010.24	3130	42	60	-0.012264	3.74789	64.377	23.875
5535	55	70	-0.00805227	3.80546	101.101	32.6111	78.1481	215.111	182.5	3.00376	1.34792e+07	9.08392e+06	147	49.4242	43.3565	37.394	3.01844	191.634	71	61.3797	54.2457	34.093	6.14025	165.202	30.6322	29.0777	17.5939	0	86.267	88.3444	89.7278	48.4294	1.30773	165.942	77	6	172.038	15	247.437	354.842	300.023	7093.31	2930	38	90	-0.0100014	3.54877	67.3379	24.3684
5840	54	80	-0.00530109	3.51942	115.529	36.2	86	250.364	214.164	3.12169	1.68778e+07	9.93849e+06	137	57.5351	51.9772	42.5247	2.58801	182.784	66	57.6355	51.9144	35.6911	1.87788	151.226	31.4159	24.9548	19.6545	5.28124	79.992	90.416	98.5275	44.6822	13.8037	175.057	72	6	150.587	13	276.541	408.4	293.678	7731.72	3230	37	80	-0.00846869	3.49745	76.4396	28.9375
4925	57	80	-0.00793375	3.42531	93.3266	31.5143	72.3684	158.5	126.986	2.81083	1.02013e+07	5.29086e+06	136	45.8558	40.5892	32.4711	2.60592	121.369	66	63.0222	54.5975	36.8878	6.06457	153.826	29.1867	25.0834	19.7836	0	76.7837	88.6468	90.8467	41.2293	7.86835	171.493	71	5	241.276	11	216.23	426.686	248.493	5995.12	3370	43	60	-0.0032889	3.27514	68.7537	26.9583
5895	65	80	-0.00860255	3.78866	94.2203	32.3913	74.1538	203.333	170.942	2.86214	11440763	8.46151e+06	165	46.6083	42.5172	33.3049	2.01125	171.726	80	66.7536	67.1091	34.7508	11.404	167.612	28.234	26.7677	19.5847	0.000148173	82.7499	91.3255	86.5388	43.2453	6.69603	170.297	86	6	115.465	13	208.409	408.007	270.624	7574.9	3720	50	70	-0.0100637	3.71427	67.6882	27.913
5980	55	70	-0.00800008	3.90433	108.164	33.6857	83.3673	204.429	170.743	3.14468	1.37675e+07	9.43212e+06	141	53.2265	44.5553	38.97	3.43438	197.638	67	52.4319	46.3508	34.5456	0.330215	150.215	30.4	28.6328	19.4755	1.48e-06	80.3803	88.778	92.2054	44.4179	2.58053	167.118	75	9	0	10	580.723	262.436	244.543	7504.93	3110	41	70	-0.0154841	3.88112	72.5723	26.7222
4635	53	70	-0.0110502	4.02952	81.5086	26.375	67.1698	144.667	118.292	2.79396	8.02438e+06	6.77263e+06	124	47.9583	37.2734	38.9624	2.06492	190.782	59	67.4841	67.1701	34.2559	12.8274	146.381	27.9601	25.5262	21.5373	0.00161987	134.111	91.093	92.8925	44.0922	9.93681	175.293	66	7	43.1872	12	269.308	239.784	303.418	5903.65	2600	39	60	-0.0125367	3.63003	59.8846	21.2
5445	53	60	-0.00852879	3.94271	92.3486	30.875	75	167	136.125	2.91579	9.15512e+06	7.85837e+06	168	43.5893	36.6126	32.3298	2.39854	153.007	81	61.9435	55.9131	34.3107	7.77764	170.039	22.3974	20.3741	14.1718	1.71e-05	62.7423	83.447	83.4777	48.031	0.640474	171.235	88	7	32.9184	14	391.487	296.083	232.503	7290.09	2820	38	60	-0.00318063	3.20975	63.3333	24.4348
4485	44	60	-0.00819361	3.73175	95.657	28.8519	74.3421	183.4	154.548	2.96238	9.93825e+06	7.84675e+06	116	51.5706	44.6976	38.6853	3.76483	273.085	55	71.0341	64.047	38.0021	11.8419	175.618	31.4215	28.3144	17.7334	6.49355	79.3157	91.6824	87.5931	42.812	8.19351	167.819	62	7	92.3457	10	277.821	325.547	245.26	5889.84	2390	34	60	-0.0104976	3.42614	63.0962	23.2778
5315	53	90	-0.00922117	3.92984	99.0977	35.0667	82.0755	176.8	141.733	2.98001	1.22762e+07	8.71526e+06	145	46.7179	41.3384	36.0725	2.64725	193.82	71	64.5727	59.0575	33.4279	6.36101	158.523	27.1124	24.0156	16.7567	0.00101699	78.1296	95.0762	85.7814	46.5197	6.49665	175.479	75	5	0	11	382.42	354.904	299.451	6774.09	1740	25	60	-0.0130069	3.09584	70.7471	30.9333
5155	51	90	-0.00732163	3.57779	111.841	36.3846	86.0784	242.833	206.449	3.03899	1.48857e+07	8.60983e+06	129	50.7756	47.8831	33.837	4.48438	198.059	62	61.6914	62.8676	34.7415	4.19737	142.478	34.3204	32.0033	20.6793	0.00985763	81.1106	97.3661	101.089	43.044	7.02036	167.675	68	6	150.915	11	235.894	428.424	326.281	6399.14	3110	37	90	-0.00199942	3.04319	79.6141	31.55
3950	49	70	-0.00678164	3.10963	101.566	33.44	73.617	264	230.56	2.8625	9.28892e+06	4.66253e+06	122	42.4636	36.3251	28.5748	2.9034	132.663	59	59.4789	54.0305	37.4109	3.63342	171.952	31.3255	30.2912	21.3445	0.00662629	85.2501	85.2386	88.1016	45.4979	9.90159	169.654	64	5	283.605	12	245.838	443.394	212.831	4896.96	2630	39	70	-0.0143927	3.61178	71.1787	28.7857
5405	54	70	-0.00677257	3.59932	107.153	33.6667	79.5283	238.625	204.958	3.03909	1.21211e+07	7.62399e+06	141	49.7057	44.3296	35.8837	2.15668	186.406	68	56.685	52.0526	31.9383	6.67653	130.377	30.6574	26.6372	19.4304	0.00168849	104.792	84.921	80.6732	38.1252	12.3146	175.501	74	6	167.615	12	228.812	383.619	290.131	6840.88	3330	42	70	-0.00806348	3.50948	71.4114	27.65
4315	39	70	-0.00804689	3.66353	98.1713	32.48	81.7949	179.818	147.338	2.97859	1.19522e+07	8.24213e+06	113	50.6527	43.7244	37.3959	2.26812	144.945	55	66.5189	63.3949	30.5579	17.7994	156.838	25.8665	21.2822	17.644	0.000102046	66.858	89.364	86.3251	43.7105	3.45874	165.816	59	4	86.8181	14	304.337	298.048	388.658	5636.93	2250	29	60	-0.00366207	2.9842	67.7333	24.6875
4735	41	80	-0.00724904	3.68717	100.612	35.1538	86.75	172.25	137.096	2.96451	1.10476e+07	9.37796e+06	127	48.385	40.9643	35.1442	2.22016	143.383	62	64.5759	67.5173	39.9034	0	149.971	31.08	31.4218	19.0328	0	73.4715	93.0094	92.5503	43.3232	11.4706	172.782	66	4	87.0073	11	239.431	347.48	293.82	6057.89	2990	36	80	-0.0118631	3.61919	75.5184	29.2667
4675	48	70	-0.00594264	3.34213	106.987	32	75.1064	241.833	209.833	3.00016	1.00809e+07	6.33557e+06	139	45.0887	36.6088	33.6598	2.74796	156.637	67	67.9021	62.057	37.9064	3.89678	168.262	29.3431	28.3197	15.2604	0.0371698	74.4378	91.4288	90.2605	42.0372	10.1895	166.884	73	6	115.171	14	200.001	397.787	233.78	6152.16	2780	37	80	-0.016367	3.83689	66.9065	25.1579
4845	47	70	-0.00555091	3.41195	108.309	34.6296	80.8537	221.923	187.293	3.02428	1.14095e+07	7.31733e+06	137	47.1717	43.7941	32.3255	2.046	151.636	66	75.2233	79.3494	34.4623	13.2296	161.213	27.746	28.5446	16.5535	2.83e-06	62.1243	92.3097	98.6982	42.882	4.64661	167.411	72	6	155.198	16	264.009	370.705	222.143	6307.33	2890	38	70	-0.00861746	3.40416	69.9654	28.0625
5695	54	70	-0.00784788	3.86415	107.982	31.1905	77.1429	216.875	185.685	3.09898	1.36223e+07	7.34655e+06	151	48.7395	37.7769	38.0864	2.35114	157.901	73	63.2567	60.4573	38.1327	8.08293	173.006	30.3664	27.0057	19.6053	0.00436607	82.7148	91.0189	96.8019	45.3199	6.07218	177.787	79	6	71.3163	13	375.261	331.371	256.144	7288.34	2880	44	70	-0.00679292	3.4052	61.4236	23.2381
6005	57	50	-0.0100037	4.1827	100.749	31.3864	76.9149	191.583	160.197	3.07616	1.13887e+07	7.35775e+06	146	50.6168	42.6113	38.1513	2.38213	204.75	69	63.171	58.1111	38.2951	1.92135	153.546	33.6946	28.8671	20.3525	2.38395	84.7638	80.9298	85.1648	45.1319	3.48857	173.5	78	10	0	9	541.188	238.731	249.947	7390.06	2290	36	50	-0.0184331	3.8053	56.5066	20.4286
4640	54	90	-0.00671859	3.26919	111.656	37.5	87.6852	225	187.5	2.99133	1.46838e+07	7.78055e+06	107	56.4019	49.6007	37.5351	2.447	161.39	51	64.9547	62.1023	32.3489	7.59868	146.335	29.7805	28.1967	17.6915	1.31189	84.363	97.8066	100.302	43.2297	7.23216	162.754	57	6	285.368	12	256.221	516.433	332.013	5749.63	2800	31	90	-0.00456754	3.06937	85.9286	30.7143
4285	46	80	-0.00752863	3.27156	99.2075	31.2609	78.587	220.5	189.239	2.86874	1.16976e+07	5.57461e+06	103	52.8317	50.9479	34.4007	3.30575	155.109	49	65.3847	61.6897	36.3525	14.0329	150.939	33.3395	30.6873	18.3347	4.72323	80.1186	82.7806	84.6347	39.788	3.02554	165.966	55	6	224.838	8	232.467	439.947	279.396	5216.83	2590	30	80	-0.00417324	3.08141	74.2085	26.6
[truncated: 120 more columns]

## Sheet: NDD screen statistics
Supplementary Table 9. NDD screen test results
CellType	Estimate	Std..Error	df	t.value	Pr...t..	Test	Metric	padj
L2/3 IT	-0.467994	0.129606	713.21	-3.61091	0.000326502	PerturbationGrin2b	Tuft_bif_childpair_angle_min_mean	0.0117541
L2/3 IT	-0.510741	0.151868	730.218	-3.36305	0.000811052	PerturbationShank3	Tuft_bif_childpair_angle_min_mean	0.0291979
L2/3 IT	0.506427	0.159	632.562	3.18508	0.00151827	PerturbationSyngap1	Global_sholl_radius_at_peak	0.0345106
L2/3 IT	0.497425	0.160688	397.674	3.09559	0.00210325	PerturbationSyngap1	Basal_extent_height	0.0345106
L2/3 IT	0.482706	0.161275	598.553	2.99306	0.00287588	PerturbationSyngap1	Basal_sholl_entropy	0.0345106
L2/3 IT	0.434038	0.155351	675.067	2.79391	0.00535517	PerturbationSyngap1	Basal_sholl_radius_com	0.0481965
L2/3 IT	0.457212	0.171082	475.491	2.67248	0.00778801	PerturbationSyngap1	Oblique_sholl_radius_com	0.0488123
L2/3 IT	0.417792	0.16204	512.61	2.57833	0.0102058	PerturbationSyngap1	Global_sholl_radius_com	0.0488123
L2/3 IT	-0.409424	0.159872	372.894	-2.56096	0.0108313	PerturbationSyngap1	Global_n_branches	0.0488123
L2/3 IT	0.415963	0.162677	508.814	2.55699	0.0108472	PerturbationSyngap1	Global_sholl_entropy	0.0488123
L2/3 IT	0.433108	0.134981	782.391	3.20866	0.00138787	PerturbationMed13L	Global_sholl_entropy	0.0499633
L2/3 IT	0.607678	0.209354	498.942	2.90264	0.00386406	PerturbationKmt5b	Oblique_sholl_radius_com	0.0607852
L2/3 IT	0.57228	0.201214	567.093	2.84413	0.00461392	PerturbationKmt5b	Global_sholl_entropy	0.0607852
L2/3 IT	0.591526	0.209999	446.386	2.81681	0.00506544	PerturbationKmt5b	Oblique_sholl_entropy	0.0607852
L2/3 IT	0.550788	0.208461	547.668	2.64216	0.00847352	PerturbationKmt5b	Tuft_bif_parent_child_tilt_min_mean	0.0762617
L2/3 IT	0.460659	0.167056	444.526	2.75751	0.00606426	PerturbationFoxp1	Global_sholl_entropy	0.0778455
L2/3 IT	0.436586	0.163559	334.902	2.66928	0.00797172	PerturbationFoxp1	Basal_extent_height	0.0778455
L2/3 IT	0.440379	0.166482	448.528	2.64521	0.00845062	PerturbationFoxp1	Global_sholl_radius_com	0.0778455
L2/3 IT	0.410335	0.15921	277.102	2.57732	0.0104743	PerturbationFoxp1	Global_sholl_semilog_slope	0.0778455
L2/3 IT	0.44335	0.173177	421.781	2.56009	0.0108119	PerturbationFoxp1	Tuft_bif_parent_child_tilt_min_mean	0.0778455
L2/3 IT	0.390825	0.148823	672.976	2.62611	0.00883298	PerturbationMed13L	Oblique_sholl_radius_com	0.118081
L2/3 IT	0.347161	0.134157	783.375	2.58773	0.00984005	PerturbationMed13L	Global_sholl_radius_com	0.118081
L2/3 IT	0.473643	0.200345	570.954	2.36413	0.018406	PerturbationKmt5b	Global_sholl_radius_com	0.132523
L2/3 IT	0.376516	0.166751	342.121	2.25795	0.0245783	PerturbationFoxp1	Global_extent_height	0.14747
L2/3 IT	-0.339348	0.165696	441.602	-2.04802	0.0411494	PerturbationSyngap1	Basal_bif_childpair_angle_min_mean	0.152392
L2/3 IT	-0.352757	0.173978	387.481	-2.0276	0.0432855	PerturbationSyngap1	Oblique_bif_childpair_angle_min_mean	0.152392
L2/3 IT	-0.320962	0.160737	376.921	-1.99681	0.0465642	PerturbationSyngap1	Tuft_bif_childpair_angle_min_mean	0.152392
L2/3 IT	0.309629	0.163345	407.209	1.89555	0.0587272	PerturbationSyngap1	Global_extent_height	0.172158
L2/3 IT	0.320273	0.171269	426.565	1.87	0.0621683	PerturbationSyngap1	Oblique_sholl_entropy	0.172158
L2/3 IT	0.369411	0.174112	405.912	2.12169	0.0344695	PerturbationFoxp1	Oblique_sholl_radius_com	0.177272
L2/3 IT	-0.400196	0.151428	666.973	-2.64282	0.00841499	PerturbationAdnp	Global_n_branches	0.181038
L2/3 IT	-0.408007	0.166449	590.984	-2.45125	0.0145246	PerturbationAdnp	Oblique_bif_childpair_angle_min_mean	0.181038
L2/3 IT	-0.36942	0.151613	666.603	-2.43661	0.0150865	PerturbationAdnp	Tuft_bif_childpair_angle_min_mean	0.181038
L2/3 IT	-0.291791	0.162394	400.942	-1.79681	0.0731184	PerturbationSyngap1	Oblique_n_branches	0.188019
L2/3 IT	0.276628	0.157675	677.633	1.75441	0.0798115	PerturbationSyngap1	Basal_branch_len_mean	0.191548
L2/3 IT	-0.330638	0.15083	599.001	-2.19212	0.0287546	PerturbationAdnp	Global_sholl_semilog_slope	0.258792
L2/3 IT	0.32118	0.173103	355.08	1.85543	0.0643635	PerturbationFoxp1	Oblique_sholl_entropy	0.27517
L2/3 IT	0.302456	0.165645	319.887	1.82593	0.0687924	PerturbationFoxp1	Tuft_sholl_radius_com	0.27517
L2/3 IT	0.400842	0.203023	468.247	1.97437	0.0489266	PerturbationKmt5b	Global_extent_height	0.29356
L2/3 IT	0.52032	0.195848	473.636	2.65675	0.00815606	PerturbationCux2	Tuft_bif_parent_child_tilt_min_mean	0.293618
L2/3 IT	0.262471	0.126582	793	2.07353	0.0384451	PerturbationMed13L	Basal_branch_len_mean	0.29371
L2/3 IT	0.269067	0.131317	790.861	2.04899	0.040793	PerturbationMed13L	Basal_sholl_entropy	0.29371
L2/3 IT	0.425132	0.189317	492.304	2.24561	0.025172	PerturbationCux2	Basal_dendrite_total_length	0.304856
L2/3 IT	0.376281	0.184485	362.818	2.03963	0.0421113	PerturbationCux2	Oblique_dendrite_total_length	0.304856
L2/3 IT	0.362622	0.18777	360.483	1.9312	0.0542419	PerturbationCux2	Basal_n_branches	0.304856
L2/3 IT	0.349613	0.18323	644	1.90805	0.0568288	PerturbationCux2	Oblique_bif_plane_torque_mean	0.304856
L2/3 IT	0.356882	0.1885	360.341	1.89327	0.0591226	PerturbationCux2	Tuft_sholl_radius_com	0.304856
L2/3 IT	-0.347723	0.187807	383.237	-1.85149	0.0648675	PerturbationCux2	Tuft_n_branches	0.304856
L2/3 IT	0.350592	0.191131	261.174	1.83431	0.0677457	PerturbationCux2	Oblique_bif_parent_child_tilt_min_mean	0.304856
L2/3 IT	0.36504	0.199953	597.987	1.82563	0.0684049	PerturbationKmt5b	Global_dendrite_total_length	0.310381
L2/3 IT	0.359585	0.197166	379.35	1.82377	0.0689736	PerturbationKmt5b	Global_sholl_semilog_slope	0.310381
L2/3 IT	-0.293925	0.145789	777.749	-2.0161	0.0441331	PerturbationAdnp	Global_dendrite_total_length	0.317758
L2/3 IT	0.357431	0.204955	597.141	1.74395	0.0816831	PerturbationKmt5b	Oblique_branch_len_mean	0.326732
L2/3 IT	0.315848	0.188038	379.429	1.67971	0.0938369	PerturbationCux2	Oblique_n_branches	0.375348
L2/3 IT	-0.219494	0.162191	404.79	-1.3533	0.176715	PerturbationSyngap1	Tuft_n_branches	0.397608
L2/3 IT	-0.342641	0.152094	770.609	-2.25283	0.0245505	PerturbationShank3	Basal_bif_childpair_angle_min_mean	0.401861
L2/3 IT	0.287564	0.135014	792.892	2.12989	0.0334884	PerturbationShank3	Basal_sholl_radius_com	0.401861
L2/3 IT	0.239594	0.130794	790.347	1.83184	0.0673508	PerturbationMed13L	Tuft_branch_len_mean	0.404105
L2/3 IT	0.307698	0.199537	436.393	1.54206	0.123784	PerturbationKmt5b	Oblique_dendrite_total_length	0.422932
L2/3 IT	0.307846	0.202532	442.127	1.51999	0.129229	PerturbationKmt5b	Tuft_sholl_radius_com	0.422932
L2/3 IT	0.199344	0.163173	389.212	1.22167	0.222571	PerturbationSyngap1	Tuft_sholl_radius_com	0.427833
L2/3 IT	-0.2046	0.169432	315.027	-1.20757	0.22812	PerturbationSyngap1	Oblique_bif_parent_child_tilt_min_mean	0.427833
L2/3 IT	0.199101	0.167993	576.759	1.18517	0.236438	PerturbationSyngap1	Oblique_branch_len_mean	0.427833
L2/3 IT	0.186214	0.157414	326.454	1.18296	0.237685	PerturbationSyngap1	Global_sholl_semilog_slope	0.427833
L2/3 IT	0.244941	0.141425	746.076	1.73195	0.0836958	PerturbationMed13L	Global_N_stems	0.430435
L2/3 IT	0.255652	0.166283	543.901	1.53745	0.124765	PerturbationFoxp1	Basal_sholl_entropy	0.449153
L2/3 IT	-0.354196	0.148436	656.015	-2.38618	0.017307	PerturbationArid1b	Tuft_bif_childpair_angle_min_mean	0.453407
L2/3 IT	-0.317656	0.149459	741.465	-2.12537	0.033886	PerturbationArid1b	Basal_bif_childpair_angle_min_mean	0.453407
L2/3 IT	0.269793	0.144042	771.476	1.87301	0.0614444	PerturbationArid1b	Global_sholl_entropy	0.453407
L2/3 IT	0.253581	0.143188	773.382	1.77097	0.0769592	PerturbationArid1b	Global_sholl_radius_com	0.453407
L2/3 IT	0.250921	0.147291	699.924	1.70357	0.0889049	PerturbationArid1b	Basal_extent_height	0.453407
L2/3 IT	0.230533	0.135349	792.716	1.70325	0.0889135	PerturbationArid1b	Basal_branch_len_mean	0.453407
L2/3 IT	0.240179	0.145329	766.257	1.65266	0.0988107	PerturbationArid1b	Basal_dendrite_total_length	0.453407
L2/3 IT	0.230549	0.140312	787.763	1.64312	0.100757	PerturbationArid1b	Basal_sholl_entropy	0.453407
L2/3 IT	0.272223	0.142193	791.906	1.91446	0.0559212	PerturbationShank3	Basal_sholl_entropy	0.492627
L2/3 IT	0.225319	0.139397	792.749	1.61639	0.106408	PerturbationShank3	Global_sholl_radius_at_peak	0.492627
L2/3 IT	0.262084	0.162122	636.152	1.61658	0.106464	PerturbationShank3	Oblique_sholl_entropy	0.492627
L2/3 IT	0.241291	0.151217	783.699	1.59567	0.110967	PerturbationShank3	Tuft_bif_parent_child_tilt_min_mean	0.492627
L2/3 IT	0.227727	0.150304	751.068	1.5151	0.130167	PerturbationShank3	Basal_extent_height	0.492627
L2/3 IT	0.221579	0.147653	782.175	1.50067	0.133844	PerturbationShank3	Basal_dendrite_total_length	0.492627
L2/3 IT	-0.22746	0.152732	741.812	-1.48927	0.136841	PerturbationShank3	Tuft_extent_height	0.492627
L2/3 IT	0.239724	0.157369	648.134	1.52333	0.128164	PerturbationArid1b	Oblique_sholl_radius_com	0.497664
L2/3 IT	0.219782	0.148099	724.256	1.48402	0.13824	PerturbationArid1b	Global_extent_height	0.497664
L2/3 IT	0.213611	0.133823	785.099	1.59622	0.110842	PerturbationMed13L	Global_dendrite_total_length	0.49879
L2/3 IT	0.212637	0.148715	698.43	1.42982	0.153215	PerturbationArid1b	Tuft_sholl_radius_com	0.501429
L2/3 IT	0.184141	0.133378	792.686	1.38059	0.167793	PerturbationArid1b	Basal_sholl_radius_com	0.503378
L2/3 IT	-0.165784	0.159487	381.092	-1.03948	0.299239	PerturbationSyngap1	Oblique_dendrite_total_length	0.512981
L2/3 IT	-0.239242	0.169377	375.75	-1.41248	0.158638	PerturbationFoxp1	Basal_bif_childpair_angle_min_mean	0.519178
L2/3 IT	0.159746	0.163046	507.946	0.97976	0.327671	PerturbationSyngap1	Basal_dendrite_total_length	0.536189
L2/3 IT	0.197185	0.145332	785.781	1.35679	0.175238	PerturbationShank3	Global_sholl_radius_com	0.573505
L2/3 IT	0.247	0.199434	402.815	1.2385	0.216251	PerturbationKmt5b	Basal_bif_parent_child_tilt_min_mean	0.585878
L2/3 IT	0.240924	0.198783	648.289	1.212	0.225955	PerturbationKmt5b	Basal_sholl_entropy	0.585878
L2/3 IT	-0.231022	0.200043	427.277	-1.15486	0.248792	PerturbationKmt5b	Tuft_bif_childpair_angle_min_mean	0.585878
L2/3 IT	0.232571	0.201665	457.079	1.15326	0.249408	PerturbationKmt5b	Tuft_extent_height	0.585878
L2/3 IT	0.223672	0.20194	564.872	1.10762	0.268499	PerturbationKmt5b	Basal_dendrite_total_length	0.585878
L2/3 IT	0.222121	0.203953	479.907	1.08908	0.276665	PerturbationKmt5b	Tuft_sholl_entropy	0.585878
L2/3 IT	0.256724	0.187891	531.742	1.36634	0.172409	PerturbationCux2	Global_dendrite_total_length	0.589764
L2/3 IT	-0.240303	0.18892	378.369	-1.27199	0.204159	PerturbationCux2	Tuft_dendrite_total_length	0.589764
L2/3 IT	0.228137	0.186179	328.526	1.22536	0.221316	PerturbationCux2	Oblique_extent_height	0.589764
L2/3 IT	0.202782	0.186186	375.707	1.08914	0.276791	PerturbationCux2	Basal_extent_height	0.589764
L2/3 IT	0.197781	0.182015	311.282	1.08662	0.278047	PerturbationCux2	Global_sholl_semilog_slope	0.589764
L2/3 IT	0.208834	0.193243	362.957	1.08068	0.280558	PerturbationCux2	Oblique_sholl_entropy	0.589764
L2/3 IT	-0.185936	0.172355	792	-1.0788	0.281007	PerturbationCux2	Tuft_bif_plane_torque_mean	0.589764
L2/3 IT	0.190075	0.189441	386.19	1.00335	0.316322	PerturbationCux2	Global_extent_height	0.589764
L2/3 IT	-0.187544	0.187036	378.125	-1.00271	0.31664	PerturbationCux2	Tuft_extent_height	0.589764
L2/3 IT	0.178868	0.188954	495.382	0.94662	0.344294	PerturbationCux2	Global_sholl_entropy	0.589764
L2/3 IT	0.171723	0.188929	365.96	0.908929	0.363986	PerturbationCux2	Global_N_stems	0.589764
L2/3 IT	0.171171	0.194126	422.595	0.881751	0.378413	PerturbationCux2	Oblique_sholl_radius_com	0.589764
L2/3 IT	0.158559	0.184807	630.248	0.857966	0.391237	PerturbationCux2	Global_sholl_radius_at_peak	0.589764
L2/3 IT	0.158899	0.188232	499.983	0.844164	0.398981	PerturbationCux2	Global_sholl_radius_com	0.589764
L2/3 IT	-0.164498	0.197428	331.919	-0.833205	0.405328	PerturbationCux2	Oblique_bif_childpair_angle_min_mean	0.589764
L2/3 IT	0.154373	0.187063	604.438	0.825245	0.409558	PerturbationCux2	Tuft_branch_len_mean	0.589764
L2/3 IT	-0.209724	0.162505	312.477	-1.29057	0.197807	PerturbationFoxp1	Tuft_bif_childpair_angle_min_mean	0.593421
L2/3 IT	-0.182552	0.152842	756.429	-1.19439	0.232702	PerturbationShank3	Tuft_sholl_entropy	0.600531
L2/3 IT	-0.166891	0.149713	786.739	-1.11474	0.265301	PerturbationShank3	Global_extent_width	0.600531
L2/3 IT	0.16797	0.15083	762.504	1.11364	0.265785	PerturbationShank3	Global_extent_height	0.600531
L2/3 IT	0.175928	0.163086	538.007	1.07875	0.281184	PerturbationShank3	Oblique_bif_parent_child_tilt_min_mean	0.600531
L2/3 IT	-0.161117	0.15301	745.096	-1.05298	0.29269	PerturbationShank3	Tuft_n_branches	0.600531
L2/3 IT	0.160455	0.153894	712.173	1.04263	0.297472	PerturbationShank3	Oblique_extent_height	0.600531
L2/3 IT	0.155811	0.151688	749.733	1.02718	0.304667	PerturbationShank3	Tuft_sholl_radius_com	0.600531
L2/3 IT	0.156558	0.158852	667.641	0.985558	0.324707	PerturbationShank3	Oblique_sholl_radius_com	0.600531
L2/3 IT	0.148351	0.15334	737.302	0.967467	0.333628	PerturbationShank3	Basal_n_branches	0.600531
L2/3 IT	0.130146	0.149771	793	0.868965	0.385129	PerturbationShank3	Basal_bif_plane_torque_mean	0.609469
L2/3 IT	0.123004	0.153249	743.923	0.802638	0.42244	PerturbationShank3	Oblique_n_branches	0.609469
L2/3 IT	0.107426	0.137007	792.882	0.784095	0.433218	PerturbationShank3	Basal_branch_len_mean	0.609469
L2/3 IT	0.116449	0.149634	792	0.778225	0.436669	PerturbationShank3	Tuft_bif_plane_torque_mean	0.609469
L2/3 IT	0.110523	0.146232	784.85	0.75581	0.44999	PerturbationShank3	Global_sholl_entropy	0.609469
L2/3 IT	-0.115773	0.153289	744.791	-0.755262	0.45033	PerturbationShank3	Global_N_stems	0.609469
L2/3 IT	-0.114078	0.153328	747.307	-0.744015	0.457102	PerturbationShank3	Tuft_dendrite_total_length	0.609469
L2/3 IT	0.176968	0.164043	339.389	1.07879	0.281449	PerturbationFoxp1	Tuft_extent_height	0.615889
L2/3 IT	0.160908	0.149771	793	1.07436	0.282989	PerturbationFoxp1	Basal_bif_plane_torque_mean	0.615889
L2/3 IT	0.175779	0.167168	443.868	1.05151	0.293595	PerturbationFoxp1	Basal_dendrite_total_length	0.615889
L2/3 IT	0.166804	0.160624	634.858	1.03847	0.299446	PerturbationFoxp1	Basal_sholl_radius_com	0.615889
L2/3 IT	-0.168291	0.164771	344.02	-1.02136	0.307802	PerturbationFoxp1	Tuft_n_branches	0.615889
L2/3 IT	0.16493	0.161515	326.229	1.02114	0.307944	PerturbationFoxp1	Oblique_dendrite_total_length	0.615889
L2/3 IT	0.155433	0.139765	787.74	1.11211	0.266432	PerturbationArid1b	Tuft_branch_len_mean	0.617226
L2/3 IT	-0.179155	0.162478	571.743	-1.10264	0.270649	PerturbationArid1b	Oblique_bif_childpair_angle_min_mean	0.617226
L2/3 IT	0.165282	0.150132	616.831	1.10091	0.271365	PerturbationArid1b	Oblique_extent_height	0.617226
L2/3 IT	-0.16379	0.149711	686.338	-1.09404	0.274323	PerturbationArid1b	Tuft_n_branches	0.617226
L2/3 IT	0.176253	0.124739	792.999	1.41297	0.158058	PerturbationMed13L	Basal_sholl_radius_com	0.632233
L2/3 IT	0.1671	0.128756	792.197	1.29781	0.194732	PerturbationMed13L	Global_sholl_radius_at_peak	0.638117
L2/3 IT	0.197282	0.152069	649.27	1.29732	0.19498	PerturbationMed13L	Oblique_sholl_entropy	0.638117
L2/3 IT	0.134042	0.185041	352.376	0.724391	0.469307	PerturbationCux2	Global_n_branches	0.649809
L2/3 IT	0.186361	0.200192	457.126	0.93091	0.352392	PerturbationKmt5b	Basal_extent_height	0.668083
L2/3 IT	0.182109	0.195774	677.049	0.930199	0.3526	PerturbationKmt5b	Global_sholl_radius_at_peak	0.668083
L2/3 IT	-0.161838	0.175765	318.149	-0.920764	0.357871	PerturbationFoxp1	Oblique_bif_childpair_angle_min_mean	0.678072
L2/3 IT	-0.116639	0.149033	793	-0.782641	0.434072	PerturbationSyngap1	Basal_bif_plane_torque_mean	0.679417
L2/3 IT	-0.269962	0.129843	774.518	-2.07914	0.0379334	PerturbationGrin2b	Basal_bif_childpair_angle_min_mean	0.682801
L2/3 IT	0.122921	0.187438	593.697	0.655793	0.512212	PerturbationCux2	Basal_sholl_entropy	0.682949
L2/3 IT	-0.121245	0.163108	400.211	-0.743344	0.45771	PerturbationSyngap1	Tuft_dendrite_total_length	0.686565
L2/3 IT	0.162325	0.140918	744.669	1.15191	0.249726	PerturbationMed13L	Tuft_extent_height	0.695815
L2/3 IT	0.155101	0.1423	689.87	1.08996	0.276112	PerturbationMed13L	Oblique_branch_len_mean	0.695815
L2/3 IT	0.141476	0.13989	705.508	1.01134	0.312202	PerturbationMed13L	Global_sholl_semilog_slope	0.695815
L2/3 IT	0.133647	0.141011	756.128	0.947776	0.343546	PerturbationMed13L	Tuft_sholl_entropy	0.695815
L2/3 IT	0.129607	0.139163	760.353	0.931333	0.351977	PerturbationMed13L	Global_extent_height	0.695815
L2/3 IT	0.129153	0.141461	748.593	0.912995	0.361539	PerturbationMed13L	Tuft_dendrite_total_length	0.695815
L2/3 IT	0.141044	0.154474	644	0.913056	0.361555	PerturbationMed13L	Oblique_bif_plane_torque_mean	0.695815
L2/3 IT	-0.120718	0.138642	792	-0.870715	0.384174	PerturbationMed13L	Tuft_bif_plane_torque_mean	0.695815
L2/3 IT	0.11768	0.13867	751.18	0.848636	0.396354	PerturbationMed13L	Basal_extent_height	0.695815
L2/3 IT	-0.128122	0.154049	638.249	-0.831695	0.405892	PerturbationMed13L	Oblique_bif_childpair_angle_min_mean	0.695815
L2/3 IT	0.0875002	0.144968	787.123	0.603584	0.546294	PerturbationShank3	Global_dendrite_total_length	0.696885
L2/3 IT	0.0880657	0.151557	692.533	0.581074	0.56138	PerturbationShank3	Global_sholl_semilog_slope	0.696885
L2/3 IT	-0.218368	0.146146	774.474	-1.49418	0.135537	PerturbationAdnp	Global_sholl_radius_com	0.699688
L2/3 IT	-0.227586	0.152895	693.949	-1.48851	0.13707	PerturbationAdnp	Tuft_n_branches	0.699688
L2/3 IT	-0.21799	0.153303	698.25	-1.42195	0.155486	PerturbationAdnp	Tuft_dendrite_total_length	0.699688
L2/3 IT	0.116417	0.168996	493.367	0.688877	0.491225	PerturbationSyngap1	Tuft_bif_parent_child_tilt_min_mean	0.707364
L2/3 IT	-0.18003	0.212842	411.51	-0.845838	0.398135	PerturbationKmt5b	Oblique_bif_childpair_angle_min_mean	0.714222
L2/3 IT	0.15146	0.190971	712.152	0.793106	0.42798	PerturbationKmt5b	Basal_sholl_radius_com	0.714222
L2/3 IT	0.157691	0.202458	439.639	0.778881	0.436469	PerturbationKmt5b	Basal_n_branches	0.714222
L2/3 IT	0.0809345	0.152621	722.984	0.530298	0.596068	PerturbationShank3	Oblique_dendrite_total_length	0.715282
L2/3 IT	0.140985	0.147582	576.489	0.955293	0.33983	PerturbationArid1b	Global_sholl_semilog_slope	0.71964
L2/3 IT	-0.106664	0.140126	734.511	-0.761203	0.44678	PerturbationMed13L	Tuft_bif_childpair_angle_min_mean	0.731095
L2/3 IT	0.126508	0.142838	776.836	0.885669	0.37607	PerturbationArid1b	Global_dendrite_total_length	0.735865
L2/3 IT	0.128579	0.14898	769.556	0.86306	0.388373	PerturbationArid1b	Tuft_bif_parent_child_tilt_min_mean	0.735865
L2/3 IT	-0.109208	0.153256	575.18	-0.712586	0.476391	PerturbationMed13L	Oblique_bif_parent_child_tilt_min_mean	0.745656
L2/3 IT	0.133264	0.163017	292.95	0.817483	0.414317	PerturbationFoxp1	Oblique_extent_height	0.74577
L2/3 IT	0.100937	0.184028	335.436	0.548487	0.583722	PerturbationCux2	Basal_bif_parent_child_tilt_min_mean	0.7505
L2/3 IT	0.135951	0.198314	656.554	0.685532	0.49325	PerturbationKmt5b	Tuft_branch_len_mean	0.751382
L2/3 IT	0.126667	0.206503	588.254	0.613389	0.539856	PerturbationKmt5b	Global_extent_width	0.751382
L2/3 IT	0.122003	0.202648	458.902	0.602046	0.547441	PerturbationKmt5b	Oblique_n_branches	0.751382
L2/3 IT	0.120129	0.20133	402.119	0.59668	0.551057	PerturbationKmt5b	Oblique_extent_height	0.751382
L2/3 IT	-0.102887	0.202383	462.703	-0.50838	0.611429	PerturbationKmt5b	Tuft_n_branches	0.751382
L2/3 IT	-0.0906949	0.187991	793	-0.482444	0.629624	PerturbationKmt5b	Basal_bif_plane_torque_mean	0.751382
L2/3 IT	0.09487	0.199703	430.217	0.475055	0.634989	PerturbationKmt5b	Global_n_branches	0.751382
L2/3 IT	-0.0983662	0.207676	330.232	-0.473652	0.636061	PerturbationKmt5b	Oblique_bif_parent_child_tilt_min_mean	0.751382
L2/3 IT	-0.0931948	0.203388	446.691	-0.458212	0.647023	PerturbationKmt5b	Global_N_stems	0.751382
L2/3 IT	0.0913478	0.136272	779.807	0.670336	0.502842	PerturbationMed13L	Basal_dendrite_total_length	0.754263
L2/3 IT	-0.0935386	0.185383	349.416	-0.504569	0.61418	PerturbationCux2	Tuft_bif_childpair_angle_min_mean	0.76243
L2/3 IT	0.127019	0.1662	482.15	0.764256	0.445089	PerturbationFoxp1	Global_dendrite_total_length	0.763009
L2/3 IT	0.0877186	0.139947	749.215	0.6268	0.530981	PerturbationMed13L	Tuft_sholl_radius_com	0.764613
L2/3 IT	-0.0830375	0.139971	735.36	-0.593248	0.553197	PerturbationMed13L	Global_n_branches	0.765966
L2/3 IT	-0.0856003	0.20903	644	-0.409512	0.6823	PerturbationKmt5b	Oblique_bif_plane_torque_mean	0.767588
L2/3 IT	-0.069569	0.164287	622.05	-0.423461	0.672105	PerturbationShank3	Oblique_bif_childpair_angle_min_mean	0.780509
L2/3 IT	0.116246	0.165967	556.144	0.70042	0.483958	PerturbationFoxp1	Tuft_branch_len_mean	0.791931
L2/3 IT	-0.113637	0.149377	679.151	-0.760743	0.447074	PerturbationArid1b	Tuft_extent_height	0.804734
L2/3 IT	0.153517	0.143194	788.219	1.07209	0.284009	PerturbationAdnp	Basal_sholl_entropy	0.81159
L2/3 IT	-0.157198	0.153166	679.063	-1.02632	0.305106	PerturbationAdnp	Basal_n_branches	0.81159
L2/3 IT	-0.154642	0.153272	693.395	-1.00894	0.313354	PerturbationAdnp	Global_N_stems	0.81159
L2/3 IT	-0.147317	0.152576	744.005	-0.965532	0.334592	PerturbationAdnp	Basal_bif_childpair_angle_min_mean	0.81159
L2/3 IT	-0.140085	0.14679	792	-0.954321	0.340212	PerturbationAdnp	Tuft_bif_plane_torque_mean	0.81159
L2/3 IT	-0.141845	0.151846	703.784	-0.934135	0.350555	PerturbationAdnp	Tuft_sholl_radius_com	0.81159
L2/3 IT	-0.129415	0.14702	772.637	-0.880253	0.378996	PerturbationAdnp	Global_sholl_entropy	0.81159
L2/3 IT	0.142269	0.163673	603.677	0.869229	0.385067	PerturbationAdnp	Oblique_sholl_entropy	0.81159
L2/3 IT	-0.130862	0.153126	691.689	-0.854604	0.393066	PerturbationAdnp	Oblique_n_branches	0.81159
L2/3 IT	0.125028	0.152059	770.796	0.822235	0.411197	PerturbationAdnp	Tuft_bif_parent_child_tilt_min_mean	0.81159
L2/3 IT	-0.115955	0.150561	776.76	-0.770154	0.441443	PerturbationAdnp	Global_extent_width	0.81159
L2/3 IT	-0.111447	0.151197	727.752	-0.737095	0.461302	PerturbationAdnp	Global_extent_height	0.81159
L2/3 IT	0.10772	0.154189	686.846	0.698627	0.485022	PerturbationAdnp	Oblique_branch_len_mean	0.81159
L2/3 IT	0.104925	0.160792	653.906	0.652549	0.514277	PerturbationAdnp	Oblique_sholl_radius_com	0.81159
L2/3 IT	-0.0982499	0.152093	652.204	-0.645985	0.518516	PerturbationAdnp	Oblique_dendrite_total_length	0.81159
L2/3 IT	0.069337	0.140846	730.599	0.49229	0.622662	PerturbationMed13L	Oblique_dendrite_total_length	0.811677
L2/3 IT	-0.0679227	0.141479	740.406	-0.480092	0.631304	PerturbationMed13L	Basal_n_branches	0.811677
L2/3 IT	-0.0822098	0.161742	543.475	-0.508277	0.611466	PerturbationSyngap1	Global_dendrite_total_length	0.825246
L2/3 IT	0.0744516	0.149634	792	0.497557	0.618934	PerturbationSyngap1	Tuft_bif_plane_torque_mean	0.825246
L2/3 IT	-0.0701302	0.192243	421.719	-0.364799	0.715444	PerturbationCux2	Basal_bif_childpair_angle_min_mean	0.826253
L2/3 IT	0.0615757	0.180571	675.98	0.341005	0.733205	PerturbationCux2	Basal_sholl_radius_com	0.826253
L2/3 IT	-0.056019	0.194048	520.213	-0.288687	0.772936	PerturbationCux2	Global_extent_width	0.826253
L2/3 IT	-0.0524931	0.189787	399.189	-0.276589	0.782239	PerturbationCux2	Tuft_sholl_entropy	0.826253
L2/3 IT	-0.0488166	0.183272	678.595	-0.266362	0.790042	PerturbationCux2	Basal_branch_len_mean	0.826253
L2/3 IT	-0.0477576	0.191646	549.547	-0.249197	0.803302	PerturbationCux2	Oblique_branch_len_mean	0.826253
L2/3 IT	0.0979774	0.163426	644	0.599522	0.549036	PerturbationFoxp1	Oblique_bif_plane_torque_mean	0.830172
L2/3 IT	-0.0770893	0.162204	314.893	-0.47526	0.634931	PerturbationFoxp1	Global_n_branches	0.830172
L2/3 IT	0.0737362	0.165851	326.359	0.444593	0.656909	PerturbationFoxp1	Global_N_stems	0.830172
L2/3 IT	0.069568	0.164966	340.336	0.421712	0.673502	PerturbationFoxp1	Oblique_n_branches	0.830172
L2/3 IT	0.0684436	0.163033	638.064	0.419814	0.674762	PerturbationFoxp1	Basal_branch_len_mean	0.830172
L2/3 IT	-0.0681596	0.165836	338.546	-0.411006	0.681328	PerturbationFoxp1	Tuft_dendrite_total_length	0.830172
L2/3 IT	-0.0656242	0.164121	583.684	-0.399854	0.689411	PerturbationFoxp1	Global_sholl_radius_at_peak	0.830172
L2/3 IT	0.0661561	0.166757	358.154	0.396721	0.69181	PerturbationFoxp1	Tuft_sholl_entropy	0.830172
L2/3 IT	-0.064056	0.159171	350.017	-0.402435	0.687609	PerturbationSyngap1	Basal_bif_parent_child_tilt_min_mean	0.840936
L2/3 IT	0.0606469	0.161268	613.45	0.376062	0.707001	PerturbationSyngap1	Tuft_branch_len_mean	0.840936
L2/3 IT	-0.0589608	0.161552	399.406	-0.364965	0.715331	PerturbationSyngap1	Tuft_extent_height	0.840936
L2/3 IT	0.0584936	0.167041	532.201	0.350174	0.726347	PerturbationSyngap1	Global_extent_width	0.840936
L2/3 IT	-0.0522518	0.162186	381.676	-0.322172	0.747499	PerturbationSyngap1	Basal_n_branches	0.840936
L2/3 IT	0.327589	0.198657	715.802	1.64902	0.0995819	PerturbationPogz	Global_sholl_entropy	0.84188
L2/3 IT	-0.331932	0.202561	612.192	-1.63868	0.101795	PerturbationPogz	Tuft_bif_childpair_angle_min_mean	0.84188
L2/3 IT	0.294754	0.193811	758.027	1.52083	0.128719	PerturbationPogz	Tuft_branch_len_mean	0.84188
L2/3 IT	0.305244	0.213968	579.323	1.42659	0.154236	PerturbationPogz	Oblique_sholl_entropy	0.84188
L2/3 IT	-0.279483	0.201394	637.86	-1.38774	0.1657	PerturbationPogz	Basal_extent_height	0.84188
L2/3 IT	0.282906	0.215069	644	1.31542	0.188838	PerturbationPogz	Oblique_bif_plane_torque_mean	0.84188
L2/3 IT	0.264705	0.204937	653.277	1.29164	0.196937	PerturbationPogz	Tuft_sholl_entropy	0.84188
L2/3 IT	0.265797	0.210926	616.406	1.26014	0.208095	PerturbationPogz	Oblique_sholl_radius_com	0.84188
L2/3 IT	0.229775	0.203697	588.454	1.12802	0.259771	PerturbationPogz	Basal_bif_parent_child_tilt_min_mean	0.84188
L2/3 IT	0.206439	0.196869	792	1.04862	0.294675	PerturbationPogz	Tuft_bif_plane_torque_mean	0.84188
L2/3 IT	-0.212168	0.205115	673.537	-1.03439	0.301326	PerturbationPogz	Basal_bif_childpair_angle_min_mean	0.84188
L2/3 IT	0.199492	0.197142	729.949	1.01192	0.311911	PerturbationPogz	Global_dendrite_total_length	0.84188
L2/3 IT	-0.214602	0.216725	554.939	-0.990204	0.322506	PerturbationPogz	Oblique_bif_childpair_angle_min_mean	0.84188
L2/3 IT	-0.201464	0.205566	708.189	-0.980047	0.327398	PerturbationPogz	Tuft_bif_parent_child_tilt_min_mean	0.84188
L2/3 IT	0.0442595	0.153525	699.697	0.288288	0.773212	PerturbationShank3	Basal_bif_parent_child_tilt_min_mean	0.845213
L2/3 IT	-0.0431786	0.15203	688.996	-0.284014	0.776485	PerturbationShank3	Oblique_branch_len_mean	0.845213
L2/3 IT	0.0362107	0.14162	791.23	0.25569	0.798257	PerturbationShank3	Tuft_branch_len_mean	0.845213
L2/3 IT	0.0335594	0.151699	730.88	0.221224	0.82498	PerturbationShank3	Global_n_branches	0.848551
L2/3 IT	0.0549398	0.138203	784.582	0.397529	0.691086	PerturbationMed13L	Global_extent_width	0.857899
L2/3 IT	0.100411	0.149969	670.021	0.669541	0.503381	PerturbationArid1b	Basal_n_branches	0.862939
L2/3 IT	-0.0482806	0.139588	780.974	-0.345878	0.729527	PerturbationMed13L	Tuft_bif_parent_child_tilt_min_mean	0.863202
L2/3 IT	0.0421147	0.140338	768.156	0.300094	0.764186	PerturbationMed13L	Basal_bif_childpair_angle_min_mean	0.863202
L2/3 IT	0.0410786	0.138769	793	0.296022	0.767291	PerturbationMed13L	Basal_bif_plane_torque_mean	0.863202
L2/3 IT	-0.0880214	0.150123	691.528	-0.586329	0.557845	PerturbationArid1b	Tuft_dendrite_total_length	0.876761
L2/3 IT	0.0791228	0.137616	790.499	0.574953	0.565487	PerturbationArid1b	Global_sholl_radius_at_peak	0.876761
L2/3 IT	0.0690845	0.148861	637.243	0.464087	0.642744	PerturbationArid1b	Oblique_dendrite_total_length	0.876761
L2/3 IT	0.0706374	0.160066	595.04	0.441301	0.659156	PerturbationArid1b	Oblique_sholl_entropy	0.876761
L2/3 IT	-0.0616118	0.142538	793	-0.432247	0.665679	PerturbationArid1b	Basal_bif_plane_torque_mean	0.876761
L2/3 IT	-0.063104	0.147514	775.789	-0.427783	0.668928	PerturbationArid1b	Global_extent_width	0.876761
L2/3 IT	-0.0626317	0.160361	437.054	-0.390568	0.696307	PerturbationArid1b	Oblique_bif_parent_child_tilt_min_mean	0.876761
L2/3 IT	0.0500312	0.149936	683.87	0.333683	0.738721	PerturbationArid1b	Oblique_n_branches	0.876761
L2/3 IT	0.0389133	0.142408	792	0.273252	0.784731	PerturbationArid1b	Tuft_bif_plane_torque_mean	0.876761
L2/3 IT	0.0383894	0.156662	644	0.245046	0.806498	PerturbationArid1b	Oblique_bif_plane_torque_mean	0.876761
L2/3 IT	0.0291816	0.150092	686.427	0.194424	0.845901	PerturbationArid1b	Global_N_stems	0.876761
L2/3 IT	-0.0284162	0.149421	588.235	-0.190175	0.849238	PerturbationArid1b	Basal_bif_parent_child_tilt_min_mean	0.876761
L2/3 IT	-0.0284477	0.149829	712.346	-0.189867	0.849467	PerturbationArid1b	Tuft_sholl_entropy	0.876761
L2/3 IT	-0.0275932	0.148253	656.178	-0.186122	0.852406	PerturbationArid1b	Global_n_branches	0.876761
L2/3 IT	0.177041	0.19759	718.595	0.896001	0.370552	PerturbationPogz	Global_sholl_radius_com	0.877256
L2/3 IT	0.169518	0.197048	793	0.860286	0.389892	PerturbationPogz	Basal_bif_plane_torque_mean	0.877256
L2/3 IT	-0.0416443	0.19382	714.081	-0.21486	0.829938	PerturbationKmt5b	Basal_branch_len_mean	0.880012
L2/3 IT	0.0434008	0.203393	458.836	0.213384	0.831122	PerturbationKmt5b	Tuft_dendrite_total_length	0.880012
L2/3 IT	-0.247682	0.143928	628.625	-1.72087	0.085766	PerturbationGrin2b	Oblique_bif_childpair_angle_min_mean	0.880612
L2/3 IT	0.229411	0.138393	678.93	1.65767	0.0978458	PerturbationGrin2b	Oblique_sholl_radius_com	0.880612
L2/3 IT	-0.0704127	0.150398	705.544	-0.468175	0.639804	PerturbationAdnp	Basal_extent_height	0.882246
L2/3 IT	0.0593819	0.138115	792.798	0.429946	0.667352	PerturbationAdnp	Basal_branch_len_mean	0.882246
L2/3 IT	-0.0608574	0.148342	767.602	-0.410249	0.681738	PerturbationAdnp	Basal_dendrite_total_length	0.882246
L2/3 IT	-0.0622369	0.153387	632.915	-0.405752	0.685062	PerturbationAdnp	Oblique_extent_height	0.882246
L2/3 IT	0.0617345	0.152724	611.048	0.404222	0.686191	PerturbationAdnp	Basal_bif_parent_child_tilt_min_mean	0.882246
L2/3 IT	0.155833	0.203922	633.375	0.764182	0.445043	PerturbationPogz	Tuft_extent_height	0.890727
L2/3 IT	0.15501	0.202983	615.147	0.763658	0.445364	PerturbationPogz	Oblique_dendrite_total_length	0.890727
L2/3 IT	-0.04736	0.146924	793	-0.322343	0.747278	PerturbationAdnp	Basal_bif_plane_torque_mean	0.891777
L2/3 IT	0.0384908	0.152561	687.617	0.252298	0.800886	PerturbationAdnp	Tuft_extent_height	0.891777
L2/3 IT	-0.0349841	0.142634	788.138	-0.245272	0.80631	PerturbationAdnp	Tuft_branch_len_mean	0.891777
L2/3 IT	0.0294518	0.136104	792.774	0.216392	0.828738	PerturbationAdnp	Basal_sholl_radius_com	0.891777
L2/3 IT	-0.0329406	0.152985	717.052	-0.215319	0.82958	PerturbationAdnp	Tuft_sholl_entropy	0.891777
L2/3 IT	0.0327837	0.164621	473.792	0.199146	0.842234	PerturbationAdnp	Oblique_bif_parent_child_tilt_min_mean	0.891777
L2/3 IT	0.0480563	0.164685	322.16	0.291807	0.770622	PerturbationFoxp1	Basal_n_branches	0.894916
L2/3 IT	0.165063	0.128985	788.276	1.2797	0.201027	PerturbationGrin2b	Tuft_bif_parent_child_tilt_min_mean	0.918522
L2/3 IT	0.130733	0.130363	729.772	1.00284	0.316272	PerturbationGrin2b	Tuft_extent_height	0.918522
L2/3 IT	0.129915	0.141454	642.503	0.918425	0.358741	PerturbationGrin2b	Oblique_sholl_entropy	0.918522
L2/3 IT	-0.107748	0.125624	792	-0.857703	0.391316	PerturbationGrin2b	Tuft_bif_plane_torque_mean	0.918522
L2/3 IT	0.10086	0.121167	792.993	0.832407	0.40543	PerturbationGrin2b	Basal_sholl_entropy	0.918522
L2/3 IT	0.106211	0.130865	737.502	0.81161	0.417277	PerturbationGrin2b	Global_N_stems	0.918522
L2/3 IT	-0.100523	0.127696	790.328	-0.787208	0.431396	PerturbationGrin2b	Global_extent_width	0.918522
L2/3 IT	0.097722	0.124745	789.032	0.783373	0.433643	PerturbationGrin2b	Global_sholl_entropy	0.918522
L2/3 IT	0.0912429	0.128778	765.26	0.708529	0.478833	PerturbationGrin2b	Global_extent_height	0.918522
L2/3 IT	-0.0859381	0.125739	793	-0.683466	0.494512	PerturbationGrin2b	Basal_bif_plane_torque_mean	0.918522
L2/3 IT	-0.0880297	0.130165	694.694	-0.676292	0.49908	PerturbationGrin2b	Oblique_dendrite_total_length	0.918522
L2/3 IT	0.0805136	0.120666	791.996	0.667242	0.504812	PerturbationGrin2b	Tuft_branch_len_mean	0.918522
L2/3 IT	0.079814	0.123649	790.488	0.645488	0.518798	PerturbationGrin2b	Global_dendrite_total_length	0.918522
L2/3 IT	0.0909407	0.142781	505.172	0.636927	0.524461	PerturbationGrin2b	Oblique_bif_parent_child_tilt_min_mean	0.918522
L2/3 IT	0.0697336	0.125999	786.298	0.553445	0.580116	PerturbationGrin2b	Basal_dendrite_total_length	0.918522
L2/3 IT	0.0657666	0.123964	789.811	0.530531	0.595893	PerturbationGrin2b	Global_sholl_radius_com	0.918522
L2/3 IT	0.060408	0.130897	740.191	0.461492	0.644581	PerturbationGrin2b	Tuft_dendrite_total_length	0.918522
L2/3 IT	-0.0598102	0.130814	733.627	-0.457216	0.647651	PerturbationGrin2b	Oblique_n_branches	0.918522
L2/3 IT	0.0597262	0.130881	724.257	0.456338	0.648284	PerturbationGrin2b	Basal_n_branches	0.918522
L2/3 IT	-0.0573007	0.130498	754.329	-0.439092	0.660721	PerturbationGrin2b	Tuft_sholl_entropy	0.918522
L2/3 IT	-0.0555546	0.141898	644	-0.39151	0.69555	PerturbationGrin2b	Oblique_bif_plane_torque_mean	0.918522
L2/3 IT	0.0441412	0.116631	791.53	0.378467	0.705185	PerturbationGrin2b	Basal_branch_len_mean	0.918522
L2/3 IT	0.0417445	0.129457	713.279	0.322458	0.747201	PerturbationGrin2b	Global_n_branches	0.918522
L2/3 IT	0.0413557	0.129514	747.678	0.319315	0.749577	PerturbationGrin2b	Tuft_sholl_radius_com	0.918522
L2/3 IT	0.0403774	0.130824	652.702	0.308638	0.757695	PerturbationGrin2b	Basal_bif_parent_child_tilt_min_mean	0.918522
L2/3 IT	-0.035479	0.128329	747.418	-0.276469	0.782264	PerturbationGrin2b	Basal_extent_height	0.918522
L2/3 IT	0.0309523	0.130611	735.241	0.23698	0.812739	PerturbationGrin2b	Tuft_n_branches	0.918522
L2/3 IT	0.0236884	0.11874	792.82	0.199498	0.841925	PerturbationGrin2b	Global_sholl_radius_at_peak	0.918522
L2/3 IT	0.0229217	0.114936	791.548	0.199429	0.841978	PerturbationGrin2b	Basal_sholl_radius_com	0.918522
L2/3 IT	-0.0213369	0.13126	681.132	-0.162555	0.870917	PerturbationGrin2b	Oblique_extent_height	0.922148
L2/3 IT	-0.023637	0.205723	501.949	-0.114897	0.908572	PerturbationKmt5b	Basal_bif_childpair_angle_min_mean	0.934532
L2/3 IT	-0.025402	0.141171	747.286	-0.179937	0.857251	PerturbationMed13L	Tuft_n_branches	0.935183
L2/3 IT	-0.0292017	0.165371	644	-0.176583	0.859892	PerturbationSyngap1	Oblique_bif_plane_torque_mean	0.938064
L2/3 IT	0.0221366	0.163113	387.771	0.135713	0.892118	PerturbationSyngap1	Global_N_stems	0.944596
L2/3 IT	0.0115336	0.172512	793	0.066857	0.946712	PerturbationCux2	Basal_bif_plane_torque_mean	0.946712
L2/3 IT	-0.0117418	0.129176	645.424	-0.090898	0.927602	PerturbationGrin2b	Global_sholl_semilog_slope	0.954105
L2/3 IT	-0.0144445	0.164298	428.107	-0.0879162	0.929984	PerturbationSyngap1	Tuft_sholl_entropy	0.956555
L2/3 IT	0.131254	0.21407	485.574	0.613134	0.540075	PerturbationPogz	Oblique_bif_parent_child_tilt_min_mean	0.956984
L2/3 IT	0.110387	0.205103	636.803	0.538201	0.590626	PerturbationPogz	Tuft_dendrite_total_length	0.956984
L2/3 IT	0.100878	0.194485	755.283	0.518691	0.604128	PerturbationPogz	Basal_sholl_entropy	0.956984
L2/3 IT	-0.069334	0.202992	651.053	-0.34156	0.732792	PerturbationPogz	Global_extent_height	0.956984
L2/3 IT	0.064843	0.20507	628.934	0.316199	0.751956	PerturbationPogz	Global_N_stems	0.956984
L2/3 IT	-0.0532064	0.2023	613.669	-0.263008	0.792633	PerturbationPogz	Global_n_branches	0.956984
L2/3 IT	-0.0505511	0.204436	637.869	-0.247271	0.804778	PerturbationPogz	Tuft_n_branches	0.956984
L2/3 IT	0.0502402	0.203623	666.413	0.246731	0.805192	PerturbationPogz	Oblique_branch_len_mean	0.956984
L2/3 IT	0.0422611	0.191037	766.161	0.221219	0.824981	PerturbationPogz	Global_sholl_radius_at_peak	0.956984
L2/3 IT	0.038303	0.185593	778.354	0.206382	0.836547	PerturbationPogz	Basal_sholl_radius_com	0.956984
L2/3 IT	0.0384133	0.188346	778.822	0.203951	0.838445	PerturbationPogz	Basal_branch_len_mean	0.956984
L2/3 IT	-0.0370985	0.203439	629.722	-0.182357	0.855362	PerturbationPogz	Tuft_sholl_radius_com	0.956984
L2/3 IT	-0.0340782	0.203596	726.079	-0.167381	0.867117	PerturbationPogz	Global_extent_width	0.956984
L2/3 IT	0.0319337	0.200068	711.312	0.159615	0.87323	PerturbationPogz	Basal_dendrite_total_length	0.956984
L2/3 IT	-0.0224535	0.20473	621.635	-0.109674	0.912703	PerturbationPogz	Basal_n_branches	0.956984
L2/3 IT	0.0142394	0.204735	635.275	0.0695504	0.944573	PerturbationPogz	Oblique_n_branches	0.956984
L2/3 IT	0.0139649	0.201193	570.41	0.0694102	0.944687	PerturbationPogz	Global_sholl_semilog_slope	0.956984
L2/3 IT	-0.0110475	0.204726	590.32	-0.0539622	0.956984	PerturbationPogz	Oblique_extent_height	0.956984
L2/3 IT	0.00681149	0.132	691.952	0.0516022	0.958861	PerturbationGrin2b	Oblique_branch_len_mean	0.958861
L2/3 IT	-0.00744676	0.151064	684.729	-0.0492953	0.960698	PerturbationArid1b	Oblique_branch_len_mean	0.960698
L2/3 IT	0.0064064	0.162495	644	0.0394251	0.968564	PerturbationShank3	Oblique_bif_plane_torque_mean	0.968564
L2/3 IT	-0.00644558	0.187819	792	-0.034318	0.972632	PerturbationKmt5b	Tuft_bif_plane_torque_mean	0.972632
L2/3 IT	0.00503165	0.160943	346.732	0.0312635	0.975077	PerturbationSyngap1	Oblique_extent_height	0.975077
L2/3 IT	0.0135515	0.142018	720.578	0.0954212	0.924007	PerturbationMed13L	Oblique_extent_height	0.975914
L2/3 IT	-0.00908145	0.141392	746.237	-0.0642287	0.948805	PerturbationMed13L	Oblique_n_branches	0.975914
L2/3 IT	0.0174795	0.149634	792	0.116815	0.907036	PerturbationFoxp1	Tuft_bif_plane_torque_mean	0.986256
L2/3 IT	0.0128727	0.171646	469.751	0.0749954	0.94025	PerturbationFoxp1	Global_extent_width	0.986256
L2/3 IT	-0.00818167	0.17237	526.951	-0.0474656	0.96216	PerturbationFoxp1	Oblique_branch_len_mean	0.986256
L2/3 IT	0.0055345	0.160928	300.376	0.0343912	0.972588	PerturbationFoxp1	Basal_bif_parent_child_tilt_min_mean	0.986256
L2/3 IT	0.00293084	0.169965	254.921	0.0172438	0.986256	PerturbationFoxp1	Oblique_bif_parent_child_tilt_min_mean	0.986256
L2/3 IT	0.00554058	0.166389	644	0.0332989	0.973447	PerturbationAdnp	Oblique_bif_plane_torque_mean	0.991608
L2/3 IT	0.00147751	0.140437	790.787	0.0105208	0.991608	PerturbationAdnp	Global_sholl_radius_at_peak	0.991608
L2/3 IT	5.75808e-05	0.141716	712.512	0.00040631	0.999676	PerturbationMed13L	Basal_bif_parent_child_tilt_min_mean	0.999676
L4/5 IT	-0.201439	0.382287	91.0542	-0.526932	0.599522	PerturbationAdnp	Basal_bif_childpair_angle_min_mean	0.770814
L4/5 IT	-1.42805	0.420853	92.2763	-3.39323	0.00101924	PerturbationArid1b	Global_extent_height	0.0358562
L4/5 IT	-1.5176	0.467874	56	-3.24362	0.00199201	PerturbationArid1b	Tuft_sholl_radius_com	0.0358562
L4/5 IT	-0.0993133	0.376355	93.4875	-0.263882	0.792452	PerturbationAdnp	Basal_bif_parent_child_tilt_min_mean	0.869415
L4/5 IT	1.53121	0.559737	41	2.7356	0.00915895	PerturbationFoxp1	Tuft_bif_plane_torque_mean	0.329722
L4/5 IT	0.661249	0.379907	78.6163	1.74056	0.0856742	PerturbationAdnp	Basal_bif_plane_torque_mean	0.339263
L4/5 IT	0.940679	0.362425	82.3428	2.59551	0.0111809	PerturbationAdnp	Basal_branch_len_mean	0.0805023
L4/5 IT	-0.949122	0.359912	94	-2.63709	0.00978476	PerturbationAdnp	Basal_dendrite_total_length	0.0805023
L4/5 IT	1.12313	0.436327	94	2.57405	0.0116138	PerturbationArid1b	Tuft_n_branches	0.139366
L4/5 IT	0.719602	0.282902	92	2.54364	0.0126384	PerturbationSyngap1	Oblique_sholl_entropy	0.17311
L4/5 IT	0.812931	0.320224	92	2.53863	0.0128084	PerturbationGrin2b	Oblique_sholl_entropy	0.461101
L4/5 IT	-1.49879	0.59341	54.833	-2.52573	0.0144655	PerturbationCux2	Tuft_bif_childpair_angle_min_mean	0.520758
L4/5 IT	-0.68658	0.279243	94	-2.45872	0.0157735	PerturbationSyngap1	Basal_dendrite_total_length	0.17311
L4/5 IT	1.07451	0.43867	90.1546	2.44947	0.0162396	PerturbationArid1b	Tuft_dendrite_total_length	0.146157
L4/5 IT	-0.624754	0.374364	94	-1.66884	0.0984762	PerturbationAdnp	Basal_extent_height	0.339263
L4/5 IT	-0.639982	0.276876	94	-2.31144	0.0229937	PerturbationSyngap1	Basal_n_branches	0.17311
L4/5 IT	-0.657311	0.284406	94	-2.31118	0.0230087	PerturbationSyngap1	Global_dendrite_total_length	0.17311
L4/5 IT	0.7743	0.333831	56	2.31944	0.0240431	PerturbationSyngap1	Tuft_sholl_radius_com	0.17311
L4/5 IT	-1.18294	0.52089	94	-2.27099	0.0254301	PerturbationMed13L	Basal_dendrite_total_length	0.85464
L4/5 IT	0.937493	0.427884	56	2.191	0.0326297	PerturbationFoxp1	Tuft_sholl_radius_com	0.587334
L4/5 IT	1.05463	0.486248	92	2.16891	0.0326682	PerturbationCux2	Oblique_sholl_radius_com	0.588028
L4/5 IT	-0.851263	0.394828	54.4776	-2.15604	0.0355137	PerturbationSyngap1	Tuft_sholl_entropy	0.184572
L4/5 IT	-1.49273	0.712491	94	-2.09508	0.0388528	PerturbationKmt5b	Basal_dendrite_total_length	0.945717
L4/5 IT	-0.616974	0.296208	75.2198	-2.08291	0.0406585	PerturbationSyngap1	Tuft_extent_height	0.184572
L4/5 IT	-0.5901	0.284815	94	-2.07187	0.0410161	PerturbationSyngap1	Global_n_branches	0.184572
L4/5 IT	0.977933	0.478947	86	2.04184	0.0442317	PerturbationPogz	Oblique_bif_childpair_angle_min_mean	0.816932
L4/5 IT	-1.06545	0.53052	94	-2.00831	0.04748	PerturbationMed13L	Global_dendrite_total_length	0.85464
L4/5 IT	-0.957967	0.479925	93.9997	-1.99607	0.0488192	PerturbationPogz	Global_sholl_radius_at_peak	0.816932
L4/5 IT	-0.577746	0.289829	67.4118	-1.9934	0.0502663	PerturbationSyngap1	Global_N_stems	0.201065
L4/5 IT	-0.627939	0.320201	94	-1.96108	0.0528296	PerturbationGrin2b	Basal_dendrite_total_length	0.670074
L4/5 IT	1.37807	0.71254	92	1.93402	0.0561838	PerturbationKmt5b	Oblique_sholl_entropy	0.945717
L4/5 IT	-0.540484	0.280671	58.1744	-1.92568	0.0590361	PerturbationSyngap1	Tuft_dendrite_total_length	0.21253
L4/5 IT	-1.28879	0.356862	94	-3.61145	0.000491009	PerturbationAdnp	Basal_n_branches	0.0176763
L4/5 IT	0.876063	0.473386	92	1.85063	0.0674318	PerturbationCux2	Oblique_sholl_entropy	0.632276
L4/5 IT	-0.804933	0.435091	94	-1.85003	0.0674505	PerturbationArid1b	Basal_n_branches	0.388012
L4/5 IT	0.824723	0.445896	77.3125	1.84959	0.0681949	PerturbationFoxp1	Global_sholl_semilog_slope	0.661104
L4/5 IT	-0.818522	0.447658	91.7727	-1.82845	0.07073	PerturbationArid1b	Global_sholl_radius_at_peak	0.388012
L4/5 IT	0.611342	0.335474	94	1.82233	0.0715852	PerturbationGrin2b	Oblique_extent_height	0.670074
L4/5 IT	-1.17793	0.647836	55	-1.81825	0.0744731	PerturbationMed13L	Tuft_bif_parent_child_tilt_min_mean	0.893678
L4/5 IT	0.576424	0.3604	94	1.5994	0.113088	PerturbationAdnp	Basal_sholl_entropy	0.339263
L4/5 IT	-0.740448	0.412369	94	-1.7956	0.0757721	PerturbationFoxp1	Basal_dendrite_total_length	0.661104
L4/5 IT	-0.493862	0.277663	94	-1.77864	0.078532	PerturbationSyngap1	Tuft_n_branches	0.257014
L4/5 IT	-0.80028	0.457479	91.6403	-1.74933	0.0835824	PerturbationArid1b	Basal_bif_childpair_angle_min_mean	0.388012
L4/5 IT	-0.0589826	0.380612	84.1768	-0.154968	0.877218	PerturbationAdnp	Basal_sholl_radius_com	0.928819
L4/5 IT	-0.771785	0.444691	86	-1.73555	0.086225	PerturbationArid1b	Oblique_bif_childpair_angle_min_mean	0.388012
L4/5 IT	0.818573	0.473995	94	1.72696	0.0874588	PerturbationCux2	Basal_sholl_entropy	0.632276
L4/5 IT	-1.00954	0.591692	94	-1.70619	0.0912754	PerturbationShank3	Basal_dendrite_total_length	0.903367
L4/5 IT	-0.544619	0.320636	94	-1.69856	0.0927099	PerturbationGrin2b	Basal_sholl_entropy	0.670074
L4/5 IT	1.20825	0.71254	92	1.69569	0.0933264	PerturbationShank3	Oblique_sholl_entropy	0.903367
L4/5 IT	-0.540868	0.366566	94	-1.4755	0.14342	PerturbationAdnp	Global_dendrite_total_length	0.368795
L4/5 IT	-1.63201	0.99436	86	-1.64127	0.104394	PerturbationShank3	Oblique_bif_childpair_angle_min_mean	0.903367
L4/5 IT	-0.791361	0.482798	94	-1.63911	0.104533	PerturbationCux2	Global_n_branches	0.632276
L4/5 IT	-0.521627	0.350782	89.058	-1.48704	0.140536	PerturbationAdnp	Global_extent_height	0.368795
L4/5 IT	0.701953	0.37249	94	1.88449	0.0625884	PerturbationAdnp	Global_extent_width	0.321883
L4/5 IT	-0.781081	0.49236	94	-1.5864	0.116007	PerturbationPogz	Basal_extent_height	0.816932
L4/5 IT	-0.952986	0.602631	94	-1.58138	0.117151	PerturbationShank3	Global_dendrite_total_length	0.903367
L4/5 IT	-0.804933	0.516476	94	-1.55851	0.122473	PerturbationMed13L	Basal_n_branches	0.914646
L4/5 IT	-0.899016	0.586677	94	-1.53239	0.128786	PerturbationShank3	Basal_n_branches	0.903367
L4/5 IT	0.766497	0.49973	81.5823	1.53382	0.128943	PerturbationCux2	Basal_sholl_radius_com	0.632276
L4/5 IT	-0.798747	0.527833	56	-1.51326	0.135838	PerturbationPogz	Tuft_sholl_radius_com	0.816932
L4/5 IT	-0.482042	0.320259	86.1688	-1.50516	0.13594	PerturbationGrin2b	Basal_branch_len_mean	0.670074
L4/5 IT	0.733545	0.488123	84.3795	1.50279	0.136628	PerturbationCux2	Global_sholl_radius_at_peak	0.632276
L4/5 IT	-0.882488	0.367093	94	-2.40399	0.0181785	PerturbationAdnp	Global_n_branches	0.109071
L4/5 IT	-0.0091906	0.372126	78.1374	-0.0246976	0.980359	PerturbationAdnp	Global_N_stems	0.980359
L4/5 IT	0.663275	0.454145	94	1.46049	0.147489	PerturbationArid1b	Global_extent_width	0.589958
L4/5 IT	-0.775279	0.531284	94	-1.45926	0.147828	PerturbationMed13L	Global_n_branches	0.914646
L4/5 IT	0.523207	0.360593	66.8843	1.45096	0.151464	PerturbationGrin2b	Oblique_bif_plane_torque_mean	0.670074
L4/5 IT	-0.693009	0.482105	94	-1.43747	0.153906	PerturbationPogz	Global_dendrite_total_length	0.816932
L4/5 IT	0.480026	0.332944	66.9569	1.44176	0.154031	PerturbationSyngap1	Oblique_bif_plane_torque_mean	0.462093
L4/5 IT	-1.05006	0.741101	94	-1.4169	0.159819	PerturbationKmt5b	Basal_extent_height	0.945717
L4/5 IT	0.685911	0.380452	77.8121	1.80288	0.075278	PerturbationAdnp	Global_sholl_entropy	0.338751
L4/5 IT	0.693054	0.489895	94	1.4147	0.160461	PerturbationCux2	Global_extent_width	0.632276
L4/5 IT	-0.472004	0.337363	92.2556	-1.3991	0.165137	PerturbationGrin2b	Basal_bif_childpair_angle_min_mean	0.670074
L4/5 IT	0.480106	0.342949	83.4864	1.39993	0.165239	PerturbationGrin2b	Oblique_bif_parent_child_tilt_min_mean	0.670074
L4/5 IT	-0.634861	0.455152	91.8396	-1.39483	0.166431	PerturbationArid1b	Global_sholl_semilog_slope	0.59915
L4/5 IT	-1.00183	0.725664	94	-1.38058	0.170683	PerturbationKmt5b	Global_dendrite_total_length	0.945717
L4/5 IT	-0.107969	0.371949	84.9498	-0.29028	0.772309	PerturbationAdnp	Global_sholl_radius_at_peak	0.869415
L4/5 IT	-0.874479	0.635788	93.7123	-1.37543	0.172279	PerturbationShank3	Basal_bif_childpair_angle_min_mean	0.903367
L4/5 IT	-0.81995	0.603498	94	-1.35866	0.177505	PerturbationShank3	Global_n_branches	0.903367
L4/5 IT	0.393271	0.290589	92	1.35336	0.179257	PerturbationSyngap1	Oblique_sholl_radius_com	0.496405
L4/5 IT	-0.639825	0.473353	94	-1.35169	0.179719	PerturbationPogz	Basal_dendrite_total_length	0.816932
L4/5 IT	-0.438186	0.326121	94	-1.34363	0.182303	PerturbationGrin2b	Global_dendrite_total_length	0.670074
L4/5 IT	0.595189	0.444407	71.5311	1.33929	0.184717	PerturbationFoxp1	Global_sholl_radius_com	0.661104
L4/5 IT	-0.651276	0.488258	93.8786	-1.33388	0.185472	PerturbationPogz	Basal_sholl_radius_com	0.816932
L4/5 IT	-0.662038	0.495581	64.5274	-1.33588	0.18628	PerturbationCux2	Oblique_n_branches	0.632276
L4/5 IT	0.655536	0.494269	85.9851	1.32627	0.188261	PerturbationPogz	Oblique_bif_parent_child_tilt_min_mean	0.816932
L4/5 IT	0.710096	0.539093	94	1.3172	0.190972	PerturbationMed13L	Global_extent_width	0.914646
L4/5 IT	-0.545245	0.41228	55	-1.32251	0.191471	PerturbationGrin2b	Tuft_bif_parent_child_tilt_min_mean	0.670074
L4/5 IT	-0.925896	0.706453	94	-1.31063	0.193177	PerturbationKmt5b	Basal_n_branches	0.945717
L4/5 IT	-0.534204	0.408874	94	-1.30652	0.194562	PerturbationFoxp1	Basal_n_branches	0.661104
L4/5 IT	0.460706	0.381512	86.1396	1.20758	0.230514	PerturbationAdnp	Global_sholl_radius_com	0.410342
L4/5 IT	-0.522229	0.405054	92	-1.28928	0.200532	PerturbationFoxp1	Oblique_branch_len_mean	0.661104
L4/5 IT	0.403603	0.379581	88.4097	1.06328	0.290548	PerturbationAdnp	Global_sholl_semilog_slope	0.435823
L4/5 IT	-0.430016	0.336562	87.472	-1.27767	0.204745	PerturbationGrin2b	Basal_sholl_radius_com	0.670074
L4/5 IT	0.630704	0.49593	94	1.27176	0.206596	PerturbationCux2	Oblique_extent_height	0.632276
L4/5 IT	-0.634941	0.500696	94	-1.26812	0.207888	PerturbationPogz	Oblique_dendrite_total_length	0.816932
L4/5 IT	0.886714	0.699853	92	1.267	0.208353	PerturbationShank3	Oblique_branch_len_mean	0.903367
L4/5 IT	-0.658699	0.527833	56	-1.24793	0.217249	PerturbationMed13L	Tuft_sholl_radius_com	0.914646
L4/5 IT	0.647184	0.520926	92	1.24237	0.217257	PerturbationMed13L	Oblique_sholl_entropy	0.914646
L4/5 IT	-0.149576	0.380811	86	-0.392784	0.695451	PerturbationAdnp	Oblique_bif_childpair_angle_min_mean	0.863318
L4/5 IT	-0.619198	0.500696	94	-1.23668	0.219289	PerturbationCux2	Oblique_dendrite_total_length	0.632276
L4/5 IT	0.36124	0.292562	94	1.23475	0.220002	PerturbationSyngap1	Oblique_extent_height	0.56572
L4/5 IT	0.536057	0.434414	88.9284	1.23398	0.220462	PerturbationArid1b	Basal_branch_len_mean	0.665506
L4/5 IT	-0.576508	0.473995	94	-1.21627	0.226926	PerturbationPogz	Basal_sholl_entropy	0.816932
L4/5 IT	-0.452461	0.400634	82.035	-1.12936	0.262037	PerturbationAdnp	Oblique_bif_parent_child_tilt_min_mean	0.411685
L4/5 IT	-0.37334	0.310118	90.7699	-1.20386	0.231772	PerturbationGrin2b	Global_extent_height	0.695316
L4/5 IT	-0.525626	0.43881	94	-1.19784	0.23399	PerturbationArid1b	Basal_dendrite_total_length	0.665506
L4/5 IT	-0.880179	0.737469	76.2892	-1.19351	0.236367	PerturbationKmt5b	Global_N_stems	0.945717
L4/5 IT	0.849629	0.523652	65.5973	1.62251	0.109492	PerturbationAdnp	Oblique_bif_plane_torque_mean	0.339263
L4/5 IT	-0.554941	0.469342	94	-1.18238	0.240037	PerturbationCux2	Basal_n_branches	0.632276
L4/5 IT	-0.855686	0.726708	94	-1.17748	0.241975	PerturbationKmt5b	Global_n_branches	0.945717
L4/5 IT	0.540463	0.46165	91.7698	1.17072	0.244743	PerturbationArid1b	Basal_bif_plane_torque_mean	0.665506
L4/5 IT	-0.751572	0.640203	55.3157	-1.17396	0.245442	PerturbationCux2	Tuft_sholl_entropy	0.632276
L4/5 IT	-0.609438	0.52222	73.2254	-1.16701	0.246991	PerturbationMed13L	Tuft_dendrite_total_length	0.914646
L4/5 IT	0.479198	0.411585	78.9839	1.16427	0.247818	PerturbationFoxp1	Global_extent_height	0.661104
L4/5 IT	-0.575169	0.497178	91.7365	-1.15687	0.25033	PerturbationCux2	Basal_bif_parent_child_tilt_min_mean	0.632276
L4/5 IT	0.707205	0.616454	62.138	1.14721	0.255691	PerturbationShank3	Global_N_stems	0.903367
L4/5 IT	0.634909	0.557818	85.0195	1.1382	0.258234	PerturbationMed13L	Basal_bif_parent_child_tilt_min_mean	0.914646
L4/5 IT	-0.518545	0.45643	94	-1.13609	0.258808	PerturbationArid1b	Basal_extent_height	0.665506
L4/5 IT	0.562586	0.497501	93.6585	1.13082	0.261017	PerturbationPogz	Basal_bif_plane_torque_mean	0.853096
L4/5 IT	1.07632	0.353528	92	3.04452	0.00303913	PerturbationAdnp	Oblique_branch_len_mean	0.0547043
L4/5 IT	-0.130969	0.380702	94	-0.34402	0.7316	PerturbationAdnp	Oblique_dendrite_total_length	0.869415
L4/5 IT	-0.542373	0.482105	94	-1.12501	0.263448	PerturbationCux2	Global_dendrite_total_length	0.632276
L4/5 IT	-0.461951	0.412928	94	-1.11872	0.26611	PerturbationFoxp1	Basal_sholl_entropy	0.661104
L4/5 IT	-0.787087	0.71767	86.8796	-1.09673	0.275792	PerturbationKmt5b	Basal_branch_len_mean	0.945717
L4/5 IT	0.352393	0.328924	92	1.07135	0.286815	PerturbationGrin2b	Oblique_sholl_radius_com	0.75878
L4/5 IT	-1.13647	1.0645	55	-1.06761	0.290361	PerturbationKmt5b	Tuft_bif_parent_child_tilt_min_mean	0.945717
L4/5 IT	0.23705	0.377078	94	0.628649	0.531104	PerturbationAdnp	Oblique_extent_height	0.735374
L4/5 IT	-0.709858	0.666335	52.1179	-1.06532	0.291643	PerturbationMed13L	Tuft_sholl_entropy	0.914646
L4/5 IT	-0.4444	0.419993	94	-1.05811	0.292715	PerturbationFoxp1	Global_dendrite_total_length	0.661104
L4/5 IT	-0.687835	0.647836	55	-1.06174	0.292993	PerturbationPogz	Tuft_bif_parent_child_tilt_min_mean	0.853096
L4/5 IT	-0.330997	0.314522	92	-1.05238	0.295381	PerturbationGrin2b	Oblique_branch_len_mean	0.75878
L4/5 IT	0.49705	0.476154	77.416	1.04389	0.299786	PerturbationCux2	Basal_branch_len_mean	0.643493
L4/5 IT	0.500646	0.482514	66.9512	1.03758	0.3032	PerturbationFoxp1	Oblique_bif_plane_torque_mean	0.661104
L4/5 IT	0.54773	0.527833	56	1.0377	0.303872	PerturbationCux2	Tuft_sholl_radius_com	0.643493
L4/5 IT	0.432496	0.41851	86	1.03342	0.304305	PerturbationFoxp1	Oblique_bif_childpair_angle_min_mean	0.661104
L4/5 IT	0.435209	0.423603	92	1.0274	0.306926	PerturbationFoxp1	Oblique_sholl_radius_com	0.661104
L4/5 IT	-0.460629	0.449456	93.9045	-1.02486	0.308062	PerturbationPogz	Global_extent_height	0.853096
L4/5 IT	-0.770476	0.758308	80.2998	-1.01605	0.312659	PerturbationKmt5b	Oblique_bif_parent_child_tilt_min_mean	0.945717
L4/5 IT	-0.548565	0.540719	50.7847	-1.01451	0.315148	PerturbationFoxp1	Tuft_bif_childpair_angle_min_mean	0.661104
L4/5 IT	-0.743973	0.737315	85.4416	-1.00903	0.315809	PerturbationKmt5b	Global_sholl_radius_at_peak	0.945717
L4/5 IT	0.333962	0.331391	94	1.00776	0.316158	PerturbationGrin2b	Global_extent_width	0.75878
L4/5 IT	-0.514567	0.517943	94	-0.993482	0.323025	PerturbationMed13L	Tuft_n_branches	0.914646
L4/5 IT	-0.577754	0.57895	45.5976	-0.997934	0.323578	PerturbationFoxp1	Tuft_sholl_entropy	0.661104
L4/5 IT	0.434763	0.439705	54.8296	0.988761	0.327124	PerturbationFoxp1	Global_sholl_entropy	0.661104
L4/5 IT	-0.732333	0.754161	86.449	-0.971057	0.334229	PerturbationKmt5b	Basal_sholl_radius_com	0.945717
L4/5 IT	0.70667	0.731901	92	0.965527	0.336812	PerturbationShank3	Oblique_sholl_radius_com	0.903367
L4/5 IT	-0.428028	0.446182	67.1144	-0.959313	0.340844	PerturbationFoxp1	Basal_sholl_radius_com	0.661104
L4/5 IT	-0.593514	0.618927	53.9955	-0.95894	0.341863	PerturbationMed13L	Tuft_bif_childpair_angle_min_mean	0.914646
L4/5 IT	0.389207	0.412397	92	0.943766	0.347761	PerturbationFoxp1	Oblique_sholl_entropy	0.661104
L4/5 IT	0.468399	0.499531	80.8105	0.937677	0.351205	PerturbationCux2	Global_sholl_entropy	0.702409
L4/5 IT	-0.578797	0.622286	93.1297	-0.930114	0.354717	PerturbationShank3	Basal_bif_parent_child_tilt_min_mean	0.903367
L4/5 IT	0.948297	1.01591	41	0.93345	0.356053	PerturbationMed13L	Tuft_bif_plane_torque_mean	0.914646
L4/5 IT	-0.584111	0.630154	71.7945	-0.926933	0.357067	PerturbationShank3	Tuft_extent_height	0.903367
L4/5 IT	0.253953	0.275471	82.1867	0.921886	0.359286	PerturbationSyngap1	Global_extent_height	0.862287
L4/5 IT	-0.576613	0.62703	41	-0.919594	0.363164	PerturbationPogz	Tuft_bif_plane_torque_mean	0.871463
L4/5 IT	-0.389556	0.428927	94	-0.90821	0.36609	PerturbationFoxp1	Basal_extent_height	0.661104
L4/5 IT	-0.409512	0.451801	85.2121	-0.9064	0.36728	PerturbationFoxp1	Basal_bif_childpair_angle_min_mean	0.661104
L4/5 IT	-0.448284	0.49558	92.3924	-0.904565	0.368049	PerturbationPogz	Oblique_n_branches	0.871463
L4/5 IT	-0.835721	0.935983	43.9018	-0.892881	0.37679	PerturbationKmt5b	Tuft_bif_childpair_angle_min_mean	0.945717
L4/5 IT	-0.29128	0.329276	88.1454	-0.884608	0.378775	PerturbationGrin2b	Global_sholl_radius_at_peak	0.805704
L4/5 IT	-0.484065	0.5497	82.1932	-0.880599	0.381102	PerturbationMed13L	Tuft_extent_height	0.914646
L4/5 IT	-0.532815	0.615451	94	-0.865732	0.388841	PerturbationShank3	Basal_extent_height	0.903367
L4/5 IT	-0.4139	0.478947	86	-0.864186	0.38989	PerturbationCux2	Oblique_bif_childpair_angle_min_mean	0.738738
L4/5 IT	-0.285587	0.333059	94	-0.857466	0.393368	PerturbationGrin2b	Basal_extent_height	0.805704
L4/5 IT	0.634203	0.746474	94	0.849598	0.397707	PerturbationKmt5b	Oblique_extent_height	0.945717
L4/5 IT	-0.278697	0.331647	93.8668	-0.840342	0.402852	PerturbationGrin2b	Basal_bif_parent_child_tilt_min_mean	0.805704
L4/5 IT	-0.525521	0.62587	94	-0.839666	0.403226	PerturbationShank3	Oblique_dendrite_total_length	0.903367
L4/5 IT	-0.51951	0.619479	28.1024	-0.838624	0.408757	PerturbationShank3	Oblique_n_branches	0.903367
L4/5 IT	0.349071	0.432037	94	0.807966	0.42115	PerturbationFoxp1	Oblique_extent_height	0.701332
L4/5 IT	0.603411	0.755026	65.9274	0.799192	0.427049	PerturbationKmt5b	Oblique_bif_plane_torque_mean	0.945717
L4/5 IT	-0.419726	0.526304	55	-0.797497	0.428592	PerturbationFoxp1	Tuft_bif_parent_child_tilt_min_mean	0.701332
L4/5 IT	-0.454627	0.584653	88.5078	-0.777601	0.438878	PerturbationShank3	Global_extent_height	0.903367
L4/5 IT	-0.54617	0.713457	94	-0.765526	0.445876	PerturbationKmt5b	Basal_sholl_entropy	0.945717
L4/5 IT	-0.240434	0.317488	94	-0.757303	0.450763	PerturbationGrin2b	Basal_n_branches	0.854076
L4/5 IT	-0.38113	0.503344	87.6696	-0.757196	0.450963	PerturbationCux2	Basal_bif_childpair_angle_min_mean	0.756042
L4/5 IT	-0.479321	0.634315	82.1975	-0.755651	0.452019	PerturbationShank3	Basal_sholl_radius_com	0.903367
L4/5 IT	0.375595	0.500655	86.0715	0.750207	0.455176	PerturbationCux2	Global_sholl_radius_com	0.756042
L4/5 IT	0.416824	0.555928	75.332	0.749779	0.455723	PerturbationMed13L	Oblique_bif_parent_child_tilt_min_mean	0.917653
L4/5 IT	0.326575	0.431735	26.6136	0.756424	0.456039	PerturbationFoxp1	Oblique_n_branches	0.713801
L4/5 IT	-0.426009	0.574897	55	-0.741017	0.461835	PerturbationArid1b	Tuft_bif_parent_child_tilt_min_mean	0.986386
L4/5 IT	-0.465722	0.632671	88.5835	-0.73612	0.463602	PerturbationShank3	Global_sholl_semilog_slope	0.903367
L4/5 IT	0.729507	1.01591	41	0.718085	0.476777	PerturbationShank3	Tuft_bif_plane_torque_mean	0.903367
L4/5 IT	-0.32593	0.463073	93.3638	-0.703842	0.483283	PerturbationPogz	Basal_branch_len_mean	0.871463
L4/5 IT	-0.325852	0.470675	94	-0.692309	0.49045	PerturbationCux2	Tuft_n_branches	0.756042
L4/5 IT	-0.325894	0.47443	75.9182	-0.686916	0.494229	PerturbationCux2	Tuft_dendrite_total_length	0.756042
L4/5 IT	0.309062	0.46064	87.3959	0.67094	0.504028	PerturbationCux2	Global_extent_height	0.756042
L4/5 IT	-0.448274	0.376813	54.2464	-1.18965	0.239366	PerturbationAdnp	Oblique_n_branches	0.410342
L4/5 IT	-0.325898	0.493163	93.9917	-0.660832	0.510337	PerturbationPogz	Global_sholl_radius_com	0.871463
L4/5 IT	-0.286249	0.433957	68.7709	-0.659626	0.511697	PerturbationFoxp1	Global_sholl_radius_at_peak	0.767545
L4/5 IT	-0.352051	0.53508	92	-0.65794	0.51222	PerturbationMed13L	Oblique_sholl_radius_com	0.917653
L4/5 IT	0.460117	0.699853	92	0.657449	0.512534	PerturbationKmt5b	Oblique_branch_len_mean	0.945717
L4/5 IT	0.192151	0.295243	69.4443	0.650824	0.517308	PerturbationSyngap1	Basal_bif_plane_torque_mean	0.969799
L4/5 IT	0.284161	0.438841	92	0.647526	0.518904	PerturbationArid1b	Oblique_sholl_entropy	0.986386
L4/5 IT	0.474508	0.739725	93.622	0.641465	0.522788	PerturbationKmt5b	Basal_bif_parent_child_tilt_min_mean	0.945717
L4/5 IT	0.308725	0.484775	93.7858	0.636843	0.525779	PerturbationPogz	Global_N_stems	0.871463
L4/5 IT	-0.27965	0.439405	94	-0.63643	0.526043	PerturbationArid1b	Basal_sholl_entropy	0.986386
L4/5 IT	-0.349815	0.552359	81.6901	-0.63331	0.5283	PerturbationMed13L	Global_sholl_radius_com	0.917653
L4/5 IT	-0.415165	0.657554	56	-0.631377	0.530363	PerturbationCux2	Tuft_branch_len_mean	0.763722
L4/5 IT	0.937154	0.359937	92	2.60366	0.010753	PerturbationAdnp	Oblique_sholl_entropy	0.0805023
L4/5 IT	-0.181913	0.291019	75.6726	-0.625088	0.533794	PerturbationSyngap1	Global_sholl_radius_at_peak	0.969799
L4/5 IT	-0.254951	0.41228	55	-0.618393	0.538869	PerturbationSyngap1	Tuft_bif_parent_child_tilt_min_mean	0.969799
L4/5 IT	-0.421038	0.694944	90.4792	-0.605859	0.546126	PerturbationKmt5b	Global_extent_height	0.945717
L4/5 IT	-0.27096	0.450764	92	-0.601112	0.549243	PerturbationArid1b	Oblique_sholl_radius_com	0.986386
L4/5 IT	0.428783	0.717043	86	0.597988	0.55142	PerturbationKmt5b	Oblique_bif_childpair_angle_min_mean	0.945717
L4/5 IT	-0.273861	0.464957	92	-0.589003	0.557303	PerturbationPogz	Oblique_branch_len_mean	0.871463
L4/5 IT	0.308106	0.522858	61.861	0.589273	0.557824	PerturbationPogz	Oblique_bif_plane_torque_mean	0.871463
L4/5 IT	-0.276758	0.482798	94	-0.573237	0.567853	PerturbationPogz	Global_n_branches	0.871463
L4/5 IT	-0.254986	0.44624	92.7512	-0.571411	0.569103	PerturbationFoxp1	Basal_bif_parent_child_tilt_min_mean	0.819509
L4/5 IT	-0.246114	0.431027	92	-0.570995	0.569395	PerturbationArid1b	Oblique_branch_len_mean	0.986386
L4/5 IT	0.276184	0.484131	92.6196	0.570474	0.569738	PerturbationPogz	Basal_bif_childpair_angle_min_mean	0.871463
L4/5 IT	0.168098	0.294975	86	0.569872	0.57025	PerturbationSyngap1	Oblique_bif_childpair_angle_min_mean	0.969799
L4/5 IT	0.458501	0.369717	92	1.24014	0.218077	PerturbationAdnp	Oblique_sholl_radius_com	0.410342
L4/5 IT	-0.47868	0.869609	56	-0.550454	0.584197	PerturbationKmt5b	Tuft_sholl_radius_com	0.945717
L4/5 IT	-0.360476	0.657554	56	-0.548207	0.585729	PerturbationMed13L	Tuft_branch_len_mean	0.917653
L4/5 IT	-0.285274	0.525259	53.688	-0.543111	0.589301	PerturbationArid1b	Tuft_bif_childpair_angle_min_mean	0.986386
L4/5 IT	-0.352683	0.657554	56	-0.536356	0.593837	PerturbationPogz	Tuft_branch_len_mean	0.871463
L4/5 IT	0.219221	0.3963	54.3835	0.553169	0.582415	PerturbationAdnp	Tuft_bif_childpair_angle_min_mean	0.770814
L4/5 IT	-0.22009	0.420597	94	-0.523281	0.60201	PerturbationFoxp1	Global_n_branches	0.828201
L4/5 IT	0.247048	0.473386	92	0.521874	0.603012	PerturbationPogz	Oblique_sholl_entropy	0.871463
L4/5 IT	0.239518	0.471844	91.6258	0.507621	0.612939	PerturbationPogz	Basal_bif_parent_child_tilt_min_mean	0.871463
L4/5 IT	-0.223604	0.450419	69.6124	-0.496436	0.621151	PerturbationFoxp1	Oblique_bif_parent_child_tilt_min_mean	0.828201
L4/5 IT	-0.52501	1.0645	55	-0.493197	0.623837	PerturbationShank3	Tuft_bif_parent_child_tilt_min_mean	0.947961
L4/5 IT	-0.501468	1.021	84.2429	-0.491153	0.624595	PerturbationShank3	Oblique_bif_parent_child_tilt_min_mean	0.947961
L4/5 IT	0.360654	0.7348	66.7397	0.49082	0.625164	PerturbationCux2	Oblique_bif_plane_torque_mean	0.816827
L4/5 IT	-0.223107	0.456852	90.6853	-0.488358	0.626475	PerturbationArid1b	Basal_sholl_radius_com	0.986386
L4/5 IT	0.224028	0.45974	94	0.487293	0.627185	PerturbationArid1b	Oblique_extent_height	0.986386
L4/5 IT	-0.235116	0.49593	94	-0.47409	0.636535	PerturbationPogz	Oblique_extent_height	0.871463
L4/5 IT	-0.514712	1.08333	56	-0.475122	0.636548	PerturbationShank3	Tuft_branch_len_mean	0.947961
L4/5 IT	-0.232244	0.499012	85.1127	-0.465407	0.642829	PerturbationCux2	Tuft_extent_height	0.816827
L4/5 IT	0.347975	0.75181	90.3779	0.462849	0.644585	PerturbationKmt5b	Global_sholl_semilog_slope	0.945717
L4/5 IT	-0.133402	0.290456	94	-0.459284	0.647091	PerturbationSyngap1	Basal_extent_height	0.969799
L4/5 IT	-0.136223	0.298645	91.7185	-0.456138	0.649369	PerturbationSyngap1	Basal_bif_parent_child_tilt_min_mean	0.969799
L4/5 IT	-0.2858	0.634606	80.0441	-0.450358	0.65367	PerturbationShank3	Global_sholl_radius_com	0.947961
L4/5 IT	0.196203	0.437164	56.1896	0.44881	0.655295	PerturbationFoxp1	Basal_bif_plane_torque_mean	0.842522
L4/5 IT	-0.178061	0.397641	53.9151	-0.447794	0.656096	PerturbationGrin2b	Tuft_sholl_entropy	0.939679
L4/5 IT	-0.20702	0.473353	94	-0.437348	0.662862	PerturbationCux2	Basal_dendrite_total_length	0.816827
L4/5 IT	-0.177792	0.415874	56	-0.427515	0.670644	PerturbationSyngap1	Tuft_branch_len_mean	0.969799
L4/5 IT	-0.140932	0.333831	56	-0.422167	0.674519	PerturbationGrin2b	Tuft_sholl_radius_com	0.939679
L4/5 IT	0.122601	0.296217	67.1531	0.413887	0.680276	PerturbationSyngap1	Global_sholl_entropy	0.969799
L4/5 IT	0.175589	0.42678	94	0.411428	0.681695	PerturbationFoxp1	Global_extent_width	0.846243
L4/5 IT	-0.202945	0.494684	93.8854	-0.410253	0.682555	PerturbationPogz	Tuft_extent_height	0.871463
L4/5 IT	0.206534	0.504128	79.5818	0.409684	0.683138	PerturbationCux2	Oblique_bif_parent_child_tilt_min_mean	0.816827
L4/5 IT	-0.286808	0.708459	94	-0.404833	0.68652	PerturbationKmt5b	Tuft_n_branches	0.945717
L4/5 IT	-0.148466	0.365679	47.8873	-0.406001	0.686551	PerturbationGrin2b	Tuft_bif_childpair_angle_min_mean	0.939679
L4/5 IT	0.209415	0.521597	94	0.401489	0.688971	PerturbationMed13L	Basal_sholl_entropy	0.917653
L4/5 IT	-0.194523	0.488554	80.8515	-0.398161	0.691561	PerturbationCux2	Global_N_stems	0.816827
L4/5 IT	-0.590231	0.426458	55	-1.38403	0.17194	PerturbationAdnp	Tuft_bif_parent_child_tilt_min_mean	0.386864
L4/5 IT	-0.220603	0.568672	46.0468	-0.387927	0.699858	PerturbationPogz	Tuft_bif_childpair_angle_min_mean	0.871463
L4/5 IT	-0.247961	0.647836	55	-0.382753	0.703378	PerturbationCux2	Tuft_bif_parent_child_tilt_min_mean	0.816827
L4/5 IT	-0.389107	1.01591	41	-0.383015	0.703687	PerturbationKmt5b	Tuft_bif_plane_torque_mean	0.945717
L4/5 IT	-0.124368	0.326591	94	-0.380807	0.704206	PerturbationGrin2b	Global_n_branches	0.939679
L4/5 IT	-0.227635	0.596077	47.5857	-0.381889	0.704244	PerturbationShank3	Tuft_dendrite_total_length	0.947961
L4/5 IT	-0.280351	0.73739	94	-0.380194	0.704659	PerturbationKmt5b	Global_extent_width	0.945717
L4/5 IT	-0.203063	0.538084	77.1847	-0.377382	0.706925	PerturbationMed13L	Global_N_stems	0.917653
L4/5 IT	-0.274614	0.745949	48.8663	-0.36814	0.714359	PerturbationKmt5b	Oblique_n_branches	0.945717
L4/5 IT	0.162126	0.446923	94	0.362761	0.717598	PerturbationArid1b	Global_dendrite_total_length	0.986386
L4/5 IT	-0.167856	0.469342	94	-0.357642	0.721413	PerturbationPogz	Basal_n_branches	0.871463
L4/5 IT	-0.174197	0.495991	93.7589	-0.351209	0.726219	PerturbationPogz	Global_sholl_entropy	0.871463
L4/5 IT	-0.215646	0.619107	79.1937	-0.348318	0.728526	PerturbationShank3	Global_sholl_radius_at_peak	0.947961
L4/5 IT	-0.194324	0.560823	77.3119	-0.346499	0.729909	PerturbationMed13L	Basal_bif_childpair_angle_min_mean	0.917653
L4/5 IT	0.0983848	0.285044	67.7482	0.345157	0.731046	PerturbationSyngap1	Basal_branch_len_mean	0.969799
L4/5 IT	0.113915	0.4399	41	0.258957	0.796964	PerturbationAdnp	Tuft_bif_plane_torque_mean	0.869415
L4/5 IT	-0.102828	0.298706	72.5636	-0.344245	0.731658	PerturbationSyngap1	Basal_sholl_radius_com	0.969799
L4/5 IT	-0.246093	0.715285	66.6508	-0.344048	0.731893	PerturbationKmt5b	Tuft_dendrite_total_length	0.945717
L4/5 IT	-0.110231	0.32082	78.7479	-0.34359	0.73207	PerturbationGrin2b	Tuft_dendrite_total_length	0.939679
L4/5 IT	-0.152463	0.459623	92.2467	-0.331714	0.740858	PerturbationArid1b	Global_sholl_radius_com	0.986386
L4/5 IT	0.138214	0.415874	56	0.332347	0.740868	PerturbationGrin2b	Tuft_branch_len_mean	0.939679
L4/5 IT	-0.163685	0.511651	92	-0.319916	0.749757	PerturbationMed13L	Oblique_branch_len_mean	0.917653
L4/5 IT	0.107088	0.335237	66.7704	0.31944	0.75039	PerturbationGrin2b	Oblique_n_branches	0.939679
L4/5 IT	-0.135442	0.424502	41	-0.319062	0.751299	PerturbationGrin2b	Tuft_bif_plane_torque_mean	0.939679
L4/5 IT	-0.105455	0.337875	88.9899	-0.312113	0.755685	PerturbationGrin2b	Global_sholl_radius_com	0.939679
L4/5 IT	0.175247	0.559737	41	0.313088	0.755801	PerturbationArid1b	Tuft_bif_plane_torque_mean	0.986386
L4/5 IT	-0.104806	0.337565	84.5688	-0.310475	0.756963	PerturbationGrin2b	Basal_bif_plane_torque_mean	0.939679
L4/5 IT	0.164525	0.538835	78.6016	0.305336	0.760918	PerturbationMed13L	Global_sholl_radius_at_peak	0.917653
L4/5 IT	-0.166689	0.550112	77.3885	-0.30301	0.762695	PerturbationMed13L	Global_sholl_entropy	0.917653
L4/5 IT	0.171317	0.565798	54.3314	0.302789	0.763207	PerturbationArid1b	Tuft_sholl_entropy	0.986386
L4/5 IT	0.161162	0.545735	94	0.295311	0.768407	PerturbationMed13L	Oblique_extent_height	0.917653
L4/5 IT	-0.0813959	0.277865	92	-0.292933	0.770233	PerturbationSyngap1	Oblique_branch_len_mean	0.969799
L4/5 IT	-0.173185	0.592494	94	-0.292298	0.770703	PerturbationShank3	Basal_sholl_entropy	0.947961
L4/5 IT	-0.552807	0.43047	56	-1.28419	0.204362	PerturbationAdnp	Tuft_branch_len_mean	0.408724
L4/5 IT	0.133253	0.464957	92	0.286592	0.775069	PerturbationCux2	Oblique_branch_len_mean	0.871953
L4/5 IT	-0.156577	0.552305	78.3323	-0.283497	0.777544	PerturbationMed13L	Global_sholl_semilog_slope	0.917653
L4/5 IT	0.0840453	0.298342	80.4138	0.281708	0.778891	PerturbationSyngap1	Global_sholl_semilog_slope	0.969799
L4/5 IT	-0.146712	0.527779	63.2474	-0.27798	0.781935	PerturbationMed13L	Basal_branch_len_mean	0.917653
L4/5 IT	0.125013	0.4505	91.2327	0.277498	0.782026	PerturbationArid1b	Global_N_stems	0.986386
L4/5 IT	-0.115769	0.426108	63.451	-0.271688	0.786744	PerturbationFoxp1	Basal_branch_len_mean	0.929283
L4/5 IT	-0.137782	0.509889	81.1754	-0.270219	0.787678	PerturbationMed13L	Global_extent_height	0.917653
L4/5 IT	0.241649	0.361101	70.1973	0.6692	0.505563	PerturbationAdnp	Tuft_dendrite_total_length	0.728011
L4/5 IT	-0.0822894	0.31839	94	-0.258455	0.796621	PerturbationGrin2b	Tuft_n_branches	0.955945
L4/5 IT	0.0357345	0.380136	83.4465	0.0940046	0.925331	PerturbationAdnp	Tuft_extent_height	0.951769
L4/5 IT	0.165998	0.652006	64.5103	0.254596	0.799845	PerturbationMed13L	Oblique_bif_plane_torque_mean	0.917653
L4/5 IT	0.109442	0.430388	55.3868	0.254287	0.800216	PerturbationFoxp1	Global_N_stems	0.929283
L4/5 IT	0.142715	0.612369	94	0.233053	0.816227	PerturbationShank3	Global_extent_width	0.947961
L4/5 IT	0.226263	0.973643	59.8053	0.232388	0.81703	PerturbationShank3	Oblique_bif_plane_torque_mean	0.947961
L4/5 IT	0.106816	0.49236	94	0.216947	0.82872	PerturbationCux2	Basal_extent_height	0.904058
L4/5 IT	-0.067145	0.311666	79.0749	-0.215439	0.82998	PerturbationSyngap1	Oblique_bif_parent_child_tilt_min_mean	0.969799
L4/5 IT	-0.132689	0.629933	61.1576	-0.21064	0.833868	PerturbationShank3	Global_sholl_entropy	0.947961
L4/5 IT	0.218454	1.08333	56	0.201651	0.84092	PerturbationKmt5b	Tuft_branch_len_mean	0.945717
L4/5 IT	0.151176	0.753647	94	0.200593	0.84145	PerturbationKmt5b	Oblique_dendrite_total_length	0.945717
L4/5 IT	0.109357	0.552864	71.8922	0.1978	0.84376	PerturbationMed13L	Basal_sholl_radius_com	0.917653
L4/5 IT	0.147772	0.752503	75.9471	0.196374	0.844842	PerturbationKmt5b	Basal_bif_plane_torque_mean	0.945717
L4/5 IT	-0.143428	0.755071	93.6079	-0.189953	0.849758	PerturbationKmt5b	Basal_bif_childpair_angle_min_mean	0.945717
L4/5 IT	0.0533049	0.292356	41.6479	0.182329	0.856209	PerturbationSyngap1	Oblique_n_branches	0.969799
L4/5 IT	0.0534051	0.295373	94	0.180806	0.856909	PerturbationSyngap1	Oblique_dendrite_total_length	0.969799
L4/5 IT	-0.0784214	0.447566	94	-0.175217	0.861286	PerturbationArid1b	Global_n_branches	0.986386
L4/5 IT	0.0962516	0.549439	80.9939	0.175182	0.861374	PerturbationMed13L	Basal_bif_plane_torque_mean	0.917653
L4/5 IT	-0.0582856	0.337635	83.7957	-0.172629	0.863359	PerturbationGrin2b	Global_sholl_entropy	0.95683
L4/5 IT	-0.0906771	0.526166	86	-0.172336	0.863579	PerturbationMed13L	Oblique_bif_childpair_angle_min_mean	0.917653
L4/5 IT	0.0743547	0.440097	65.5334	0.168951	0.866356	PerturbationFoxp1	Tuft_extent_height	0.971604
L4/5 IT	-0.104218	0.619913	94	-0.168117	0.866853	PerturbationShank3	Oblique_extent_height	0.947961
L4/5 IT	-0.0921986	0.550979	94	-0.167336	0.867465	PerturbationMed13L	Oblique_dendrite_total_length	0.917653
L4/5 IT	-0.125556	0.753403	82.28	-0.166652	0.868053	PerturbationKmt5b	Tuft_extent_height	0.945717
L4/5 IT	0.103493	0.626924	59.9404	0.16508	0.869437	PerturbationShank3	Basal_bif_plane_torque_mean	0.947961
L4/5 IT	0.0521426	0.335487	90.331	0.155424	0.876834	PerturbationGrin2b	Global_sholl_semilog_slope	0.95683
L4/5 IT	-0.0508224	0.327644	86	-0.155115	0.877094	PerturbationGrin2b	Oblique_bif_childpair_angle_min_mean	0.95683
L4/5 IT	0.402977	0.357875	94	1.12603	0.263021	PerturbationAdnp	Tuft_n_branches	0.411685
L4/5 IT	-0.0748888	0.486248	92	-0.154014	0.877936	PerturbationPogz	Oblique_sholl_radius_com	0.984373
L4/5 IT	0.0895054	0.58286	56	0.153562	0.878507	PerturbationArid1b	Tuft_branch_len_mean	0.986386
L4/5 IT	0.0671576	0.450669	92.7236	0.149018	0.881863	PerturbationArid1b	Basal_bif_parent_child_tilt_min_mean	0.986386
L4/5 IT	0.0708907	0.499175	82.7423	0.142016	0.887413	PerturbationCux2	Basal_bif_plane_torque_mean	0.939614
L4/5 IT	0.0601379	0.436189	94	0.137871	0.890637	PerturbationFoxp1	Oblique_dendrite_total_length	0.971604
L4/5 IT	0.064592	0.470675	94	0.137233	0.89114	PerturbationPogz	Tuft_n_branches	0.984373
L4/5 IT	-0.0742309	0.54535	63.1863	-0.136116	0.892162	PerturbationMed13L	Oblique_n_branches	0.917653
L4/5 IT	-0.077014	0.604048	83.8957	-0.127496	0.898853	PerturbationShank3	Basal_branch_len_mean	0.947961
L4/5 IT	0.0956934	0.753926	75.7884	0.126927	0.899334	PerturbationKmt5b	Global_sholl_entropy	0.945717
L4/5 IT	-0.0365548	0.302052	84.9188	-0.121021	0.90396	PerturbationSyngap1	Basal_bif_childpair_angle_min_mean	0.969799
L4/5 IT	0.0865688	0.731901	92	0.118279	0.906104	PerturbationKmt5b	Oblique_sholl_radius_com	0.945717
L4/5 IT	-0.0525938	0.460817	91.2425	-0.114132	0.909384	PerturbationArid1b	Global_sholl_entropy	0.986386
L4/5 IT	-0.0767088	0.756296	86.2232	-0.101427	0.919447	PerturbationKmt5b	Global_sholl_radius_com	0.945717
L4/5 IT	-0.0457711	0.472691	93.4259	-0.0968308	0.923068	PerturbationPogz	Tuft_dendrite_total_length	0.984373
L4/5 IT	-0.0288235	0.298226	78.2746	-0.0966499	0.923251	PerturbationSyngap1	Global_sholl_radius_com	0.969799
L4/5 IT	0.0314073	0.330181	83.9751	0.0951216	0.924445	PerturbationGrin2b	Global_N_stems	0.97713
L4/5 IT	-0.609575	0.428413	55.8397	-1.42287	0.160337	PerturbationAdnp	Tuft_sholl_entropy	0.384809
L4/5 IT	-0.0419416	0.458939	41	-0.0913882	0.927629	PerturbationSyngap1	Tuft_bif_plane_torque_mean	0.969799
L4/5 IT	-0.0358079	0.410035	94	-0.0873289	0.930596	PerturbationFoxp1	Tuft_n_branches	0.985337
L4/5 IT	-0.0783544	0.892974	29.4487	-0.0877454	0.930673	PerturbationShank3	Tuft_bif_childpair_angle_min_mean	0.947961
L4/5 IT	0.0839081	1.01591	41	0.0825944	0.934576	PerturbationCux2	Tuft_bif_plane_torque_mean	0.961278
L4/5 IT	-0.048203	0.588343	94	-0.08193	0.934877	PerturbationShank3	Tuft_n_branches	0.947961
L4/5 IT	0.0246281	0.363732	50.1805	0.0677094	0.946286	PerturbationSyngap1	Tuft_bif_childpair_angle_min_mean	0.969799
L4/5 IT	-0.0666254	0.986416	37.9671	-0.0675429	0.946504	PerturbationShank3	Tuft_sholl_entropy	0.947961
L4/5 IT	-0.0570126	0.869609	56	-0.0655612	0.947961	PerturbationShank3	Tuft_sholl_radius_com	0.947961
L4/5 IT	-0.0296923	0.459415	87.0622	-0.0646307	0.948616	PerturbationArid1b	Oblique_n_branches	0.986386
L4/5 IT	0.0336664	0.541806	94	0.0621373	0.950585	PerturbationMed13L	Basal_extent_height	0.950585
L4/5 IT	0.019006	0.338697	94	0.0561151	0.955369	PerturbationGrin2b	Oblique_dendrite_total_length	0.97713
L4/5 IT	-0.0247023	0.461501	85.1489	-0.053526	0.957438	PerturbationArid1b	Oblique_bif_parent_child_tilt_min_mean	0.986386
L4/5 IT	-0.0250319	0.503897	65.8282	-0.0496765	0.960531	PerturbationArid1b	Oblique_bif_plane_torque_mean	0.986386
L4/5 IT	-0.0218479	0.459865	92.1847	-0.0475094	0.96221	PerturbationArid1b	Tuft_extent_height	0.986386
L4/5 IT	0.0135692	0.289001	94	0.046952	0.962651	PerturbationSyngap1	Global_extent_width	0.969799
L4/5 IT	0.0456562	1.02316	51.0249	0.0446228	0.964582	PerturbationKmt5b	Tuft_sholl_entropy	0.964582
[truncated: 10 more rows]

## Sheet: NMF in L23_IT
Supplementary Table 9. NDD screen NMF analysis in L2/3 IT
[truncated: 51 more rows]

## Sheet: NDD basal dendrites in L45_IT
Supplementary Table 9. NDD screen test results for basal-related metrics
[truncated: 191 more rows]
