# Supplementary material for: Concordant transcriptional and morphological remodeling revealed by in vivo Perturb-CLEAR
Source: bioRxiv. 2026 Apr 8:2026.04.06.716787. Preprint. [Version 1] doi: 10.64898/2026.04.06.716787 (PMC13081986; doi:10.64898/2026.04.06.716787)
Supplement: Supplement 1 — Supplementary Table 1. Morphological metrics list Supplementary Table 2. Developmental morphology sample summary, raw metrics, and test results Supplementary Table 3. Spine analysis raw metrics and test results Supplementary Table 4. Developmental transcriptome dataset DE genes Supplementary Table 5. Gene list for each signature Supplementary Table 6. Enrichment results (GSEA-GO, fisher exact test) Supplementary Table 7. Plasmid, gRNA, oligonucleotides, and viral vectors Supplementary Table 8. NDD screen and Adnp validation sample summary Supplementary Table 9. NDD screen raw metrics and test results Supplementary Table 10. Adnp validation raw metrics and test results Supplementary Table 11. Perturb-seq sample summary and metrics Supplementary Table 12. Perturb-seq DE genes Supplementary Table 13. Foxp1 transgenic model DE genes and analysis Supplementary Table 14. Joint analysis metrics [file media-1.zip › Supplementary Table 10 Adnp validation raw metrics and test results.xlsx]

## Sheet: Adnp validation raw metrics
Supplementary Table 10. Adnp validation raw metrics
Global_sholl_auc	Global_sholl_peak	Global_sholl_radius_at_peak	Global_sholl_semilog_slope	Global_sholl_semilog_intercept	Global_sholl_radius_com	Global_sholl_r10	Global_sholl_r50	Global_sholl_r90	Global_sholl_width_r90_r10	Global_sholl_entropy	Global_convex_3D_volume	Global_alpha_3D_volume	Global_n_branches	Global_branch_len_mean	Global_branch_len_median	Global_branch_len_sd	Global_branch_len_min	Global_branch_len_max	Global_n_bifurcations	Global_bif_childpair_angle_min_mean	Global_bif_childpair_angle_min_median	Global_bif_childpair_angle_min_sd	Global_bif_childpair_angle_min_min	Global_bif_childpair_angle_min_max	Global_bif_parent_child_tilt_min_mean	Global_bif_parent_child_tilt_min_median	Global_bif_parent_child_tilt_min_sd	Global_bif_parent_child_tilt_min_min	Global_bif_parent_child_tilt_min_max	Global_bif_plane_torque_mean	Global_bif_plane_torque_median	Global_bif_plane_torque_sd	Global_bif_plane_torque_min	Global_bif_plane_torque_max	Global_n_terminals	Global_N_stems	Global_trunk_total_length	Global_max_branch_order	Global_extent_width	Global_extent_height	Global_extent_depth	Global_dendrite_total_length	Basal_sholl_auc	Basal_sholl_peak	Basal_sholl_radius_at_peak	Basal_sholl_semilog_slope	Basal_sholl_semilog_intercept	Basal_sholl_radius_com	Basal_sholl_r10
3495	41	60	-0.00839473	3.21731	87.8571	27.2727	70.7895	125.714	98.4416	2.81311	8.45881e+06	4.683e+06	78	56.4395	53.4638	43.9143	1.90045	236.491	36	62.3201	60.0008	30.876	7.32962	145.264	26.8204	21.5299	20.7504	8.54e-07	80.9848	82.2525	76.764	43.5652	15.9446	170.368	43	7	316.505	6	261.804	486.244	226.47	4085.78	2750	34	60	-0.00579287	3.26218	70.4727	25
3890	37	60	-0.00549696	3.02727	119.128	34.7368	86.7742	297.5	262.763	3.1116	1.47773e+07	6.47004e+06	83	60.0959	53.4609	42.916	4.44087	165.75	39	58.6564	55.4382	33.6931	2.45394	124.504	32.7975	27.8237	18.9024	4.67573	82.7181	94.3622	93.758	48.5313	15.886	177.107	45	6	259.299	11	326.596	479.663	219.477	4728.66	2480	26	60	-0.00938193	3.31557	79.5565	28.1667
3435	32	80	-0.0086423	3.39317	98.1686	32.2	82.2581	157.2	125	2.96649	1.11278e+07	5.46993e+06	69	61.6108	51.0355	45.4456	2.728	170.598	33	59.4693	60.4125	26.0597	16.1174	129.966	28.934	22.7669	17.8178	2.8299	72.7601	90.5661	97.2133	43.5263	15.358	163.468	37	4	294.862	7	237.086	466.938	331.743	3956.28	2570	26	80	-0.00854157	3.25987	83.8132	29.0714
3075	32	90	-0.0078456	3.12563	96.4286	29.2	79.3333	146.4	117.2	2.9248	1.07792e+07	5.1128e+06	62	61.2658	47.574	46.319	3.88202	267.891	29	56.6871	58.4262	32.178	2.16901	119.326	34.1442	31.5556	17.7595	4.96974	70.7328	90.6056	94.1029	46.4309	18.6761	166.31	34	5	374.135	6	252.63	471.649	279.37	3424.34	2040	23	70	-0.0066413	3.00861	76.5196	24.5
2835	22	80	-0.00636114	3.08681	109.401	31.7143	89.0909	224	192.286	3.12362	1.24503e+07	3.76648e+06	55	65.631	49.0367	48.016	4.90092	177.904	25	67.7702	56.2001	37.7131	8.53207	155.679	31.8585	24.9692	23.4916	0.0163288	91.499	97.8417	94.2801	45.3394	28.1467	173.923	31	6	186.07	6	218.42	428.102	320.22	3423.63	1810	18	80	-0.00568069	2.80982	82.4862	26.7778
3940	32	110	-0.00531635	3.06694	125.772	39	98.5484	286.25	247.25	3.19568	1.90187e+07	6.9002e+06	73	69.7369	72.9811	46.2014	6.91511	203.256	35	65.9726	68.0755	27.3984	9.10903	114.918	31.8535	28.6514	16.8787	3.80559	79.8838	86.3772	82.331	39.8147	7.74753	168.408	39	4	251.954	6	247.519	504.324	308.279	4838.84	2680	25	100	-0.00580604	3.06511	91.7537	32.7143
4215	32	90	-0.00585711	3.34908	122.251	38.4444	99.3548	246.857	208.413	3.214	1.99995e+07	7.80806e+06	76	68.3241	56.7525	45.0984	4.29362	167.367	36	57.9429	60.4608	29.5225	2.03309	114.536	29.5451	29.6042	17.2725	0.795724	76.1637	107.538	105.7	43.4677	14.5278	174.818	41	5	198.844	8	310.951	453.948	338.049	4993.79	2460	24	90	-0.00911102	3.2355	88.3333	32.4
2375	24	80	-0.00950378	3.16936	92.9832	32.1538	83.3333	137.75	105.596	2.85472	8.20475e+06	4.02677e+06	45	66.9446	59.0573	54.1906	4.1607	244.614	21	61.8834	63.621	34.774	14.5031	134.954	39.7851	41.6711	16.4264	9.57955	78.262	89.3135	86.6127	46.4197	9.04219	177.571	25	4	332.673	7	246.557	446.146	241.05	2679.83	1940	22	80	-0.0058097	2.81815	82.4227	31.1667
2715	31	90	-0.00964783	3.23105	95.6618	37.6667	87.0968	136	98.3333	2.80028	9.58993e+06	5.07136e+06	60	55.8167	47.7974	46.9127	5.05508	286.425	29	54.2246	51.5308	23.9281	12.0259	101.18	27.5791	23.2983	15.4288	2.73949	57.0352	93.1936	100.269	49.9329	6.58195	172.083	32	3	332.1	7	289.219	423.739	246.788	3016.9	2240	28	90	-0.000513484	2.52524	87.0536	36.7273
4745	44	80	-0.00590442	3.16091	113.874	32.037	82.8409	297.5	265.463	3.0602	1.45985e+07	6.80822e+06	107	56.1343	45.0717	39.9212	2.53432	168.607	50	60.2561	59.0121	32.7429	9.69013	130.4	29.0185	24.8385	15.0741	4.49316	61.2927	81.4193	80.1262	41.9142	14.1197	155.344	58	8	266.379	12	240.165	542.095	281.248	5740	2800	29	80	-0.00739089	3.34621	76.9286	25
3605	34	100	-0.00517666	2.87214	126.094	37.9286	93.9706	319.5	281.571	3.14254	1.45726e+07	6.55382e+06	78	60.5385	51.2577	39.9547	3.50701	193.845	37	58.0182	50.5098	31.8772	5.85601	169.206	32.7179	30.8967	18.611	2.95078	77.4287	88.7916	93.5709	43.4523	9.57226	162.063	42	5	302.039	10	276.745	497.314	274.905	4419.96	1980	22	100	-0.00255733	2.67462	82.7273	28.8
2715	28	70	-0.00792015	3.02169	96.1765	33.875	80.3846	138	104.125	2.89507	1.07111e+07	5.28618e+06	53	65.1029	51.0504	61.8764	4.53169	410.194	25	56.3903	57.6136	27.716	10.066	104.746	33.7758	29.6668	18.6474	1.54679	81.7189	94.886	92.8572	37.2947	40.2684	158.116	29	4	479.863	5	236.452	511.751	280.23	2970.59	2100	23	70	0.000491826	2.51979	81.7143	32.8571
2775	29	80	-0.0124729	3.57362	81.4388	29.8571	73.1034	121.833	91.9762	2.71049	7.24289e+06	4.64886e+06	53	64.1473	52.1538	52.3909	5.39078	230.035	25	65.1824	59.1352	25.4758	37.4355	138.707	32.0414	27.4508	16.8832	6.03809	80.3439	90.1612	99.8563	47.1609	7.18495	165.799	29	4	291.299	6	240.733	390.442	221.043	3108.51	2270	24	80	-0.0105988	3.29474	75.859	28.2308
3345	23	80	-0.00491848	2.92404	133.403	35	97.5	310.833	275.833	3.31154	1.81349e+07	6.85225e+06	60	72.5896	60.4789	55.3416	4.017	242.129	28	58.4946	48.6404	33.1622	15.2319	146.454	34.9241	30.9467	24.8707	7.37e-05	83.0458	89.0967	97.1162	43.7586	19.5824	154.197	33	5	224.257	12	311.954	462.53	271.764	4131.12	1550	14	60	-0.00691008	2.76842	81.2903	25
1805	17	100	-0.00887076	2.90956	91.7127	29	80.9375	138.429	109.429	2.88919	6.33597e+06	3.35329e+06	40	58.144	44.6984	51.1908	5.27734	277.94	19	53.6031	48.3012	31.0271	4.56929	139.769	23.7639	18.9097	17.7014	1.21e-06	73.8111	96.5537	108.853	44.4599	7.37316	155.729	22	3	338.435	5	248.534	440.774	191.516	1987.33	1350	13	70	2.73e-05	2.21139	80.8889	27.8571
3825	33	80	-0.006792	3.23129	114.491	40.15	97.0312	207	166.85	3.05894	1.57546e+07	7.16131e+06	81	60.5491	49.7335	38.6656	10.1626	193.67	39	75.0063	79.7732	37.1814	7.18629	152.962	34.7321	30.4218	18.6958	3.41659	70.9003	78.0216	76.7175	40.6903	1.01609	173.051	43	4	231.462	7	277.84	473.713	293.74	4673.01	2560	25	80	-0.000777552	2.64503	94.7656	36.3333
3115	21	100	-0.00508392	2.90222	129.423	37.6667	103.81	287	249.333	3.26269	1.80816e+07	7.23392e+06	47	88.443	80.9833	64.6914	2.69105	207.558	22	67.1483	68.0765	35.0715	9.446	138.459	31.7754	29.1941	19.9883	4.68969	93.7666	92.8508	97.9473	36.9433	23.6991	153.384	26	4	251.299	8	349.093	478.176	257.33	3905.52	1760	14	90	-0.00596539	2.74159	93.125	28.4444
3235	23	120	-0.00522991	2.96374	127.6	35.7692	105.682	283.75	247.981	3.22673	1.85949e+07	6.40223e+06	55	74.3606	68.9917	51.7863	3.97648	188.937	26	58.7953	60.9616	33.9146	12.11	123.317	34.2749	31.7289	17.7286	9.70231	80.7678	80.6951	87.786	46.5242	7.66015	161.78	30	4	273.355	7	292.21	490.144	379.982	3816.48	2420	20	120	-0.0072794	3.07028	98.0165	31.8333
2750	28	70	-0.0065407	2.86214	101.522	28.2857	76.2963	204	175.714	2.99073	9.52778e+06	4.26141e+06	60	59.8547	44.6457	47.5073	3.77884	260.895	28	79.95	82.0724	34.0504	20.537	153.642	41.2924	34.7518	21.608	9.72024	83.8872	83.8573	78.0056	43.9761	20.6816	161.136	33	5	336.788	6	301.667	488.931	234.21	3254.49	1720	19	70	-0.00858444	2.98026	74.5349	24.2
3275	32	80	-0.00735396	3.16413	103.902	37.375	85.625	176	138.625	2.96917	1.24006e+07	6.73722e+06	76	54.6317	45.5364	42.5041	2.54808	166.016	37	67.0227	72.121	34.424	11.4943	145.008	30.9339	30.5587	18.6102	5.82538	80.3592	89.0855	89.4396	47.138	2.74476	171.309	40	3	223.716	10	258.821	435.809	285.6	3928.3	2020	23	90	-0.0061749	2.83824	84.5545	33.5
2100	22	80	-0.00794728	2.88505	92.4645	27.5833	74.7727	149	121.417	2.91959	7.87731e+06	3.52988e+06	50	55.8841	46.4553	41.3083	5.96282	175.31	24	80.9075	86.1196	37.1088	2.62308	151.197	33.8719	32.0938	19.4461	0.00100418	75.2837	84.9749	84.2941	48.1699	6.92448	177.174	27	3	344.607	5	271.423	454.747	220.856	2449.6	1470	17	80	-0.000872737	2.42478	73.4694	24.7
3065	27	90	-0.00935543	3.3874	97.785	32.4667	85.7407	151.444	118.978	2.95494	1.06607e+07	4.54227e+06	52	73.2633	54.7153	62.6249	8.8932	353.835	24	58.2489	49.092	30.7371	17.2338	129.994	34.438	32.61	16.1169	8.74706	69.3508	75.6542	68.8844	40.4004	22.5749	144.713	29	5	387.275	6	290.726	513.78	284.414	3422.41	2590	24	90	-0.00429227	2.97162	88.6486	31.4615
2835	30	70	-0.0110054	3.43176	86.7254	30.8235	77.2414	126.909	96.0856	2.77058	6.49178e+06	4.33925e+06	63	59.3334	50.8365	45.3351	2.54808	254.857	30	62.9254	60.8722	35.276	13.1217	134.816	36.2045	35.8784	18.0874	4.82862	78.6791	94.8195	91.6915	41.4842	15.7331	168.988	34	4	332.004	7	232.567	426.729	203.415	3406	2330	25	70	-0.0014244	2.75786	79.2704	30.2
3540	34	80	-0.00781401	3.24029	98.169	30.2174	78.9706	149	118.783	2.95818	1.04269e+07	6.11656e+06	70	62.7258	53.5163	44.2072	2.63104	209.646	32	58.8573	57.8514	37.9485	12.5893	155.781	29.3354	25.4672	19.8128	0	87.3242	87.3898	87.4838	49.8934	0.935891	175.07	39	7	316.083	8	226.226	534.354	257.513	4074.72	2410	26	70	-0.00717843	3.22631	72.8216	24.3571
3230	33	80	-0.00848476	3.29153	94.6296	25.875	79.0909	153	127.125	2.91282	9.06071e+06	5.0742e+06	69	58.5286	51.3602	38.689	1.5756	176.26	32	62.5361	65.0413	35.3076	6.90173	137.816	39.2223	37.8023	22.0979	5.14174	107.139	87.1467	87.6724	45.5555	10.1284	162.009	38	6	217.043	5	224.864	442.665	242.494	3821.43	2500	29	80	-0.00955493	3.36936	76.76	23.5714
2775	34	80	-0.00992652	3.24917	82.0504	29.8462	70	117.75	87.9038	2.72527	5.92734e+06	3.68137e+06	70	51.431	40.8026	41.3384	2.66897	243.35	33	68.3337	74.4647	40.0509	13.527	161.897	32.666	29.3369	18.1241	4.0753	71.6411	101.279	113.003	49.8004	14.2206	167.07	38	5	344.176	8	203.379	412.067	249.609	3256	1840	25	70	-0.00435815	2.82372	67.7717	25.8182
4220	46	70	-0.00774262	3.29202	95.0943	29.2381	72.5	153	123.762	2.87404	1.14335e+07	5.6266e+06	107	52.7716	43.6531	35.8736	5.66616	207.913	50	61.3094	61.4094	36.5698	4.96401	152.927	32.1211	27.2516	19.2059	5.65469	81.7937	103.854	106.218	38.7369	14.5957	173.594	58	8	300.989	11	271.244	465.235	286.481	5345.57	2530	31	70	-0.00748949	3.31066	70.0791	22.9444
[truncated: 119 more columns]

## Sheet: Adnp basal metrics
Supplementary Table 10. Adnp validation test results (basal-related metrics)
Estimate	Std..Error	df	t.value	Pr...t..	Test	Metric	padj
-0.571384	0.390022	25	-1.465	0.155384	PerturbationAdnp	Basal_alpha_3D_volume	0.369036
-0.219493	0.40859	24.96	-0.537196	0.595889	PerturbationAdnp	Basal_bif_childpair_angle_min_mean	0.832174
0.170615	0.404984	25	0.421288	0.677145	PerturbationAdnp	Basal_bif_parent_child_tilt_min_mean	0.832174
0.22519	0.403916	25	0.557518	0.582132	PerturbationAdnp	Basal_bif_plane_torque_mean	0.832174
0.865729	0.367691	25	2.3545	0.026708	PerturbationAdnp	Basal_branch_len_mean	0.101491
-0.029844	0.406375	25	-0.0734396	0.942041	PerturbationAdnp	Basal_convex_3D_volume	0.983605
-0.75391	0.362713	24.984	-2.07853	0.0480848	PerturbationAdnp	Basal_dendrite_total_length	0.152268
-0.00843535	0.406416	25	-0.0207555	0.983605	PerturbationAdnp	Basal_extent_depth	0.983605
0.00976446	0.409584	24.7398	0.0238399	0.981172	PerturbationAdnp	Basal_extent_height	0.983605
0.416571	0.397788	25	1.04722	0.305018	PerturbationAdnp	Basal_extent_width	0.643928
-0.39582	0.405205	22.5229	-0.976839	0.339025	PerturbationAdnp	Basal_max_branch_order	0.644147
-1.24208	0.32139	17.61	-3.86473	0.00117522	PerturbationAdnp	Basal_n_bifurcations	0.0223291
-1.06027	0.330674	24.9977	-3.20637	0.00365862	PerturbationAdnp	Basal_n_branches	0.0347569
-0.913589	0.330237	24.1844	-2.76647	0.0106878	PerturbationAdnp	Basal_n_terminals	0.0676894
-0.700013	0.367691	24.9976	-1.90381	0.0685087	PerturbationAdnp	Basal_sholl_auc	0.185952
0.212346	0.387659	23.1205	0.547766	0.589102	PerturbationAdnp	Basal_sholl_entropy	0.832174
-0.788774	0.310036	22.4485	-2.54414	0.0183258	PerturbationAdnp	Basal_sholl_peak	0.0870476
-0.188606	0.404665	25	-0.466081	0.645193	PerturbationAdnp	Basal_sholl_radius_at_peak	0.832174
-0.154956	0.398284	23.2157	-0.389059	0.700778	PerturbationAdnp	Basal_sholl_radius_com	0.832174
