# Supplementary material for: Concordant transcriptional and morphological remodeling revealed by in vivo Perturb-CLEAR
Source: bioRxiv. 2026 Apr 8:2026.04.06.716787. Preprint. [Version 1] doi: 10.64898/2026.04.06.716787 (PMC13081986; doi:10.64898/2026.04.06.716787)
Supplement: Supplement 1 — Supplementary Table 1. Morphological metrics list Supplementary Table 2. Developmental morphology sample summary, raw metrics, and test results Supplementary Table 3. Spine analysis raw metrics and test results Supplementary Table 4. Developmental transcriptome dataset DE genes Supplementary Table 5. Gene list for each signature Supplementary Table 6. Enrichment results (GSEA-GO, fisher exact test) Supplementary Table 7. Plasmid, gRNA, oligonucleotides, and viral vectors Supplementary Table 8. NDD screen and Adnp validation sample summary Supplementary Table 9. NDD screen raw metrics and test results Supplementary Table 10. Adnp validation raw metrics and test results Supplementary Table 11. Perturb-seq sample summary and metrics Supplementary Table 12. Perturb-seq DE genes Supplementary Table 13. Foxp1 transgenic model DE genes and analysis Supplementary Table 14. Joint analysis metrics [file media-1.zip › Supplementary Table 12 Perturb-seq DE genes.xlsx]

## Sheet: Car3_AssignPogz_1
Supplementary Table 12. Perturb-seq DE genes
name	pval	adj_pval	f_statistic	df1	df2	lfc	Gene
row_13058	4.86371e-05	0.328522	16.7501	1	584.435	10	Upf3b
row_9384	4.88799e-05	0.328522	16.7404	1	584.435	10	Tmed10
row_7086	0.000149182	0.534855	14.5735	1	584.435	-1.28943	Rasgrf1
row_5194	0.000159159	0.534855	14.4485	1	584.435	10	Tshz3
row_1281	0.000221407	0.589751	13.8124	1	584.435	1.70472	Lrrc4c
row_1895	0.000263243	0.589751	13.4798	1	584.435	-3.27699	Hltf
row_12086	0.000377811	0.661516	12.7875	1	584.435	2.67274	Sos1
row_6268	0.000393701	0.661516	12.7088	1	584.435	-10	Dhps
row_10318	0.000474425	0.664725	12.3528	1	584.435	-1.02099	Pabpn1
row_11359	0.000574404	0.664725	11.9886	1	584.435	10	Usf3
row_6999	0.000589807	0.664725	11.9383	1	584.435	1.8892	Rfx7
row_9117	0.000593416	0.664725	11.9267	1	584.435	10	Id2
row_7581	0.000716977	0.741354	11.5675	1	584.435	-4.07234	Ddx21
row_2793	0.00101111	0.869761	10.917	1	584.435	10	Tle1
row_3503	0.00101911	0.869761	10.9022	1	584.435	10	Ctbp1
row_8622	0.00103528	0.869761	10.8725	1	584.435	-10	Ptrh2
row_11470	0.00124107	0.920272	10.5308	1	584.435	10	Donson
row_2902	0.00136173	0.920272	10.3564	1	584.435	1.64623	Tut4
row_2315	0.0014867	0.920272	10.1915	1	584.435	-2.29272	Dram2
row_2590	0.00160001	0.920272	10.0537	1	584.435	2.40038	Ccnc
row_8589	0.00178341	0.920272	9.85052	1	584.435	-10	Nle1
row_6962	0.00185203	0.920272	9.77991	1	584.435	3.43291	Snx1
row_9915	0.00198093	0.920272	9.65417	1	584.435	-1.05136	Fam172a
row_5259	0.00215305	0.920272	9.49866	1	584.435	-1.85621	Ppfia3
row_0202	0.00234887	0.920272	9.33644	1	584.435	-2.30242	Bzw1
row_8345	0.00243315	0.920272	9.27081	1	584.435	-10	Tmem11
row_10403	0.00261443	0.920272	9.13717	1	584.435	10	Fzd3
row_12147	0.00275988	0.920272	9.03659	1	584.435	-1.53789	Kif5b
row_4823	0.00283886	0.920272	8.98422	1	584.435	10	Eps8
row_11726	0.00295072	0.920272	8.91252	1	584.435	3.37487	Anks1
row_11924	0.00314481	0.920272	8.79446	1	584.435	10	Ptk7
row_10305	0.00353883	0.920272	8.57607	1	584.435	-10	Prmt5
row_1387	0.00359934	0.920272	8.54475	1	584.435	-2.93431	Vps39
row_10865	0.00372526	0.920272	8.48125	1	584.435	10	Cbx6
row_12536	0.00379065	0.920272	8.44913	1	584.435	-0.900508	Neto1
row_11335	0.00401087	0.920272	8.34498	1	584.435	-10	Rabl3
row_11128	0.00413539	0.920272	8.28864	1	584.435	10	Tmem186
row_7347	0.00413797	0.920272	8.2875	1	584.435	1.94566	Fyco1
row_0276	0.0041986	0.920272	8.26071	1	584.435	-1.97899	Rnf25
row_9756	0.00423494	0.920272	8.24484	1	584.435	10	Hrh2
row_1783	0.00424652	0.920272	8.23981	1	584.435	-10	Gm14399
row_4027	0.00427452	0.920272	8.22771	1	584.435	3.1308	Eif4h
row_6517	0.00445493	0.920272	8.15165	1	584.435	-3.56691	Zfp276
row_6927	0.00450737	0.920272	8.13013	1	584.435	2.05376	Map2k5
row_11986	0.00461491	0.920272	8.08678	1	584.435	-10	Fem1a
row_9815	0.00466118	0.920272	8.06845	1	584.435	2.52917	Naa35
row_7125	0.00468591	0.920272	8.05873	1	584.435	3.15069	Nck1
row_6333	0.00491864	0.920272	7.96973	1	584.435	-3.43105	Cfap20
row_9832	0.00509724	0.920272	7.90429	1	584.435	10	Ptch1
row_10640	0.00510593	0.920272	7.90117	1	584.435	-2.57891	Matn2
row_5804	0.00513398	0.920272	7.89113	1	584.435	-10	Zfp511
row_0217	0.00524187	0.920272	7.853	1	584.435	-2.40638	Nop58
row_8041	0.0053093	0.920272	7.82958	1	584.435	-10	Mtfp1
row_5388	0.00540808	0.920272	7.79581	1	584.435	-1.37877	Akap13
row_9887	0.0054822	0.920272	7.77089	1	584.435	10	Lpcat1
row_8300	0.00550089	0.920272	7.76466	1	584.435	-10	Sh3bp5l
row_1337	0.00557181	0.920272	7.74121	1	584.435	-10	Aven
row_0853	0.00565839	0.920272	7.71299	1	584.435	-3.87591	Bmi1
row_8313	0.00571164	0.920272	7.69586	1	584.435	10	Mrpl55
row_11085	0.00573814	0.920272	7.68739	1	584.435	10	Calcoco1
row_3883	0.00578233	0.920272	7.67337	1	584.435	-1.03249	Ksr2
row_4187	0.00578353	0.920272	7.67298	1	584.435	-1.07848	Cdk8
row_9184	0.00581206	0.920272	7.66399	1	584.435	-2.89371	Nova1
row_9427	0.00585732	0.920272	7.64981	1	584.435	10	Gm19951
row_1876	0.00612657	0.920272	7.56769	1	584.435	0.813102	Ralyl
row_7032	0.00619928	0.920272	7.54615	1	584.435	10	Ick
row_2264	0.00621735	0.920272	7.54084	1	584.435	10	Slc22a15
row_1066	0.00625043	0.920272	7.53115	1	584.435	-10	Nek6
row_10702	0.00629431	0.920272	7.51838	1	584.435	0.6691	Samd12
row_11327	0.006296	0.920272	7.5179	1	584.435	3.12165	Ccdc58
row_4055	0.00657925	0.920272	7.43763	1	584.435	-10	Lrwd1
row_3107	0.00667697	0.920272	7.41076	1	584.435	3.10024	Gmeb1
row_0192	0.00672381	0.920272	7.39802	1	584.435	0.779928	Plcl1
row_2127	0.00674948	0.920272	7.39108	1	584.435	-2.24725	Dap3
row_13183	0.0067997	0.920272	7.37757	1	584.435	-2.63213	Pola1
row_4427	0.0069821	0.920272	7.32937	1	584.435	10	Kbtbd2
row_4298	0.00699918	0.920272	7.32492	1	584.435	-10	Zc3hc1
row_9003	0.00722084	0.920272	7.26819	1	584.435	10	Arhgdia
row_1952	0.0076255	0.920272	7.16908	1	584.435	-1.80993	Bbs7
row_8376	0.00763192	0.920272	7.16756	1	584.435	2.12359	Cox10
row_4668	0.00764271	0.920272	7.16499	1	584.435	-1.9375	Brk1
row_3311	0.00776109	0.920272	7.13708	1	584.435	-1.5594	Prkcz
row_6512	0.00779283	0.920272	7.12967	1	584.435	3.11168	Chmp1a
row_1907	0.00780051	0.920272	7.12788	1	584.435	2.1819	Nceh1
row_7860	0.00788837	0.920272	7.10755	1	584.435	10	Gm10754
row_2403	0.00794532	0.920272	7.0945	1	584.435	2.43542	Usp53
row_4434	0.0080342	0.920272	7.07432	1	584.435	10	Abcg2
row_11334	0.0080421	0.920272	7.07253	1	584.435	-10	Gtf2e1
row_12784	0.00806146	0.920272	7.06817	1	584.435	-10	A930007I19Rik
row_0895	0.0081446	0.920272	7.04956	1	584.435	-3.53013	Dpp7
row_6514	0.00836433	0.920272	7.00131	1	584.435	-1.35804	Cdk10
row_0976	0.00841883	0.920272	6.98954	1	584.435	-10	Phyhd1
row_6180	0.00846158	0.920272	6.98037	1	584.435	10	Tpm4
row_2073	0.0085352	0.920272	6.96468	1	584.435	-1.84589	Pdgfc
row_8577	0.00854557	0.920272	6.96248	1	584.435	-1.58271	Myo1d
row_8849	0.00862908	0.920272	6.94487	1	584.435	2.44787	Dcaf7
row_5117	0.0086433	0.920272	6.94189	1	584.435	10	Eif3k
row_0714	0.00883888	0.920272	6.90139	1	584.435	-2.65797	Cnih4
row_8813	0.00907842	0.920272	6.85302	1	584.435	2.10368	Eftud2
row_3602	0.00937668	0.920272	6.7946	1	584.435	10	Rell1
row_7417	0.00943466	0.920272	6.78347	1	584.435	1.30262	Map7
row_9548	0.00946523	0.920272	6.77762	1	584.435	-1.75239	Gdi2
row_5228	0.00948322	0.920272	6.77419	1	584.435	-10	Gm15396
row_10689	0.00968565	0.920272	6.73606	1	584.435	-1.92651	Eny2
row_9383	0.00985529	0.920272	6.70473	1	584.435	2.44405	Nek9
row_4072	0.00996694	0.920272	6.68441	1	584.435	10	Ache
row_4311	0.0100194	0.920272	6.67495	1	584.435	10	Gm43154
row_0683	0.0100292	0.920272	6.67318	1	584.435	-0.972903	Cep170
row_7443	0.0104795	0.920272	6.59404	1	584.435	-1.19309	Tmem200a
row_7631	0.0105313	0.920272	6.58516	1	584.435	2.40041	Rab36
row_8254	0.0106158	0.920272	6.57078	1	584.435	-2.40007	Skp1a
row_2516	0.0106309	0.920272	6.5682	1	584.435	10	Acadm
row_5057	0.0106533	0.920272	6.56442	1	584.435	3.04076	Cic
row_8121	0.0107918	0.920272	6.54118	1	584.435	1.66056	Wdpcp
row_2947	0.0112576	0.920272	6.46519	1	584.435	-10	Tesk2
row_9274	0.0113403	0.920272	6.45203	1	584.435	-10	Dhrs7
row_1342	0.0113789	0.920272	6.44592	1	584.435	1.24827	Scg5
row_7535	0.0114183	0.920272	6.43971	1	584.435	10	Nus1
row_6451	0.0115404	0.920272	6.42061	1	584.435	1.25237	Cntnap4
row_9362	0.0116136	0.920272	6.40926	1	584.435	10	Ptgr2
row_7605	0.0117455	0.920272	6.38899	1	584.435	-0.781935	Jmjd1c
row_8541	0.0117658	0.920272	6.38588	1	584.435	10	Traf4
row_4320	0.0118572	0.920272	6.372	1	584.435	-10	Akr1b10
row_9839	0.0119837	0.920272	6.35296	1	584.435	10	Cdk20
row_8176	0.0119929	0.920272	6.35158	1	584.435	10	Sh3pxd2b
row_2683	0.0120101	0.920272	6.349	1	584.435	3.06057	Ccdc107
row_10134	0.0120268	0.920272	6.34652	1	584.435	10	Ube2e1
row_3730	0.0122376	0.920272	6.31536	1	584.435	2.28979	Sec31a
row_0819	0.0123949	0.920272	6.29246	1	584.435	-10	Usp6nl
row_1094	0.0124159	0.920272	6.28944	1	584.435	-2.37649	Arl5a
row_13410	0.0124206	0.920272	6.28876	1	584.435	0.649559	Frmpd4
row_4054	0.0126667	0.920272	6.25361	1	584.435	-10	Polr2j
row_5509	0.0126914	0.920272	6.25012	1	584.435	1.99163	Emsy
row_7030	0.0127601	0.920272	6.24045	1	584.435	10	Elovl5
row_0641	0.0127785	0.920272	6.23787	1	584.435	1.48569	Atf6
row_6508	0.0129334	0.920272	6.21631	1	584.435	-2.6335	2810013P06Rik
row_11401	0.012997	0.920272	6.20753	1	584.435	-10	Filip1l
row_7747	0.0130259	0.920272	6.20355	1	584.435	10	Pias4
row_10597	0.0130662	0.920272	6.19802	1	584.435	1.52219	Pdzd2
row_5592	0.013147	0.920272	6.18699	1	584.435	-1.22053	Eif4g2
row_7658	0.0131926	0.920272	6.18081	1	584.435	10	Fam207a
row_7475	0.0133635	0.920272	6.15779	1	584.435	2.28486	Tspyl4
row_0773	0.0134575	0.920272	6.14526	1	584.435	-3.68992	Gm10516
row_12063	0.0135789	0.920272	6.12921	1	584.435	2.96389	Ttc27
row_7923	0.013815	0.920272	6.09842	1	584.435	10	Slc35e3
row_4273	0.0138251	0.920272	6.09711	1	584.435	10	Ndufa5
row_1324	0.0139172	0.920272	6.08525	1	584.435	2.05393	Bdnf
row_9151	0.0139659	0.920272	6.07901	1	584.435	-10	4933406C10Rik
row_8553	0.0141486	0.920272	6.05582	1	584.435	10	Tmem199
row_5951	0.0141702	0.920272	6.05309	1	584.435	10	Golga7
row_7392	0.0142403	0.920272	6.04429	1	584.435	-1.60753	Epm2a
row_10477	0.0144621	0.920272	6.01672	1	584.435	-1.01878	Akap11
row_4994	0.0145756	0.920272	6.00278	1	584.435	10	Mypop
row_9237	0.0146422	0.920272	5.99465	1	584.435	-10	Rps29
row_5615	0.0147702	0.920272	5.97913	1	584.435	3.00016	Rps13
row_10026	0.0148135	0.920272	5.97391	1	584.435	-3.00332	Srek1ip1
row_8242	0.0150602	0.920272	5.9445	1	584.435	-10	Phykpl
row_10243	0.015178	0.920272	5.93062	1	584.435	-2.24195	Gm20642
row_4210	0.0152395	0.920272	5.92342	1	584.435	-1.52463	Hsph1
row_8544	0.0156448	0.920272	5.87671	1	584.435	-2.24448	Rab34
row_0533	0.0157206	0.920272	5.86811	1	584.435	-1.17359	Brinp3
row_4253	0.0158121	0.920272	5.85779	1	584.435	10	Foxp2
row_12276	0.0159288	0.920272	5.84472	1	584.435	-10	Ndufa2
row_3779	0.0161151	0.920272	5.82406	1	584.435	10	Dr1
row_5590	0.0162722	0.920272	5.80681	1	584.435	2.9343	Rnf141
row_4083	0.0163253	0.920272	5.80103	1	584.435	-10	Lrch4
row_2532	0.0164073	0.920272	5.79213	1	584.435	0.363426	Lrrc7
row_5448	0.0165035	0.920272	5.78174	1	584.435	10	Cemip
row_9873	0.016777	0.920272	5.75257	1	584.435	-10	Mtrr
row_1038	0.0168205	0.920272	5.74798	1	584.435	-3.04079	Zbtb43
row_0525	0.0168226	0.920272	5.74775	1	584.435	-1.28408	Cdc73
row_4569	0.0168746	0.920272	5.74228	1	584.435	-1.52837	Rpn1
row_0577	0.0170043	0.920272	5.72869	1	584.435	1.4496	Ralgps2
row_2273	0.0170416	0.920272	5.72481	1	584.435	10	Syt6
row_8397	0.0170417	0.920272	5.72479	1	584.435	2.27425	Ndel1
row_0868	0.0171562	0.920272	5.71292	1	584.435	-1.92248	Acbd5
row_3028	0.0171578	0.920272	5.71276	1	584.435	-1.92237	Mrps15
row_6589	0.0171604	0.920272	5.71249	1	584.435	1.48073	Cntn5
row_10653	0.0173602	0.920272	5.69196	1	584.435	-2.66222	Spag1
row_10660	0.0173883	0.920272	5.6891	1	584.435	10	Zfp706
row_11361	0.0173915	0.920272	5.68877	1	584.435	10	Spice1
row_6573	0.0173951	0.920272	5.6884	1	584.435	-0.385884	Gria4
row_10575	0.0174336	0.920272	5.68448	1	584.435	0.798457	Cplane1
row_0661	0.017587	0.920272	5.66897	1	584.435	1.38172	Copa
row_6042	0.0176855	0.920272	5.65907	1	584.435	-10	Cenpu
row_12449	0.017837	0.920272	5.64396	1	584.435	2.75019	Fech
row_12769	0.017871	0.920272	5.6406	1	584.435	10	Cbwd1
row_13204	0.0178806	0.920272	5.63965	1	584.435	-4.00102	Efnb1
row_12372	0.0179157	0.920272	5.63617	1	584.435	-10	AC156546.1
row_9402	0.0181541	0.920272	5.61277	1	584.435	-10	Noxred1
row_13216	0.0182266	0.920272	5.60572	1	584.435	1.34818	Taf1
row_9986	0.0182704	0.920272	5.60147	1	584.435	-1.47826	Gfm2
row_3343	0.018301	0.920272	5.59851	1	584.435	-2.18818	Plekhn1
row_9187	0.0184947	0.920272	5.57988	1	584.435	-1.64786	3110039M20Rik
row_2245	0.0185188	0.920272	5.57758	1	584.435	1.95262	Prkab2
row_12773	0.0187407	0.920272	5.55652	1	584.435	-1.97712	Vldlr
row_11012	0.0188665	0.920272	5.5447	1	584.435	1.89322	Kansl2
row_12947	0.0189038	0.920272	5.54121	1	584.435	-1.74508	Nhlrc2
row_11158	0.0190455	0.920272	5.52801	1	584.435	1.97046	Mpv17l
row_10252	0.019169	0.920272	5.5166	1	584.435	-3.18671	Gnpnat1
row_1973	0.0192316	0.920272	5.51084	1	584.435	-2.36752	2610316D01Rik
row_3154	0.0192602	0.920272	5.50822	1	584.435	-0.583634	Rsrp1
row_7363	0.0192839	0.920272	5.50604	1	584.435	1.66504	Rgs17
row_10639	0.0193672	0.920272	5.49843	1	584.435	10	Laptm4b
row_10285	0.0193881	0.920272	5.49653	1	584.435	-10	Ndrg2
row_2271	0.0194134	0.920272	5.49423	1	584.435	-1.19677	Trim33
row_9764	0.0196566	0.920272	5.47225	1	584.435	-10	Higd2a
row_12793	0.0196878	0.920272	5.46946	1	584.435	-10	Asah2
row_11820	0.019763	0.920272	5.46273	1	584.435	10	BC051142
row_6879	0.0199485	0.920272	5.44625	1	584.435	10	Scamp2
row_12293	0.0199627	0.920272	5.44499	1	584.435	-10	Pcdha11.1
row_3604	0.0201544	0.920272	5.42814	1	584.435	-1.99744	Tbc1d1
row_10174	0.0203834	0.920272	5.40823	1	584.435	-1.97979	Dlg5
row_8578	0.0204328	0.920272	5.40396	1	584.435	-0.553315	Asic2
row_12982	0.0205834	0.920272	5.39102	1	584.435	-10	Plp2
row_0104	0.020611	0.920272	5.38866	1	584.435	2.14607	Actr1b
row_10709	0.0206745	0.920272	5.38325	1	584.435	2.84467	Mrpl13
row_11854	0.0207565	0.920272	5.37627	1	584.435	10	Ddr1
row_12245	0.0207574	0.920272	5.3762	1	584.435	-1.86274	Cdc23
row_4221	0.02089	0.920272	5.36498	1	584.435	-10	1700028E10Rik
row_3054	0.0209433	0.920272	5.3605	1	584.435	-10	Csmd2os
row_6201	0.021028	0.920272	5.35339	1	584.435	-1.68625	Arhgap10
row_0284	0.0210845	0.920272	5.34867	1	584.435	10	Zfand2b
row_12582	0.021184	0.920272	5.34039	1	584.435	10	Bbs1
row_9715	0.0211869	0.920272	5.34014	1	584.435	10	Kdm1b
row_4348	0.0212081	0.920272	5.33838	1	584.435	-10	Parp12
row_11093	0.0213844	0.920272	5.32382	1	584.435	1.41077	Ppp1r1a
row_10558	0.0214518	0.920272	5.31828	1	584.435	2.09479	Ghr
row_12772	0.0215157	0.920272	5.31306	1	584.435	-10	Gm35438.1
row_2917	0.0215233	0.920272	5.31243	1	584.435	-2.15803	Rnf11
row_7986	0.0215452	0.920272	5.31065	1	584.435	-2.47865	Gls2
row_3959	0.0216855	0.920272	5.29924	1	584.435	10	Gm16001
row_5043	0.0218861	0.920272	5.28305	1	584.435	10	Xrcc1
row_4565	0.0219511	0.920272	5.27784	1	584.435	-2.57756	Hmces
row_0512	0.021964	0.920272	5.2768	1	584.435	10	Zfp281
row_6443	0.021978	0.920272	5.27569	1	584.435	10	Bcar1
row_4137	0.0221014	0.920272	5.26585	1	584.435	10	Mmd2
row_6788	0.0221227	0.920272	5.26416	1	584.435	2.21415	Cep164
row_4887	0.0221413	0.920272	5.26268	1	584.435	-10	Leng1
row_7843	0.0221436	0.920272	5.2625	1	584.435	10	Ntn4
row_10094	0.0222395	0.920272	5.25491	1	584.435	10	Gm3667
row_3334	0.0225507	0.920272	5.23051	1	584.435	-1.51745	Acap3
row_2039	0.0225711	0.920272	5.22892	1	584.435	-1.44646	Gfm1
row_6103	0.0227355	0.920272	5.21618	1	584.435	-1.53813	D130040H23Rik
row_5575	0.0228696	0.920272	5.20586	1	584.435	10	Lmo1
row_8976	0.0229708	0.920272	5.19811	1	584.435	-3.26336	A930037H05Rik
row_7880	0.0231111	0.920272	5.18743	1	584.435	-10	4930532I03Rik
row_7694	0.0231395	0.920272	5.18528	1	584.435	-10	Kiss1r
row_9985	0.0231968	0.920272	5.18094	1	584.435	10	Nsa2
row_11546	0.0232024	0.920272	5.18052	1	584.435	-2.00251	Igf2r
row_5425	0.0234019	0.920272	5.16551	1	584.435	2.25943	Zfp592
row_7517	0.0234364	0.920272	5.16293	1	584.435	-1.19993	Pdss2
row_0433	0.0236009	0.920272	5.15068	1	584.435	-10	Gpr39
row_1623	0.0237983	0.920272	5.13608	1	584.435	1.25538	Cbfa2t2
row_12551	0.0238553	0.920272	5.13189	1	584.435	10	Nudt8
row_0364	0.0239672	0.920272	5.12369	1	584.435	-10	Twist2
row_1736	0.0239719	0.920272	5.12335	1	584.435	1.5738	Arfgef2
row_4130	0.0240251	0.920272	5.11947	1	584.435	-2.60995	Brat1
row_8795	0.0241124	0.920272	5.11312	1	584.435	2.82873	Mpp3
row_4961	0.0243034	0.920272	5.09931	1	584.435	-10	Lig1
row_4435	0.0244142	0.920272	5.09134	1	584.435	1.08438	Herc3
row_11166	0.0245299	0.920272	5.08308	1	584.435	1.51113	Ube2v2
row_0855	0.0247886	0.920272	5.06472	1	584.435	2.75746	Pip4k2a
row_3471	0.0247999	0.920272	5.06393	1	584.435	10	Agbl5
row_3681	0.024885	0.920272	5.05794	1	584.435	10	Utp3
row_2614	0.0249689	0.920272	5.05205	1	584.435	-2.97902	Ankrd6
row_4299	0.0249854	0.920272	5.0509	1	584.435	-0.741989	Klhdc10
row_6535	0.0250853	0.920272	5.04392	1	584.435	0.984848	Galnt2
row_6922	0.0251307	0.920272	5.04076	1	584.435	1.67862	Coro2b
row_1717	0.0252156	0.920272	5.03487	1	584.435	10	Acot8
row_11105	0.0252849	0.920272	5.03007	1	584.435	1.78106	Adcy9
row_4181	0.0254278	0.920272	5.02022	1	584.435	2.1746	Atp5j2
row_2249	0.0254372	0.920272	5.01958	1	584.435	1.48709	Zfp697
row_1901	0.0254635	0.920272	5.01777	1	584.435	-1.03984	Tbl1xr1
row_1888	0.0255052	0.920272	5.01491	1	584.435	-1.66528	Armc1
row_3181	0.0255942	0.920272	5.00883	1	584.435	1.88331	Ece1
row_4623	0.0256396	0.920272	5.00574	1	584.435	-10	Gxylt2
row_12649	0.025656	0.920272	5.00462	1	584.435	10	Gm14966
row_8424	0.025657	0.920272	5.00455	1	584.435	1.92743	Eif4a1
row_3492	0.0257126	0.920272	5.00077	1	584.435	-2.144	Mrpl33
row_1043	0.0257568	0.920272	4.99777	1	584.435	1.05608	Hspa5
row_11574	0.0257931	0.920272	4.99531	1	584.435	-2.21128	BC002059
row_8438	0.0258347	0.920272	4.9925	1	584.435	-10	Phf23
row_0582	0.0258587	0.920272	4.99088	1	584.435	10	Gm37679
row_6539	0.0258734	0.920272	4.98989	1	584.435	-1.3879	Ttc13
row_6356	0.0258781	0.920272	4.98957	1	584.435	-1.89532	D230025D16Rik
row_0147	0.0259164	0.920272	4.98699	1	584.435	1.35921	Tpp2
row_6551	0.0259228	0.920272	4.98656	1	584.435	-10	Ntpcr
row_3522	0.026358	0.920272	4.95751	1	584.435	10	Rnf4
row_8605	0.0264044	0.920272	4.95444	1	584.435	-1.01575	Ggnbp2
row_11082	0.026438	0.920272	4.95222	1	584.435	10	Tarbp2
row_7283	0.0266482	0.920272	4.93841	1	584.435	-10	Gm2415
row_2577	0.0267002	0.920272	4.93501	1	584.435	-3.34744	Decr1
row_10944	0.0269067	0.920272	4.92158	1	584.435	1.91414	Brd1
row_8440	0.0271721	0.920272	4.90448	1	584.435	10	Acadvl
row_0254	0.0272324	0.920272	4.90062	1	584.435	-10	Erbb4
row_11669	0.0272448	0.920272	4.89983	1	584.435	10	Lmf1
row_8899	0.0273587	0.920272	4.89256	1	584.435	-10	D11Wsu47e
row_5018	0.0274383	0.920272	4.8875	1	584.435	1.72164	Ppp1r37
row_2341	0.0275779	0.920272	4.87867	1	584.435	-1.77313	Celsr2
row_9734	0.0276157	0.920272	4.87628	1	584.435	-1.67615	Iars
row_6191	0.0277533	0.920272	4.86763	1	584.435	10	Smim7
row_6165	0.0277594	0.920272	4.86725	1	584.435	-2.97744	Dda1
row_12473	0.0278305	0.920272	4.86279	1	584.435	10	Cep192
row_6370	0.0278899	0.920272	4.85909	1	584.435	-2.1535	Ripor1
row_7582	0.0279551	0.920272	4.85502	1	584.435	0.874622	Ddx50
row_0974	0.028003	0.920272	4.85204	1	584.435	-10	Kyat1
row_7117	0.028014	0.920272	4.85136	1	584.435	-10	Faim
row_8617	0.0281531	0.920272	4.84275	1	584.435	1.50089	Med13
row_3617	0.0282258	0.920272	4.83826	1	584.435	10	N4bp2
row_12878	0.0283143	0.920272	4.83281	1	584.435	-2.43791	Hif1an
row_12117	0.0283832	0.920272	4.82859	1	584.435	10	Msh2
row_4599	0.0283956	0.920272	4.82783	1	584.435	10	Mrps25
row_7534	0.0284061	0.920272	4.82719	1	584.435	1.52046	Gopc
row_6739	0.0284374	0.920272	4.82527	1	584.435	1.15952	Gramd1b
row_0382	0.0285618	0.920272	4.81768	1	584.435	-1.02592	Stk25
row_12342	0.0286199	0.920272	4.81415	1	584.435	-1.62145	Hdac3
row_11236	0.0286687	0.920272	4.81119	1	584.435	2.73623	Psmd2
row_1045	0.0287825	0.920272	4.80431	1	584.435	1.87292	Fbxw2
row_12166	0.0288291	0.920272	4.80149	1	584.435	1.20705	Esco1
row_4662	0.0288792	0.920272	4.79848	1	584.435	-3.32263	Jagn1
row_3942	0.0291583	0.920272	4.78177	1	584.435	-10	Gm15860
row_1492	0.0291584	0.920272	4.78177	1	584.435	10	Itpa
row_1908	0.029249	0.920272	4.77638	1	584.435	-2.22288	Fndc3b
row_5821	0.0294038	0.920272	4.76721	1	584.435	10	Lrrc56
row_2022	0.0294087	0.920272	4.76692	1	584.435	1.09822	Mbnl1
row_11026	0.0295788	0.920272	4.75691	1	584.435	10	Tuba1b
row_6265	0.0295956	0.920272	4.75593	1	584.435	2.80717	Tnpo2
row_4860	0.0296631	0.920272	4.75197	1	584.435	2.66839	Ccdc91
row_9212	0.0296738	0.920272	4.75134	1	584.435	10	Prorp
row_0165	0.0296818	0.920272	4.75088	1	584.435	-10	Stat4
row_8243	0.0297442	0.920272	4.74723	1	584.435	-2.38565	Hnrnpab
row_2503	0.0298354	0.920272	4.74192	1	584.435	-1.63728	Dnajb4
row_2189	0.0299168	0.920272	4.73719	1	584.435	10	Zfp687
row_3119	0.0299393	0.920272	4.73589	1	584.435	1.62129	Eya3
row_1176	0.0299461	0.920272	4.73549	1	584.435	10	Sp3os
row_0584	0.0300918	0.920272	4.72708	1	584.435	-0.998342	Cop1
row_0472	0.0301204	0.920272	4.72543	1	584.435	-1.13048	Lrrn2
row_13129	0.0301783	0.920272	4.7221	1	584.435	-3.14616	Zfp275
row_1255	0.0302147	0.920272	4.72001	1	584.435	-10	Harbi1
row_0767	0.0302476	0.920272	4.71812	1	584.435	1.13403	Lpgat1
row_0079	0.0303223	0.920272	4.71385	1	584.435	1.12311	Khdrbs2
row_11480	0.0303254	0.920272	4.71367	1	584.435	10	Cbr1
row_8307	0.0303747	0.920272	4.71085	1	584.435	10	Trim17
row_13191	0.0304189	0.920272	4.70833	1	584.435	-1.74775	Maged1
row_7953	0.0304861	0.920272	4.70451	1	584.435	10	Mettl1
row_12198	0.0305517	0.920272	4.70078	1	584.435	1.63263	Zfp397
row_2402	0.0306946	0.920272	4.6927	1	584.435	10	1810037I17Rik
row_5170	0.0306947	0.920272	4.69269	1	584.435	-10	Fxyd1
row_2800	0.0310194	0.920272	4.67446	1	584.435	10	B230208B08Rik
row_10562	0.031054	0.920272	4.67253	1	584.435	2.33648	Plcxd3
row_12002	0.0310635	0.920272	4.672	1	584.435	-2.08628	Gtf2f1
row_8379	0.0311165	0.920272	4.66905	1	584.435	0.861954	Arhgap44
row_9398	0.0311735	0.920272	4.66588	1	584.435	-1.5602	Pomt2
row_11436	0.0311823	0.920272	4.66539	1	584.435	0.786288	Ncam2
row_12017	0.0311881	0.920272	4.66507	1	584.435	-3.06283	Rab31
row_2094	0.0312169	0.920272	4.66347	1	584.435	0.943501	Lrba
row_10571	0.0312829	0.920272	4.65982	1	584.435	2.16499	Lifr
row_1889	0.0313459	0.920272	4.65633	1	584.435	10	Mtfr1
row_10527	0.0313667	0.920272	4.65519	1	584.435	2.67956	Gpr180
row_5885	0.0313795	0.920272	4.65448	1	584.435	-1.40278	Ccl25
row_8035	0.031462	0.920272	4.64993	1	584.435	-2.06972	Tug1
row_6593	0.031488	0.920272	4.64851	1	584.435	-1.80454	Mtmr2
row_10942	0.0315216	0.920272	4.64666	1	584.435	2.06471	Tbc1d22a
row_6852	0.0315467	0.920272	4.64528	1	584.435	-1.67934	Psma4
row_3174	0.0315767	0.920272	4.64363	1	584.435	-10	Epha8
row_8499	0.0315864	0.920272	4.6431	1	584.435	0.853044	Smg6
row_12983	0.031604	0.920272	4.64214	1	584.435	10	Gpkow
row_10140	0.0316279	0.920272	4.64083	1	584.435	0.637147	Gng2
row_8660	0.0320273	0.920272	4.61912	1	584.435	0.827599	Car10
row_6339	0.0320884	0.920272	4.61583	1	584.435	1.64079	Got2
row_13040	0.0321232	0.920272	4.61396	1	584.435	2.71301	Elk1
row_12957	0.0321309	0.920272	4.61354	1	584.435	2.09439	Hspa12a
row_5172	0.0321367	0.920272	4.61323	1	584.435	1.36027	Scn1b
row_13328	0.032419	0.920272	4.59811	1	584.435	10	Alg13
row_12118	0.032479	0.920272	4.59492	1	584.435	2.8289	Kcnk12
row_0261	0.0324973	0.920272	4.59394	1	584.435	-10	Pecr
row_7469	0.0325979	0.920272	4.5886	1	584.435	-2.09648	Rwdd1
row_7134	0.0327194	0.920272	4.58217	1	584.435	-2.3933	Cep63
row_7842	0.0327662	0.920272	4.5797	1	584.435	-10	Snrpf
row_12504	0.0329467	0.920272	4.57022	1	584.435	-10	Katnal2
row_4567	0.0329755	0.920272	4.5687	1	584.435	10	Gm5577
row_10446	0.0330255	0.920272	4.56609	1	584.435	-1.19096	Xpo7
row_12883	0.0331344	0.920272	4.56041	1	584.435	-10	Lzts2
row_4903	0.0331759	0.920272	4.55825	1	584.435	10	Tmem86b
row_4154	0.0331987	0.920272	4.55706	1	584.435	10	Kdelr2
row_10533	0.0332062	0.920272	4.55667	1	584.435	10	Gm16835
row_3546	0.0332097	0.920272	4.55649	1	584.435	-10	Bloc1s4
row_7274	0.0332523	0.920272	4.55427	1	584.435	-0.84008	Stt3b
row_9494	0.0333353	0.920272	4.54997	1	584.435	0.882569	Dync1h1
row_10112	0.033465	0.920272	4.54327	1	584.435	-10	Fezf2
row_10714	0.033564	0.920272	4.53817	1	584.435	-3.35242	Tbc1d31
row_2687	0.0336705	0.920272	4.5327	1	584.435	10	Rgp1
row_11934	0.033801	0.920272	4.52603	1	584.435	-10	2310039H08Rik
row_5498	0.0338374	0.920272	4.52417	1	584.435	10	Aamdc
row_5166	0.0339487	0.920272	4.51851	1	584.435	-2.94286	Usf2
row_4685	0.0340755	0.920272	4.51208	1	584.435	3.03211	Pparg
row_10032	0.0341185	0.920272	4.50991	1	584.435	10	3830408C21Rik
row_11897	0.0341841	0.920272	4.5066	1	584.435	2.68295	Cdc5l
row_12799	0.034205	0.920272	4.50554	1	584.435	10	Lipo3
row_1149	0.0342849	0.920272	4.50152	1	584.435	1.72143	Ppig
row_11013	0.034366	0.920272	4.49745	1	584.435	2.03255	Ccnt1
row_5873	0.0347809	0.920272	4.47677	1	584.435	10	Pet100
row_1189	0.034957	0.920272	4.46807	1	584.435	-1.05058	Hnrnpa3
row_13068	0.0349644	0.920272	4.46771	1	584.435	0.947408	Thoc2
row_1804	0.0349991	0.920272	4.466	1	584.435	-3.02188	Sycp2
row_0662	0.0350127	0.920272	4.46533	1	584.435	-3.0346	Pex19
row_4634	0.0350844	0.920272	4.46181	1	584.435	2.57952	Trnt1
row_2450	0.0351075	0.920272	4.46067	1	584.435	10	4930539J05Rik
row_1925	0.0353416	0.920272	4.44923	1	584.435	-2.04152	Zfp639
row_1703	0.0353567	0.920272	4.4485	1	584.435	-1.69665	Ttpal
row_10502	0.0354635	0.920272	4.44331	1	584.435	1.30481	Klf12
row_9186	0.0354689	0.920272	4.44305	1	584.435	-1.39943	Foxg1
row_9913	0.0354779	0.920272	4.44261	1	584.435	-0.976552	Slf1
row_8616	0.0355296	0.920272	4.4401	1	584.435	2.088	Ints2
row_6383	0.0357445	0.920272	4.42973	1	584.435	10	Pskh1
row_12433	0.0357508	0.920272	4.42942	1	584.435	-0.84036	Csnk1a1
row_1485	0.035855	0.920272	4.42442	1	584.435	2.13885	Vps16
row_6625	0.035868	0.920272	4.42379	1	584.435	1.64265	Olfm2
row_12387	0.0358976	0.920272	4.42238	1	584.435	2.04278	Atg12
row_2803	0.0359601	0.920272	4.41938	1	584.435	1.3458	Nfib
row_4528	0.0361238	0.920272	4.41157	1	584.435	-10	Egr4
row_4389	0.03614	0.920272	4.4108	1	584.435	-10	AI854703
row_1016	0.036416	0.920272	4.39772	1	584.435	-3.24121	Fam102a
row_11067	0.0364381	0.920272	4.39668	1	584.435	10	Atg101
row_3882	0.0364758	0.920272	4.39491	1	584.435	-10	Rfc5
row_10466	0.0365176	0.920272	4.39294	1	584.435	2.72216	Tpt1
row_3514	0.0365404	0.920272	4.39186	1	584.435	-3.10167	Gm1673
row_4047	0.0365608	0.920272	4.3909	1	584.435	2.54106	Mdh2
row_4440	0.036567	0.920272	4.39061	1	584.435	-1.83703	Gprin3
row_11921	0.0365692	0.920272	4.39051	1	584.435	-1.75287	Ttbk1
row_9527	0.036603	0.920272	4.38892	1	584.435	10	Brf1
row_0189	0.0366899	0.920272	4.38485	1	584.435	2.64658	Hspe1
row_5858	0.0368455	0.920272	4.37758	1	584.435	10	Dhcr7
row_4162	0.0368886	0.920272	4.37557	1	584.435	-10	Aimp2
row_9192	0.0369855	0.920272	4.37107	1	584.435	0.732995	Strn3
row_10223	0.0371318	0.920272	4.36429	1	584.435	10	Ncoa4
row_5099	0.0372938	0.920272	4.35682	1	584.435	10	Eid2b
row_4700	0.0375234	0.920272	4.34628	1	584.435	-2.85276	Zfand4
row_5921	0.0375396	0.920272	4.34554	1	584.435	10	Coprs
row_10682	0.0375463	0.920272	4.34523	1	584.435	-10	Gm17473
row_2176	0.037564	0.920272	4.34443	1	584.435	-10	1700040D17Rik
row_7241	0.0375846	0.920272	4.34348	1	584.435	-1.25034	Smarcc1
row_8523	0.0376337	0.920272	4.34124	1	584.435	2.57194	Gosr1
row_1921	0.037886	0.920272	4.32978	1	584.435	-10	Gm15496
row_13154	0.0378865	0.920272	4.32976	1	584.435	-2.87712	Lage3
row_1340	0.0379964	0.920272	4.32479	1	584.435	10	Gm13963
row_1532	0.038005	0.920272	4.3244	1	584.435	-10	Gm14061
row_10823	0.038162	0.920272	4.31733	1	584.435	-3.17187	1110038F14Rik
row_9236	0.0381743	0.920272	4.31678	1	584.435	0.361102	Mdga2
row_2715	0.0382197	0.920272	4.31474	1	584.435	10	Nans
row_13121	0.038453	0.920272	4.30431	1	584.435	10	Vma21
row_3650	0.0385057	0.920272	4.30196	1	584.435	1.07559	Usp46
row_13047	0.038543	0.920272	4.3003	1	584.435	-2.63397	Dock11
row_1507	0.0388917	0.920272	4.28487	1	584.435	-10	Tmem230
row_2072	0.038927	0.920272	4.28332	1	584.435	-0.941155	Glrb
row_4816	0.0390011	0.920272	4.28006	1	584.435	10	Wbp11
row_8805	0.0390097	0.920272	4.27968	1	584.435	-10	Slc25a39
row_13351	0.0390394	0.920272	4.27838	1	584.435	-1.38961	Kdm5c
row_0718	0.0391968	0.920272	4.27149	1	584.435	-2.99694	Lbr
row_4274	0.0392123	0.920272	4.27081	1	584.435	1.10205	Wasl
row_3162	0.0392358	0.920272	4.26979	1	584.435	-10	Fuca1
row_1994	0.0392723	0.920272	4.26819	1	584.435	-1.03354	Supt20
row_4647	0.0393139	0.920272	4.26638	1	584.435	-10	Rad18
row_7500	0.0393689	0.920272	4.26399	1	584.435	-10	Mical1
row_11729	0.0394476	0.920272	4.26057	1	584.435	-3.36205	Ppard
row_8777	0.0395718	0.920272	4.25519	1	584.435	2.55926	Ezh1
row_0635	0.0396138	0.920272	4.25338	1	584.435	10	Rgs4
row_4713	0.0397273	0.920272	4.24848	1	584.435	-3.00327	Zfp9
row_2871	0.0397603	0.920272	4.24706	1	584.435	-2.28618	Oma1
row_3233	0.0398516	0.920272	4.24313	1	584.435	-1.79429	Zfp933
row_1432	0.0398779	0.920272	4.24201	1	584.435	10	Dut
row_10926	0.0401237	0.920272	4.23149	1	584.435	10	Parvb
row_8343	0.0401276	0.920272	4.23133	1	584.435	-10	Smcr8
row_5924	0.0401313	0.920272	4.23117	1	584.435	-10	Erich1
row_2323	0.0401602	0.920272	4.22994	1	584.435	10	Rbm15
row_0208	0.0401788	0.920272	4.22915	1	584.435	-1.19103	Fam126b
row_2840	0.0401913	0.920272	4.22862	1	584.435	10	Cyp2j6
row_9868	0.0402091	0.920272	4.22786	1	584.435	-10	Zfp85os
row_8543	0.040259	0.920272	4.22574	1	584.435	10	Rpl23a
row_9439	0.0402946	0.920272	4.22423	1	584.435	10	Ccdc88c
row_3970	0.0403476	0.920272	4.22198	1	584.435	-10	Rilpl1
row_11320	0.0406917	0.920272	4.20746	1	584.435	1.53729	Slc49a4
row_12759	0.0407099	0.920272	4.2067	1	584.435	1.77933	Trpm3
row_13279	0.040747	0.920272	4.20514	1	584.435	-1.56204	Armcx3
row_0634	0.0408739	0.920272	4.19983	1	584.435	0.5398	Pbx1
row_6366	0.0409025	0.920272	4.19864	1	584.435	-2.03348	Zdhhc1
row_0710	0.0409434	0.920272	4.19693	1	584.435	10	Sde2
row_4771	0.040988	0.920272	4.19507	1	584.435	1.60256	Kcna6
row_5758	0.0410606	0.920272	4.19204	1	584.435	1.7343	Fgfr2
row_5744	0.0411639	0.920272	4.18775	1	584.435	10	Bckdk
row_0220	0.0413124	0.920272	4.1816	1	584.435	1.44667	Ica1l
row_2728	0.0413507	0.920272	4.18002	1	584.435	-1.65222	Invs
row_12267	0.0414936	0.920272	4.17413	1	584.435	-10	Igip
row_3437	0.0415262	0.920272	4.17279	1	584.435	-1.28969	Nub1
row_3982	0.0417544	0.920272	4.16344	1	584.435	-1.49489	Ubc
row_10657	0.0418258	0.920272	4.16052	1	584.435	-10	Gm46515
row_4955	0.041961	0.920272	4.15502	1	584.435	-2.29118	Trim28
row_1200	0.0420475	0.920272	4.1515	1	584.435	-0.720385	Sestd1
row_0877	0.0421287	0.920272	4.14821	1	584.435	10	Arrdc1
row_8182	0.0422384	0.920272	4.14378	1	584.435	-1.87885	Kcnip1
row_3123	0.0424175	0.920272	4.13656	1	584.435	1.62312	Fam76a
row_3886	0.0424386	0.920272	4.13571	1	584.435	1.98319	Fbxw8
row_10291	0.042444	0.920272	4.1355	1	584.435	1.01274	Chd8
row_0089	0.0424704	0.920272	4.13444	1	584.435	10	Amer3
row_12213	0.0424792	0.920272	4.13408	1	584.435	1.50904	Gm33228
row_12393	0.0425388	0.920272	4.13169	1	584.435	-2.74912	Dtwd2
row_4244	0.0425577	0.920272	4.13094	1	584.435	1.72814	Ndufa4
row_4709	0.042573	0.920272	4.13032	1	584.435	-1.97668	Csgalnact2
row_9899	0.0428064	0.920272	4.121	1	584.435	10	Zfp825
row_7855	0.0429104	0.920272	4.11687	1	584.435	2.58049	Mrpl42
row_3331	0.0429911	0.920272	4.11366	1	584.435	-10	Cptp
row_5423	0.0430051	0.920272	4.11311	1	584.435	1.66995	Sec11a
row_10526	0.043025	0.920272	4.11232	1	584.435	-3.01594	Tgds
row_5227	0.0430553	0.920272	4.11112	1	584.435	10	Nr1h2
row_3517	0.0430966	0.920272	4.10949	1	584.435	10	Haus3
row_13022	0.0430966	0.920272	4.10949	1	584.435	-10	Maob
row_10068	0.0431187	0.920272	4.10862	1	584.435	1.69006	Emb
row_8779	0.0432269	0.920272	4.10435	1	584.435	-10	Vps25
row_10167	0.0432533	0.920272	4.10331	1	584.435	1.49128	Samd8
row_7742	0.0432571	0.920272	4.10316	1	584.435	10	Slc39a3
row_6515	0.0432621	0.920272	4.10296	1	584.435	10	Spata2l
row_6450	0.0432776	0.920272	4.10235	1	584.435	10	Terf2ip
row_12532	0.0433156	0.920272	4.10086	1	584.435	-0.888835	Zfp407
row_10697	0.0433159	0.920272	4.10084	1	584.435	-10	Utp23
row_7054	0.0433928	0.920272	4.09782	1	584.435	-10	Gm46123
row_1083	0.0434104	0.920272	4.09713	1	584.435	-0.502015	Mbd5
row_7122	0.0434639	0.920272	4.09504	1	584.435	-10	Dbr1
row_2298	0.0437178	0.920272	4.08512	1	584.435	1.58241	Capza1
row_3188	0.0437311	0.920272	4.0846	1	584.435	-10	Cda
row_9373	0.0438241	0.920272	4.08098	1	584.435	-10	Npc2
row_8771	0.043828	0.920272	4.08083	1	584.435	10	Psmc3ip
row_3274	0.0439009	0.920272	4.078	1	584.435	-2.99034	Park7
row_4758	0.0439639	0.920272	4.07556	1	584.435	-1.57369	Zfp384
row_3916	0.0439692	0.920272	4.07536	1	584.435	-10	Pheta1
row_11251	0.0440451	0.920272	4.07242	1	584.435	10	Etv5
row_6620	0.0441293	0.920272	4.06918	1	584.435	-1.7993	Zfp846
row_11031	0.044147	0.920272	4.06849	1	584.435	-2.22727	Kcnh3
row_5929	0.0442433	0.920272	4.06478	1	584.435	0.275384	Csmd1
row_5579	0.0443822	0.920272	4.05945	1	584.435	-2.92533	St5
row_12421	0.0444478	0.920272	4.05694	1	584.435	-0.95691	Dctn4
row_1393	0.0444613	0.920272	4.05642	1	584.435	-3.06113	Lrrc57
row_9975	0.0446004	0.920272	4.05111	1	584.435	1.5316	Aggf1
row_4702	0.0446262	0.920272	4.05013	1	584.435	-10	Zfp422
row_0735	0.0448063	0.920272	4.04328	1	584.435	-10	Gm38251
row_5274	0.0448345	0.920272	4.04221	1	584.435	10	Dbp
row_11106	0.0448522	0.920272	4.04154	1	584.435	-10	Srl
row_10067	0.0448966	0.920272	4.03986	1	584.435	-0.996694	Parp8
row_12513	0.0450051	0.920272	4.03576	1	584.435	2.99345	Pstpip2
row_4470	0.0451346	0.920272	4.03087	1	584.435	-10	Usp39
row_3512	0.0451711	0.920272	4.0295	1	584.435	-0.84367	Nsd2
row_1836	0.0453109	0.920272	4.02425	1	584.435	-2.22033	Gmeb2
row_3843	0.0454152	0.920272	4.02034	1	584.435	-2.94831	Mmab
row_11450	0.0454328	0.920272	4.01969	1	584.435	10	2810407A14Rik
row_5704	0.0454474	0.920272	4.01914	1	584.435	-1.86736	Kctd13
row_6267	0.0455557	0.920272	4.0151	1	584.435	10	Fbxw9
row_5277	0.0456073	0.920272	4.01317	1	584.435	10	Sult2b1
row_10423	0.0456272	0.920272	4.01243	1	584.435	10	Slc25a37
row_8095	0.0457053	0.920272	4.00953	1	584.435	-0.636139	Cobl
row_5487	0.0457839	0.920272	4.00661	1	584.435	-10	Gm15414
row_0337	0.0458045	0.920272	4.00585	1	584.435	10	Cops7b
row_12961	0.0458977	0.920272	4.0024	1	584.435	-1.11009	Pdzd8
row_2125	0.0459013	0.920272	4.00227	1	584.435	10	Gm43713
row_4146	0.0459246	0.920272	4.0014	1	584.435	10	Zfp12
row_10238	0.0459994	0.920272	3.99864	1	584.435	-0.858282	Ccser2
row_8722	0.0460078	0.920272	3.99833	1	584.435	-10	Stac2
row_4006	0.0462509	0.920272	3.98939	1	584.435	-10	Gusb
row_2353	0.0462545	0.920272	3.98925	1	584.435	10	Fam102b
row_10181	0.0462796	0.920272	3.98833	1	584.435	-10	Anxa11
row_10261	0.0463034	0.920272	3.98746	1	584.435	-3.25185	Wdhd1
row_7321	0.0464107	0.920272	3.98353	1	584.435	10	1700048O20Rik
row_1353	0.046542	0.920272	3.97874	1	584.435	10	Gm13986
row_5286	0.0465963	0.920272	3.97676	1	584.435	-1.6613	Abcc8
row_10122	0.0469871	0.920272	3.9626	1	584.435	10	Nek10
row_5882	0.0470344	0.920272	3.96089	1	584.435	-1.19774	Ctxn1
row_4000	0.0472417	0.920272	3.95344	1	584.435	1.84242	Cct6a
row_3736	0.0474295	0.920272	3.94671	1	584.435	10	Mrps18c
row_13088	0.0475561	0.920272	3.9422	1	584.435	10	Gpc4
row_11830	0.0476761	0.920272	3.93793	1	584.435	-1.46183	Skiv2l
row_8674	0.0476831	0.920272	3.93768	1	584.435	10	Xylt2
row_7978	0.047787	0.920272	3.93399	1	584.435	-10	Zbtb39
row_11783	0.0478612	0.920272	3.93137	1	584.435	-2.78937	Zfp952
row_3211	0.0479093	0.920272	3.92966	1	584.435	1.53698	Atp13a2
row_11101	0.0479238	0.920272	3.92915	1	584.435	-2.00472	Slx4
row_6490	0.0480472	0.920272	3.9248	1	584.435	-1.53344	Zcchc14
row_11192	0.0481706	0.920272	3.92045	1	584.435	-3.32658	Aifm3
row_4795	0.0482318	0.920272	3.9183	1	584.435	-10	Gabarapl1
row_4127	0.0482584	0.920272	3.91737	1	584.435	-1.93546	Chst12
row_2347	0.0483592	0.920272	3.91384	1	584.435	1.13525	Wdr47
row_7402	0.0484266	0.920272	3.91148	1	584.435	0.449852	Hivep2
row_9979	0.0484896	0.920272	3.90928	1	584.435	10	Poc5
row_3280	0.048515	0.920272	3.9084	1	584.435	10	Phf13
row_10467	0.048521	0.920272	3.90819	1	584.435	2.47841	Gtf2f2
row_1693	0.0485801	0.920272	3.90613	1	584.435	-0.381815	Ptprt
row_4612	0.0486467	0.920272	3.90381	1	584.435	-1.77426	Tmf1
row_10679	0.0487094	0.920272	3.90163	1	584.435	0.67943	Oxr1
row_10215	0.0487446	0.920272	3.90041	1	584.435	1.39627	Capn7
row_11201	0.0487714	0.920272	3.89948	1	584.435	-1.43587	Dgcr2
row_1127	0.0487763	0.920272	3.89931	1	584.435	0.383396	Kcnh7
row_11404	0.0487858	0.920272	3.89898	1	584.435	-2.35774	Dcbld2
row_6213	0.0487915	0.920272	3.89878	1	584.435	1.71282	Anapc10
row_1943	0.0488052	0.920272	3.89831	1	584.435	1.95304	Dcun1d1
row_3427	0.0488316	0.920272	3.89739	1	584.435	10	Nos3
row_3870	0.0489219	0.920272	3.89427	1	584.435	-1.59123	Gcn1
row_12669	0.0490282	0.920272	3.89059	1	584.435	2.53046	Otub1
row_10358	0.0490635	0.920272	3.88938	1	584.435	10	Il17d
row_9411	0.0492027	0.920272	3.88459	1	584.435	0.533477	Nrxn3
row_11387	0.0492868	0.920272	3.8817	1	584.435	10	Cep97
row_5545	0.049304	0.920272	3.88111	1	584.435	-1.05839	Nup98
row_11724	0.0493379	0.920272	3.87995	1	584.435	10	Uhrf1bp1
row_9417	0.0494144	0.920272	3.87733	1	584.435	1.17337	Flrt2
row_5538	0.0494393	0.920272	3.87648	1	584.435	10	Anapc15
row_2510	0.0495844	0.920272	3.87152	1	584.435	-10	AI115009
row_0005	0.0496541	0.920272	3.86915	1	584.435	-2.86671	Lypla1
row_8459	0.0498832	0.920272	3.86137	1	584.435	-2.20019	Kif1c
row_3765	0.0499031	0.920272	3.8607	1	584.435	-10	Gm42902
row_8308	0.0499625	0.920272	3.85869	1	584.435	10	2310058D17Rik
row_0328	0.0499832	0.920272	3.85799	1	584.435	-1.00048	Itm2c

## Sheet: Car3_AssignShank3_0
name	pval	adj_pval	f_statistic	df1	df2	lfc	Gene
row_2902	4.89467e-05	0.657942	16.7378	1	584.435	1.91324	Tut4
row_7535	0.000118341	0.795372	15.0214	1	584.435	10	Nus1
row_3562	0.000382637	0.936496	12.7633	1	584.435	-3.05052	Zfp518b
row_10403	0.000419465	0.936496	12.5877	1	584.435	10	Fzd3
row_7902	0.000702394	0.936496	11.6065	1	584.435	10	Gm15723
row_5092	0.000754979	0.936496	11.4696	1	584.435	-10	Zfp974
row_2264	0.00078936	0.936496	11.3852	1	584.435	10	Slc22a15
row_10640	0.00086183	0.936496	11.2189	1	584.435	-2.84284	Matn2
row_8878	0.000894943	0.936496	11.1476	1	584.435	-4.51675	Gna13
row_9940	0.000998664	0.936496	10.9404	1	584.435	-3.46424	Edil3
row_8544	0.00104427	0.936496	10.8562	1	584.435	-2.94837	Rab34
row_12187	0.0012271	0.936496	10.5522	1	584.435	-4.34972	4933424G05Rik
row_6888	0.00167515	0.936496	9.96776	1	584.435	-2.03138	Sema7a
row_3978	0.00212921	0.936496	9.51943	1	584.435	10	Ccdc92
row_0104	0.00230946	0.936496	9.36795	1	584.435	2.54479	Actr1b
row_10865	0.00231284	0.936496	9.36523	1	584.435	10	Cbx6
row_2712	0.00237459	0.936496	9.31616	1	584.435	-10	Xpa
row_3146	0.00240555	0.936496	9.29205	1	584.435	-10	Pafah2
row_6593	0.00247176	0.936496	9.24152	1	584.435	-2.48451	Mtmr2
row_1790	0.00256759	0.936496	9.17077	1	584.435	-10	Gm14296
row_3179	0.00260831	0.936496	9.14152	1	584.435	1.50743	Usp48
row_4459	0.00283496	0.936496	8.98677	1	584.435	-3.15534	Krcc1
row_7363	0.00294678	0.936496	8.915	1	584.435	1.92513	Rgs17
row_12961	0.00295472	0.936496	8.91001	1	584.435	-1.61936	Pdzd8
row_11505	0.00301196	0.936496	8.87443	1	584.435	-10	Zbtb21
row_9497	0.00302969	0.936496	8.86356	1	584.435	10	Mok
row_11018	0.00311634	0.936496	8.8113	1	584.435	-10	Rnd1
row_4072	0.00313547	0.936496	8.79997	1	584.435	10	Ache
row_9384	0.00335842	0.936496	8.67281	1	584.435	10	Tmed10
row_6941	0.00349014	0.936496	8.60168	1	584.435	2.51927	Rab11a
row_1189	0.00352385	0.936496	8.58391	1	584.435	-1.37701	Hnrnpa3
row_4586	0.00372451	0.936496	8.48162	1	584.435	-0.81081	Iqsec1
row_8226	0.00372959	0.936496	8.4791	1	584.435	-2.07884	Mgat4b
row_0714	0.00374162	0.936496	8.47316	1	584.435	-2.87649	Cnih4
row_7613	0.00389432	0.936496	8.39935	1	584.435	-10	A930033H14Rik
row_12936	0.00394812	0.936496	8.37405	1	584.435	-1.42956	Bbip1
row_2802	0.00395644	0.936496	8.37017	1	584.435	2.21195	Mpdz
row_6987	0.00410921	0.936496	8.30034	1	584.435	-0.928462	Sltm
row_13064	0.00419551	0.936496	8.26206	1	584.435	3.06649	Cul4b
row_6433	0.00424752	0.936496	8.23938	1	584.435	10	Aars
row_3924	0.0043785	0.936496	8.18348	1	584.435	-10	Gpn3
row_6514	0.00442265	0.936496	8.16503	1	584.435	-1.34026	Cdk10
row_13397	0.00448758	0.936496	8.13822	1	584.435	-10	Vegfd
row_9533	0.00483698	0.936496	8.00045	1	584.435	-2.24963	Zfp386
row_11783	0.00490739	0.936496	7.97393	1	584.435	-3.78029	Zfp952
row_7032	0.00494886	0.936496	7.95848	1	584.435	10	Ick
row_11748	0.00507174	0.936496	7.91349	1	584.435	-2.25825	Mtch1
row_7475	0.00529975	0.936496	7.83288	1	584.435	2.42391	Tspyl4
row_1895	0.00563987	0.936496	7.71899	1	584.435	-1.91732	Hltf
row_8699	0.0056664	0.936496	7.71041	1	584.435	-10	Mrpl10
row_3522	0.00576617	0.936496	7.67848	1	584.435	10	Rnf4
row_3577	0.00579714	0.936496	7.66869	1	584.435	10	Fam184b
row_3244	0.0061538	0.936496	7.5596	1	584.435	-2.91139	Fbxo44
row_7443	0.00627834	0.936496	7.52302	1	584.435	-1.11859	Tmem200a
row_5194	0.00631297	0.936496	7.51298	1	584.435	10	Tshz3
row_10174	0.0063173	0.936496	7.51173	1	584.435	-2.18126	Dlg5
row_7917	0.00632805	0.936496	7.50863	1	584.435	-3.65314	Cct2
row_4771	0.00653947	0.936496	7.44869	1	584.435	1.95523	Kcna6
row_12086	0.00676932	0.936496	7.38573	1	584.435	2.07111	Sos1
row_11616	0.00680127	0.936496	7.37715	1	584.435	-10	Kctd5
row_2487	0.00680361	0.936496	7.37652	1	584.435	-10	Ddah1
row_1703	0.00688587	0.936496	7.35464	1	584.435	-2.08274	Ttpal
row_0472	0.00710385	0.936496	7.29791	1	584.435	-1.29209	Lrrn2
row_5807	0.00712422	0.936496	7.2927	1	584.435	-10	Echs1
row_2190	0.00715051	0.936496	7.286	1	584.435	2.36686	Psmd4
row_12293	0.00718994	0.936496	7.27599	1	584.435	-10	Pcdha11.1
row_10689	0.00721569	0.936496	7.26949	1	584.435	-1.81375	Eny2
row_6075	0.00727309	0.936496	7.25508	1	584.435	-1.90452	Galntl6
row_0364	0.00734904	0.936496	7.23619	1	584.435	-10	Twist2
row_2019	0.00757985	0.936496	7.17999	1	584.435	-10	P2ry14
row_13058	0.00759975	0.936496	7.17523	1	584.435	10	Upf3b
row_3821	0.00765983	0.936496	7.16093	1	584.435	-10	Tfip11
row_11359	0.00770919	0.936496	7.14926	1	584.435	10	Usf3
row_11052	0.00805787	0.936496	7.06898	1	584.435	10	Mettl7a1
row_4187	0.00805846	0.936496	7.06885	1	584.435	-0.944793	Cdk8
row_12255	0.00817054	0.936496	7.0438	1	584.435	-2.57698	Snhg4
row_0514	0.0082404	0.936496	7.02836	1	584.435	-0.788525	Gm4258
row_12267	0.00837674	0.936496	6.99862	1	584.435	-10	Igip
row_4546	0.00857197	0.936496	6.95689	1	584.435	10	Mxd1
row_6999	0.00857861	0.936496	6.95549	1	584.435	1.44511	Rfx7
row_4346	0.00861786	0.936496	6.94722	1	584.435	-1.14458	Hipk2
row_7750	0.00887086	0.936496	6.89485	1	584.435	1.99786	Atcay
row_4299	0.0088798	0.936496	6.89303	1	584.435	-0.798055	Klhdc10
row_1721	0.00893825	0.936496	6.88116	1	584.435	-3.66544	Pcif1
row_11344	0.00897811	0.936496	6.87311	1	584.435	-1.85985	Poglut1
row_11605	0.00916156	0.936496	6.83654	1	584.435	-10	Zfp13
row_4273	0.0092352	0.936496	6.82207	1	584.435	10	Ndufa5
row_9402	0.00956954	0.936496	6.75783	1	584.435	-10	Noxred1
row_4823	0.00965565	0.936496	6.74166	1	584.435	10	Eps8
row_6515	0.00972321	0.936496	6.72908	1	584.435	10	Spata2l
row_10318	0.00973874	0.936496	6.7262	1	584.435	-0.65726	Pabpn1
row_0208	0.00980014	0.936496	6.71486	1	584.435	-1.40259	Fam126b
row_10942	0.00990894	0.936496	6.69494	1	584.435	2.29562	Tbc1d22a
row_9444	0.0100116	0.936496	6.67634	1	584.435	-2.47154	Ndufb1-ps
row_13136	0.0100193	0.936496	6.67496	1	584.435	-2.10195	Idh3g
row_11647	0.0100223	0.936496	6.67442	1	584.435	-3.02455	Ndufb10
row_2144	0.0101038	0.936496	6.65982	1	584.435	10	Flad1
row_4569	0.0101429	0.936496	6.65286	1	584.435	-1.54939	Rpn1
row_2080	0.0101667	0.936496	6.64864	1	584.435	-10	Plrg1
row_10823	0.0102011	0.936496	6.64255	1	584.435	-3.80313	1110038F14Rik
row_3450	0.0103535	0.936496	6.61582	1	584.435	-0.915918	Rbm33
row_7125	0.0104561	0.936496	6.59806	1	584.435	2.84344	Nck1
row_13172	0.0104617	0.936496	6.5971	1	584.435	-2.55784	Prkx
row_8346	0.0104739	0.936496	6.59499	1	584.435	-10	Natd1
row_9117	0.0104917	0.936496	6.59194	1	584.435	10	Id2
row_8121	0.0105461	0.936496	6.58263	1	584.435	1.57963	Wdpcp
row_8543	0.0109667	0.936496	6.51225	1	584.435	10	Rpl23a
row_7030	0.0109824	0.936496	6.50968	1	584.435	10	Elovl5
row_12582	0.0109932	0.936496	6.50791	1	584.435	10	Bbs1
row_12243	0.0111101	0.936496	6.48889	1	584.435	-10	4933408B17Rik
row_5614	0.01118	0.936496	6.47763	1	584.435	-1.84619	Plekha7
row_8038	0.0112617	0.936496	6.46453	1	584.435	-10	Dusp18
row_12913	0.0112659	0.936496	6.46387	1	584.435	-10	Taf5
row_12772	0.0113108	0.936496	6.45671	1	584.435	-10	Gm35438.1
row_3285	0.0113572	0.936496	6.44936	1	584.435	-10	Tnfrsf25
row_13197	0.0114717	0.936496	6.43134	1	584.435	-10	Zc4h2
row_9263	0.0117639	0.936496	6.38618	1	584.435	10	3110056K07Rik
row_6904	0.0117702	0.936496	6.38522	1	584.435	-1.70299	Hexa
row_5117	0.011944	0.936496	6.35892	1	584.435	10	Eif3k
row_9003	0.011997	0.936496	6.35096	1	584.435	10	Arhgdia
row_0635	0.0120283	0.936496	6.3463	1	584.435	10	Rgs4
row_10165	0.0121602	0.936496	6.32673	1	584.435	1.34328	Adk
row_9000	0.0122383	0.936496	6.31526	1	584.435	-10	Slc25a10
row_0139	0.0122811	0.936496	6.30899	1	584.435	-1.89836	Pou3f3
row_6964	0.0122945	0.936496	6.30705	1	584.435	-10	Dapk2
row_1221	0.0124355	0.936496	6.28662	1	584.435	2.27057	Ctnnd1
row_7134	0.0124795	0.936496	6.28028	1	584.435	-2.52923	Cep63
row_2853	0.0125919	0.936496	6.26422	1	584.435	10	Pgm1
row_12449	0.0126044	0.936496	6.26245	1	584.435	2.78115	Fech
row_4957	0.0127366	0.936496	6.24375	1	584.435	10	Chmp2a
row_6583	0.0127911	0.936496	6.23611	1	584.435	-1.19723	Cep126
row_11343	0.012844	0.936496	6.22872	1	584.435	-2.10442	Timmdc1
row_11186	0.0132598	0.936496	6.17171	1	584.435	-3.55452	Hic2
row_8354	0.0133202	0.936496	6.16359	1	584.435	10	B9d1
row_10558	0.0134284	0.936496	6.14912	1	584.435	2.12437	Ghr
row_2341	0.0134439	0.936496	6.14706	1	584.435	-2.00444	Celsr2
row_0744	0.0135024	0.936496	6.1393	1	584.435	-10	A430105J06Rik
row_4816	0.0135432	0.936496	6.13391	1	584.435	10	Wbp11
row_4020	0.0138049	0.936496	6.09971	1	584.435	10	Castor2
row_12761	0.013905	0.936496	6.08682	1	584.435	-1.05713	Smc5
row_12725	0.0139424	0.936496	6.08202	1	584.435	-3.34966	Tmem109
row_9192	0.0140756	0.936496	6.06505	1	584.435	0.802108	Strn3
row_6144	0.014136	0.936496	6.05741	1	584.435	-1.52756	Rab3a
row_4137	0.0142698	0.936496	6.0406	1	584.435	10	Mmd2
row_6117	0.014307	0.936496	6.03594	1	584.435	1.88283	Ncan
row_2551	0.0146685	0.936496	5.99145	1	584.435	1.4025	Asph
row_0074	0.0147231	0.936496	5.98483	1	584.435	-3.77104	Col19a1
row_7220	0.0147438	0.936496	5.98233	1	584.435	-10	4833445I07Rik
row_3746	0.0147726	0.936496	5.97884	1	584.435	-1.74056	Klhl8
row_3671	0.01479	0.936496	5.97675	1	584.435	-1.52577	Srp72
row_4886	0.0147911	0.936496	5.97662	1	584.435	-2.41967	Cnot3
row_0089	0.0148152	0.936496	5.97371	1	584.435	10	Amer3
row_0390	0.0148558	0.936496	5.96884	1	584.435	-2.23693	St8sia4
row_6191	0.0148898	0.936496	5.96476	1	584.435	10	Smim7
row_2025	0.0148914	0.936496	5.96458	1	584.435	-1.08539	Dhx36
row_1708	0.0149015	0.936496	5.96336	1	584.435	-2.5321	Tomm34
row_3054	0.0149228	0.936496	5.96082	1	584.435	-10	Csmd2os
row_8051	0.0149724	0.936496	5.9549	1	584.435	-1.76394	Nf2
row_6208	0.0149732	0.936496	5.95482	1	584.435	1.50639	Zfp827
row_1435	0.0151207	0.936496	5.93735	1	584.435	-1.55575	Eid1
row_3664	0.0151924	0.936496	5.92893	1	584.435	-10	Gm7467
row_6962	0.015333	0.936496	5.91253	1	584.435	2.77222	Snx1
row_12237	0.0153935	0.936496	5.90553	1	584.435	-0.596789	Apc
row_9046	0.0154038	0.936496	5.90433	1	584.435	-0.670893	Ncoa1
row_2611	0.0154452	0.936496	5.89956	1	584.435	10	Casp8ap2
row_1038	0.0154774	0.936496	5.89585	1	584.435	-2.84189	Zbtb43
row_4392	0.0154989	0.936496	5.89338	1	584.435	0.84862	Tra2a
row_10996	0.0156302	0.936496	5.87837	1	584.435	1.72051	Ano6
row_8599	0.0156426	0.936496	5.87696	1	584.435	10	Dusp14
row_11517	0.0156481	0.936496	5.87633	1	584.435	1.88551	Serac1
row_7904	0.0158736	0.936496	5.85089	1	584.435	-1.57534	Rab21
row_6624	0.0158886	0.936496	5.84921	1	584.435	10	Pin1
row_5666	0.0159855	0.936496	5.8384	1	584.435	-1.66125	Lcmt1
row_11317	0.0160259	0.936496	5.83391	1	584.435	-1.10043	Sec22a
row_12117	0.0160532	0.936496	5.83089	1	584.435	10	Msh2
row_3591	0.0161313	0.936496	5.82226	1	584.435	1.20597	Anapc4
row_13318	0.0161479	0.936496	5.82044	1	584.435	10	Mid2
row_13364	0.0162199	0.936496	5.81253	1	584.435	10	Sat1
row_2532	0.0162379	0.936496	5.81057	1	584.435	0.341336	Lrrc7
row_1342	0.0163017	0.936496	5.8036	1	584.435	1.13463	Scg5
row_10068	0.0165232	0.936496	5.77963	1	584.435	1.88023	Emb
row_0331	0.0165422	0.936496	5.77759	1	584.435	-1.13363	Psmd1
row_5239	0.0165497	0.936496	5.77679	1	584.435	-1.20937	Ap2a1
row_2345	0.01674	0.936496	5.75649	1	584.435	-10	Tmem167b
row_8041	0.0167691	0.936496	5.75341	1	584.435	-3.4981	Mtfp1
row_8617	0.0168612	0.936496	5.74368	1	584.435	1.53379	Med13
row_0803	0.0169455	0.936496	5.73484	1	584.435	-3.36514	Gm37107
row_1888	0.0170342	0.936496	5.72558	1	584.435	-1.64753	Armc1
row_3881	0.0170463	0.936496	5.72432	1	584.435	-1.88139	Wsb2
row_9385	0.01706	0.936496	5.72289	1	584.435	-3.55525	Fos
row_9756	0.0171974	0.936496	5.70867	1	584.435	10	Hrh2
row_1420	0.0172518	0.936496	5.70307	1	584.435	-1.69549	Eif3j1
row_1746	0.0172816	0.936496	5.70001	1	584.435	10	Spata2
row_12972	0.0172821	0.936496	5.69995	1	584.435	-1.55576	Csf2ra
row_7976	0.0173816	0.936496	5.68978	1	584.435	10	Nab2
row_8656	0.0174056	0.936496	5.68733	1	584.435	1.92464	Hlf
row_9798	0.017416	0.936496	5.68628	1	584.435	10	Smad5
row_5051	0.0174554	0.936496	5.68227	1	584.435	-2.47004	Zfp574
row_2348	0.0174647	0.936496	5.68133	1	584.435	10	Clcc1
row_12646	0.0174746	0.936496	5.68033	1	584.435	-3.36736	Ehd1
row_6323	0.0174809	0.936496	5.67969	1	584.435	-1.95798	Ciapin1
row_6878	0.0176	0.936496	5.66766	1	584.435	-3.53631	Mpi
row_5704	0.0177172	0.936496	5.6559	1	584.435	-2.13289	Kctd13
row_13129	0.017769	0.936496	5.65073	1	584.435	-3.37472	Zfp275
row_2323	0.0177906	0.936496	5.64858	1	584.435	10	Rbm15
row_0577	0.0180443	0.936496	5.62351	1	584.435	1.37471	Ralgps2
row_4752	0.0180671	0.936496	5.62127	1	584.435	2.15155	Gpr162
row_12895	0.0181349	0.936496	5.61465	1	584.435	10	Pprc1
row_10026	0.0181448	0.936496	5.61368	1	584.435	-2.74904	Srek1ip1
row_9696	0.0183714	0.936496	5.59172	1	584.435	-0.929742	Ranbp9
row_1995	0.0185452	0.936496	5.57507	1	584.435	10	Exosc8
row_4992	0.0189203	0.936496	5.53967	1	584.435	10	Ccdc61
row_8993	0.0189985	0.936496	5.53238	1	584.435	-3.56591	Faap100
row_6056	0.0190116	0.936496	5.53116	1	584.435	-10	4930555F03Rik
row_3654	0.0190184	0.936496	5.53053	1	584.435	-2.45927	Rasl11b
row_3072	0.0190204	0.936496	5.53035	1	584.435	-2.72307	Bsdc1
row_7347	0.0191306	0.936496	5.52014	1	584.435	1.55308	Fyco1
row_4548	0.0191694	0.936496	5.51656	1	584.435	1.33423	Gmcl1
row_10862	0.0191934	0.936496	5.51435	1	584.435	-10	Sun2
row_11598	0.0192016	0.936496	5.5136	1	584.435	10	Zfp944
row_1198	0.0192493	0.936496	5.50922	1	584.435	2.92879	Ttn
row_5938	0.0192614	0.936496	5.5081	1	584.435	-10	1810012K16Rik
row_11361	0.0195447	0.936496	5.48232	1	584.435	10	Spice1
row_12769	0.0195452	0.936496	5.48228	1	584.435	10	Cbwd1
row_0683	0.0195548	0.936496	5.48142	1	584.435	-0.788879	Cep170
row_10697	0.0196695	0.936496	5.47109	1	584.435	-10	Utp23
row_5861	0.0196939	0.936496	5.4689	1	584.435	2.13879	Cttn
row_9229	0.0200126	0.936496	5.44059	1	584.435	0.632003	Lrfn5
row_6535	0.0200906	0.936496	5.43373	1	584.435	0.975091	Galnt2
row_2315	0.0202134	0.936496	5.42299	1	584.435	-1.32683	Dram2
row_9041	0.0202757	0.936496	5.41757	1	584.435	1.78753	Efr3b
row_3416	0.0203081	0.936496	5.41475	1	584.435	-0.664723	Srpk2
row_4274	0.0204542	0.936496	5.40212	1	584.435	1.15592	Wasl
row_10599	0.0205225	0.936496	5.39624	1	584.435	-1.46958	Drosha
row_8629	0.0206653	0.936496	5.38403	1	584.435	1.13714	Trim37
row_5274	0.0207121	0.936496	5.38005	1	584.435	10	Dbp
row_2176	0.0208052	0.936496	5.37215	1	584.435	-10	1700040D17Rik
row_1929	0.0208474	0.936496	5.36858	1	584.435	-1.80782	Actl6a
row_11574	0.0208625	0.936496	5.3673	1	584.435	-2.08984	BC002059
row_11854	0.0208807	0.936496	5.36577	1	584.435	10	Ddr1
row_13006	0.0208926	0.936496	5.36477	1	584.435	10	Xk
row_3481	0.0209663	0.936496	5.35857	1	584.435	-1.79317	Eif2b4
row_4434	0.0211293	0.936496	5.34494	1	584.435	10	Abcg2
row_10596	0.0211385	0.936496	5.34417	1	584.435	2.71955	Golph3
row_11876	0.0212329	0.936496	5.33633	1	584.435	10	Ppp1r11
row_0512	0.0214452	0.936496	5.31882	1	584.435	10	Zfp281
row_4317	0.0215357	0.936496	5.31142	1	584.435	-10	Lrguk
row_3311	0.0215504	0.936496	5.31022	1	584.435	-1.21535	Prkcz
row_3916	0.0216065	0.936496	5.30565	1	584.435	-10	Pheta1
row_5423	0.0216408	0.936496	5.30286	1	584.435	1.76878	Sec11a
row_11165	0.0216831	0.936496	5.29942	1	584.435	2.71004	Efcab1
row_10466	0.0216968	0.936496	5.29832	1	584.435	2.76148	Tpt1
row_3604	0.0217713	0.936496	5.29229	1	584.435	-1.72648	Tbc1d1
row_4027	0.0218084	0.936496	5.2893	1	584.435	2.61825	Eif4h
row_5706	0.0219244	0.936496	5.27998	1	584.435	1.0536	Sez6l2
row_2971	0.021933	0.936496	5.27928	1	584.435	10	Ebna1bp2
row_2939	0.0220013	0.936496	5.27382	1	584.435	10	Tmem69
row_6544	0.0222941	0.936496	5.2506	1	584.435	-10	Exoc8
row_13022	0.0222992	0.936496	5.25019	1	584.435	-10	Maob
row_0015	0.0224831	0.936496	5.23577	1	584.435	10	Gm26901
row_0855	0.022557	0.936496	5.23002	1	584.435	2.72359	Pip4k2a
row_6295	0.0227098	0.936496	5.21816	1	584.435	-1.20437	Cyld
row_9173	0.0228131	0.936496	5.2102	1	584.435	2.1504	Zfp277
row_4503	0.0228565	0.936496	5.20686	1	584.435	-10	1700003E16Rik
row_9660	0.0228925	0.936496	5.20411	1	584.435	10	Cdyl
row_9832	0.0231093	0.936496	5.18757	1	584.435	10	Ptch1
row_5277	0.0231156	0.936496	5.18709	1	584.435	10	Sult2b1
row_6737	0.0231553	0.936496	5.18409	1	584.435	10	Zfp202
row_11411	0.0231805	0.936496	5.18218	1	584.435	10	Nsun3
row_4047	0.0232046	0.936496	5.18035	1	584.435	2.61024	Mdh2
row_9584	0.023351	0.936496	5.16933	1	584.435	-10	Gm30893
row_10660	0.023426	0.936496	5.16371	1	584.435	10	Zfp706
row_12887	0.0236232	0.936496	5.14901	1	584.435	0.887926	Btrc
row_8576	0.0236501	0.936496	5.14702	1	584.435	-1.57467	Cdk5r1
row_10831	0.0236503	0.936496	5.14701	1	584.435	-2.444	A730060N03Rik
row_1717	0.0236588	0.936496	5.14638	1	584.435	10	Acot8
row_6725	0.0238925	0.936496	5.12916	1	584.435	10	Tmem218
row_12113	0.0239855	0.936496	5.12236	1	584.435	2.1037	Socs5
row_10134	0.0239897	0.936496	5.12205	1	584.435	10	Ube2e1
row_5651	0.0240483	0.936496	5.11778	1	584.435	1.80716	Usp31
row_3999	0.0241054	0.936496	5.11362	1	584.435	10	Psph
row_0490	0.0244153	0.936496	5.09127	1	584.435	-2.04996	Klhl12
row_9145	0.0244162	0.936496	5.0912	1	584.435	-0.962331	Cog5
row_0582	0.0244331	0.936496	5.08999	1	584.435	10	Gm37679
row_11894	0.0244749	0.936496	5.087	1	584.435	-0.682438	Runx2
row_0395	0.0245235	0.936496	5.08353	1	584.435	10	Gin1
row_5565	0.0245367	0.936496	5.08259	1	584.435	10	Ilk
row_11729	0.0245564	0.936496	5.08119	1	584.435	-3.60302	Ppard
row_13432	0.0245671	0.936496	5.08042	1	584.435	-1.45669	mt-Nd4l
row_0912	0.024698	0.936496	5.07113	1	584.435	-2.57878	Qsox2
row_4701	0.0247805	0.936496	5.0653	1	584.435	-1.49258	March8
row_11791	0.0248878	0.936496	5.05774	1	584.435	2.07195	Zfp81
row_10263	0.0248895	0.936496	5.05762	1	584.435	2.59546	Mapk1ip1l
row_11642	0.0249733	0.936496	5.05174	1	584.435	2.00639	Syngr3
row_5840	0.0250269	0.936496	5.04799	1	584.435	-2.25957	Mob2
row_4805	0.0252846	0.936496	5.03009	1	584.435	-10	Crebl2
row_12195	0.0253803	0.936496	5.02349	1	584.435	-0.818663	Nol4
row_5181	0.0254936	0.936496	5.01571	1	584.435	10	Chst8
row_4092	0.0256214	0.936496	5.00698	1	584.435	10	Zscan21
row_11924	0.0256957	0.936496	5.00192	1	584.435	10	Ptk7
row_9527	0.0257621	0.936496	4.99741	1	584.435	10	Brf1
row_2470	0.0258097	0.936496	4.99419	1	584.435	-1.61857	Bmpr1b
row_2141	0.0258921	0.936496	4.98863	1	584.435	-1.71127	Slc50a1
row_12532	0.0260394	0.936496	4.97872	1	584.435	-0.894046	Zfp407
row_6740	0.026055	0.936496	4.97768	1	584.435	1.46471	Clmp
row_4700	0.0264352	0.936496	4.9524	1	584.435	-2.54979	Zfand4
row_6281	0.0264939	0.936496	4.94854	1	584.435	-1.21869	Phkb
row_10581	0.0265104	0.936496	4.94745	1	584.435	-3.16345	Skp2
row_0710	0.026526	0.936496	4.94643	1	584.435	10	Sde2
row_3509	0.026536	0.936496	4.94577	1	584.435	10	Tmem129
row_2590	0.0270541	0.936496	4.91206	1	584.435	1.72621	Ccnc
row_6508	0.0271915	0.936496	4.90324	1	584.435	-1.73921	2810013P06Rik
row_9887	0.027365	0.936496	4.89216	1	584.435	10	Lpcat1
row_9338	0.0274972	0.936496	4.88377	1	584.435	-1.10605	Synj2bp
row_7541	0.0276592	0.936496	4.87354	1	584.435	1.83405	Fam184a
row_3804	0.0276934	0.936496	4.87139	1	584.435	-1.41291	Fbrsl1
row_10533	0.0279789	0.936496	4.85354	1	584.435	10	Gm16835
row_5702	0.028097	0.936496	4.84621	1	584.435	-2.0196	Taok2
row_2724	0.0281297	0.936496	4.84419	1	584.435	-10	Sec61b
row_7710	0.0281578	0.936496	4.84245	1	584.435	2.5889	Dazap1
row_5259	0.0281626	0.936496	4.84216	1	584.435	-1.07331	Ppfia3
row_8976	0.0282453	0.936496	4.83705	1	584.435	-2.72042	A930037H05Rik
row_9986	0.028258	0.936496	4.83627	1	584.435	-1.20406	Gfm2
row_2251	0.0283385	0.936496	4.83133	1	584.435	10	Wars2
row_2403	0.0284125	0.936496	4.82679	1	584.435	1.98549	Usp53
row_4703	0.0284346	0.936496	4.82544	1	584.435	-10	Cxcl12
row_4817	0.0285054	0.936496	4.82112	1	584.435	-3.35772	BC049715
row_6789	0.02854	0.936496	4.81901	1	584.435	-1.26598	Bace1
row_0419	0.0287203	0.936496	4.80806	1	584.435	10	Ralb
row_5102	0.0288412	0.936496	4.80076	1	584.435	-1.26386	Supt5
row_8553	0.0290138	0.936496	4.7904	1	584.435	10	Tmem199
row_4779	0.029025	0.936496	4.78972	1	584.435	-10	Ccnd2
row_6103	0.0291239	0.936496	4.78382	1	584.435	-1.36148	D130040H23Rik
row_2335	0.0292046	0.936496	4.77901	1	584.435	-2.19967	Atxn7l2
row_11082	0.0293219	0.936496	4.77205	1	584.435	10	Tarbp2
row_11327	0.0293368	0.936496	4.77117	1	584.435	2.56931	Ccdc58
row_13223	0.0293898	0.936496	4.76804	1	584.435	1.23267	Hdac8
row_3512	0.0295091	0.936496	4.761	1	584.435	-0.841064	Nsd2
row_12688	0.0296721	0.936496	4.75145	1	584.435	-3.24036	Tmem223
row_5763	0.0297587	0.936496	4.74639	1	584.435	-10	Htra1
row_10154	0.0298704	0.936496	4.73989	1	584.435	-10	2810402E24Rik
row_1787	0.0298877	0.936496	4.73888	1	584.435	-10	Gm6710
row_4697	0.0299208	0.936496	4.73696	1	584.435	-10	Gm20404
row_12218	0.0301259	0.936496	4.72512	1	584.435	-10	Gm26658
row_10503	0.0301509	0.936496	4.72368	1	584.435	-10	4930517O19Rik
row_12983	0.0302921	0.936496	4.71558	1	584.435	10	Gpkow
row_5858	0.0304949	0.936496	4.70401	1	584.435	10	Dhcr7
row_6502	0.0305148	0.936496	4.70288	1	584.435	-10	Galns
row_3503	0.0309152	0.936496	4.68029	1	584.435	10	Ctbp1
row_11090	0.0310197	0.936496	4.67445	1	584.435	10	Zfp385a
row_1283	0.0311019	0.936496	4.66986	1	584.435	-10	B230118H07Rik
row_11669	0.031195	0.936496	4.66469	1	584.435	10	Lmf1
row_0457	0.0312553	0.936496	4.66134	1	584.435	10	Gm29488
row_7110	0.0312602	0.936496	4.66107	1	584.435	-10	Gm19325
row_0355	0.0313674	0.936496	4.65514	1	584.435	-10	Asb18
row_5312	0.0315471	0.936496	4.64526	1	584.435	-10	Fancf
row_6271	0.0315782	0.936496	4.64355	1	584.435	-2.39849	Man2b1
row_11733	0.031652	0.936496	4.63952	1	584.435	-0.926827	Srpk1
row_12386	0.0316725	0.936496	4.63839	1	584.435	10	Cdo1
row_3921	0.0317952	0.936496	4.63171	1	584.435	-10	Rad9b
row_7731	0.0319007	0.936496	4.62597	1	584.435	10	Plekhj1
row_3211	0.0320046	0.936496	4.62035	1	584.435	1.56258	Atp13a2
row_6267	0.0321255	0.936496	4.61383	1	584.435	10	Fbxw9
row_1016	0.0321279	0.936496	4.6137	1	584.435	-3.24479	Fam102a
row_11083	0.0322111	0.936496	4.60923	1	584.435	-1.13248	Atf7
row_5681	0.0322174	0.936496	4.60889	1	584.435	10	Tufm
row_4734	0.0322885	0.936496	4.60508	1	584.435	-1.11921	Iqsec3
row_4712	0.0323737	0.936496	4.60053	1	584.435	-2.0991	Zfp248
row_1062	0.0324288	0.936496	4.59759	1	584.435	10	Gpr21
row_1574	0.0326222	0.936496	4.58731	1	584.435	-10	Zfp120
row_10895	0.0326554	0.936496	4.58556	1	584.435	10	Phf5a
row_6900	0.0327113	0.936496	4.5826	1	584.435	10	Gm47271
row_8454	0.0328767	0.936496	4.57389	1	584.435	10	Pfn1
row_13328	0.0329371	0.936496	4.57072	1	584.435	10	Alg13
row_9715	0.0329799	0.936496	4.56847	1	584.435	10	Kdm1b
row_10463	0.0331098	0.936496	4.56169	1	584.435	1.27436	Cog3
row_6163	0.0331216	0.936496	4.56107	1	584.435	-2.02225	Abhd8
row_11753	0.0331438	0.936496	4.55992	1	584.435	1.30243	Mdga1
row_0934	0.0331535	0.936496	4.55941	1	584.435	-10	Adamtsl2
row_3617	0.0333189	0.936496	4.55082	1	584.435	10	N4bp2
row_11467	0.0334211	0.936496	4.54553	1	584.435	-10	Dnajc28
row_11097	0.0334388	0.936496	4.54462	1	584.435	-1.8876	Zfp597
row_10240	0.0334473	0.936496	4.54418	1	584.435	0.255535	Nrg3
row_10981	0.033491	0.936496	4.54193	1	584.435	0.946098	Pdzrn4
row_5177	0.033522	0.936496	4.54033	1	584.435	-0.729021	Gpi1
row_13366	0.0337299	0.936496	4.52966	1	584.435	-10	Prdx4
row_5809	0.0337588	0.936496	4.52818	1	584.435	-10	Mtg1
row_11320	0.033784	0.936496	4.5269	1	584.435	1.50432	Slc49a4
row_11324	0.0337841	0.936496	4.52689	1	584.435	-0.867797	Kpna1
row_2643	0.0337967	0.936496	4.52625	1	584.435	-0.779814	Nfx1
row_7626	0.0338569	0.936496	4.52318	1	584.435	0.524596	Pcdh15
row_11277	0.0339914	0.936496	4.51634	1	584.435	2.50962	Bdh1
row_9646	0.0340227	0.936496	4.51475	1	584.435	10	Wrnip1
row_2223	0.0341498	0.936496	4.50833	1	584.435	-10	Sf3b4
row_10914	0.034258	0.936496	4.50287	1	584.435	-10	Cyb5r3
row_3300	0.0342861	0.936496	4.50146	1	584.435	-3.2871	Wrap73
row_4427	0.0344331	0.936496	4.49409	1	584.435	10	Kbtbd2
row_12276	0.0346516	0.936496	4.48318	1	584.435	-3.23226	Ndufa2
row_11085	0.0347013	0.936496	4.48072	1	584.435	10	Calcoco1
row_11888	0.0347541	0.936496	4.4781	1	584.435	1.12047	Cd2ap
row_3511	0.0348553	0.936496	4.47309	1	584.435	2.53648	Letm1
row_12075	0.0348566	0.936496	4.47302	1	584.435	-10	Qpct
row_4378	0.0348787	0.936496	4.47193	1	584.435	-1.18385	Zfp398
row_0919	0.0351455	0.936496	4.45881	1	584.435	2.5354	Pmpca
row_5079	0.0351528	0.936496	4.45845	1	584.435	-1.72176	Ltbp4
row_3420	0.0351888	0.936496	4.45669	1	584.435	-2.05021	Rint1
row_0069	0.0351892	0.936496	4.45667	1	584.435	0.744187	B3gat2
row_4183	0.0352373	0.936496	4.45432	1	584.435	-10	Zkscan5
row_9843	0.0353151	0.936496	4.45052	1	584.435	-10	Gm36445
row_0687	0.0353377	0.936496	4.44942	1	584.435	-1.2494	Adss
row_7742	0.0355327	0.936496	4.43995	1	584.435	10	Slc39a3
row_10355	0.0357807	0.936496	4.42798	1	584.435	0.89119	Zmym2
row_10167	0.0357962	0.936496	4.42724	1	584.435	1.4714	Samd8
row_6750	0.0358719	0.936496	4.42361	1	584.435	1.09326	Grik4
row_3641	0.0359277	0.936496	4.42093	1	584.435	10	Tec
row_13175	0.0359834	0.936496	4.41827	1	584.435	10	Tmem47
row_10686	0.0360302	0.936496	4.41604	1	584.435	-1.34463	Emc2
row_9378	0.0360779	0.936496	4.41376	1	584.435	-1.21767	Dlst
row_9979	0.036245	0.936496	4.40582	1	584.435	10	Poc5
row_6908	0.0362821	0.936496	4.40406	1	584.435	-2.99502	Gramd2
row_2353	0.0362911	0.936496	4.40363	1	584.435	10	Fam102b
row_5233	0.0363188	0.936496	4.40232	1	584.435	10	Tbc1d17
row_4210	0.0363465	0.936496	4.40101	1	584.435	-1.12951	Hsph1
row_3852	0.0364363	0.936496	4.39677	1	584.435	-1.07072	Sppl3
row_6903	0.036633	0.936496	4.38751	1	584.435	-0.728933	Arih1
row_11841	0.0366401	0.936496	4.38718	1	584.435	-10	Gpank1
row_4303	0.0366804	0.936496	4.38529	1	584.435	1.10892	Copg2
row_2636	0.0368256	0.936496	4.37851	1	584.435	-10	Tmem215
row_1751	0.036892	0.936496	4.37541	1	584.435	-10	Pard6b
row_8035	0.0369414	0.936496	4.37311	1	584.435	-1.81953	Tug1
row_1536	0.0369713	0.936496	4.37172	1	584.435	1.70918	Esf1
row_2934	0.0369758	0.936496	4.37152	1	584.435	-1.8245	Pomgnt1
row_0638	0.0369981	0.936496	4.37048	1	584.435	-1.33121	Uhmk1
row_12767	0.0370284	0.936496	4.36908	1	584.435	-3.41162	Pip5k1b
row_3643	0.0370985	0.936496	4.36583	1	584.435	0.880686	Fryl
row_10805	0.037116	0.936496	4.36502	1	584.435	-1.9948	Fbxl6
row_12129	0.0371278	0.936496	4.36447	1	584.435	-10	4930480K15Rik
row_12957	0.0371528	0.936496	4.36331	1	584.435	1.97687	Hspa12a
row_2859	0.0371822	0.936496	4.36196	1	584.435	-10	0610043K17Rik
row_5498	0.0372491	0.936496	4.35887	1	584.435	10	Aamdc
row_2536	0.037402	0.936496	4.35184	1	584.435	1.34633	Tgs1
row_4936	0.0374179	0.936496	4.35111	1	584.435	-10	Zim1
row_0725	0.0374691	0.936496	4.34876	1	584.435	-0.650601	Susd4
row_7303	0.0374887	0.936496	4.34786	1	584.435	-1.69181	Eif1b
row_6927	0.0375768	0.936496	4.34384	1	584.435	1.51233	Map2k5
row_1432	0.0376084	0.936496	4.3424	1	584.435	10	Dut
row_5920	0.0376093	0.936496	4.34236	1	584.435	-3.1962	Champ1
row_10758	0.0376346	0.936496	4.3412	1	584.435	-10	Chrac1
row_3838	0.0376613	0.936496	4.33998	1	584.435	10	Alkbh2
row_2703	0.0376643	0.936496	4.33985	1	584.435	-1.7863	Trmt10b
row_5434	0.0377556	0.936496	4.33569	1	584.435	-10	3110040N11Rik
row_13204	0.03779	0.936496	4.33413	1	584.435	-2.87114	Efnb1
row_3681	0.0378989	0.936496	4.3292	1	584.435	10	Utp3
row_11131	0.0379073	0.936496	4.32881	1	584.435	1.50774	1810013L24Rik
row_12224	0.0379108	0.936496	4.32866	1	584.435	-3.18472	Sft2d3
row_2216	0.0381059	0.936496	4.31986	1	584.435	10	Ciart
row_1048	0.0382703	0.936496	4.31247	1	584.435	1.23419	Rab14
row_7747	0.0382739	0.936496	4.31231	1	584.435	10	Pias4
row_6879	0.0382755	0.936496	4.31224	1	584.435	10	Scamp2
row_12907	0.0382925	0.936496	4.31148	1	584.435	-2.2093	Wbp1l
row_0969	0.0384662	0.936496	4.30372	1	584.435	-10	Zdhhc12
row_5951	0.0385108	0.936496	4.30173	1	584.435	10	Golga7
row_2347	0.0385508	0.936496	4.29996	1	584.435	1.11021	Wdr47
row_3331	0.0387477	0.936496	4.29123	1	584.435	-10	Cptp
row_13088	0.0388636	0.936496	4.28611	1	584.435	10	Gpc4
row_2728	0.0390105	0.936496	4.27965	1	584.435	-1.5357	Invs
row_5293	0.0390446	0.936496	4.27815	1	584.435	10	Saal1
row_10258	0.0393432	0.936496	4.26511	1	584.435	-1.69843	Gmfb
row_1868	0.0394629	0.936496	4.25991	1	584.435	-1.23221	Pag1
row_2373	0.0394857	0.936496	4.25892	1	584.435	-1.89484	Trmt13
row_12328	0.0395648	0.936496	4.25549	1	584.435	-3.76767	Pcdhgb4
row_13158	0.0396684	0.936496	4.25102	1	584.435	-4.72384	G6pdx
row_9625	0.0399242	0.936496	4.24002	1	584.435	-2.3989	Acot13
row_12759	0.0399326	0.936496	4.23966	1	584.435	1.70045	Trpm3
row_10727	0.0399528	0.936496	4.23879	1	584.435	1.54902	Mtss1
row_12581	0.0399728	0.936496	4.23794	1	584.435	-1.32764	Zdhhc24
row_1595	0.040179	0.936496	4.22914	1	584.435	-0.939141	Csnk2a1
row_8050	0.0401832	0.936496	4.22896	1	584.435	10	Zmat5
row_0677	0.0402481	0.936496	4.2262	1	584.435	-2.98495	Grem2
row_12917	0.0404627	0.936496	4.21711	1	584.435	1.97712	Neurl1a
row_3376	0.0405947	0.936496	4.21154	1	584.435	-0.767735	Rundc3b
row_2516	0.0406076	0.936496	4.211	1	584.435	10	Acadm
row_4657	0.0407866	0.936496	4.20348	1	584.435	2.56905	Camk1
row_12350	0.0408423	0.936496	4.20115	1	584.435	-2.01039	Gnpda1
row_8021	0.0408536	0.936496	4.20068	1	584.435	10	Vmn2r87
row_8930	0.0410627	0.936496	4.19196	1	584.435	10	Wbp2
row_12679	0.0410885	0.936496	4.19089	1	584.435	-1.17443	Atl3
row_12228	0.0412153	0.936496	4.18562	1	584.435	-10	A830052D11Rik
row_12398	0.0413782	0.936496	4.17889	1	584.435	2.23419	Sncaip
row_7464	0.0414459	0.936496	4.1761	1	584.435	1.52669	Rnf217
row_9697	0.0414832	0.936496	4.17456	1	584.435	10	Mcur1
row_1324	0.04163	0.936496	4.16853	1	584.435	1.71067	Bdnf
row_2658	0.0417351	0.936496	4.16423	1	584.435	10	Il11ra1
row_11039	0.0419242	0.936496	4.15651	1	584.435	-10	Bcdin3d
row_8950	0.0419495	0.936496	4.15548	1	584.435	-1.16566	Mgat5b
row_1149	0.0419951	0.936496	4.15363	1	584.435	1.61538	Ppig
row_0861	0.04203	0.936496	4.15221	1	584.435	-10	Gm13375
row_3925	0.0421052	0.936496	4.14916	1	584.435	1.62751	Arpc3
row_5146	0.0422885	0.936496	4.14175	1	584.435	1.35712	Clip3
row_10051	0.0423296	0.936496	4.1401	1	584.435	2.51286	Plpp1
row_5113	0.0424252	0.936496	4.13625	1	584.435	-1.68859	Sirt2
row_3919	0.0424313	0.936496	4.13601	1	584.435	10	Tctn1
row_12617	0.0427475	0.936496	4.12335	1	584.435	-2.99954	Sipa1
row_7860	0.0427693	0.936496	4.12248	1	584.435	10	Gm10754
row_10430	0.0427869	0.936496	4.12178	1	584.435	-2.60669	Egr3
row_12755	0.0428516	0.936496	4.1192	1	584.435	0.937052	Gda
row_1545	0.0429123	0.936496	4.11679	1	584.435	-2.0507	Pcsk2os2
row_7350	0.0429371	0.936496	4.11581	1	584.435	10	Ppp2r3d
row_11502	0.0429733	0.936496	4.11437	1	584.435	10	Bace2
row_13268	0.0430183	0.936496	4.11259	1	584.435	-10	Nox1
row_9626	0.0430552	0.936496	4.11113	1	584.435	-2.23189	Tdp2
row_1287	0.0431291	0.936496	4.10821	1	584.435	-10	Gm13919
row_4005	0.0433304	0.936496	4.10027	1	584.435	1.69096	Vkorc1l1
row_13335	0.0434012	0.936496	4.09749	1	584.435	-0.859871	Apex2
row_0853	0.0434184	0.936496	4.09682	1	584.435	-2.30491	Bmi1
row_0060	0.0434335	0.936496	4.09623	1	584.435	2.73509	Gm28756
row_3715	0.0434375	0.936496	4.09607	1	584.435	-10	Antxr2
row_8588	0.0435577	0.936496	4.09136	1	584.435	-10	Rad51d
row_1009	0.0435671	0.936496	4.091	1	584.435	1.97507	Golga2
row_0231	0.0435676	0.936496	4.09098	1	584.435	10	Gm20342
row_5804	0.0437534	0.936496	4.08373	1	584.435	-2.45041	Zfp511
row_7276	0.0438325	0.936496	4.08066	1	584.435	-1.8091	Rbms3
row_10641	0.0438989	0.936496	4.07808	1	584.435	-1.98775	Rpl30
row_10282	0.0440416	0.936496	4.07256	1	584.435	-1.22885	Pip4p1
row_6707	0.0440875	0.936496	4.07079	1	584.435	-1.29511	Kirrel3
row_3650	0.0442449	0.936496	4.06472	1	584.435	0.981428	Usp46
row_3107	0.0442969	0.936496	4.06273	1	584.435	2.43672	Gmeb1
row_12157	0.0443384	0.936496	4.06113	1	584.435	2.58093	Gm9993
row_13435	0.0444011	0.936496	4.05873	1	584.435	-10	mt-Nd6
row_12528	0.0444177	0.936496	4.05809	1	584.435	-1.06736	Zfp236
row_11241	0.0445457	0.936496	4.0532	1	584.435	-10	Chrd
row_11618	0.044616	0.936496	4.05052	1	584.435	10	Amdhd2
row_11934	0.0447632	0.936496	4.04492	1	584.435	-10	2310039H08Rik
row_2466	0.0448632	0.936496	4.04113	1	584.435	-10	Stpg2
row_1792	0.0451664	0.936496	4.02968	1	584.435	-10	Gm14412
row_7392	0.0452053	0.936496	4.02821	1	584.435	-1.12934	Epm2a
row_8177	0.0452192	0.936496	4.02769	1	584.435	1.85742	Ubtd2
row_3187	0.0453035	0.936496	4.02453	1	584.435	-3.16751	Pink1
row_0910	0.0453558	0.936496	4.02257	1	584.435	2.41412	Ubac1
row_11723	0.0453964	0.936496	4.02105	1	584.435	-2.49988	Snrpc
row_1069	0.0454232	0.936496	4.02004	1	584.435	-10	Nr6a1os
row_11602	0.0454328	0.936496	4.01969	1	584.435	-1.04379	Zfp40
row_0207	0.0454436	0.936496	4.01928	1	584.435	-10	Gm15834
row_11042	0.045487	0.936496	4.01766	1	584.435	10	Asic1
row_6706	0.0455559	0.936496	4.01509	1	584.435	2.5806	Kcnj5
row_11251	0.0456045	0.936496	4.01328	1	584.435	10	Etv5
row_3348	0.0457301	0.936496	4.00861	1	584.435	-10	Gm43017
row_8150	0.0457446	0.936496	4.00807	1	584.435	-1.01065	Ppp4r3b
row_12118	0.0457591	0.936496	4.00753	1	584.435	2.62887	Kcnk12
row_5715	0.0458283	0.936496	4.00497	1	584.435	-2.03274	Zfp771
row_1429	0.0458585	0.936496	4.00385	1	584.435	0.722758	Sema6d
row_12412	0.0458605	0.936496	4.00377	1	584.435	2.49295	Prrc1
row_3820	0.045928	0.936496	4.00127	1	584.435	-3.35732	Tpst2
row_0005	0.0459322	0.936496	4.00112	1	584.435	-2.45447	Lypla1
row_9102	0.0459411	0.936496	4.00079	1	584.435	1.85561	Cpsf3
row_12507	0.0459438	0.936496	4.00069	1	584.435	-1.25432	St8sia5
row_6047	0.0461009	0.936496	3.9949	1	584.435	1.48105	Trappc11
row_13147	0.0461149	0.936496	3.99438	1	584.435	2.43794	Rpl10
row_2147	0.0461163	0.936496	3.99433	1	584.435	10	Pmvk
row_5479	0.0461217	0.936496	3.99413	1	584.435	0.932415	4632427E13Rik
row_9032	0.0462492	0.936496	3.98945	1	584.435	-0.878042	Rab10
row_1730	0.0463732	0.936496	3.9849	1	584.435	-3.53741	Trp53rka
row_6450	0.0463741	0.936496	3.98487	1	584.435	10	Terf2ip
row_9409	0.0466863	0.936496	3.97349	1	584.435	-1.54869	Snw1
row_7163	0.0466973	0.936496	3.97309	1	584.435	-1.41562	Alas1
row_2967	0.0467036	0.936496	3.97286	1	584.435	2.39754	Kdm4a
row_13116	0.0468244	0.936496	3.96848	1	584.435	1.96526	Mtm1
row_0004	0.0469699	0.936496	3.96322	1	584.435	10	Mrpl15
row_0688	0.0470227	0.936496	3.96132	1	584.435	-1.47177	Catspere2
row_8934	0.0471537	0.936496	3.9566	1	584.435	2.43738	Acox1
row_2840	0.0472239	0.936496	3.95408	1	584.435	10	Cyp2j6
row_1610	0.0472332	0.936496	3.95374	1	584.435	1.50936	Tm9sf4
row_9077	0.0474351	0.936496	3.94651	1	584.435	10	Gm34237
row_9847	0.0475434	0.936496	3.94265	1	584.435	1.84224	Mterf3
row_10330	0.0476266	0.936496	3.93969	1	584.435	-10	Psme1
row_12550	0.0476468	0.936496	3.93897	1	584.435	10	Ndufs8
row_11037	0.0477557	0.936496	3.9351	1	584.435	1.37601	Tmbim6
row_4719	0.0477618	0.936496	3.93489	1	584.435	-10	Fbxl14
row_3409	0.0477961	0.936496	3.93367	1	584.435	10	Reln
row_9202	0.047861	0.936496	3.93137	1	584.435	10	Sptssa
row_2957	0.0478993	0.936496	3.93002	1	584.435	2.55163	Rnf220
row_7923	0.0481003	0.936496	3.92293	1	584.435	10	Slc35e3
row_12501	0.0481056	0.936496	3.92274	1	584.435	-1.22459	Smad2
row_7668	0.0482045	0.936496	3.91926	1	584.435	-1.18041	Trappc10
row_2935	0.0483521	0.936496	3.91409	1	584.435	10	Lurap1
row_5674	0.0483949	0.936496	3.91259	1	584.435	1.20394	Gsg1l
row_1277	0.0484355	0.936496	3.91117	1	584.435	1.80719	Mir670hg
row_10498	0.0484575	0.936496	3.9104	1	584.435	10	Bora
row_6296	0.0485134	0.936496	3.90845	1	584.435	-10	Tox3
row_6852	0.0488405	0.936496	3.89708	1	584.435	-1.36086	Psma4
row_2614	0.0488503	0.936496	3.89674	1	584.435	-2.02454	Ankrd6
row_4869	0.0489135	0.936496	3.89455	1	584.435	10	Sinhcaf
row_4221	0.0489874	0.936496	3.892	1	584.435	-3.34019	1700028E10Rik
row_12103	0.0490749	0.936496	3.88898	1	584.435	10	Dync2li1
row_3399	0.0491629	0.936496	3.88596	1	584.435	1.86774	Rsbn1l
row_4171	0.049238	0.936496	3.88337	1	584.435	-10	Baiap2l1
row_3994	0.0492578	0.936496	3.88269	1	584.435	-0.773001	Sfswap
row_6872	0.0492749	0.936496	3.88211	1	584.435	-1.4323	Commd4
row_4034	0.0493139	0.936496	3.88077	1	584.435	10	Dnajc30
row_11822	0.0495275	0.936496	3.87346	1	584.435	10	Rnf5
row_0805	0.049552	0.936496	3.87263	1	584.435	10	Gm13187
row_5153	0.0495662	0.936496	3.87214	1	584.435	-10	Proser3
row_0632	0.0495918	0.936496	3.87127	1	584.435	10	Aldh9a1
row_10883	0.0497026	0.936496	3.8675	1	584.435	10	Slc25a17
row_4740	0.0497811	0.936496	3.86483	1	584.435	10	Necap1
row_10280	0.0499121	0.936496	3.86039	1	584.435	-2.51847	Osgep

## Sheet: Car3_AssignKmt5b_0
name	pval	adj_pval	f_statistic	df1	df2	lfc	Gene
row_4346	1.86687e-05	0.124006	18.6268	1	584.435	-1.82773	Hipk2
row_0104	2.64017e-05	0.124006	17.9459	1	584.435	3.13749	Actr1b
row_2902	2.76758e-05	0.124006	17.8534	1	584.435	1.88838	Tut4
row_7443	6.68267e-05	0.224571	16.1308	1	584.435	-1.55636	Tmem200a
row_4055	0.000145153	0.331502	14.6264	1	584.435	-10	Lrwd1
row_6508	0.00014797	0.331502	14.5893	1	584.435	-3.18374	2810013P06Rik
row_9117	0.000306086	0.534432	13.1906	1	584.435	10	Id2
row_4685	0.000318067	0.534432	13.117	1	584.435	4.04817	Pparg
row_6873	0.000608402	0.908683	11.8792	1	584.435	-2.61131	Ppcdc
row_10403	0.000769912	0.92662	11.4324	1	584.435	10	Fzd3
row_13427	0.000880762	0.92662	11.1778	1	584.435	-1.67414	mt-Co2
row_3179	0.000926232	0.92662	11.0827	1	584.435	1.58097	Usp48
row_4221	0.0010381	0.92662	10.8673	1	584.435	-10	1700028E10Rik
row_9384	0.00142564	0.92662	10.2702	1	584.435	10	Tmed10
row_5883	0.00154868	0.92662	10.1149	1	584.435	1.70062	Timm44
row_11359	0.00157102	0.92662	10.088	1	584.435	10	Usf3
row_13058	0.00160481	0.92662	10.0481	1	584.435	10	Upf3b
row_9533	0.00160568	0.92662	10.0471	1	584.435	-2.31611	Zfp386
row_6999	0.00170503	0.92662	9.93465	1	584.435	1.62597	Rfx7
row_3978	0.0021595	0.92662	9.49308	1	584.435	10	Ccdc92
row_7535	0.00221524	0.92662	9.44557	1	584.435	10	Nus1
row_7125	0.00227247	0.92662	9.39804	1	584.435	3.16825	Nck1
row_1342	0.00232273	0.92662	9.35728	1	584.435	1.36115	Scg5
row_9398	0.00256143	0.92662	9.17524	1	584.435	-1.98706	Pomt2
row_11052	0.00268284	0.92662	9.08917	1	584.435	10	Mettl7a1
row_11140	0.00275652	0.92662	9.03885	1	584.435	10	Snn
row_13204	0.00276165	0.92662	9.0354	1	584.435	-4.39403	Efnb1
row_4823	0.00292423	0.92662	8.92925	1	584.435	10	Eps8
row_10640	0.00305959	0.92662	8.84535	1	584.435	-2.11376	Matn2
row_6852	0.0031952	0.92662	8.76502	1	584.435	-2.05586	Psma4
row_5704	0.00330664	0.92662	8.70156	1	584.435	-2.40184	Kctd13
row_11093	0.0034216	0.92662	8.63834	1	584.435	1.64029	Ppp1r1a
row_11986	0.00349489	0.92662	8.59916	1	584.435	-3.07528	Fem1a
row_4072	0.00355063	0.92662	8.56992	1	584.435	10	Ache
row_11085	0.00371572	0.92662	8.48598	1	584.435	10	Calcoco1
row_8878	0.00387268	0.92662	8.40963	1	584.435	-3.4487	Gna13
row_11558	0.0039919	0.92662	8.35372	1	584.435	0.737935	Afdn
row_7347	0.00401806	0.92662	8.34168	1	584.435	1.76073	Fyco1
row_6201	0.00403895	0.92662	8.33212	1	584.435	-1.78065	Arhgap10
row_3437	0.00414817	0.92662	8.28296	1	584.435	-1.51426	Nub1
row_4303	0.00447339	0.92662	8.14404	1	584.435	1.40289	Copg2
row_10068	0.00454357	0.92662	8.11542	1	584.435	2.09906	Emb
row_0752	0.00454517	0.92662	8.11478	1	584.435	-4.25665	Kcnk2
row_0577	0.00459156	0.92662	8.09611	1	584.435	1.55084	Ralgps2
row_2725	0.00472273	0.92662	8.04435	1	584.435	2.40829	Nr4a3
row_3353	0.00473013	0.92662	8.04148	1	584.435	1.3397	Ankib1
row_8197	0.00482275	0.92662	8.00587	1	584.435	-2.87778	Slu7
row_4273	0.00485133	0.92662	7.99502	1	584.435	10	Ndufa5
row_2516	0.00491072	0.92662	7.97268	1	584.435	10	Acadm
row_10238	0.00498021	0.92662	7.9469	1	584.435	-1.0613	Ccser2
row_5194	0.00502043	0.92662	7.93214	1	584.435	10	Tshz3
row_4392	0.00502219	0.92662	7.9315	1	584.435	0.939769	Tra2a
row_10174	0.00503311	0.92662	7.92751	1	584.435	-1.9569	Dlg5
row_9832	0.00511692	0.92662	7.89723	1	584.435	10	Ptch1
row_1895	0.00512788	0.92662	7.8933	1	584.435	-1.78242	Hltf
row_6374	0.0051461	0.92662	7.8868	1	584.435	10	Acd
row_12778	0.00515824	0.92662	7.88248	1	584.435	-3.38396	Plpp6
row_7220	0.00516682	0.92662	7.87943	1	584.435	-10	4833445I07Rik
row_11082	0.00523528	0.92662	7.85531	1	584.435	10	Tarbp2
row_1221	0.00537466	0.92662	7.80717	1	584.435	2.39269	Ctnnd1
row_12539	0.00543492	0.92662	7.78675	1	584.435	-2.55223	Rttn
row_3730	0.0054604	0.92662	7.77818	1	584.435	2.33928	Sec31a
row_0458	0.00549388	0.92662	7.76699	1	584.435	-3.6069	Slc41a1
row_3562	0.00571051	0.92662	7.69622	1	584.435	-1.80711	Zfp518b
row_12382	0.00578285	0.92662	7.6732	1	584.435	1.76462	Ccdc112
row_2551	0.00581404	0.92662	7.66337	1	584.435	1.52102	Asph
row_7976	0.00582336	0.92662	7.66044	1	584.435	10	Nab2
row_2577	0.00585873	0.92662	7.64937	1	584.435	-3.97356	Decr1
row_11327	0.00586143	0.92662	7.64853	1	584.435	2.98553	Ccdc58
row_6514	0.00588149	0.92662	7.64228	1	584.435	-1.18507	Cdk10
row_13426	0.00605187	0.92662	7.5901	1	584.435	-1.39358	mt-Co1
row_9887	0.00613613	0.92662	7.56485	1	584.435	10	Lpcat1
row_11505	0.00615477	0.92662	7.55931	1	584.435	-4.01592	Zbtb21
row_0485	0.00624163	0.92662	7.53372	1	584.435	-2.40322	Adora1
row_5614	0.00629142	0.92662	7.51922	1	584.435	-1.75729	Plekha7
row_13430	0.00636803	0.92662	7.49714	1	584.435	-1.34616	mt-Co3
row_10134	0.00655556	0.92662	7.44421	1	584.435	10	Ube2e1
row_5048	0.00659644	0.92662	7.43287	1	584.435	2.99519	Rabac1
row_1281	0.00665754	0.92662	7.41607	1	584.435	1.18108	Lrrc4c
row_1324	0.00680073	0.92662	7.37729	1	584.435	2.12461	Bdnf
row_0714	0.00692919	0.92662	7.34322	1	584.435	-2.41673	Cnih4
row_5117	0.00698257	0.92662	7.32925	1	584.435	10	Eif3k
row_8599	0.00710985	0.92662	7.29637	1	584.435	10	Dusp14
row_12086	0.00731962	0.92662	7.24348	1	584.435	1.99464	Sos1
row_8617	0.00737827	0.92662	7.22897	1	584.435	1.6381	Med13
row_4027	0.00741658	0.92662	7.21956	1	584.435	2.84217	Eif4h
row_12936	0.00768084	0.92662	7.15595	1	584.435	-1.22068	Bbip1
row_4771	0.00777647	0.92662	7.13348	1	584.435	1.87503	Kcna6
row_4719	0.0078392	0.92662	7.1189	1	584.435	-10	Fbxl14
row_12117	0.00786741	0.92662	7.11238	1	584.435	10	Msh2
row_6902	0.00796889	0.92662	7.08912	1	584.435	-1.87733	Bbs4
row_0373	0.00835176	0.92662	7.00403	1	584.435	0.953813	Kif1a
row_6180	0.00841603	0.92662	6.99014	1	584.435	10	Tpm4
row_12780	0.00843816	0.92662	6.98539	1	584.435	10	Ak3
row_9985	0.00862696	0.92662	6.94531	1	584.435	10	Nsa2
row_12769	0.00863879	0.92662	6.94283	1	584.435	10	Cbwd1
row_0514	0.008684	0.92662	6.93338	1	584.435	-0.737817	Gm4258
row_5891	0.00870597	0.92662	6.92881	1	584.435	-0.669613	Arglu1
row_7032	0.00872267	0.92662	6.92534	1	584.435	10	Ick
row_3233	0.00874813	0.92662	6.92006	1	584.435	-1.99146	Zfp933
row_4357	0.00885621	0.92662	6.89784	1	584.435	-2.82686	Ndufb2
row_13200	0.00901472	0.92662	6.86575	1	584.435	-2.72427	Ar
row_7686	0.00904517	0.92662	6.85966	1	584.435	2.92534	Rnf126
row_11888	0.00906733	0.92662	6.85523	1	584.435	1.29519	Cd2ap
row_1669	0.00921183	0.92662	6.82665	1	584.435	10	Soga1
row_11876	0.00946678	0.92662	6.77733	1	584.435	10	Ppp1r11
row_10981	0.00950938	0.92662	6.76922	1	584.435	1.08443	Pdzrn4
row_0472	0.00959486	0.92662	6.75306	1	584.435	-1.12442	Lrrn2
row_2614	0.00994507	0.92662	6.68837	1	584.435	-2.56386	Ankrd6
row_7538	0.00999129	0.92662	6.68001	1	584.435	-10	Gm47644
row_6110	0.0102833	0.92662	6.62808	1	584.435	10	Gmip
row_6528	0.010323	0.92662	6.62115	1	584.435	-1.12344	Ccsap
row_2323	0.0103842	0.92662	6.61049	1	584.435	10	Rbm15
row_0337	0.0104926	0.92662	6.5918	1	584.435	10	Cops7b
row_9362	0.0105228	0.92662	6.58661	1	584.435	10	Ptgr2
row_11470	0.0105788	0.92662	6.57705	1	584.435	10	Donson
row_1055	0.0107901	0.92662	6.54146	1	584.435	-3.29754	Mrrf
row_11042	0.0108103	0.92662	6.53809	1	584.435	10	Asic1
row_2492	0.0108504	0.92662	6.53142	1	584.435	10	Ctbs
row_4345	0.0109542	0.92662	6.5143	1	584.435	10	Clec2l
row_5873	0.0109846	0.92662	6.50932	1	584.435	10	Pet100
row_11854	0.0110132	0.92662	6.50464	1	584.435	10	Ddr1
row_7944	0.0111133	0.92662	6.48837	1	584.435	0.934683	Ppm1h
row_1798	0.0111214	0.92662	6.48707	1	584.435	-10	Gm14327
row_1149	0.0112504	0.92662	6.46634	1	584.435	1.87382	Ppig
row_8553	0.0113423	0.92662	6.45172	1	584.435	10	Tmem199
row_6907	0.0113656	0.92662	6.44803	1	584.435	-1.29108	Pkm
row_8138	0.0114048	0.92662	6.44184	1	584.435	2.82862	Papolg
row_10928	0.0115249	0.92662	6.42303	1	584.435	-10	Rtl6
row_7902	0.0116319	0.92662	6.40643	1	584.435	10	Gm15723
row_12983	0.0116718	0.92662	6.40028	1	584.435	10	Gpkow
row_10575	0.0117355	0.92662	6.39051	1	584.435	0.759357	Cplane1
row_10558	0.0117795	0.92662	6.3838	1	584.435	2.08252	Ghr
row_7631	0.0120247	0.92662	6.34684	1	584.435	2.1811	Rab36
row_9792	0.0120263	0.92662	6.3466	1	584.435	-3.22103	Pcbd2
row_10902	0.0120319	0.92662	6.34575	1	584.435	-2.20276	Snu13
row_3348	0.0121799	0.92662	6.32383	1	584.435	-10	Gm43017
row_3316	0.0122345	0.92662	6.31582	1	584.435	-1.70227	Slc35e2
row_12256	0.012338	0.92662	6.30071	1	584.435	1.74203	Matr3
row_5893	0.0123581	0.92662	6.2978	1	584.435	-10	Lig4
row_3643	0.0123697	0.92662	6.29612	1	584.435	0.997979	Fryl
row_2871	0.0127087	0.92662	6.24768	1	584.435	-2.2971	Oma1
row_2190	0.0128409	0.92662	6.22916	1	584.435	2.16186	Psmd4
row_13268	0.0129029	0.92662	6.22053	1	584.435	-10	Nox1
row_12218	0.0131298	0.92662	6.18934	1	584.435	-10	Gm26658
row_0217	0.0132329	0.92662	6.17536	1	584.435	-1.52929	Nop58
row_2532	0.0135378	0.92662	6.13462	1	584.435	0.332711	Lrrc7
row_2812	0.0135492	0.92662	6.13312	1	584.435	1.50852	Adamtsl1
row_2868	0.0135517	0.92662	6.1328	1	584.435	2.22576	Wdr78
row_3209	0.0136202	0.92662	6.12378	1	584.435	10	Rcc2
row_6433	0.0137074	0.92662	6.11238	1	584.435	10	Aars
row_12473	0.013744	0.92662	6.10762	1	584.435	10	Cep192
row_10866	0.0137497	0.92662	6.10688	1	584.435	-4.12469	Cbx7
row_13064	0.0137693	0.92662	6.10433	1	584.435	2.69589	Cul4b
row_12816	0.0139532	0.92662	6.08064	1	584.435	0.905703	Btaf1
row_0286	0.0139751	0.92662	6.07783	1	584.435	2.82755	Atg9a
row_12118	0.0140098	0.92662	6.07342	1	584.435	2.99381	Kcnk12
row_10865	0.0140527	0.92662	6.06795	1	584.435	10	Cbx6
row_2598	0.014287	0.92662	6.03845	1	584.435	-10	Gm27243
row_13342	0.0143084	0.92662	6.03577	1	584.435	-3.87149	Tsr2
row_13247	0.0143939	0.92662	6.02515	1	584.435	10	Itm2a
row_2223	0.0144394	0.92662	6.01952	1	584.435	-10	Sf3b4
row_12961	0.0145755	0.92662	6.00279	1	584.435	-1.20744	Pdzd8
row_9646	0.0145996	0.92662	5.99985	1	584.435	10	Wrnip1
row_8330	0.0146284	0.92662	5.99633	1	584.435	-10	Pemt
row_4146	0.0146522	0.92662	5.99343	1	584.435	10	Zfp12
row_3260	0.014693	0.92662	5.98847	1	584.435	-1.24273	Ube4b
row_2264	0.014773	0.92662	5.97879	1	584.435	10	Slc22a15
row_5769	0.0148767	0.92662	5.96633	1	584.435	-2.0628	Gpr26
row_10140	0.0149421	0.92662	5.95852	1	584.435	0.651284	Gng2
row_11796	0.0152389	0.92662	5.92349	1	584.435	-1.29949	March2
row_9427	0.0152426	0.92662	5.92305	1	584.435	10	Gm19951
row_6962	0.0152449	0.92662	5.92278	1	584.435	2.69848	Snx1
row_2503	0.0154611	0.92662	5.89772	1	584.435	-1.49012	Dnajb4
row_6130	0.0154659	0.92662	5.89717	1	584.435	10	Klhl26
row_4885	0.0155698	0.92662	5.88526	1	584.435	-10	Gm15927
row_3982	0.0157111	0.92662	5.86919	1	584.435	-1.60362	Ubc
row_10533	0.0158094	0.92662	5.8581	1	584.435	10	Gm16835
row_12243	0.0161068	0.92662	5.82497	1	584.435	-10	4933408B17Rik
row_12061	0.0161124	0.92662	5.82435	1	584.435	0.761815	Birc6
row_6208	0.0161135	0.92662	5.82422	1	584.435	1.43872	Zfp827
row_2121	0.0161917	0.92662	5.81563	1	584.435	10	Rit1
row_3671	0.0162072	0.92662	5.81393	1	584.435	-1.38218	Srp72
row_8035	0.0162276	0.92662	5.81169	1	584.435	-2.09843	Tug1
row_11725	0.0162595	0.92662	5.8082	1	584.435	10	Taf11
row_4299	0.016273	0.92662	5.80673	1	584.435	-0.678471	Klhdc10
row_7750	0.0162999	0.92662	5.80379	1	584.435	1.80368	Atcay
row_4290	0.0164061	0.92662	5.79226	1	584.435	-1.28587	Ccdc136
row_10646	0.016569	0.92662	5.77472	1	584.435	-3.57898	Kcns2
row_5304	0.0165812	0.92662	5.77341	1	584.435	-0.753156	Nav2
row_6754	0.0166966	0.92662	5.76109	1	584.435	1.22197	Thy1
row_11643	0.0167372	0.92662	5.75679	1	584.435	-3.91709	Gfer
row_3522	0.0167951	0.92662	5.75066	1	584.435	10	Rnf4
row_7863	0.0168449	0.92662	5.7454	1	584.435	-2.46006	Poc1b
row_0938	0.0168933	0.92662	5.74032	1	584.435	-1.63206	Brd3
row_4790	0.0169008	0.92662	5.73952	1	584.435	-3.08397	Itfg2
row_4616	0.0169238	0.92662	5.73711	1	584.435	2.23812	Mitf
row_12947	0.0170666	0.92662	5.72221	1	584.435	-1.40234	Nhlrc2
row_13121	0.0171308	0.92662	5.71555	1	584.435	10	Vma21
row_1387	0.0171734	0.92662	5.71115	1	584.435	-1.70952	Vps39
row_8280	0.0173088	0.92662	5.69722	1	584.435	-1.64923	Hint1
row_2098	0.0174248	0.92662	5.68538	1	584.435	10	Prcc
row_3144	0.0174262	0.92662	5.68524	1	584.435	10	Pdik1l
row_9192	0.0175127	0.92662	5.67647	1	584.435	0.747981	Strn3
row_8719	0.0176246	0.92662	5.66518	1	584.435	-10	Plxdc1
row_11642	0.0177074	0.92662	5.65688	1	584.435	2.0472	Syngr3
row_2971	0.0178091	0.92662	5.64674	1	584.435	10	Ebna1bp2
row_3503	0.0178866	0.92662	5.63905	1	584.435	10	Ctbp1
row_6617	0.0179007	0.92662	5.63765	1	584.435	2.06046	Zfp26
row_9527	0.0179868	0.92662	5.62916	1	584.435	10	Brf1
row_13047	0.0181142	0.92662	5.61667	1	584.435	-2.35448	Dock11
row_9003	0.018132	0.92662	5.61493	1	584.435	10	Arhgdia
row_1675	0.0181542	0.92662	5.61276	1	584.435	-1.65818	Src
row_12377	0.0181801	0.92662	5.61023	1	584.435	-0.97823	Ythdc2
row_3617	0.0182338	0.92662	5.60502	1	584.435	10	N4bp2
row_0744	0.0183219	0.92662	5.59649	1	584.435	-3.85531	A430105J06Rik
row_5509	0.0184647	0.92662	5.58275	1	584.435	1.74298	Emsy
row_3211	0.0185481	0.92662	5.57479	1	584.435	1.6286	Atp13a2
row_4696	0.0186987	0.92662	5.56049	1	584.435	-0.656388	Tmcc1
row_9584	0.0187681	0.92662	5.55394	1	584.435	-10	Gm30893
row_9497	0.0188439	0.92662	5.54682	1	584.435	10	Mok
row_9186	0.0188976	0.92662	5.54179	1	584.435	-1.32618	Foxg1
row_10793	0.0189175	0.92662	5.53993	1	584.435	-10	Exosc4
row_8767	0.0189746	0.92662	5.5346	1	584.435	0.618981	Atp6v0a1
row_7747	0.0192132	0.92662	5.51253	1	584.435	10	Pias4
row_1931	0.0192272	0.92662	5.51124	1	584.435	-1.72576	Ndufb5
row_8397	0.0194035	0.92662	5.49512	1	584.435	2.02314	Ndel1
row_10877	0.0194187	0.92662	5.49375	1	584.435	-10	Grap2
row_3948	0.0194518	0.92662	5.49074	1	584.435	-10	Gm49027
row_8226	0.0195635	0.92662	5.48063	1	584.435	-1.43312	Mgat4b
row_3132	0.0196193	0.92662	5.4756	1	584.435	10	Gpatch3
row_4752	0.0197841	0.92662	5.46085	1	584.435	2.06617	Gpr162
row_4998	0.0198142	0.92662	5.45816	1	584.435	-2.59027	Dmpk
row_6144	0.0199267	0.92662	5.44818	1	584.435	-1.31193	Rab3a
row_11281	0.0199975	0.92662	5.44192	1	584.435	-3.67976	0610012G03Rik
row_3868	0.0200096	0.92662	5.44086	1	584.435	10	Pxn
row_11251	0.0201088	0.92662	5.43213	1	584.435	10	Etv5
row_8283	0.02011	0.92662	5.43203	1	584.435	-1.39044	Anxa6
row_6800	0.0201498	0.92662	5.42854	1	584.435	-1.27169	Nxpe4
row_1009	0.0201815	0.92662	5.42577	1	584.435	2.17834	Golga2
row_10810	0.0202901	0.92662	5.41631	1	584.435	-10	Tonsl
row_10263	0.0205249	0.92662	5.39603	1	584.435	2.58121	Mapk1ip1l
row_0861	0.0206027	0.92662	5.38937	1	584.435	-10	Gm13375
row_3546	0.0207059	0.92662	5.38057	1	584.435	-3.24523	Bloc1s4
row_4289	0.0207612	0.92662	5.37588	1	584.435	2.63309	Calu
row_5051	0.02094	0.92662	5.36078	1	584.435	-2.11324	Zfp574
row_3916	0.0209428	0.92662	5.36054	1	584.435	-10	Pheta1
row_2256	0.0209968	0.92662	5.35601	1	584.435	-10	Gm43466
row_1287	0.0210959	0.92662	5.34772	1	584.435	-10	Gm13919
row_12767	0.0211741	0.92662	5.34121	1	584.435	-3.36862	Pip5k1b
row_5602	0.0212157	0.92662	5.33776	1	584.435	-0.901834	Btbd10
row_10911	0.0212324	0.92662	5.33637	1	584.435	1.0392	Tcf20
row_7475	0.0212749	0.92662	5.33285	1	584.435	2.02217	Tspyl4
row_10392	0.0213325	0.92662	5.32809	1	584.435	10	Neil2
row_6535	0.0214396	0.92662	5.31929	1	584.435	0.923599	Galnt2
row_5858	0.0217083	0.92662	5.29738	1	584.435	10	Dhcr7
row_4119	0.0218666	0.92662	5.28461	1	584.435	-1.92367	Ints1
row_2819	0.0219357	0.92662	5.27907	1	584.435	-0.916283	Focad
row_6334	0.0220086	0.92662	5.27323	1	584.435	-1.0359	Csnk2a2
row_1186	0.022129	0.92662	5.26365	1	584.435	1.25444	Lnpk
row_11475	0.0222204	0.92662	5.25642	1	584.435	10	Mrps6
row_1901	0.0222209	0.92662	5.25637	1	584.435	-0.906511	Tbl1xr1
row_11914	0.0222235	0.92662	5.25617	1	584.435	-2.71388	Polr1c
row_0853	0.0222248	0.92662	5.25606	1	584.435	-2.4251	Bmi1
row_4442	0.0222489	0.92662	5.25416	1	584.435	-10	A730020E08Rik
row_9238	0.0222773	0.92662	5.25192	1	584.435	-2.48878	Rpl36al
row_10243	0.0223203	0.92662	5.24854	1	584.435	-1.76751	Gm20642
row_11012	0.0227084	0.92662	5.21828	1	584.435	1.71075	Kansl2
row_6450	0.0231331	0.92662	5.18576	1	584.435	10	Terf2ip
row_11308	0.023142	0.92662	5.18509	1	584.435	10	Heg1
row_4519	0.0231769	0.92662	5.18245	1	584.435	-0.565785	Exoc6b
row_10934	0.0233153	0.92662	5.17201	1	584.435	0.767572	Atxn10
row_0147	0.023369	0.92662	5.16798	1	584.435	1.27938	Tpp2
row_7952	0.0234632	0.92662	5.16093	1	584.435	10	Tsfm
row_5043	0.0235957	0.92662	5.15106	1	584.435	10	Xrcc1
row_6103	0.0236251	0.92662	5.14887	1	584.435	-1.26786	D130040H23Rik
row_10585	0.0236831	0.92662	5.14458	1	584.435	-2.62766	Brix1
row_6191	0.0236976	0.92662	5.14351	1	584.435	10	Smim7
row_9994	0.0237101	0.92662	5.14258	1	584.435	-2.84334	Gm9828
row_4503	0.0238153	0.92662	5.13483	1	584.435	-10	1700003E16Rik
row_2315	0.0238566	0.92662	5.13179	1	584.435	-1.2057	Dram2
row_5774	0.0240744	0.92662	5.11588	1	584.435	10	Eef1akmt2
row_1607	0.0240873	0.92662	5.11494	1	584.435	-1.60556	Pdrg1
row_4298	0.0242812	0.92662	5.10091	1	584.435	-2.47417	Zc3hc1
row_2636	0.0243658	0.92662	5.09482	1	584.435	-10	Tmem215
row_4740	0.0245172	0.92662	5.08398	1	584.435	10	Necap1
row_1048	0.0247228	0.92662	5.06937	1	584.435	1.27292	Rab14
row_3162	0.0247716	0.92662	5.06592	1	584.435	-3.6956	Fuca1
row_10318	0.0249899	0.92662	5.05058	1	584.435	-0.523634	Pabpn1
row_0454	0.0250051	0.92662	5.04952	1	584.435	-1.37404	Eif2d
row_5575	0.0251194	0.92662	5.04154	1	584.435	10	Lmo1
row_10223	0.0251927	0.92662	5.03646	1	584.435	10	Ncoa4
row_6866	0.0253031	0.92662	5.02881	1	584.435	-2.33583	Snupn
row_6506	0.0253357	0.92662	5.02656	1	584.435	10	Acsf3
row_7030	0.0255335	0.92662	5.01298	1	584.435	10	Elovl5
row_4426	0.0257779	0.92662	4.99634	1	584.435	1.97818	Avl9
row_1996	0.025811	0.92662	4.9941	1	584.435	10	Alg5
row_9844	0.026134	0.92662	4.9724	1	584.435	-1.36016	Zfp369
row_7350	0.0262006	0.92662	4.96795	1	584.435	10	Ppp2r3d
row_0920	0.0262359	0.92662	4.96561	1	584.435	10	Inpp5e
row_3308	0.0263915	0.92662	4.95529	1	584.435	-1.97052	Morn1
row_9016	0.0265407	0.92662	4.94546	1	584.435	-2.27175	Fasn
row_5114	0.0265494	0.92662	4.94489	1	584.435	1.17926	Hnrnpl
row_2353	0.026619	0.92662	4.94032	1	584.435	10	Fam102b
row_12301	0.0266229	0.92662	4.94006	1	584.435	-10	Pcdhb5
row_13111	0.0266248	0.92662	4.93994	1	584.435	-0.636478	Aff2
row_8677	0.0267261	0.92662	4.93332	1	584.435	10	Pdk2
row_8569	0.0268213	0.92662	4.92712	1	584.435	-1.86057	Atad5
row_9537	0.0269177	0.92662	4.92087	1	584.435	-10	Ncapg2
row_4816	0.0270052	0.92662	4.91522	1	584.435	10	Wbp11
row_0292	0.0270912	0.92662	4.90968	1	584.435	0.797053	Ptprn
row_0855	0.0270975	0.92662	4.90927	1	584.435	2.61238	Pip4k2a
row_13276	0.0272902	0.92662	4.89693	1	584.435	-1.82914	Armcx4
row_0433	0.0272914	0.92662	4.89685	1	584.435	-10	Gpr39
row_3658	0.0273065	0.92662	4.89589	1	584.435	1.65497	Chic2
row_10542	0.0274615	0.92662	4.88603	1	584.435	-0.526435	Dock9
row_12328	0.0276497	0.92662	4.87414	1	584.435	-3.76828	Pcdhgb4
row_7839	0.0277649	0.92662	4.8669	1	584.435	-0.648366	Cdk17
row_10876	0.0277701	0.92662	4.86657	1	584.435	-1.33488	Cacna1i
row_5227	0.0279256	0.92662	4.85686	1	584.435	10	Nr1h2
row_5102	0.0279396	0.92662	4.85599	1	584.435	-1.15258	Supt5
row_1242	0.0280075	0.92662	4.85176	1	584.435	-10	Gm13778
row_2403	0.0280321	0.92662	4.85023	1	584.435	1.91989	Usp53
row_11049	0.0282585	0.92662	4.83625	1	584.435	-1.26077	Larp4
row_0290	0.0282653	0.92662	4.83583	1	584.435	-1.75923	Tuba4a
row_12187	0.0283166	0.92662	4.83267	1	584.435	-1.99686	4933424G05Rik
row_5010	0.0284093	0.92662	4.82699	1	584.435	10	Ercc1
row_2529	0.0284473	0.92662	4.82466	1	584.435	-0.530008	Srsf11
row_1038	0.0284887	0.92662	4.82214	1	584.435	-2.29826	Zbtb43
row_8098	0.0285774	0.92662	4.81673	1	584.435	10	Sec61g
row_11075	0.0286181	0.92662	4.81426	1	584.435	10	Pfdn5
row_3880	0.0286233	0.92662	4.81394	1	584.435	-1.5541	Pebp1
row_13432	0.0286382	0.92662	4.81304	1	584.435	-1.26448	mt-Nd4l
row_10903	0.0286396	0.92662	4.81295	1	584.435	-4.21444	Mei1
row_0523	0.028731	0.92662	4.80741	1	584.435	0.43959	Kcnt2
row_1989	0.0287413	0.92662	4.80679	1	584.435	10	Nhlrc3
row_11598	0.0288335	0.92662	4.80123	1	584.435	10	Zfp944
row_2441	0.029039	0.92662	4.78889	1	584.435	1.76327	Gm26691
row_2144	0.0291762	0.92662	4.7807	1	584.435	10	Flad1
row_9263	0.0292076	0.92662	4.77884	1	584.435	10	3110056K07Rik
row_3681	0.0292517	0.92662	4.77622	1	584.435	10	Utp3
row_0294	0.0293066	0.92662	4.77296	1	584.435	10	Resp18
row_9019	0.0294924	0.92662	4.76199	1	584.435	-1.28012	Csnk1d
row_3838	0.0295389	0.92662	4.75925	1	584.435	10	Alkbh2
row_1200	0.0297189	0.92662	4.74871	1	584.435	-0.655268	Sestd1
row_12582	0.0297227	0.92662	4.74849	1	584.435	10	Bbs1
row_1735	0.0298469	0.92662	4.74125	1	584.435	-3.63783	Trp53rkb
row_3023	0.0299748	0.92662	4.73383	1	584.435	1.06578	Gnl2
row_13175	0.0300113	0.92662	4.73173	1	584.435	10	Tmem47
row_2348	0.0301515	0.92662	4.72364	1	584.435	10	Clcc1
row_8543	0.030371	0.92662	4.71106	1	584.435	10	Rpl23a
row_9208	0.0305412	0.92662	4.70138	1	584.435	2.52838	2700097O09Rik
row_9703	0.0306002	0.92662	4.69803	1	584.435	-1.14609	Dtnbp1
row_10883	0.0306388	0.92662	4.69585	1	584.435	10	Slc25a17
row_1210	0.0307573	0.92662	4.68916	1	584.435	1.03426	Dnajc10
row_12486	0.0308322	0.92662	4.68495	1	584.435	-1.28526	Smad4
row_2501	0.0308571	0.92662	4.68355	1	584.435	10	Gm5149
row_4589	0.0308604	0.92662	4.68336	1	584.435	-3.42618	Chchd4
row_4283	0.0311779	0.92662	4.66564	1	584.435	0.845883	Snd1
row_4478	0.031251	0.92662	4.66158	1	584.435	-3.74425	Tcf7l1
row_0444	0.0312828	0.92662	4.65982	1	584.435	-1.35366	Dars
row_2346	0.0313151	0.92662	4.65803	1	584.435	10	Taf13
row_6583	0.0314439	0.92662	4.65093	1	584.435	-0.929767	Cep126
row_3724	0.0315222	0.92662	4.64662	1	584.435	10	Gm38413
row_11924	0.0315338	0.92662	4.64599	1	584.435	10	Ptk7
row_13081	0.0315569	0.92662	4.64472	1	584.435	1.67184	Slc25a14
row_3181	0.0315611	0.92662	4.64449	1	584.435	1.70732	Ece1
row_12646	0.0315662	0.92662	4.64421	1	584.435	-2.31855	Ehd1
row_8454	0.031578	0.92662	4.64357	1	584.435	10	Pfn1
row_4092	0.0316552	0.92662	4.63934	1	584.435	10	Zscan21
row_1703	0.031665	0.92662	4.6388	1	584.435	-1.40024	Ttpal
row_7973	0.0318081	0.92662	4.63101	1	584.435	10	Shmt2
row_11066	0.0318316	0.92662	4.62973	1	584.435	1.57312	Nr4a1
row_11234	0.0318488	0.92662	4.62879	1	584.435	10	Camk2n2
row_4259	0.0318585	0.92662	4.62826	1	584.435	0.832908	St7
row_2802	0.0318859	0.92662	4.62678	1	584.435	1.68468	Mpdz
row_6541	0.0320224	0.92662	4.61939	1	584.435	-2.55793	Trim67
row_8379	0.0320571	0.92662	4.61752	1	584.435	0.774831	Arhgap44
row_6264	0.0321014	0.92662	4.61513	1	584.435	1.96986	Trir
row_10828	0.0321758	0.92662	4.61113	1	584.435	10	Foxred2
row_7894	0.0323306	0.92662	4.60283	1	584.435	-1.0529	Nap1l1
row_7901	0.032375	0.92662	4.60046	1	584.435	-10	4930473D10Rik
row_7632	0.0323793	0.92662	4.60023	1	584.435	-1.36103	Bcr
row_4962	0.0323808	0.92662	4.60015	1	584.435	-0.974944	Selenow
row_4217	0.0325115	0.92662	4.59319	1	584.435	-0.625827	N4bp2l2
row_5571	0.0325124	0.92662	4.59314	1	584.435	-3.62572	Ppfibp2
row_11436	0.0326419	0.92662	4.58627	1	584.435	0.696361	Ncam2
row_13036	0.0326505	0.92662	4.58581	1	584.435	1.234	Usp11
row_8967	0.0326559	0.92662	4.58553	1	584.435	-0.652032	Rbfox3
row_3857	0.0327251	0.92662	4.58187	1	584.435	-1.13331	Rnf10
row_6625	0.0327608	0.92662	4.57999	1	584.435	1.53472	Olfm2
row_6737	0.0327658	0.92662	4.57972	1	584.435	10	Zfp202
row_5890	0.0327771	0.92662	4.57913	1	584.435	-1.42306	Efnb2
row_7658	0.0329019	0.92662	4.57256	1	584.435	10	Fam207a
row_11822	0.0329682	0.92662	4.56909	1	584.435	10	Rnf5
row_0004	0.0329697	0.92662	4.56901	1	584.435	10	Mrpl15
row_4434	0.0330296	0.92662	4.56588	1	584.435	10	Abcg2
row_12916	0.0331	0.92662	4.5622	1	584.435	-10	Calhm2
row_6323	0.033129	0.92662	4.56068	1	584.435	-1.48994	Ciapin1
row_10690	0.0331604	0.92662	4.55905	1	584.435	-10	Pkhd1l1
row_6688	0.0332205	0.92662	4.55593	1	584.435	2.46432	Thyn1
row_12136	0.0335421	0.92662	4.5393	1	584.435	10	Gm6225
row_9499	0.0339471	0.92662	4.51859	1	584.435	10	Cinp
row_11783	0.0340195	0.92662	4.51492	1	584.435	-2.12369	Zfp952
row_12449	0.0340458	0.92662	4.51359	1	584.435	2.41316	Fech
row_2705	0.0341971	0.92662	4.50594	1	584.435	1.6308	Dcaf10
row_4881	0.0342713	0.92662	4.5022	1	584.435	-10	Oscar
row_12368	0.034304	0.92662	4.50056	1	584.435	-0.822672	Tcerg1
row_9402	0.0343575	0.92662	4.49788	1	584.435	-3.50576	Noxred1
row_9032	0.034424	0.92662	4.49454	1	584.435	-0.857386	Rab10
row_1581	0.0344555	0.92662	4.49297	1	584.435	1.63117	Entpd6
row_11293	0.0345185	0.92662	4.48982	1	584.435	10	Pcyt1a
row_4569	0.0346122	0.92662	4.48515	1	584.435	-1.17667	Rpn1
row_7303	0.0346267	0.92662	4.48442	1	584.435	-1.5641	Eif1b
row_5480	0.0347614	0.92662	4.47774	1	584.435	1.45275	Rab30
row_0144	0.035011	0.92662	4.46541	1	584.435	-0.884394	Fhl2
row_1995	0.0350473	0.92662	4.46363	1	584.435	10	Exosc8
row_2683	0.0350492	0.92662	4.46354	1	584.435	2.48329	Ccdc107
row_10660	0.0352333	0.92662	4.45452	1	584.435	10	Zfp706
row_5080	0.0353117	0.92662	4.45069	1	584.435	10	Shkbp1
row_3547	0.0354147	0.92662	4.44568	1	584.435	10	Mrfap1
row_7741	0.0355826	0.92662	4.43754	1	584.435	-2.60145	Diras1
row_12456	0.035591	0.92662	4.43713	1	584.435	-3.31964	Oacyl
row_5758	0.0356357	0.92662	4.43497	1	584.435	1.66839	Fgfr2
row_2341	0.0356531	0.92662	4.43413	1	584.435	-1.48066	Celsr2
row_0388	0.035794	0.92662	4.42735	1	584.435	10	D2hgdh
row_10282	0.0358376	0.92662	4.42525	1	584.435	-1.17187	Pip4p1
row_4177	0.0360322	0.92662	4.41594	1	584.435	2.45334	Pdap1
row_6026	0.0360771	0.92662	4.4138	1	584.435	-1.17817	Fat1
row_4541	0.0360906	0.92662	4.41315	1	584.435	2.54097	Pcyox1
row_10862	0.0361045	0.92662	4.41249	1	584.435	-3.55031	Sun2
row_1244	0.0361728	0.92662	4.40924	1	584.435	-1.63743	Slc39a13
row_5233	0.0366299	0.92662	4.38766	1	584.435	10	Tbc1d17
row_4634	0.0367356	0.92662	4.38271	1	584.435	2.3877	Trnt1
row_12350	0.0368795	0.92662	4.376	1	584.435	-1.85753	Gnpda1
row_13122	0.0368861	0.92662	4.37569	1	584.435	10	Prrg3
row_13328	0.0368863	0.92662	4.37568	1	584.435	10	Alg13
row_9445	0.0368956	0.92662	4.37524	1	584.435	-1.6591	Cpsf2
row_8124	0.0369615	0.92662	4.37218	1	584.435	-3.4091	Tmem17
row_5840	0.0370588	0.92662	4.36766	1	584.435	-1.81167	Mob2
row_6788	0.037139	0.92662	4.36396	1	584.435	1.88294	Cep164
row_0131	0.0371599	0.92662	4.36299	1	584.435	-0.816925	Map4k4
row_10167	0.037229	0.92662	4.3598	1	584.435	1.40888	Samd8
row_4512	0.0372952	0.92662	4.35675	1	584.435	-1.59243	Stambp
row_0991	0.0373167	0.92662	4.35576	1	584.435	-1.40526	BC005624
row_13318	0.0374315	0.92662	4.35049	1	584.435	10	Mid2
row_1120	0.0374718	0.92662	4.34864	1	584.435	0.765587	Psmd14
row_7182	0.037535	0.92662	4.34575	1	584.435	10	Hemk1
row_0089	0.0375589	0.92662	4.34465	1	584.435	10	Amer3
row_5270	0.0377664	0.92662	4.33521	1	584.435	10	Bcat2
row_4459	0.0378047	0.92662	4.33346	1	584.435	-1.68239	Krcc1
row_8576	0.0378259	0.92662	4.3325	1	584.435	-1.30694	Cdk5r1
row_6586	0.0379344	0.92662	4.32759	1	584.435	-1.51699	Pgr
row_2849	0.0379537	0.92662	4.32672	1	584.435	-1.11435	Atg4c
row_9653	0.0380695	0.92662	4.32149	1	584.435	-0.924881	Tubb2a
row_5914	0.0381097	0.92662	4.31968	1	584.435	-1.86497	Tmco3
row_12781	0.0381386	0.92662	4.31838	1	584.435	10	Rcl1
row_12847	0.0382437	0.92662	4.31366	1	584.435	10	Zdhhc16
row_12168	0.0382666	0.92662	4.31264	1	584.435	10	Abhd3
row_5170	0.0382696	0.92662	4.3125	1	584.435	-3.99382	Fxyd1
row_0435	0.038272	0.92662	4.3124	1	584.435	0.620015	Nckap5
row_11830	0.0383255	0.92662	4.31	1	584.435	-1.29059	Skiv2l
row_10058	0.0384051	0.92662	4.30645	1	584.435	2.53654	Snx18
row_1006	0.0384833	0.92662	4.30296	1	584.435	10	Pomt1
row_5293	0.0385013	0.92662	4.30216	1	584.435	10	Saal1
row_1250	0.0387325	0.92662	4.2919	1	584.435	0.811385	1110051M20Rik
row_3376	0.0387666	0.92662	4.29039	1	584.435	-0.722829	Rundc3b
row_2611	0.0389808	0.92662	4.28095	1	584.435	10	Casp8ap2
row_0354	0.0391689	0.92662	4.27271	1	584.435	-0.98606	Agap1
row_3217	0.0391717	0.92662	4.27259	1	584.435	-3.87111	Cplane2
row_11423	0.0392048	0.92662	4.27114	1	584.435	0.96359	Robo1
row_0139	0.0393482	0.92662	4.26489	1	584.435	-1.35273	Pou3f3
row_1716	0.0393723	0.92662	4.26384	1	584.435	10	Snx21
row_0895	0.0394611	0.92662	4.25998	1	584.435	-1.84199	Dpp7
row_4427	0.0394648	0.92662	4.25983	1	584.435	10	Kbtbd2
row_13145	0.0394867	0.92662	4.25887	1	584.435	1.26086	Flna
row_6687	0.0395945	0.92662	4.25421	1	584.435	2.41721	Acad8
row_1461	0.0396249	0.92662	4.25289	1	584.435	10	Bcl2l11
row_11252	0.0397053	0.92662	4.24943	1	584.435	1.64132	Dgkg
row_10039	0.0397386	0.92662	4.24799	1	584.435	0.460038	Pde4d
row_12705	0.0397683	0.92662	4.24672	1	584.435	1.8916	Eef1g
row_7837	0.0397852	0.92662	4.24599	1	584.435	10	Nedd1
row_9979	0.0398699	0.92662	4.24235	1	584.435	10	Poc5
row_0710	0.0399531	0.92662	4.23878	1	584.435	10	Sde2
row_5952	0.0399698	0.92662	4.23807	1	584.435	10	Zmat4
row_4325	0.0401758	0.92662	4.22927	1	584.435	-2.00196	Wdr91
row_1999	0.0402682	0.92662	4.22535	1	584.435	10	Sertm1
row_4911	0.040484	0.92662	4.21621	1	584.435	1.76042	Shisa7
row_8577	0.0405041	0.92662	4.21536	1	584.435	-1.01814	Myo1d
row_9997	0.0405056	0.92662	4.2153	1	584.435	-1.83943	Ptcd2
row_1638	0.0406429	0.92662	4.20951	1	584.435	10	Trp53inp2
row_6826	0.0406639	0.92662	4.20863	1	584.435	0.912847	Arhgap20
row_4175	0.0407304	0.92662	4.20584	1	584.435	1.68727	Smurf1
row_1484	0.0407737	0.92662	4.20402	1	584.435	10	Pced1a
row_12887	0.0409189	0.92662	4.19795	1	584.435	0.770606	Btrc
row_7581	0.0411042	0.92662	4.19023	1	584.435	-1.42567	Ddx21
row_11134	0.0411758	0.92662	4.18726	1	584.435	-2.01362	Nubp1
row_5337	0.0411863	0.92662	4.18682	1	584.435	-0.448151	A330076H08Rik
row_13285	0.0412195	0.92662	4.18545	1	584.435	-1.66113	Armcx5
row_9756	0.0412851	0.92662	4.18273	1	584.435	10	Hrh2
row_1565	0.0413361	0.92662	4.18063	1	584.435	0.828462	Ralgapa2
row_5265	0.0413667	0.92662	4.17936	1	584.435	10	Ftl1
row_6056	0.0414536	0.92662	4.17578	1	584.435	-2.99491	4930555F03Rik
row_1071	0.0415369	0.92662	4.17235	1	584.435	-1.86377	Rpl35
row_8200	0.0419704	0.92662	4.15463	1	584.435	10	Adra1b
row_0048	0.0420607	0.92662	4.15097	1	584.435	0.92001	Ube2w
row_7109	0.0422749	0.92662	4.1423	1	584.435	10	Pxylp1
row_13243	0.0423092	0.92662	4.14092	1	584.435	-1.38987	Cox7b
row_9963	0.042425	0.92662	4.13626	1	584.435	0.678981	Homer1
row_4526	0.0426128	0.92662	4.12873	1	584.435	-1.49993	Cct7
row_11443	0.0426208	0.92662	4.12841	1	584.435	10	Adamts1
row_5709	0.0427403	0.92662	4.12363	1	584.435	2.36453	Prrt2
row_0284	0.0427587	0.92662	4.1229	1	584.435	10	Zfand2b
row_2949	0.042839	0.92662	4.11971	1	584.435	-10	Gm12996
row_11201	0.0428717	0.92662	4.11841	1	584.435	-1.25545	Dgcr2
row_1848	0.0430506	0.92662	4.11131	1	584.435	-1.11604	Tcea2
row_10654	0.0433528	0.92662	4.09939	1	584.435	-0.951028	Rnf19a
row_5283	0.0433817	0.92662	4.09826	1	584.435	10	Tmem143
row_2435	0.0434366	0.92662	4.09611	1	584.435	-0.818785	Tbck
row_10380	0.0434682	0.92662	4.09487	1	584.435	-0.958705	Kpna3
row_8046	0.0434877	0.92662	4.0941	1	584.435	10	Tbc1d10a
row_5778	0.0435658	0.92662	4.09105	1	584.435	1.36937	Edrf1
row_11894	0.0435976	0.92662	4.08981	1	584.435	-0.561327	Runx2
row_2476	0.0436431	0.92662	4.08803	1	584.435	-10	Gm42705
row_10836	0.0437133	0.92662	4.08529	1	584.435	2.49751	Elfn2
row_3958	0.0437152	0.92662	4.08522	1	584.435	-1.14693	Abcb9
row_5951	0.0438327	0.92662	4.08065	1	584.435	10	Golga7
row_3271	0.0439344	0.92662	4.07671	1	584.435	0.594488	Rere
row_9212	0.0440789	0.92662	4.07112	1	584.435	10	Prorp
row_7685	0.0441477	0.92662	4.06846	1	584.435	-2.71151	Polrmt
row_3577	0.044191	0.92662	4.0668	1	584.435	10	Fam184b
row_0641	0.0442519	0.92662	4.06445	1	584.435	1.15357	Atf6
row_0661	0.0443544	0.92662	4.06052	1	584.435	1.07274	Copa
row_4595	0.0443864	0.92662	4.05929	1	584.435	-1.8147	Grip2
row_8313	0.0444245	0.92662	4.05783	1	584.435	10	Mrpl55
row_11623	0.0444268	0.92662	4.05774	1	584.435	-2.62638	Tedc2
row_3855	0.0444368	0.92662	4.05736	1	584.435	1.44115	Cabp1
row_2088	0.0445419	0.92662	4.05334	1	584.435	-0.595884	Fbxw7
row_10240	0.0449983	0.92662	4.03601	1	584.435	0.228087	Nrg3
row_11133	0.0450116	0.92662	4.03551	1	584.435	-0.442518	Grin2a
row_12906	0.0451994	0.92662	4.02843	1	584.435	10	Sfxn2
row_2929	0.0452978	0.92662	4.02474	1	584.435	1.92375	Mknk1
row_2889	0.0454469	0.92662	4.01916	1	584.435	-2.11509	Yipf1
row_1623	0.0454501	0.92662	4.01904	1	584.435	1.01545	Cbfa2t2
row_1566	0.0454979	0.92662	4.01725	1	584.435	10	Kiz
row_12712	0.0455113	0.92662	4.01675	1	584.435	2.45822	Fads1
row_6622	0.0455284	0.92662	4.01612	1	584.435	-1.07535	Fbxl12
row_10944	0.0457069	0.92662	4.00947	1	584.435	1.60174	Brd1
row_11317	0.0457139	0.92662	4.00921	1	584.435	-0.824196	Sec22a
row_11383	0.0457238	0.92662	4.00884	1	584.435	1.29203	Cblb
row_6847	0.0457511	0.92662	4.00783	1	584.435	-1.41639	Idh3a
row_10305	0.0460876	0.92662	3.99539	1	584.435	-2.00569	Prmt5
row_12904	0.046119	0.92662	3.99423	1	584.435	10	Trim8
row_11974	0.0462548	0.92662	3.98924	1	584.435	-3.50527	Shd
row_6662	0.0462566	0.92662	3.98918	1	584.435	1.27702	Prkcsh
row_13397	0.0463061	0.92662	3.98736	1	584.435	-2.48847	Vegfd
row_11820	0.0463633	0.92662	3.98527	1	584.435	10	BC051142
row_2687	0.0463993	0.92662	3.98395	1	584.435	10	Rgp1
row_2885	0.0463995	0.92662	3.98394	1	584.435	10	Tceanc2
row_4187	0.0464906	0.92662	3.98062	1	584.435	-0.66304	Cdk8
row_8828	0.0465202	0.92662	3.97954	1	584.435	10	Rprml
row_12120	0.04659	0.92662	3.97699	1	584.435	0.92677	Fbxo11
row_3598	0.0465938	0.92662	3.97685	1	584.435	-0.599251	Pcdh7
row_6780	0.0466165	0.92662	3.97603	1	584.435	-1.94381	Atp5l
row_11673	0.0468291	0.92662	3.96831	1	584.435	10	Ciao3
row_11669	0.0468836	0.92662	3.96634	1	584.435	10	Lmf1
row_9839	0.0468914	0.92662	3.96606	1	584.435	10	Cdk20
row_2590	0.0469786	0.92662	3.96291	1	584.435	1.52538	Ccnc
row_4992	0.0470466	0.92662	3.96045	1	584.435	10	Ccdc61
row_9338	0.0470663	0.92662	3.95974	1	584.435	-0.91433	Synj2bp
row_10339	0.0470795	0.92662	3.95927	1	584.435	-1.93953	Nedd8
row_9711	0.0472631	0.92662	3.95267	1	584.435	-1.25939	Nup153
row_10342	0.0473179	0.92662	3.95071	1	584.435	2.43264	Rabggta
row_1888	0.0473318	0.92662	3.95021	1	584.435	-1.22206	Armc1
row_3058	0.0475789	0.92662	3.94139	1	584.435	10	Trim62
row_7818	0.0475922	0.92662	3.94091	1	584.435	-1.90437	Dram1
row_1610	0.0477238	0.92662	3.93623	1	584.435	1.46533	Tm9sf4
row_4630	0.0477707	0.92662	3.93457	1	584.435	-0.605067	Chl1
row_12483	0.0477887	0.92662	3.93393	1	584.435	1.35628	Mbd2
row_7866	0.0478675	0.92662	3.93114	1	584.435	10	B530045E10Rik
row_3013	0.0478888	0.92662	3.93039	1	584.435	2.37526	Sf3a3
row_11897	0.0479145	0.92662	3.92948	1	584.435	2.34282	Cdc5l
row_1721	0.0479316	0.92662	3.92888	1	584.435	-1.98449	Pcif1
row_2694	0.0479886	0.92662	3.92686	1	584.435	1.434	Rnf38
row_1683	0.0480022	0.92662	3.92639	1	584.435	10	Snhg17
row_3863	0.0481884	0.92662	3.91983	1	584.435	-2.78359	Triap1
row_10551	0.048352	0.92662	3.91409	1	584.435	10	Tmtc4
row_9847	0.0483527	0.92662	3.91407	1	584.435	1.77811	Mterf3
row_11726	0.0484068	0.92662	3.91218	1	584.435	2.35076	Anks1
row_10272	0.048438	0.92662	3.91108	1	584.435	-1.72272	Naa30
row_4078	0.0484712	0.92662	3.90992	1	584.435	10	Gigyf1
row_3247	0.0484991	0.92662	3.90895	1	584.435	10	Ubiad1
row_12434	0.0485829	0.92662	3.90603	1	584.435	-2.2552	Pcyox1l
row_3825	0.0486136	0.92662	3.90496	1	584.435	0.875991	Sez6l
row_7402	0.0486394	0.92662	3.90406	1	584.435	0.399028	Hivep2
row_12202	0.0487197	0.92662	3.90127	1	584.435	2.3104	Galnt1
row_13329	0.0487379	0.92662	3.90064	1	584.435	-0.700576	Trpc5
row_10746	0.0488293	0.92662	3.89747	1	584.435	-10	Ccn4
row_10799	0.0488328	0.92662	3.89735	1	584.435	10	Hgh1
row_7990	0.0489	0.92662	3.89502	1	584.435	-1.29736	Stat2
row_11076	0.0490243	0.92662	3.89073	1	584.435	10	Myg1
row_9725	0.0490426	0.92662	3.8901	1	584.435	-0.742975	Wnk2
row_0015	0.0490521	0.92662	3.88977	1	584.435	10	Gm26901
row_5004	0.0490573	0.92662	3.88959	1	584.435	10	Opa3
row_10702	0.0491552	0.92662	3.88622	1	584.435	0.435636	Samd12
row_5819	0.0495424	0.92662	3.87296	1	584.435	10	Rnh1
row_10996	0.0495531	0.92662	3.87259	1	584.435	1.39319	Ano6
row_10723	0.049602	0.92662	3.87092	1	584.435	-10	Trmt12
row_10030	0.0496878	0.92662	3.868	1	584.435	1.35585	Dimt1
row_1195	0.0496926	0.92662	3.86784	1	584.435	10	Prkra
row_9938	0.0498248	0.92662	3.86335	1	584.435	-1.09038	Rasa1
row_11202	0.0498466	0.92662	3.86261	1	584.435	10	Ess2

## Sheet: Car3_AssignFoxp1_1
name	pval	adj_pval	f_statistic	df1	df2	lfc	Gene
row_1281	9.03508e-05	0.509545	15.5446	1	584.435	1.93647	Lrrc4c
row_0096	0.000131695	0.509545	14.8145	1	584.435	3.30262	Kansl3
row_2468	0.000137146	0.509545	14.7361	1	584.435	-0.958935	Unc5c
row_12961	0.000151628	0.509545	14.5421	1	584.435	-2.97894	Pdzd8
row_12737	0.000262013	0.685986	13.4888	1	584.435	2.2984	Tle4
row_4253	0.000306198	0.685986	13.1899	1	584.435	10	Foxp2
row_3686	0.000427641	0.741018	12.5508	1	584.435	4.39256	Slc4a4
row_1034	0.000469332	0.741018	12.3733	1	584.435	1.54995	Garnl3
row_9737	0.000525433	0.741018	12.1582	1	584.435	-10	Spin1
row_2872	0.000551271	0.741018	12.0668	1	584.435	1.4801	Dab1
row_7535	0.000662345	0.746858	11.7179	1	584.435	10	Nus1
row_10752	0.000711766	0.746858	11.5813	1	584.435	1.27595	Khdrbs3
row_3307	0.0007223	0.746858	11.5535	1	584.435	-10	Rer1
row_11293	0.000895184	0.75673	11.1471	1	584.435	10	Pcyt1a
row_13058	0.000952745	0.75673	11.0293	1	584.435	10	Upf3b
row_0853	0.000975278	0.75673	10.9852	1	584.435	-10	Bmi1
row_12769	0.000981718	0.75673	10.9728	1	584.435	10	Cbwd1
row_11343	0.00101333	0.75673	10.9129	1	584.435	-4.35251	Timmdc1
row_11976	0.00142153	0.894793	10.2756	1	584.435	-10	Mpnd
row_10701	0.00144246	0.894793	10.2482	1	584.435	1.50685	Ext1
row_0367	0.00162024	0.894793	10.0302	1	584.435	10	Cops9
row_2246	0.00166869	0.894793	9.97499	1	584.435	-1.13137	Pde4dip
row_6873	0.00173044	0.894793	9.90695	1	584.435	-3.94205	Ppcdc
row_7631	0.00183621	0.894793	9.79595	1	584.435	2.93469	Rab36
row_2403	0.00207788	0.894793	9.56496	1	584.435	2.88751	Usp53
row_9384	0.00242049	0.894793	9.28052	1	584.435	10	Tmed10
row_2516	0.00249435	0.894793	9.2246	1	584.435	10	Acadm
row_10134	0.00251065	0.894793	9.21248	1	584.435	10	Ube2e1
row_0213	0.00268988	0.894793	9.0843	1	584.435	3.56709	Tmem237
row_11865	0.00280732	0.894793	9.00495	1	584.435	-3.44209	Abcf1
row_11251	0.00302976	0.894793	8.86351	1	584.435	10	Etv5
row_10764	0.003044	0.894793	8.85482	1	584.435	-10	Slc45a4
row_12187	0.00309223	0.894793	8.82569	1	584.435	-10	4933424G05Rik
row_13114	0.00312831	0.894793	8.8042	1	584.435	10	Tmem185a
row_1048	0.00320565	0.894793	8.75897	1	584.435	1.86445	Rab14
row_8311	0.00321233	0.894793	8.75512	1	584.435	-10	Guk1
row_13159	0.00327137	0.894793	8.72141	1	584.435	-10	Gab3
row_5318	0.00350784	0.894793	8.59233	1	584.435	-3.58684	Nipa2
row_12528	0.00353279	0.894793	8.57923	1	584.435	-2.37866	Zfp236
row_8982	0.00357927	0.894793	8.55507	1	584.435	1.55742	Baiap2
row_12759	0.00368238	0.894793	8.50262	1	584.435	2.52499	Trpm3
row_8213	0.0037566	0.894793	8.46578	1	584.435	-0.981419	Sgcd
row_1888	0.00389512	0.894793	8.39897	1	584.435	-2.89441	Armc1
row_3681	0.00404206	0.894793	8.3307	1	584.435	10	Utp3
row_10678	0.00412306	0.894793	8.29415	1	584.435	1.86269	Zfpm2
row_8577	0.00413845	0.894793	8.28728	1	584.435	-2.1729	Myo1d
row_7902	0.00415176	0.894793	8.28137	1	584.435	10	Gm15723
row_5361	0.00433037	0.894793	8.20382	1	584.435	-3.55401	Adamts17
row_2264	0.00440816	0.894793	8.17106	1	584.435	10	Slc22a15
row_13088	0.00464332	0.894793	8.07551	1	584.435	10	Gpc4
row_4427	0.004689	0.894793	8.05752	1	584.435	10	Kbtbd2
row_2836	0.00474854	0.894793	8.03434	1	584.435	-10	Fggy
row_9613	0.00480504	0.894793	8.01262	1	584.435	10	Zfp184
row_1876	0.004861	0.894793	7.99136	1	584.435	0.923704	Ralyl
row_1127	0.0049621	0.894793	7.95358	1	584.435	0.616387	Kcnh7
row_7363	0.00497958	0.894793	7.94713	1	584.435	2.07312	Rgs17
row_6905	0.00498228	0.894793	7.94613	1	584.435	-3.59666	Celf6
row_1348	0.00506191	0.894793	7.91705	1	584.435	2.68576	Meis2
row_0802	0.00510641	0.894793	7.901	1	584.435	-10	Gm37814
row_3274	0.00514166	0.894793	7.88838	1	584.435	-10	Park7
row_3602	0.00520731	0.894793	7.86513	1	584.435	10	Rell1
row_5366	0.00527213	0.894793	7.84245	1	584.435	-10	Synm
row_9625	0.00527655	0.894793	7.84092	1	584.435	-10	Acot13
row_6323	0.00533751	0.894793	7.81987	1	584.435	-3.73881	Ciapin1
row_4072	0.00534775	0.894793	7.81636	1	584.435	10	Ache
row_9456	0.00535377	0.894793	7.8143	1	584.435	-0.969332	Unc79
row_6539	0.00540092	0.894793	7.79824	1	584.435	-2.22039	Ttc13
row_4278	0.00569831	0.894793	7.70013	1	584.435	1.60957	Grm8
row_13430	0.00571421	0.894793	7.69504	1	584.435	-2.00168	mt-Co3
row_10640	0.00583814	0.894793	7.6558	1	584.435	-3.4038	Matn2
row_7049	0.00589426	0.894793	7.63832	1	584.435	-2.87059	Mei4
row_13297	0.00606169	0.894793	7.58714	1	584.435	-10	Bex3
row_9756	0.00611275	0.894793	7.57182	1	584.435	10	Hrh2
row_8061	0.0062103	0.894793	7.54291	1	584.435	-3.41258	Kremen1
row_6514	0.00625708	0.894793	7.52921	1	584.435	-1.66777	Cdk10
row_3577	0.0063432	0.894793	7.50427	1	584.435	10	Fam184b
row_11726	0.00660405	0.894793	7.43077	1	584.435	3.34148	Anks1
row_3707	0.00668798	0.894793	7.40775	1	584.435	10	Ccng2
row_5916	0.0067062	0.894793	7.4028	1	584.435	-1.88086	Gas6
row_6927	0.00674474	0.894793	7.39235	1	584.435	2.11963	Map2k5
row_13427	0.00677134	0.894793	7.38518	1	584.435	-1.91748	mt-Co2
row_6879	0.00681784	0.894793	7.37272	1	584.435	10	Scamp2
row_10403	0.006833	0.894793	7.36867	1	584.435	10	Fzd3
row_4020	0.00696438	0.894793	7.33399	1	584.435	10	Castor2
row_10597	0.00709081	0.894793	7.30125	1	584.435	1.74922	Pdzd2
row_11331	0.00709766	0.894793	7.29949	1	584.435	-1.31138	Golgb1
row_6897	0.00737738	0.894793	7.22919	1	584.435	0.591366	Nptn
row_1435	0.00738613	0.894793	7.22704	1	584.435	-2.41433	Eid1
row_0015	0.00744966	0.894793	7.21147	1	584.435	10	Gm26901
row_2971	0.00797593	0.894793	7.08752	1	584.435	10	Ebna1bp2
row_5238	0.00818652	0.894793	7.04026	1	584.435	10	Fuz
row_12061	0.00819126	0.894793	7.03921	1	584.435	1.00442	Birc6
row_3503	0.0082362	0.894793	7.02929	1	584.435	10	Ctbp1
row_2605	0.00839143	0.894793	6.99545	1	584.435	0.998866	Fut9
row_5201	0.00843499	0.894793	6.98607	1	584.435	-10	A230077H06Rik
row_2532	0.00847	0.894793	6.97856	1	584.435	0.451485	Lrrc7
row_8863	0.00852647	0.894793	6.96653	1	584.435	-0.811519	Ddx5
row_1339	0.00872265	0.894793	6.92534	1	584.435	2.38107	Fmn1
row_13116	0.00881047	0.894793	6.90721	1	584.435	2.68442	Mtm1
row_4567	0.00881112	0.894793	6.90708	1	584.435	10	Gm5577
row_5102	0.00885128	0.894793	6.89885	1	584.435	-2.13565	Supt5
row_2664	0.00910064	0.894793	6.8486	1	584.435	-3.33118	Gm20878
row_7059	0.00917062	0.894793	6.83476	1	584.435	2.25669	Bckdhb
row_1744	0.00919913	0.894793	6.82915	1	584.435	-2.24366	B4galt5
row_4630	0.00921433	0.894793	6.82616	1	584.435	-1.12676	Chl1
row_4381	0.00939849	0.894793	6.7904	1	584.435	-10	Zfp956
row_12361	0.0095017	0.894793	6.77068	1	584.435	-0.667889	Kctd16
row_6625	0.00950532	0.894793	6.76999	1	584.435	2.06823	Olfm2
row_10533	0.00962525	0.894793	6.74735	1	584.435	10	Gm16835
row_3524	0.00963137	0.894793	6.74621	1	584.435	-10	Tnip2
row_12895	0.00968003	0.894793	6.73711	1	584.435	10	Pprc1
row_10883	0.00980893	0.894793	6.71324	1	584.435	10	Slc25a17
row_5194	0.00987611	0.894793	6.70092	1	584.435	10	Tshz3
row_8660	0.0100523	0.894793	6.66903	1	584.435	1.06866	Car10
row_6443	0.0101032	0.894793	6.65993	1	584.435	10	Bcar1
row_9427	0.0101428	0.894793	6.65287	1	584.435	10	Gm19951
row_6914	0.010152	0.894793	6.65125	1	584.435	-1.89095	Lrrc49
row_3994	0.0102274	0.894793	6.6379	1	584.435	-1.34358	Sfswap
row_8158	0.0102718	0.894793	6.6301	1	584.435	10	4931440F15Rik
row_12936	0.0103111	0.894793	6.62322	1	584.435	-1.59538	Bbip1
row_12261	0.0103488	0.894793	6.61664	1	584.435	-10	Cxxc5
row_2551	0.0103695	0.894793	6.61304	1	584.435	1.60811	Asph
row_9550	0.0103857	0.894793	6.61024	1	584.435	2.56896	Asb13
row_6547	0.0105058	0.894793	6.58952	1	584.435	-2.13959	Tsnax
row_3975	0.0105314	0.894793	6.58514	1	584.435	-10	Tctn2
row_6758	0.0105764	0.894793	6.57747	1	584.435	-10	Abcg4
row_13031	0.0106049	0.894793	6.57263	1	584.435	2.61054	Jade3
row_9338	0.0108364	0.894793	6.53376	1	584.435	-1.78165	Synj2bp
row_2341	0.0109272	0.894793	6.51875	1	584.435	-2.70832	Celsr2
row_0460	0.0109848	0.894793	6.50929	1	584.435	-10	Elk4
row_13352	0.0114932	0.894793	6.42798	1	584.435	2.47777	Kantr
row_6941	0.0116124	0.894793	6.40944	1	584.435	2.50574	Rab11a
row_4618	0.0116198	0.894793	6.4083	1	584.435	1.00543	Foxp1
row_3483	0.0117323	0.894793	6.39101	1	584.435	10	Zfp513
row_6246	0.0118673	0.894793	6.37047	1	584.435	1.87583	Cacna1a
row_4434	0.0119045	0.894793	6.36485	1	584.435	10	Abcg2
row_12532	0.011911	0.894793	6.36388	1	584.435	-1.30835	Zfp407
row_12383	0.0119703	0.894793	6.35497	1	584.435	-10	Fem1c
row_1895	0.0120982	0.894793	6.3359	1	584.435	-2.20048	Hltf
row_10575	0.0121686	0.894793	6.32549	1	584.435	0.927482	Cplane1
row_10039	0.0121796	0.894793	6.32387	1	584.435	0.687338	Pde4d
row_0390	0.0122226	0.894793	6.31756	1	584.435	-3.38333	St8sia4
row_10562	0.0123187	0.894793	6.30352	1	584.435	2.7509	Plcxd3
row_2889	0.0123823	0.894793	6.2943	1	584.435	-10	Yipf1
row_11725	0.0124413	0.894793	6.28577	1	584.435	10	Taf11
row_2851	0.0127042	0.894793	6.24832	1	584.435	-10	Itgb3bp
row_9032	0.0127698	0.894793	6.2391	1	584.435	-1.47648	Rab10
row_4765	0.0128363	0.894793	6.2298	1	584.435	-2.65013	Gapdh
row_12501	0.0128591	0.894793	6.22662	1	584.435	-2.1909	Smad2
row_6383	0.0128844	0.894793	6.2231	1	584.435	10	Pskh1
row_6109	0.0129978	0.894793	6.20742	1	584.435	-3.1304	Atp13a1
row_8543	0.0131421	0.894793	6.18767	1	584.435	10	Rpl23a
row_13122	0.013185	0.894793	6.18183	1	584.435	10	Prrg3
row_13129	0.0132872	0.894793	6.16803	1	584.435	-10	Zfp275
row_9844	0.013343	0.894793	6.16053	1	584.435	-2.45068	Zfp369
row_9071	0.0134069	0.894793	6.152	1	584.435	10	Kcns3
row_10189	0.0136641	0.894793	6.11803	1	584.435	2.23625	Ccdc66
row_13325	0.0138194	0.894793	6.09785	1	584.435	-0.864069	Pak3
row_8482	0.0138617	0.894793	6.09239	1	584.435	-10	Cyb5d2
row_0147	0.0138956	0.894793	6.08802	1	584.435	1.57728	Tpp2
row_2209	0.0139417	0.894793	6.08211	1	584.435	-3.25902	Mcl1
row_2614	0.0140892	0.894793	6.06332	1	584.435	-10	Ankrd6
row_6649	0.0143218	0.894793	6.0341	1	584.435	-10	Tmed1
row_11986	0.0143606	0.894793	6.02927	1	584.435	-10	Fem1a
row_6313	0.0144378	0.894793	6.01971	1	584.435	-2.01725	Mt3
row_1504	0.0145501	0.894793	6.0059	1	584.435	10	Smox
row_5544	0.0145746	0.894793	6.0029	1	584.435	-10	Xndc1
row_6589	0.0145833	0.894793	6.00183	1	584.435	1.67513	Cntn5
row_9114	0.0146751	0.894793	5.99065	1	584.435	-10	2900060N12Rik
row_11230	0.0146923	0.894793	5.98856	1	584.435	-10	Abcf3
row_9120	0.0147566	0.894793	5.98078	1	584.435	-3.15489	Gm9866
row_12427	0.0149207	0.894793	5.96107	1	584.435	-0.78458	Camk2a
row_8041	0.0150715	0.894793	5.94315	1	584.435	-10	Mtfp1
row_10804	0.0152145	0.894793	5.92634	1	584.435	3.04815	Scrt1
row_5278	0.0153272	0.894793	5.9132	1	584.435	1.30296	Lmtk3
row_9587	0.0153651	0.894793	5.90881	1	584.435	-10	AW209491
row_9985	0.0153898	0.894793	5.90595	1	584.435	10	Nsa2
row_2611	0.0154701	0.894793	5.89668	1	584.435	10	Casp8ap2
row_7499	0.0155167	0.894793	5.89133	1	584.435	-10	Zbtb24
row_9767	0.0155505	0.894793	5.88746	1	584.435	-3.04328	Rnf44
row_2830	0.0155527	0.894793	5.88721	1	584.435	-3.0433	Ift74
row_7658	0.0155547	0.894793	5.88698	1	584.435	10	Fam207a
row_3065	0.0155584	0.894793	5.88656	1	584.435	-3.21572	S100pbp
row_13260	0.0158832	0.894793	5.84981	1	584.435	3.08762	Pcdh11x
row_1579	0.0159433	0.894793	5.84311	1	584.435	-10	Apmap
row_7086	0.0159559	0.894793	5.8417	1	584.435	-0.893717	Rasgrf1
row_1324	0.0161297	0.894793	5.82244	1	584.435	2.15582	Bdnf
row_7253	0.0162156	0.894793	5.813	1	584.435	-3.45472	Epm2aip1
row_11359	0.0162454	0.894793	5.80975	1	584.435	10	Usf3
row_1221	0.0162507	0.894793	5.80917	1	584.435	2.45171	Ctnnd1
row_0111	0.0163274	0.894793	5.8008	1	584.435	2.44291	Unc50
row_11673	0.0163798	0.894793	5.79511	1	584.435	10	Ciao3
row_13318	0.0165567	0.894793	5.77603	1	584.435	10	Mid2
row_4607	0.0166567	0.894793	5.76534	1	584.435	10	Lrig1
row_1821	0.0168422	0.894793	5.74569	1	584.435	10	Ogfr
row_10738	0.0171954	0.894793	5.70887	1	584.435	2.19099	Adcy8
row_12368	0.0172193	0.894793	5.70641	1	584.435	-1.3243	Tcerg1
row_9398	0.0172917	0.894793	5.69897	1	584.435	-2.39885	Pomt2
row_3252	0.017417	0.894793	5.68618	1	584.435	-1.61277	Tardbp
row_4942	0.0176065	0.894793	5.66701	1	584.435	-1.67108	Clcn4
row_6030	0.0176169	0.894793	5.66595	1	584.435	-10	Gm16351
row_4426	0.0176216	0.894793	5.66549	1	584.435	2.37312	Avl9
row_4463	0.0176396	0.894793	5.66367	1	584.435	-2.48578	Kdm3a
row_12574	0.0176857	0.894793	5.65906	1	584.435	10	Gm960
row_13429	0.0178118	0.894793	5.64647	1	584.435	-2.07556	mt-Atp6
row_4245	0.0179724	0.894793	5.63058	1	584.435	0.93848	Phf14
row_3978	0.0181411	0.894793	5.61404	1	584.435	10	Ccdc92
row_13204	0.0182673	0.894793	5.60177	1	584.435	-4.93413	Efnb1
row_2675	0.0182811	0.894793	5.60043	1	584.435	10	Pigo
row_8617	0.0184002	0.894793	5.58894	1	584.435	1.70454	Med13
row_5638	0.0184431	0.894793	5.58483	1	584.435	10	Crym
row_5227	0.0186684	0.894793	5.56336	1	584.435	10	Nr1h2
row_4841	0.0187443	0.894793	5.55618	1	584.435	-1.00255	Etnk1
row_6220	0.0187717	0.894793	5.55361	1	584.435	1.36907	Rnf150
row_3220	0.0188367	0.894793	5.5475	1	584.435	-3.06403	Plekhm2
row_12976	0.0188886	0.894793	5.54264	1	584.435	10	Shroom4
row_12997	0.018958	0.894793	5.53616	1	584.435	-10	Suv39h1
row_10228	0.0189791	0.894793	5.53419	1	584.435	-10	Arhgap22
row_1200	0.0191312	0.894793	5.52008	1	584.435	-0.97419	Sestd1
row_1734	0.0193532	0.894793	5.49971	1	584.435	10	Prex1
row_9003	0.01945	0.894793	5.4909	1	584.435	10	Arhgdia
row_12646	0.0196664	0.894793	5.47138	1	584.435	-10	Ehd1
row_3617	0.0197452	0.894793	5.46432	1	584.435	10	N4bp2
row_11914	0.0197982	0.894793	5.45959	1	584.435	-10	Polr1c
row_10532	0.0199122	0.894793	5.44946	1	584.435	-1.00108	Uggt2
row_4657	0.0199884	0.894793	5.44273	1	584.435	3.03191	Camk1
row_12669	0.020102	0.894793	5.43273	1	584.435	3.00238	Otub1
row_12377	0.0201361	0.894793	5.42974	1	584.435	-1.36104	Ythdc2
row_11052	0.0203423	0.894793	5.41178	1	584.435	10	Mettl7a1
row_3843	0.0203931	0.894793	5.40739	1	584.435	-10	Mmab
row_10253	0.0204314	0.894793	5.40408	1	584.435	2.12742	Fermt2
row_1999	0.0204417	0.894793	5.4032	1	584.435	10	Sertm1
row_10263	0.0204603	0.894793	5.40159	1	584.435	2.88971	Mapk1ip1l
row_9942	0.0204809	0.894793	5.39982	1	584.435	10	Gm4117
row_9673	0.0204962	0.894793	5.3985	1	584.435	2.41273	Slc35b3
row_5579	0.0205003	0.894793	5.39815	1	584.435	-10	St5
row_7923	0.0205366	0.894793	5.39504	1	584.435	10	Slc35e3
row_6806	0.0206	0.894793	5.38961	1	584.435	-10	Zw10
row_4404	0.0206066	0.894793	5.38904	1	584.435	1.53564	Snx10
row_2887	0.0207256	0.894793	5.3789	1	584.435	-2.99736	Lrrc42
row_6878	0.0207302	0.894793	5.3785	1	584.435	-10	Mpi
row_11028	0.0208019	0.894793	5.37243	1	584.435	-1.75312	Tuba1a
row_9988	0.0208842	0.894793	5.36547	1	584.435	1.47371	Enc1
row_4523	0.0208889	0.894793	5.36508	1	584.435	-10	Rab11fip5
row_7766	0.0209449	0.894793	5.36036	1	584.435	-2.29154	Tle2
row_4089	0.020973	0.894793	5.358	1	584.435	10	Mepce
row_2969	0.0209984	0.894793	5.35587	1	584.435	3.04633	Szt2
row_11822	0.0210224	0.894793	5.35387	1	584.435	10	Rnf5
row_8182	0.0210629	0.894793	5.35047	1	584.435	-2.79347	Kcnip1
row_10515	0.0211044	0.894793	5.34701	1	584.435	-10	Rnf219
row_10026	0.0211093	0.894793	5.3466	1	584.435	-3.73387	Srek1ip1
row_0577	0.021137	0.894793	5.34429	1	584.435	1.5164	Ralgps2
row_4375	0.0211608	0.894793	5.34232	1	584.435	-10	Ezh2
row_3383	0.0213286	0.894793	5.32842	1	584.435	1.71628	Grm3
row_7537	0.0213304	0.894793	5.32827	1	584.435	1.625	Cep85l
row_3834	0.0213351	0.894793	5.32788	1	584.435	-10	Coro1c
row_9236	0.021338	0.894793	5.32764	1	584.435	0.456247	Mdga2
row_12359	0.0213788	0.894793	5.32428	1	584.435	-1.70802	Yipf5
row_1694	0.0214237	0.894793	5.32059	1	584.435	-10	9430021M05Rik
row_9360	0.0214763	0.894793	5.31628	1	584.435	-10	Pnma1
row_6436	0.0215489	0.894793	5.31034	1	584.435	-10	9430091E24Rik
row_2785	0.021663	0.894793	5.30105	1	584.435	-10	Whrn
row_4464	0.0216793	0.894793	5.29974	1	584.435	-0.974387	Reep1
row_8828	0.0217122	0.894793	5.29707	1	584.435	10	Rprml
row_11031	0.0217366	0.894793	5.2951	1	584.435	-3.05172	Kcnh3
row_2162	0.0217527	0.894793	5.29379	1	584.435	10	Jtb
row_6267	0.0217984	0.894793	5.2901	1	584.435	10	Fbxw9
row_12927	0.0218109	0.894793	5.28909	1	584.435	3.03174	Mxi1
row_11924	0.0220367	0.894793	5.271	1	584.435	10	Ptk7
row_5760	0.0220591	0.894793	5.26921	1	584.435	-10	Nsmce4a
row_10388	0.022127	0.894793	5.26381	1	584.435	-1.20548	Ints6
row_9487	0.0221336	0.894793	5.26329	1	584.435	10	Rtl1
row_12829	0.0222846	0.894793	5.25135	1	584.435	10	Pdlim1
row_13328	0.0223554	0.894793	5.24577	1	584.435	10	Alg13
row_4187	0.0225937	0.894793	5.22716	1	584.435	-1.01108	Cdk8
row_7475	0.0227219	0.894793	5.21723	1	584.435	2.27697	Tspyl4
row_10596	0.0227279	0.894793	5.21676	1	584.435	2.96315	Golph3
row_6624	0.0228015	0.894793	5.21109	1	584.435	10	Pin1
row_9512	0.022905	0.894793	5.20315	1	584.435	-10	Bag5
row_4953	0.0229345	0.894793	5.20089	1	584.435	10	Zfp324
row_9319	0.0230008	0.894793	5.19583	1	584.435	-10	Rdh11
row_11023	0.0230223	0.894793	5.19419	1	584.435	-10	Kmt2d
row_13434	0.0230232	0.894793	5.19412	1	584.435	-3.37327	mt-Nd5
row_10981	0.0230358	0.894793	5.19316	1	584.435	1.17278	Pdzrn4
row_3671	0.0231216	0.894793	5.18664	1	584.435	-1.9092	Srp72
row_12462	0.0232281	0.894793	5.17858	1	584.435	10	Chmp1b
row_4584	0.0234191	0.894793	5.16422	1	584.435	10	Aldh1l1
row_10571	0.0234609	0.894793	5.16109	1	584.435	2.41096	Lifr
row_12813	0.0234768	0.894793	5.15991	1	584.435	1.25412	Hectd2
row_9922	0.0235299	0.894793	5.15595	1	584.435	10	Adgrv1
row_2767	0.0235521	0.894793	5.1543	1	584.435	1.78043	Ugcg
row_7435	0.0236751	0.894793	5.14517	1	584.435	2.29007	Med23
row_11277	0.0237261	0.894793	5.1414	1	584.435	2.8605	Bdh1
row_4969	0.0237452	0.894793	5.13999	1	584.435	10	Dhx34
row_9696	0.023809	0.894793	5.13529	1	584.435	-1.10822	Ranbp9
row_5585	0.0242487	0.894793	5.10325	1	584.435	-1.80169	Ipo7
row_5147	0.0243122	0.894793	5.09867	1	584.435	-10	Alkbh6
row_11075	0.024315	0.894793	5.09847	1	584.435	10	Pfdn5
row_0596	0.02435	0.894793	5.09595	1	584.435	-10	Klhl20
row_8454	0.024388	0.894793	5.09323	1	584.435	10	Pfn1
row_3641	0.0244103	0.894793	5.09162	1	584.435	10	Tec
row_8991	0.0245969	0.894793	5.0783	1	584.435	-1.09567	Actg1
row_12136	0.0246436	0.894793	5.07498	1	584.435	10	Gm6225
row_1357	0.0246616	0.894793	5.07371	1	584.435	1.55981	Eif2ak4
row_0634	0.0247226	0.894793	5.06938	1	584.435	0.661207	Pbx1
row_0557	0.0247503	0.894793	5.06743	1	584.435	10	Rgsl1
row_0032	0.0248294	0.894793	5.06185	1	584.435	1.48609	A830018L16Rik
row_1973	0.0248852	0.894793	5.05792	1	584.435	-2.64918	2610316D01Rik
row_2402	0.0249146	0.894793	5.05586	1	584.435	10	1810037I17Rik
row_13100	0.0249941	0.894793	5.05029	1	584.435	-2.18523	Slc9a6
row_1071	0.0250204	0.894793	5.04845	1	584.435	-10	Rpl35
row_2555	0.0250712	0.894793	5.04491	1	584.435	-10	Plekhf2
row_9201	0.0251259	0.894793	5.04109	1	584.435	-2.15911	Npas3
row_9077	0.0251297	0.894793	5.04083	1	584.435	10	Gm34237
row_4371	0.0251652	0.894793	5.03836	1	584.435	0.932073	Tcaf1
row_10423	0.0251901	0.894793	5.03664	1	584.435	10	Slc25a37
row_9429	0.0252111	0.894793	5.03518	1	584.435	-2.06058	Tdp1
row_2067	0.0252667	0.894793	5.03133	1	584.435	10	Gm26984
row_11907	0.0252861	0.894793	5.02998	1	584.435	-10	Vegfa
row_2356	0.0253633	0.894793	5.02466	1	584.435	3.43737	Vav3
row_3010	0.0255529	0.894793	5.01165	1	584.435	3.32906	Gm2164
row_11085	0.0255834	0.894793	5.00957	1	584.435	10	Calcoco1
row_3028	0.0256933	0.894793	5.00208	1	584.435	-2.09075	Mrps15
row_5432	0.0257377	0.894793	4.99907	1	584.435	-2.86026	Homer2
row_2536	0.0258027	0.894793	4.99466	1	584.435	1.61892	Tgs1
row_4674	0.0258738	0.894793	4.98986	1	584.435	-0.47692	Atp2b2
row_1565	0.026026	0.894793	4.97962	1	584.435	1.07601	Ralgapa2
row_2317	0.0260315	0.894793	4.97926	1	584.435	-10	Gm27008
row_0104	0.0261309	0.894793	4.97261	1	584.435	2.22674	Actr1b
row_7536	0.0261553	0.894793	4.97097	1	584.435	1.06991	Slc35f1
row_7877	0.0262175	0.894793	4.96683	1	584.435	2.32701	Mettl25
row_0947	0.0262744	0.894793	4.96305	1	584.435	1.54495	Tsc1
row_3247	0.0263162	0.894793	4.96028	1	584.435	10	Ubiad1
row_8635	0.0263238	0.894793	4.95977	1	584.435	-10	Hsf5
row_10639	0.0264222	0.894793	4.95326	1	584.435	10	Laptm4b
row_3611	0.0264758	0.894793	4.94973	1	584.435	-2.90137	Lias
row_10528	0.0264871	0.894793	4.94898	1	584.435	-10	Abcc4
row_1927	0.026654	0.894793	4.93803	1	584.435	-0.767759	Gnb4
row_6079	0.0267495	0.894793	4.93179	1	584.435	10	B230317F23Rik
row_5819	0.026779	0.894793	4.92988	1	584.435	10	Rnh1
row_0236	0.0267869	0.894793	4.92936	1	584.435	0.839729	Adam23
row_6213	0.0268157	0.894793	4.92749	1	584.435	1.99707	Anapc10
row_9497	0.0268171	0.894793	4.9274	1	584.435	10	Mok
row_8440	0.0268354	0.894793	4.92621	1	584.435	10	Acadvl
row_7928	0.0269647	0.894793	4.91783	1	584.435	-2.30852	Cand1
row_3805	0.0270664	0.894793	4.91127	1	584.435	3.03286	Galnt9
row_7819	0.027221	0.894793	4.90135	1	584.435	-1.72321	Gnptab
row_9841	0.0272422	0.894793	4.89999	1	584.435	-0.845896	Cntnap3
row_8694	0.0272465	0.894793	4.89972	1	584.435	1.6125	Nfe2l1
row_4273	0.0272556	0.894793	4.89914	1	584.435	10	Ndufa5
row_8405	0.0274204	0.894793	4.88863	1	584.435	-10	Tmem107
row_0594	0.0274931	0.894793	4.88402	1	584.435	-1.29067	Gas5
row_8179	0.0275446	0.894793	4.88077	1	584.435	-2.01106	Fbxw11
row_10169	0.027622	0.894793	4.87588	1	584.435	-10	Comtd1
row_4345	0.0277298	0.894793	4.8691	1	584.435	10	Clec2l
row_0941	0.0278029	0.894793	4.86452	1	584.435	10	Col5a1
row_11419	0.0278754	0.894793	4.85999	1	584.435	-10	Chmp2b
row_12118	0.0279447	0.894793	4.85567	1	584.435	3.00386	Kcnk12
row_3973	0.0280216	0.894793	4.85089	1	584.435	-10	Eif2b1
row_2927	0.0280487	0.894793	4.84921	1	584.435	-1.85717	Efcab14
row_7986	0.028197	0.894793	4.84003	1	584.435	-2.83362	Gls2
row_5592	0.0283998	0.894793	4.82757	1	584.435	-1.27	Eif4g2
row_10664	0.0284496	0.894793	4.82452	1	584.435	-10	Rrm2b
row_7371	0.0285976	0.894793	4.81551	1	584.435	-10	Ginm1
row_4037	0.0288147	0.894793	4.80236	1	584.435	-10	Bcl7b
row_10759	0.0288491	0.894793	4.80029	1	584.435	-2.15105	Ago2
row_10788	0.0290439	0.894793	4.78859	1	584.435	2.344	Puf60
row_5880	0.0291177	0.894793	4.78419	1	584.435	1.97715	Map2k7
row_9017	0.0291216	0.894793	4.78396	1	584.435	-2.85576	Ccdc57
row_7446	0.0292794	0.894793	4.77457	1	584.435	-10	Arhgap18
row_5666	0.0292954	0.894793	4.77362	1	584.435	-1.83677	Lcmt1
row_10375	0.0294293	0.894793	4.76571	1	584.435	10	Amer2
row_9635	0.0294728	0.894793	4.76314	1	584.435	10	Sox4
row_8815	0.0295292	0.894793	4.75982	1	584.435	1.93233	Nmt1
row_7163	0.0299012	0.894793	4.7381	1	584.435	-2.03751	Alas1
row_10015	0.0299197	0.894793	4.73702	1	584.435	1.13125	Mast4
row_5043	0.0299356	0.894793	4.7361	1	584.435	10	Xrcc1
row_0990	0.0299977	0.894793	4.73251	1	584.435	2.92504	Tor1a
row_7156	0.03001	0.894793	4.7318	1	584.435	0.746675	Atp2c1
row_0514	0.0300394	0.894793	4.7301	1	584.435	-0.774673	Gm4258
row_1024	0.0301739	0.894793	4.72235	1	584.435	-10	Cdk9
row_12468	0.0301882	0.894793	4.72153	1	584.435	10	Psmg2
row_4405	0.0302333	0.894793	4.71894	1	584.435	-10	Skap2
row_9527	0.0302441	0.894793	4.71832	1	584.435	10	Brf1
row_13311	0.0302906	0.894793	4.71566	1	584.435	10	Rnf128
row_1189	0.0304147	0.894793	4.70857	1	584.435	-1.2444	Hnrnpa3
row_10240	0.0304513	0.894793	4.70649	1	584.435	0.317682	Nrg3
row_0089	0.030515	0.894793	4.70287	1	584.435	10	Amer3
row_4703	0.0307106	0.894793	4.69179	1	584.435	-10	Cxcl12
row_5095	0.0308389	0.894793	4.68457	1	584.435	-2.75446	Psmc4
row_12584	0.0311013	0.894793	4.6699	1	584.435	10	Peli3
row_6855	0.0312872	0.894793	4.65958	1	584.435	-2.30456	Fbxo22
row_3211	0.0315529	0.894793	4.64494	1	584.435	1.76749	Atp13a2
row_2590	0.0316379	0.894793	4.64029	1	584.435	1.89511	Ccnc
row_6287	0.031657	0.894793	4.63924	1	584.435	10	Cbln1
row_11618	0.0316784	0.894793	4.63807	1	584.435	10	Amdhd2
row_6508	0.0317243	0.894793	4.63557	1	584.435	-2.86508	2810013P06Rik
row_8074	0.0317348	0.894793	4.63499	1	584.435	10	Ddx56
row_11526	0.0318493	0.894793	4.62877	1	584.435	-10	Tagap1
row_4299	0.0318512	0.894793	4.62866	1	584.435	-0.807375	Klhdc10
row_6308	0.031861	0.894793	4.62813	1	584.435	-0.518008	Gnao1
row_0076	0.032099	0.894793	4.61526	1	584.435	-0.35937	Adgrb3
row_3213	0.0321278	0.894793	4.61371	1	584.435	2.15552	Crocc
row_7125	0.0322318	0.894793	4.60812	1	584.435	2.70482	Nck1
row_7276	0.0322648	0.894793	4.60635	1	584.435	-3.02362	Rbms3
row_3982	0.0324925	0.894793	4.5942	1	584.435	-1.82927	Ubc
row_9417	0.0325099	0.894793	4.59327	1	584.435	1.33908	Flrt2
row_2803	0.0325266	0.894793	4.59238	1	584.435	1.48364	Nfib
row_12904	0.032529	0.894793	4.59225	1	584.435	10	Trim8
row_3001	0.032578	0.894793	4.58965	1	584.435	10	Ppie
row_0337	0.0326452	0.894793	4.5861	1	584.435	10	Cops7b
row_0301	0.0327296	0.894793	4.58163	1	584.435	2.93975	Inha
row_10060	0.0328065	0.894793	4.57758	1	584.435	-0.734699	Arl15
row_6144	0.0328273	0.894793	4.57648	1	584.435	-1.58264	Rab3a
row_0840	0.0328563	0.894793	4.57496	1	584.435	-1.6363	Stam
row_11049	0.0329424	0.894793	4.57044	1	584.435	-1.93341	Larp4
row_1607	0.0330463	0.894793	4.565	1	584.435	-1.96634	Pdrg1
row_1102	0.0330593	0.894793	4.56432	1	584.435	0.928489	Kcnj3
row_4331	0.0332187	0.894793	4.55602	1	584.435	-10	9330158H04Rik
row_4306	0.0332645	0.894793	4.55364	1	584.435	-10	Gm14532
row_11915	0.0332664	0.894793	4.55354	1	584.435	2.82994	Yipf3
row_7449	0.0332769	0.894793	4.553	1	584.435	0.756627	Soga3
row_4659	0.0336413	0.894793	4.5342	1	584.435	2.78851	Arpc4
row_5778	0.0339023	0.894793	4.52087	1	584.435	1.6694	Edrf1
row_9383	0.0339031	0.894793	4.52083	1	584.435	2.25141	Nek9
row_13400	0.0339842	0.894793	4.51671	1	584.435	-2.93258	Mospd2
row_2573	0.0340095	0.894793	4.51542	1	584.435	-2.86854	Pip4p2
row_7788	0.0340249	0.894793	4.51465	1	584.435	1.42564	D10Wsu102e
row_3814	0.0341639	0.894793	4.50762	1	584.435	-2.78658	Pitpnb
row_8260	0.0342879	0.894793	4.50137	1	584.435	-0.842136	Aff4
row_11797	0.034347	0.894793	4.4984	1	584.435	-10	Rab11b
row_8359	0.0343617	0.894793	4.49767	1	584.435	1.91253	Specc1
row_6489	0.0345326	0.894793	4.48911	1	584.435	10	Map1lc3b
row_9924	0.0345355	0.894793	4.48897	1	584.435	-10	Polr3g
row_2473	0.0347513	0.894793	4.47824	1	584.435	-2.90587	Gtf2b
row_8576	0.0349084	0.894793	4.47047	1	584.435	-1.88793	Cdk5r1
row_10419	0.0349271	0.894793	4.46955	1	584.435	-1.33943	Ppp2r2a
row_2574	0.0349416	0.894793	4.46883	1	584.435	1.16412	Necab1
row_12172	0.0350291	0.894793	4.46452	1	584.435	-10	Gm6277
row_12294	0.035079	0.894793	4.46207	1	584.435	10	Pcdha12
row_12120	0.035095	0.894793	4.46128	1	584.435	1.18303	Fbxo11
row_8497	0.0353349	0.894793	4.44956	1	584.435	10	Tsr1
row_5136	0.0356277	0.894793	4.43536	1	584.435	-10	Zfp568
row_11301	0.0356333	0.894793	4.43509	1	584.435	2.84331	Rpl35a
row_0151	0.035667	0.894793	4.43346	1	584.435	-2.01445	Ercc5
row_0265	0.0356826	0.894793	4.43271	1	584.435	-10	Smarcal1
row_0430	0.0360755	0.894793	4.41387	1	584.435	0.909161	Dpp10
row_13402	0.036121	0.894793	4.41171	1	584.435	10	Gemin8
row_4740	0.0361645	0.894793	4.40964	1	584.435	10	Necap1
row_11088	0.0362022	0.894793	4.40785	1	584.435	1.41195	Hnrnpa1
row_10274	0.0362688	0.894793	4.40469	1	584.435	2.25445	Armh4
row_2562	0.0363091	0.894793	4.40278	1	584.435	10	Gem
row_1943	0.0364904	0.894793	4.39422	1	584.435	2.18994	Dcun1d1
row_5588	0.0366368	0.894793	4.38734	1	584.435	-0.724466	Sbf2
row_4493	0.0367783	0.894793	4.38072	1	584.435	1.90532	Aup1
row_12001	0.0368122	0.894793	4.37913	1	584.435	10	Alkbh7
row_10651	0.0369557	0.894793	4.37245	1	584.435	10	Rgs22
row_2695	0.0370036	0.894793	4.37023	1	584.435	0.598819	Zcchc7
row_3550	0.0370131	0.894793	4.36978	1	584.435	-10	Wfs1
row_6621	0.0370133	0.894793	4.36978	1	584.435	10	Fbxl12os
row_6238	0.0370242	0.894793	4.36927	1	584.435	-10	Cc2d1a
row_1659	0.0370256	0.894793	4.3692	1	584.435	10	Scand1
row_3801	0.0370617	0.894793	4.36753	1	584.435	-1.88897	Ankle2
row_10062	0.0370672	0.894793	4.36728	1	584.435	-1.21934	Ndufs4
row_7012	0.0370841	0.894793	4.36649	1	584.435	-1.73922	Arpp19
row_11219	0.0371198	0.894793	4.36484	1	584.435	2.99168	2510002D24Rik
row_12627	0.0371555	0.894793	4.36319	1	584.435	10	Frmd8
row_1314	0.0372021	0.894793	4.36104	1	584.435	-1.25166	Elp4
row_12055	0.0378258	0.894793	4.33251	1	584.435	1.02769	Memo1
row_7868	0.0378314	0.894793	4.33225	1	584.435	1.67098	Kitl
row_2022	0.0378315	0.894793	4.33225	1	584.435	1.129	Mbnl1
row_13040	0.0379085	0.894793	4.32876	1	584.435	2.75018	Elk1
row_1669	0.0379101	0.894793	4.32869	1	584.435	10	Soga1
row_0602	0.0379478	0.894793	4.32698	1	584.435	10	Eef1aknmt
row_8150	0.0380343	0.894793	4.32308	1	584.435	-1.44861	Ppp4r3b
row_10692	0.0380883	0.894793	4.32065	1	584.435	0.775865	Sybu
row_0048	0.0382402	0.894793	4.31382	1	584.435	1.13182	Ube2w
row_0855	0.0383473	0.894793	4.30903	1	584.435	2.7497	Pip4k2a
row_2368	0.0384504	0.894793	4.30442	1	584.435	-2.05209	Extl2
row_5114	0.0384876	0.894793	4.30277	1	584.435	1.34046	Hnrnpl
row_11643	0.0386158	0.894793	4.29707	1	584.435	-10	Gfer
row_1512	0.0386195	0.894793	4.29691	1	584.435	2.83017	Shld1
row_4047	0.0386338	0.894793	4.29627	1	584.435	2.66256	Mdh2
row_2902	0.0386538	0.894793	4.29538	1	584.435	1.23921	Tut4
row_9644	0.0386907	0.894793	4.29375	1	584.435	-1.34905	Exoc2
row_6617	0.0387229	0.894793	4.29232	1	584.435	2.12342	Zfp26
row_3944	0.0387319	0.894793	4.29193	1	584.435	-2.23609	Mlxip
row_2305	0.038812	0.894793	4.28838	1	584.435	-10	Ddx20
row_5452	0.0391384	0.894793	4.27404	1	584.435	-2.69246	Fah
row_6374	0.0391443	0.894793	4.27379	1	584.435	10	Acd
row_13081	0.0391591	0.894793	4.27314	1	584.435	1.83835	Slc25a14
row_6595	0.0393166	0.894793	4.26627	1	584.435	-1.95656	Fam76b
row_5710	0.0393229	0.894793	4.26599	1	584.435	-10	Maz
row_11016	0.0393475	0.894793	4.26492	1	584.435	-1.33698	Cacnb3
row_7974	0.0395682	0.894793	4.25535	1	584.435	-1.61217	Lrp1
row_5028	0.0396663	0.894793	4.25111	1	584.435	-10	Zfp180
row_3399	0.0401845	0.894793	4.22891	1	584.435	2.14161	Rsbn1l
row_5019	0.0402581	0.894793	4.22578	1	584.435	-10	Gemin7
row_6177	0.0402913	0.894793	4.22436	1	584.435	10	Zfp882
row_3655	0.0403038	0.894793	4.22384	1	584.435	-1.41156	Scfd2
row_7030	0.0404373	0.894793	4.21818	1	584.435	10	Elovl5
row_8530	0.0405926	0.894793	4.21163	1	584.435	-1.59011	Ankrd13b
row_5985	0.0405956	0.894793	4.21151	1	584.435	2.25474	Mak16
row_13383	0.040634	0.894793	4.20989	1	584.435	0.81765	Cdkl5
row_5229	0.040711	0.894793	4.20666	1	584.435	2.7015	Kcnc3
row_10707	0.0407409	0.894793	4.2054	1	584.435	-1.71389	Taf2
row_10455	0.0407459	0.894793	4.20519	1	584.435	-10	Gm49164
row_3285	0.0408859	0.894793	4.19933	1	584.435	-10	Tnfrsf25
row_6999	0.0408946	0.894793	4.19897	1	584.435	1.32565	Rfx7
row_11310	0.0410972	0.894793	4.19052	1	584.435	-10	Umps
row_8513	0.0411421	0.894793	4.18866	1	584.435	-2.83748	Crk
row_5726	0.0412796	0.894793	4.18296	1	584.435	-2.35329	Prr14
row_1760	0.041295	0.894793	4.18232	1	584.435	-10	Pfdn4
row_4027	0.0413593	0.894793	4.17967	1	584.435	2.61151	Eif4h
row_0863	0.0414821	0.894793	4.1746	1	584.435	2.87778	Thnsl1
row_1174	0.0415865	0.894793	4.17032	1	584.435	1.67851	Sp3
row_11587	0.0416865	0.894793	4.16621	1	584.435	-2.89582	Zfp53
row_2100	0.0418353	0.894793	4.16013	1	584.435	-10	Mrpl24
row_10643	0.0418902	0.894793	4.1579	1	584.435	-2.13283	Pop1
row_7741	0.0419462	0.894793	4.15562	1	584.435	-10	Diras1
row_11623	0.0419636	0.894793	4.15491	1	584.435	-10	Tedc2
row_12755	0.0419673	0.894793	4.15476	1	584.435	1.08385	Gda
row_6788	0.0419844	0.894793	4.15406	1	584.435	2.16636	Cep164
row_10767	0.042015	0.894793	4.15282	1	584.435	0.9635	Adgrb1
row_2824	0.0420607	0.894793	4.15097	1	584.435	1.09567	Elavl2
row_0864	0.0420913	0.894793	4.14972	1	584.435	1.18289	Gpr158
row_3827	0.0421117	0.894793	4.1489	1	584.435	-1.44817	Grk3
row_8346	0.0423029	0.894793	4.14117	1	584.435	-10	Natd1
row_0497	0.0423096	0.894793	4.1409	1	584.435	1.93028	Rnpep
row_9656	0.042438	0.894793	4.13574	1	584.435	1.58681	Slc22a23
row_5509	0.0424632	0.894793	4.13472	1	584.435	1.81777	Emsy
row_11411	0.0424994	0.894793	4.13327	1	584.435	10	Nsun3
row_12972	0.042669	0.894793	4.12648	1	584.435	-1.76276	Csf2ra
row_4748	0.0426692	0.894793	4.12647	1	584.435	1.06687	Eno2
row_8550	0.0426818	0.894793	4.12597	1	584.435	2.70472	Pigs
row_13248	0.0426937	0.894793	4.12549	1	584.435	-10	2610002M06Rik
row_6403	0.0427432	0.894793	4.12352	1	584.435	2.75736	Terf2
row_0670	0.042877	0.894793	4.11819	1	584.435	-10	Cfap45
row_10558	0.0429426	0.894793	4.11559	1	584.435	2.0279	Ghr
row_10617	0.0431487	0.894793	4.10743	1	584.435	1.4797	March11
row_12328	0.0432493	0.894793	4.10347	1	584.435	-10	Pcdhgb4
row_9117	0.0432566	0.894793	4.10318	1	584.435	10	Id2
row_4008	0.0435043	0.894793	4.09345	1	584.435	-10	Crcp
row_10045	0.0435123	0.894793	4.09314	1	584.435	10	Map3k1
row_6049	0.0435547	0.894793	4.09148	1	584.435	-1.87334	Ing2
row_2240	0.0435855	0.894793	4.09028	1	584.435	-1.68093	Gpr89
row_3311	0.0435939	0.894793	4.08995	1	584.435	-1.32212	Prkcz
row_11684	0.0436193	0.894793	4.08896	1	584.435	-10	Mettl26
row_0719	0.0436775	0.894793	4.08669	1	584.435	-1.18307	Enah
row_6739	0.04369	0.894793	4.0862	1	584.435	1.19752	Gramd1b
row_8836	0.0437175	0.894793	4.08513	1	584.435	-0.724941	Kansl1
row_11475	0.0437187	0.894793	4.08508	1	584.435	10	Mrps6
row_7032	0.0438055	0.894793	4.08171	1	584.435	10	Ick
row_10934	0.0438264	0.894793	4.08089	1	584.435	0.851764	Atxn10
row_12916	0.0439726	0.894793	4.07523	1	584.435	-10	Calhm2
row_2687	0.0439824	0.894793	4.07485	1	584.435	10	Rgp1
row_0202	0.0440186	0.894793	4.07345	1	584.435	-1.59632	Bzw1
row_10477	0.0441405	0.894793	4.06874	1	584.435	-0.942325	Akap11
row_8867	0.0442335	0.894793	4.06516	1	584.435	1.14866	Bptf
row_7944	0.0444061	0.894793	4.05854	1	584.435	0.892397	Ppm1h
row_8192	0.0445778	0.894793	4.05197	1	584.435	10	A230004M16Rik
row_9300	0.0447447	0.894793	4.04562	1	584.435	10	Hspa2
row_10680	0.0448463	0.894793	4.04177	1	584.435	10	Gm26854
row_12381	0.0452505	0.894793	4.02651	1	584.435	-1.94054	Pggt1b
row_11042	0.0452686	0.894793	4.02584	1	584.435	10	Asic1
row_3546	0.0452971	0.894793	4.02477	1	584.435	-10	Bloc1s4
row_7390	0.0453796	0.894793	4.02168	1	584.435	10	4930432B10Rik
row_3432	0.0453806	0.894793	4.02164	1	584.435	10	Tmub1
row_10380	0.0455811	0.894793	4.01415	1	584.435	-1.30349	Kpna3
row_11078	0.045741	0.894793	4.0082	1	584.435	-10	Sp1
row_3580	0.0458809	0.894793	4.00302	1	584.435	2.11807	5730480H06Rik
row_5797	0.0459356	0.894793	4.001	1	584.435	-10	Lrrc27
row_2955	0.0459818	0.894793	3.99929	1	584.435	2.7853	Plk3
row_9266	0.0460404	0.894793	3.99713	1	584.435	-2.68882	2700049A03Rik
row_2784	0.0460713	0.894793	3.99599	1	584.435	-10	Zfp618
row_0808	0.0461613	0.894793	3.99268	1	584.435	-10	Bend7
row_6180	0.0461792	0.894793	3.99202	1	584.435	10	Tpm4
row_3693	0.0465083	0.894793	3.97997	1	584.435	2.74342	Mthfd2l
row_13121	0.0467022	0.894793	3.97291	1	584.435	10	Vma21
row_11428	0.0467082	0.894793	3.97269	1	584.435	-10	Hspa13
row_3873	0.0468586	0.894793	3.96724	1	584.435	-1.15301	Bicdl1
row_9585	0.0468725	0.894793	3.96674	1	584.435	-10	Mrpl32
row_4845	0.0469305	0.894793	3.96464	1	584.435	10	Bcat1
row_8313	0.0470083	0.894793	3.96184	1	584.435	10	Mrpl55
row_13438	0.0470142	0.894793	3.96162	1	584.435	10	Vamp7
row_2692	0.0470192	0.894793	3.96144	1	584.435	-1.54207	Clta
row_3179	0.0470335	0.894793	3.96093	1	584.435	1.1951	Usp48
row_4348	0.0471532	0.894793	3.95662	1	584.435	-10	Parp12
row_4110	0.0471579	0.894793	3.95645	1	584.435	-0.997049	Prkar1b
row_11360	0.0471845	0.894793	3.95549	1	584.435	-1.7364	Sidt1
row_6551	0.0473032	0.894793	3.95123	1	584.435	-10	Ntpcr
row_1998	0.047312	0.894793	3.95092	1	584.435	-10	Rfxap
row_9711	0.0473815	0.894793	3.94843	1	584.435	-1.82494	Nup153
row_9660	0.0474607	0.894793	3.9456	1	584.435	10	Cdyl
row_8220	0.0474956	0.894793	3.94435	1	584.435	1.10565	Mapk9
row_6466	0.0477031	0.894793	3.93697	1	584.435	-10	Mphosph6
row_6036	0.0480277	0.894793	3.92549	1	584.435	-10	Lrp2bp
row_3440	0.0480442	0.894793	3.9249	1	584.435	-10	1500035N22Rik
row_3835	0.0481221	0.894793	3.92216	1	584.435	-2.48114	Ssh1
row_13432	0.0481759	0.894793	3.92027	1	584.435	-1.69109	mt-Nd4l
row_11812	0.0482288	0.894793	3.91841	1	584.435	-2.67849	Vps52
row_9979	0.0483102	0.894793	3.91556	1	584.435	10	Poc5
row_3370	0.048363	0.894793	3.91371	1	584.435	10	Gm30835
row_9101	0.0485058	0.894793	3.90872	1	584.435	-10	Itgb1bp1
row_6546	0.0485423	0.894793	3.90744	1	584.435	2.7652	Egln1
row_1526	0.0485592	0.894793	3.90686	1	584.435	0.64282	Pak7
row_2001	0.0486366	0.894793	3.90416	1	584.435	0.434197	Dclk1
row_5274	0.0486735	0.894793	3.90288	1	584.435	10	Dbp
row_9811	0.0487144	0.894793	3.90146	1	584.435	0.621017	Ntrk2
row_10475	0.0489403	0.894793	3.89363	1	584.435	10	Gm49003
row_9196	0.0489499	0.894793	3.8933	1	584.435	2.8798	Dtd2
row_9237	0.0491222	0.894793	3.88736	1	584.435	-10	Rps29
row_8096	0.049176	0.894793	3.8855	1	584.435	10	Gm12002
row_3868	0.0492242	0.894793	3.88385	1	584.435	10	Pxn
row_0631	0.0494692	0.894793	3.87545	1	584.435	-2.60651	Tmco1
row_11895	0.0495376	0.894793	3.87312	1	584.435	10	Runx2os1
row_8662	0.0496598	0.894793	3.86896	1	584.435	-1.31473	Mbtd1
row_12568	0.0497231	0.894793	3.8668	1	584.435	2.76207	Grk2
row_5883	0.0497361	0.894793	3.86636	1	584.435	1.35599	Timm44
row_0542	0.0497685	0.894793	3.86526	1	584.435	2.11541	Rnf2
row_12329	0.0498784	0.894793	3.86153	1	584.435	10	Pcdhga8
row_11381	0.0499257	0.894793	3.85993	1	584.435	-1.97868	Bbx
row_12665	0.0499533	0.894793	3.859	1	584.435	10	Trpt1
row_0004	0.0499811	0.894793	3.85806	1	584.435	10	Mrpl15

## Sheet: Car3_AssignST_1
name	pval	adj_pval	f_statistic	df1	df2	lfc	Gene
row_10403	1.39238e-05	0.187164	19.2044	1	584.435	10	Fzd3
row_9384	0.000375861	0.9275	12.7974	1	584.435	10	Tmed10
row_2927	0.000533689	0.9275	12.1285	1	584.435	-10	Efcab14
row_1300	0.000700276	0.9275	11.6122	1	584.435	-2.95892	Caprin1
row_11012	0.000729347	0.9275	11.535	1	584.435	2.76714	Kansl2
row_4752	0.000751483	0.9275	11.4784	1	584.435	3.18348	Gpr162
row_11252	0.000809343	0.9275	11.3378	1	584.435	2.9166	Dgkg
row_13318	0.000826504	0.9275	11.2981	1	584.435	10	Mid2
row_2030	0.00103539	0.9275	10.8723	1	584.435	3.22211	Gmps
row_1198	0.00110082	0.9275	10.7567	1	584.435	4.18875	Ttn
row_0920	0.00112297	0.9275	10.7192	1	584.435	10	Inpp5e
row_3456	0.00122049	0.9275	10.5623	1	584.435	-2.15354	Ube3c
row_10240	0.00131433	0.9275	10.423	1	584.435	0.506512	Nrg3
row_2185	0.00134306	0.9275	10.3823	1	584.435	2.34261	Pogz
row_13327	0.00141983	0.9275	10.2779	1	584.435	1.60679	Dcx
row_7826	0.00170053	0.9275	9.9396	1	584.435	-3.66613	Scyl2
row_0938	0.00181448	0.9275	9.81822	1	584.435	-10	Brd3
row_4685	0.001838	0.9275	9.79413	1	584.435	4.21502	Pparg
row_7067	0.00206499	0.9275	9.57658	1	584.435	-10	Me1
row_8095	0.00211134	0.9275	9.53516	1	584.435	-1.41887	Cobl
row_12403	0.00212558	0.9275	9.52262	1	584.435	2.31827	Zfp608
row_6593	0.0021823	0.9275	9.4735	1	584.435	-10	Mtmr2
row_8706	0.00218264	0.9275	9.47321	1	584.435	-10	Arhgap23
row_4011	0.00220016	0.9275	9.45831	1	584.435	3.06512	Rabgef1
row_12037	0.00224193	0.9275	9.42325	1	584.435	-2.36956	Myl12b
row_9427	0.0023535	0.9275	9.33277	1	584.435	10	Gm19951
row_4289	0.00249222	0.9275	9.22618	1	584.435	3.70171	Calu
row_12223	0.00262642	0.9275	9.12866	1	584.435	-2.06375	Wdr33
row_9533	0.00265372	0.9275	9.10944	1	584.435	-10	Zfp386
row_0139	0.00301431	0.9275	8.87299	1	584.435	-10	Pou3f3
row_1324	0.00303897	0.9275	8.85788	1	584.435	2.68919	Bdnf
row_2508	0.00309992	0.9275	8.82109	1	584.435	-2.63828	Zzz3
row_10939	0.00321936	0.9275	8.75107	1	584.435	-10	Trmu
row_9887	0.00322999	0.9275	8.74497	1	584.435	10	Lpcat1
row_13058	0.00331424	0.9275	8.69731	1	584.435	10	Upf3b
row_4569	0.00339915	0.9275	8.65052	1	584.435	-3.39006	Rpn1
row_3503	0.0038252	0.9275	8.43239	1	584.435	10	Ctbp1
row_7535	0.00383951	0.9275	8.4255	1	584.435	10	Nus1
row_1712	0.00391598	0.9275	8.38912	1	584.435	-10	Sys1
row_1938	0.00394581	0.9275	8.37513	1	584.435	-2.62321	Ccdc39
row_1989	0.00404709	0.9275	8.32841	1	584.435	10	Nhlrc3
row_6508	0.00420662	0.9275	8.25719	1	584.435	-10	2810013P06Rik
row_3492	0.00447323	0.9275	8.14411	1	584.435	-10	Mrpl33
row_4526	0.00451739	0.9275	8.12605	1	584.435	-10	Cct7
row_4839	0.00455781	0.9275	8.10967	1	584.435	10	St8sia1
row_10865	0.00480453	0.9275	8.01282	1	584.435	10	Cbx6
row_5509	0.00520414	0.9275	7.86624	1	584.435	2.43032	Emsy
row_0435	0.00530518	0.9275	7.831	1	584.435	1.10896	Nckap5
row_4847	0.00534066	0.9275	7.81879	1	584.435	-3.20107	Kras
row_13328	0.00536552	0.9275	7.81028	1	584.435	10	Alg13
row_3416	0.00536906	0.9275	7.80907	1	584.435	-1.16682	Srpk2
row_7904	0.00542957	0.9275	7.78855	1	584.435	-3.30668	Rab21
row_12461	0.00562186	0.9275	7.72484	1	584.435	2.12687	Gnal
row_4072	0.00562187	0.9275	7.72484	1	584.435	10	Ache
row_0015	0.0056627	0.9275	7.7116	1	584.435	10	Gm26901
row_6433	0.00570378	0.9275	7.69838	1	584.435	10	Aars
row_11766	0.0059263	0.9275	7.62841	1	584.435	10	Pknox1
row_4701	0.00593721	0.9275	7.62505	1	584.435	-3.24818	March8
row_4253	0.00596383	0.9275	7.61687	1	584.435	10	Foxp2
row_0286	0.00612821	0.9275	7.56721	1	584.435	3.49549	Atg9a
row_2819	0.00613537	0.9275	7.56507	1	584.435	-1.89493	Focad
row_6826	0.00618205	0.9275	7.55123	1	584.435	1.50197	Arhgap20
row_10689	0.0063283	0.9275	7.50856	1	584.435	-3.20859	Eny2
row_0577	0.00634165	0.9275	7.50471	1	584.435	1.87801	Ralgps2
row_8747	0.00638337	0.9275	7.49275	1	584.435	-3.44075	A830036E02Rik
row_5311	0.00641372	0.9275	7.48409	1	584.435	2.43646	Slc17a6
row_4440	0.00669098	0.9275	7.40694	1	584.435	-10	Gprin3
row_11114	0.0066987	0.9275	7.40484	1	584.435	-3.22127	Cdip1
row_1994	0.00677692	0.9275	7.38368	1	584.435	-1.95766	Supt20
row_11642	0.00679699	0.9275	7.3783	1	584.435	2.6928	Syngr3
row_13412	0.00687164	0.9275	7.3584	1	584.435	2.44126	Arhgap6
row_10599	0.00698327	0.9275	7.32906	1	584.435	-3.16188	Drosha
row_11090	0.00707908	0.9275	7.30426	1	584.435	10	Zfp385a
row_8226	0.00740523	0.9275	7.22234	1	584.435	-3.19602	Mgat4b
row_3450	0.00751156	0.9275	7.19643	1	584.435	-1.45088	Rbm33
row_8756	0.00758254	0.9275	7.17935	1	584.435	-10	Acly
row_3643	0.00761394	0.9275	7.17184	1	584.435	1.35935	Fryl
row_7997	0.00767754	0.9275	7.15673	1	584.435	-10	Rnf41
row_10327	0.00803208	0.9275	7.07479	1	584.435	-10	Cpne6
row_3001	0.00804763	0.9275	7.07129	1	584.435	10	Ppie
row_12812	0.00815524	0.9275	7.0472	1	584.435	-10	Pcgf5
row_0123	0.00817856	0.9275	7.04202	1	584.435	-10	Chst10
row_5858	0.00823765	0.9275	7.02897	1	584.435	10	Dhcr7
row_9912	0.00824921	0.9275	7.02643	1	584.435	1.0279	Mctp1
row_4493	0.00831778	0.9275	7.01142	1	584.435	2.42924	Aup1
row_3978	0.00849814	0.9275	6.97256	1	584.435	10	Ccdc92
row_10841	0.00878671	0.9275	6.9121	1	584.435	10	Triobp
row_1969	0.00883727	0.9275	6.90172	1	584.435	-10	Pgrmc2
row_10128	0.00888563	0.9275	6.89184	1	584.435	-10	Rarb
row_11669	0.00888779	0.9275	6.8914	1	584.435	10	Lmf1
row_8767	0.00902674	0.9275	6.86334	1	584.435	0.91816	Atp6v0a1
row_5882	0.00904472	0.9275	6.85975	1	584.435	-2.43829	Ctxn1
row_1492	0.00918244	0.9275	6.83243	1	584.435	10	Itpa
row_1048	0.00920403	0.9275	6.82818	1	584.435	1.84106	Rab14
row_2516	0.00922679	0.9275	6.82372	1	584.435	10	Acadm
row_5194	0.00923637	0.9275	6.82184	1	584.435	10	Tshz3
row_2590	0.00931031	0.9275	6.80743	1	584.435	2.30441	Ccnc
row_3325	0.00956521	0.9275	6.75865	1	584.435	-3.09736	Atad3a
row_3271	0.00958699	0.9275	6.75454	1	584.435	0.995617	Rere
row_4439	0.00964401	0.9275	6.74384	1	584.435	-10	Tigd2
row_4005	0.0096911	0.9275	6.73505	1	584.435	2.44152	Vkorc1l1
row_9646	0.00969679	0.9275	6.73399	1	584.435	10	Wrnip1
row_9495	0.00975671	0.9275	6.72287	1	584.435	1.75684	Hsp90aa1
row_2127	0.0100583	0.9275	6.66795	1	584.435	-3.0888	Dap3
row_13234	0.0102058	0.9275	6.64172	1	584.435	-10	Abcb7
row_6394	0.0102713	0.9275	6.63019	1	584.435	-10	Zfp90
row_0147	0.0102981	0.9275	6.62549	1	584.435	1.7565	Tpp2
row_9036	0.0103866	0.9275	6.61007	1	584.435	1.7691	Asxl2
row_6130	0.0104278	0.9275	6.60294	1	584.435	10	Klhl26
row_2648	0.0106136	0.9275	6.57115	1	584.435	-10	Ubap1
row_9117	0.0106517	0.9275	6.56469	1	584.435	10	Id2
row_1143	0.0107466	0.9275	6.54873	1	584.435	-0.915095	B3galt1
row_7750	0.010924	0.9275	6.51927	1	584.435	2.30403	Atcay
row_11986	0.0109842	0.9275	6.50939	1	584.435	-10	Fem1a
row_9142	0.0110213	0.9275	6.50332	1	584.435	10	Slc26a4
row_1940	0.011325	0.9275	6.45446	1	584.435	-10	Dnajc19
row_10134	0.0115601	0.9275	6.41756	1	584.435	10	Ube2e1
row_3058	0.0115852	0.9275	6.41366	1	584.435	10	Trim62
row_7291	0.0115913	0.9275	6.41271	1	584.435	10	Xylb
row_3033	0.0116107	0.9275	6.40971	1	584.435	-2.41593	Map7d1
row_6180	0.0116227	0.9275	6.40785	1	584.435	10	Tpm4
row_4565	0.0117025	0.9275	6.39557	1	584.435	-10	Hmces
row_7839	0.0117545	0.9275	6.38761	1	584.435	-1.15442	Cdk17
row_12187	0.0120055	0.9275	6.3497	1	584.435	-10	4933424G05Rik
row_2824	0.0121257	0.9275	6.33184	1	584.435	1.42878	Elavl2
row_3398	0.012137	0.9275	6.33016	1	584.435	10	Tmem60
row_3198	0.012407	0.9275	6.29072	1	584.435	-10	Capzb
row_6302	0.0125221	0.9275	6.27418	1	584.435	-10	Lpcat2
row_6862	0.0125479	0.9275	6.27049	1	584.435	1.95064	Peak1
row_11553	0.012596	0.9275	6.26363	1	584.435	-10	Wtap
row_9366	0.0126214	0.9275	6.26003	1	584.435	10	Coq6
row_4130	0.0127829	0.9275	6.23726	1	584.435	-10	Brat1
row_1234	0.0128512	0.9275	6.22772	1	584.435	-10	Nup160
row_4529	0.012982	0.9275	6.20959	1	584.435	2.08738	Alms1
row_5306	0.0130127	0.9275	6.20537	1	584.435	10	Htatip2
row_0641	0.0132128	0.9275	6.17806	1	584.435	1.72621	Atf6
row_4554	0.0132453	0.9275	6.17367	1	584.435	-10	Gfpt1
row_5634	0.0134029	0.9275	6.15253	1	584.435	3.31396	Eri2
row_3291	0.0134084	0.9275	6.1518	1	584.435	-10	Rpl22
row_0104	0.0134987	0.9275	6.1398	1	584.435	2.56877	Actr1b
row_6128	0.0135441	0.9275	6.13379	1	584.435	3.27583	Upf1
row_9832	0.0135504	0.9275	6.13297	1	584.435	10	Ptch1
row_0722	0.0140142	0.9275	6.07285	1	584.435	-10	Fbxo28
row_7231	0.0140252	0.9275	6.07145	1	584.435	-10	Uqcrc1
row_7086	0.0140461	0.9275	6.06879	1	584.435	-1.02875	Rasgrf1
row_1585	0.0141833	0.9275	6.05145	1	584.435	10	Nanp
row_4175	0.0141846	0.9275	6.05129	1	584.435	2.36962	Smurf1
row_3693	0.0143075	0.9275	6.03588	1	584.435	3.28469	Mthfd2l
row_4383	0.0144027	0.9275	6.02405	1	584.435	-10	Zfp746
row_5706	0.0144052	0.9275	6.02375	1	584.435	1.39371	Sez6l2
row_11105	0.0146447	0.9275	5.99434	1	584.435	2.12513	Adcy9
row_1504	0.0146785	0.9275	5.99023	1	584.435	10	Smox
row_12847	0.0146937	0.9275	5.98839	1	584.435	10	Zdhhc16
row_8498	0.0147057	0.9275	5.98694	1	584.435	-2.37436	Srr
row_12797	0.0147951	0.9275	5.97614	1	584.435	-2.93847	Atad1
row_12086	0.0148285	0.9275	5.97211	1	584.435	2.21833	Sos1
row_4187	0.0149558	0.9275	5.95689	1	584.435	-1.24524	Cdk8
row_6390	0.0149887	0.9275	5.95296	1	584.435	-10	Slc7a6os
row_4696	0.015155	0.9275	5.93332	1	584.435	-1.0458	Tmcc1
row_2719	0.0151798	0.9275	5.93041	1	584.435	-10	Anks6
row_1531	0.0152068	0.9275	5.92724	1	584.435	2.35639	Btbd3
row_6163	0.0153225	0.9275	5.91375	1	584.435	-10	Abhd8
row_3148	0.0153437	0.9275	5.91129	1	584.435	-10	Paqr7
row_1623	0.0153972	0.9275	5.90509	1	584.435	1.53556	Cbfa2t2
row_8053	0.0156004	0.9275	5.88176	1	584.435	-10	Thoc5
row_4675	0.0156813	0.9275	5.87257	1	584.435	10	Gm44167
row_6049	0.0158295	0.9275	5.85583	1	584.435	-2.94581	Ing2
row_6617	0.0158507	0.9275	5.85345	1	584.435	2.50081	Zfp26
row_9444	0.0158517	0.9275	5.85334	1	584.435	-10	Ndufb1-ps
row_1293	0.0159033	0.9275	5.84757	1	584.435	10	Cd44
row_11082	0.016001	0.9275	5.83668	1	584.435	10	Tarbp2
row_0229	0.0160933	0.9275	5.82646	1	584.435	-10	Ino80d
row_6767	0.0162915	0.9275	5.80471	1	584.435	-10	Trappc4
row_2386	0.0163995	0.9275	5.79297	1	584.435	10	Gm42664
row_9324	0.0165475	0.9275	5.77702	1	584.435	-1.9681	Dcaf5
row_4992	0.0166104	0.9275	5.77029	1	584.435	10	Ccdc61
row_13150	0.0167614	0.9275	5.75422	1	584.435	2.11651	Atp6ap1
row_1546	0.0170833	0.9275	5.72047	1	584.435	2.10482	Dstn
row_2902	0.0171632	0.9275	5.7122	1	584.435	1.49154	Tut4
row_13276	0.0172069	0.9275	5.70769	1	584.435	-10	Armcx4
row_13065	0.0172254	0.9275	5.70579	1	584.435	-2.88304	Mcts1
row_5951	0.0172983	0.9275	5.6983	1	584.435	10	Golga7
row_8480	0.0174077	0.9275	5.68713	1	584.435	-2.29624	Ube2g1
row_2802	0.0174687	0.9275	5.68093	1	584.435	2.28099	Mpdz
row_6249	0.0175671	0.9275	5.67097	1	584.435	-1.96613	Trmt1
row_7435	0.0175936	0.9275	5.6683	1	584.435	2.48598	Med23
row_6490	0.0176911	0.9275	5.65851	1	584.435	-2.97819	Zcchc14
row_1484	0.0178728	0.9275	5.64042	1	584.435	10	Pced1a
row_8617	0.01798	0.9275	5.62983	1	584.435	1.80461	Med13
row_11783	0.0181733	0.9275	5.6109	1	584.435	-10	Zfp952
row_8424	0.0182292	0.9275	5.60547	1	584.435	2.30852	Eif4a1
row_11580	0.0183301	0.9275	5.5957	1	584.435	-1.61325	Lnpep
row_6624	0.0183426	0.9275	5.59449	1	584.435	10	Pin1
row_6075	0.0183593	0.9275	5.59289	1	584.435	-2.65289	Galntl6
row_4325	0.0183602	0.9275	5.5928	1	584.435	-10	Wdr91
row_6514	0.0184931	0.9275	5.58004	1	584.435	-1.65284	Cdk10
row_12878	0.0185747	0.9275	5.57226	1	584.435	-10	Hif1an
row_11436	0.0185865	0.9275	5.57113	1	584.435	0.998402	Ncam2
row_6888	0.0186521	0.9275	5.5649	1	584.435	-2.3079	Sema7a
row_10777	0.018791	0.9275	5.55179	1	584.435	-10	Zc3h3
row_3063	0.018799	0.9275	5.55103	1	584.435	-2.37771	Hpca
row_5681	0.0189527	0.9275	5.53665	1	584.435	10	Tufm
row_5541	0.0189659	0.9275	5.53541	1	584.435	-2.81792	Numa1
row_2611	0.0190486	0.9275	5.52773	1	584.435	10	Casp8ap2
row_0897	0.019069	0.9275	5.52583	1	584.435	1.49697	Npdc1
row_6533	0.0191001	0.9275	5.52296	1	584.435	-10	Taf5l
row_11938	0.0191337	0.9275	5.51985	1	584.435	-1.74218	Ubr2
row_3650	0.0191577	0.9275	5.51764	1	584.435	1.37425	Usp46
row_8569	0.0192181	0.9275	5.51208	1	584.435	-10	Atad5
row_11177	0.0193233	0.9275	5.50244	1	584.435	-10	Ppm1f
row_6707	0.019407	0.9275	5.49481	1	584.435	-2.60212	Kirrel3
row_6927	0.0196181	0.9275	5.47571	1	584.435	1.99328	Map2k5
row_10050	0.0196398	0.9275	5.47376	1	584.435	-2.1734	Slc38a9
row_0017	0.0196659	0.9275	5.47142	1	584.435	10	Rrs1
row_11359	0.0197249	0.9275	5.46614	1	584.435	10	Usf3
row_6165	0.0197321	0.9275	5.46549	1	584.435	-10	Dda1
row_4357	0.0197574	0.9275	5.46322	1	584.435	-10	Ndufb2
row_7683	0.0198541	0.9275	5.45462	1	584.435	1.34299	Bsg
row_4031	0.0198547	0.9275	5.45456	1	584.435	-10	Abhd11
row_2084	0.0199974	0.9275	5.44193	1	584.435	1.06548	Trim2
row_0631	0.0200415	0.9275	5.43804	1	584.435	-10	Tmco1
row_10475	0.0201696	0.9275	5.42681	1	584.435	10	Gm49003
row_10574	0.0201983	0.9275	5.4243	1	584.435	3.2099	Nup155
row_2492	0.0203604	0.9275	5.41021	1	584.435	10	Ctbs
row_11202	0.0206966	0.9275	5.38136	1	584.435	10	Ess2
row_4983	0.020753	0.9275	5.37657	1	584.435	-10	Dact3
row_5234	0.0208674	0.9275	5.36689	1	584.435	10	Akt1s1
row_12824	0.020915	0.9275	5.36288	1	584.435	1.8759	Lgi1
row_4955	0.0210542	0.9275	5.3512	1	584.435	-10	Trim28
row_5078	0.0210566	0.9275	5.351	1	584.435	-10	Numbl
row_12917	0.0211912	0.9275	5.33978	1	584.435	2.50564	Neurl1a
row_6583	0.0211955	0.9275	5.33943	1	584.435	-1.61323	Cep126
row_4108	0.0212604	0.9275	5.33405	1	584.435	-10	Pdgfa
row_7253	0.0215293	0.9275	5.31194	1	584.435	-10	Epm2aip1
row_3745	0.021558	0.9275	5.3096	1	584.435	-10	Aff1
row_11007	0.0216287	0.9275	5.30384	1	584.435	3.17704	Senp1
row_0912	0.0216353	0.9275	5.30331	1	584.435	-10	Qsox2
row_6528	0.0218006	0.9275	5.28993	1	584.435	-1.64367	Ccsap
row_11821	0.0218917	0.9275	5.2826	1	584.435	-10	Pbx2
row_8008	0.0219091	0.9275	5.2812	1	584.435	3.00622	Rab5b
row_0602	0.0220057	0.9275	5.27347	1	584.435	10	Eef1aknmt
row_10597	0.0220459	0.9275	5.27026	1	584.435	1.65068	Pdzd2
row_11238	0.0220607	0.9275	5.26908	1	584.435	-2.15324	Fam131a
row_5559	0.0221053	0.9275	5.26554	1	584.435	1.75349	Apbb1
row_3673	0.0221884	0.9275	5.25895	1	584.435	-10	Polr2b
row_4729	0.0223192	0.9275	5.24862	1	584.435	-10	Atp6v1e1
row_4986	0.0224196	0.9275	5.24074	1	584.435	-10	Pnmal1
row_5092	0.0224363	0.9275	5.23943	1	584.435	-10	Zfp974
row_12449	0.0225678	0.9275	5.22917	1	584.435	2.95652	Fech
row_0422	0.0225839	0.9275	5.22793	1	584.435	1.06256	Ptpn4
row_3084	0.0226427	0.9275	5.22336	1	584.435	-10	Ptp4a2
row_9905	0.022688	0.9275	5.21985	1	584.435	-10	Ell2
row_3313	0.0228577	0.9275	5.20677	1	584.435	-10	Cfap74
row_3211	0.0228591	0.9275	5.20666	1	584.435	1.97106	Atp13a2
row_11854	0.0228697	0.9275	5.20585	1	584.435	10	Ddr1
row_8976	0.0228963	0.9275	5.20381	1	584.435	-10	A930037H05Rik
row_9497	0.0229642	0.9275	5.19862	1	584.435	10	Mok
row_5357	0.0230082	0.9275	5.19526	1	584.435	-10	Selenos
row_13291	0.0230386	0.9275	5.19295	1	584.435	3.12671	Bex2
row_6257	0.0231351	0.9275	5.18562	1	584.435	-1.73809	Mast1
row_2348	0.0232553	0.9275	5.17653	1	584.435	10	Clcc1
row_3992	0.0233185	0.9275	5.17177	1	584.435	-10	Ran
row_8497	0.0233657	0.9275	5.16823	1	584.435	10	Tsr1
row_13375	0.0234423	0.9275	5.16249	1	584.435	-1.56209	Map7d2
row_12370	0.0235346	0.9275	5.1556	1	584.435	0.614625	Ppp2r2b
row_8224	0.0235671	0.9275	5.15319	1	584.435	-10	Mrnip
row_6534	0.0236029	0.9275	5.15052	1	584.435	10	Urb2
row_4595	0.0237272	0.9275	5.14132	1	584.435	-10	Grip2
row_12983	0.023775	0.9275	5.1378	1	584.435	10	Gpkow
row_8101	0.0237873	0.9275	5.13689	1	584.435	-2.83009	Ppp3r1
row_10831	0.0237887	0.9275	5.13679	1	584.435	-10	A730060N03Rik
row_8176	0.0238531	0.9275	5.13205	1	584.435	10	Sh3pxd2b
row_5669	0.0239542	0.9275	5.12464	1	584.435	1.37558	Hs3st4
row_0679	0.024126	0.9275	5.11213	1	584.435	-10	Fh1
row_8917	0.0241262	0.9275	5.11211	1	584.435	-10	Nup85
row_0650	0.0242373	0.9275	5.10407	1	584.435	-10	Ufc1
row_4937	0.0243892	0.9275	5.09314	1	584.435	-1.06853	Peg3
row_1595	0.0244328	0.9275	5.09002	1	584.435	-1.62528	Csnk2a1
row_1092	0.0244873	0.9275	5.08611	1	584.435	-10	Rif1
row_3437	0.0246046	0.9275	5.07775	1	584.435	-1.89345	Nub1
row_4721	0.0246837	0.9275	5.07214	1	584.435	2.43903	Rad52
row_3342	0.0248821	0.9275	5.05814	1	584.435	-2.83453	Agrn
row_5639	0.0252158	0.9275	5.03485	1	584.435	1.73506	Uqcrc2
row_7032	0.025231	0.9275	5.0338	1	584.435	10	Ick
row_9379	0.0252393	0.9275	5.03323	1	584.435	-10	Rps6kl1
row_2960	0.0252797	0.9275	5.03043	1	584.435	10	Slc6a9
row_8777	0.0255293	0.9275	5.01326	1	584.435	3.02142	Ezh1
row_12275	0.0256125	0.9275	5.00758	1	584.435	-10	Tmco6
row_6067	0.0256975	0.9275	5.0018	1	584.435	0.552648	Gpm6a
row_10223	0.0258042	0.9275	4.99457	1	584.435	10	Ncoa4
row_0800	0.0261534	0.9275	4.9711	1	584.435	-10	Gm38085
row_5048	0.0261815	0.9275	4.96923	1	584.435	2.97906	Rabac1
row_2690	0.0262302	0.9275	4.96599	1	584.435	2.27089	Tmem8b
row_3994	0.0263803	0.9275	4.95603	1	584.435	-1.34155	Sfswap
row_5388	0.026381	0.9275	4.95598	1	584.435	-1.42138	Akap13
row_8503	0.0264102	0.9275	4.95406	1	584.435	10	Rpa1
row_12998	0.0265382	0.9275	4.94562	1	584.435	-2.68846	Wdr13
row_3642	0.026579	0.9275	4.94295	1	584.435	1.58069	Slain2
row_2190	0.0267456	0.9275	4.93205	1	584.435	2.39407	Psmd4
row_2929	0.0267469	0.9275	4.93196	1	584.435	2.53051	Mknk1
row_2856	0.0267919	0.9275	4.92904	1	584.435	-10	Raver2
row_0853	0.0269165	0.9275	4.92095	1	584.435	-10	Bmi1
row_4705	0.0272863	0.9275	4.89717	1	584.435	-10	Zfp637
row_6041	0.0273081	0.9275	4.89578	1	584.435	-2.81356	Acsl1
row_1144	0.0273287	0.9275	4.89447	1	584.435	-1.37196	Stk39
row_8482	0.0273836	0.9275	4.89098	1	584.435	-10	Cyb5d2
row_4137	0.0274162	0.9275	4.88891	1	584.435	10	Mmd2
row_8167	0.0274192	0.9275	4.88872	1	584.435	10	Chac2
row_6287	0.0274463	0.9275	4.88699	1	584.435	10	Cbln1
row_6713	0.0276598	0.9275	4.8735	1	584.435	-2.71885	Fam118b
row_5200	0.0277181	0.9275	4.86984	1	584.435	-10	Gm37494
row_7706	0.0277946	0.9275	4.86504	1	584.435	-10	Cirbp
row_10575	0.0277971	0.9275	4.86489	1	584.435	0.902715	Cplane1
row_8335	0.0278161	0.9275	4.86369	1	584.435	-10	Atpaf2
row_1709	0.0280056	0.9275	4.85188	1	584.435	-2.75594	Stk4
row_1870	0.0281277	0.9275	4.84431	1	584.435	-10	Fabp5
row_6666	0.028136	0.9275	4.8438	1	584.435	-10	Ecsit
row_10729	0.0281491	0.9275	4.84299	1	584.435	-10	Washc5
row_11924	0.0281718	0.9275	4.84159	1	584.435	10	Ptk7
row_12166	0.0281829	0.9275	4.84091	1	584.435	1.42536	Esco1
row_3496	0.0282042	0.9275	4.83959	1	584.435	1.32694	Ppp1cb
row_2311	0.0283633	0.9275	4.82981	1	584.435	-2.68836	Atp5f1
row_8144	0.0283672	0.9275	4.82957	1	584.435	-10	Fancl
row_2402	0.0285124	0.9275	4.82069	1	584.435	10	1810037I17Rik
row_1605	0.0287853	0.9275	4.80413	1	584.435	-10	Dusp15
row_2710	0.0290457	0.9275	4.78849	1	584.435	-10	Tstd2
row_10674	0.0292309	0.9275	4.77745	1	584.435	-10	Dcaf13
row_9455	0.0292335	0.9275	4.7773	1	584.435	10	Gm47167
row_2144	0.029269	0.9275	4.77519	1	584.435	10	Flad1
row_13041	0.0292949	0.9275	4.77365	1	584.435	10	Uxt
row_3898	0.0293729	0.9275	4.76904	1	584.435	-10	Dtx1
row_7125	0.0295542	0.9275	4.75835	1	584.435	2.90814	Nck1
row_11243	0.0298121	0.9275	4.74328	1	584.435	-2.71782	Vps8
row_6833	0.0298158	0.9275	4.74306	1	584.435	-1.69057	Ddx10
row_0297	0.029868	0.9275	4.74003	1	584.435	-10	Gmppa
row_8115	0.0299128	0.9275	4.73743	1	584.435	1.81486	Aftph
row_11395	0.029964	0.9275	4.73446	1	584.435	-2.64878	Tfg
row_9985	0.0300131	0.9275	4.73162	1	584.435	10	Nsa2
row_4106	0.0301281	0.9275	4.72499	1	584.435	-10	A430033K04Rik
row_8989	0.0302696	0.9275	4.71686	1	584.435	-10	2900052L18Rik
row_3733	0.0303142	0.9275	4.71431	1	584.435	-10	Cops4
row_1907	0.0303704	0.9275	4.7111	1	584.435	2.14931	Nceh1
row_7807	0.0305732	0.9275	4.69956	1	584.435	-1.46828	Syn3
row_9249	0.0306278	0.9275	4.69647	1	584.435	-10	Dmac2l
row_2639	0.0308773	0.9275	4.68241	1	584.435	-10	Smu1
row_13073	0.030891	0.9275	4.68165	1	584.435	-1.68989	Smarca1
row_8554	0.0308919	0.9275	4.6816	1	584.435	-10	Poldip2
row_1738	0.0309469	0.9275	4.67851	1	584.435	-2.68583	Stau1
row_8138	0.030952	0.9275	4.67823	1	584.435	2.97304	Papolg
row_4407	0.0309985	0.9275	4.67563	1	584.435	-1.83448	Tax1bp1
row_8121	0.0310855	0.9275	4.67078	1	584.435	1.66737	Wdpcp
row_8544	0.0311987	0.9275	4.66448	1	584.435	-2.79666	Rab34
row_0385	0.0312337	0.9275	4.66254	1	584.435	-10	Atg4b
row_11008	0.0312761	0.9275	4.66019	1	584.435	-2.14576	Pfkm
row_0408	0.0313209	0.9275	4.65771	1	584.435	-10	Bcl2
row_1804	0.0314312	0.9275	4.65163	1	584.435	-10	Sycp2
row_4043	0.0315892	0.9275	4.64295	1	584.435	-10	Rhbdd2
row_8300	0.0316038	0.9275	4.64215	1	584.435	-10	Sh3bp5l
row_11213	0.0316567	0.9275	4.63926	1	584.435	-10	Arvcf
row_2199	0.0316947	0.9275	4.63718	1	584.435	10	Cdc42se1
row_7445	0.0318137	0.9275	4.6307	1	584.435	-10	Gm48893
row_9095	0.0318841	0.9275	4.62687	1	584.435	10	Hpcal1
row_12652	0.0319692	0.9275	4.62227	1	584.435	-1.85595	Nrxn2
row_7896	0.0320216	0.9275	4.61943	1	584.435	-10	Krr1
row_7350	0.0320568	0.9275	4.61754	1	584.435	10	Ppp2r3d
row_0323	0.0321873	0.9275	4.61051	1	584.435	0.666981	Dner
row_12434	0.0323411	0.9275	4.60227	1	584.435	-10	Pcyox1l
row_13361	0.0323451	0.9275	4.60205	1	584.435	-10	Ubqln2
row_11936	0.0325027	0.9275	4.59365	1	584.435	-2.11618	Bicral
row_2877	0.0325057	0.9275	4.59349	1	584.435	1.75822	Dhcr24
row_0816	0.0326092	0.9275	4.588	1	584.435	-1.2014	Sec61a2
row_2216	0.0326311	0.9275	4.58684	1	584.435	10	Ciart
row_10655	0.0327917	0.9275	4.57836	1	584.435	-10	Ankrd46
row_10048	0.0332198	0.9275	4.55596	1	584.435	2.11016	Il31ra
row_11521	0.0333029	0.9275	4.55165	1	584.435	10	Dynlt1a
row_4758	0.0334355	0.9275	4.54479	1	584.435	-2.66131	Zfp384
row_5984	0.0335926	0.9275	4.5367	1	584.435	10	Tti2
row_7942	0.0336637	0.9275	4.53305	1	584.435	1.45295	Srgap1
row_0584	0.0337738	0.9275	4.52742	1	584.435	-1.35368	Cop1
row_5873	0.0339937	0.9275	4.51623	1	584.435	10	Pet100
row_1332	0.0340012	0.9275	4.51585	1	584.435	10	Nop10
row_1821	0.0341909	0.9275	4.50625	1	584.435	10	Ogfr
row_7338	0.0342056	0.9275	4.50551	1	584.435	10	Tmem42
row_4046	0.0342175	0.9275	4.50491	1	584.435	10	Styxl1
row_8885	0.0346437	0.9275	4.48358	1	584.435	-2.09614	Abca8b
row_2451	0.0346879	0.9275	4.48138	1	584.435	1.38662	Ube2d3
row_5579	0.0348359	0.9275	4.47405	1	584.435	-10	St5
row_10555	0.0348478	0.9275	4.47346	1	584.435	-0.400828	Fgf14
row_9019	0.0349185	0.9275	4.46997	1	584.435	-2.09312	Csnk1d
row_5714	0.0350656	0.9275	4.46273	1	584.435	10	Zfp553
row_5077	0.0350722	0.9275	4.46241	1	584.435	3.01846	Coq8b
row_11343	0.0350741	0.9275	4.46231	1	584.435	-2.86095	Timmdc1
row_10401	0.0351167	0.9275	4.46022	1	584.435	-10	Ints9
row_11071	0.03514	0.9275	4.45908	1	584.435	-10	Csad
row_9319	0.035152	0.9275	4.45849	1	584.435	-10	Rdh11
row_7583	0.0351647	0.9275	4.45787	1	584.435	10	Stox1
row_6279	0.0353114	0.9275	4.4507	1	584.435	1.07995	Itfg1
row_6998	0.0353189	0.9275	4.45034	1	584.435	-10	Tex9
row_10558	0.0356001	0.9275	4.43669	1	584.435	2.2286	Ghr
row_10864	0.0358223	0.9275	4.42599	1	584.435	1.88884	Nptxr
row_9509	0.0358821	0.9275	4.42312	1	584.435	0.90776	Mark3
row_8129	0.0360679	0.9275	4.41424	1	584.435	10	Fam161a
row_4210	0.0360896	0.9275	4.4132	1	584.435	-1.63603	Hsph1
row_8044	0.0361189	0.9275	4.41181	1	584.435	-10	Ccdc157
row_7163	0.0362169	0.9275	4.40715	1	584.435	-2.63637	Alas1
row_4988	0.0364011	0.9275	4.39843	1	584.435	-2.65348	Ppp5c
row_8944	0.0364127	0.9275	4.39788	1	584.435	10	Snhg16
row_3511	0.0365085	0.9275	4.39336	1	584.435	2.89488	Letm1
row_11593	0.0365589	0.9275	4.391	1	584.435	-10	Zfp995
row_12117	0.0367056	0.9275	4.38411	1	584.435	10	Msh2
row_4292	0.0370067	0.9275	4.37008	1	584.435	-1.84314	Tnpo3
row_7474	0.0371616	0.9275	4.36291	1	584.435	10	Gm47512
row_0005	0.0372453	0.9275	4.35905	1	584.435	-10	Lypla1
row_8546	0.0372552	0.9275	4.35859	1	584.435	2.88758	Sdf2
row_2959	0.0374388	0.9275	4.35015	1	584.435	3.01037	Dmap1
row_10854	0.0374506	0.9275	4.34961	1	584.435	10	Kcnj4
row_0774	0.0374845	0.9275	4.34806	1	584.435	0.839854	Kcnh1
row_4430	0.0376406	0.9275	4.34093	1	584.435	3.07021	Ppm1k
row_2806	0.0376877	0.9275	4.33878	1	584.435	2.09042	Ttc39b
row_6523	0.0376963	0.9275	4.33839	1	584.435	10	Dbndd1
row_10909	0.0377543	0.9275	4.33575	1	584.435	-10	Smdt1
row_11473	0.0378607	0.9275	4.33093	1	584.435	-1.20018	Itsn1
row_13204	0.038026	0.9275	4.32345	1	584.435	-10	Efnb1
row_11792	0.0380336	0.9275	4.32311	1	584.435	2.93666	Zfp101
row_0522	0.038071	0.9275	4.32142	1	584.435	-10	Zbtb41
row_1058	0.0380716	0.9275	4.3214	1	584.435	3.21289	Zbtb6
row_1669	0.0380892	0.9275	4.3206	1	584.435	10	Soga1
row_6377	0.0382449	0.9275	4.31361	1	584.435	1.83196	Gfod2
row_11224	0.0384137	0.9275	4.30606	1	584.435	-10	Map6d1
row_0267	0.0384162	0.9275	4.30595	1	584.435	2.50077	Igfbp5
row_0694	0.038515	0.9275	4.30155	1	584.435	2.4163	Kif26b
row_2059	0.0385409	0.9275	4.3004	1	584.435	1.45124	Fstl5
row_1895	0.0385713	0.9275	4.29904	1	584.435	-2.08435	Hltf
row_0248	0.0385765	0.9275	4.29881	1	584.435	0.563286	Map2
row_2705	0.0387121	0.9275	4.2928	1	584.435	2.00552	Dcaf10
row_12136	0.0388771	0.9275	4.28551	1	584.435	10	Gm6225
row_2565	0.0389456	0.9275	4.2825	1	584.435	-2.6667	Tmem67
row_6205	0.0389874	0.9275	4.28066	1	584.435	-10	Rbmxl1
row_1163	0.0390192	0.9275	4.27926	1	584.435	-0.81038	Dync1i2
row_1839	0.0393282	0.9275	4.26576	1	584.435	-10	Arfrp1
row_2375	0.039359	0.9275	4.26442	1	584.435	1.81543	Mfsd14a
row_1675	0.0394637	0.9275	4.25987	1	584.435	-2.6184	Src
row_0986	0.039508	0.9275	4.25795	1	584.435	2.96009	Ntmt1
row_8728	0.0396707	0.9275	4.25092	1	584.435	10	Stard3
row_4345	0.0396983	0.9275	4.24973	1	584.435	10	Clec2l
row_4823	0.0397651	0.9275	4.24685	1	584.435	10	Eps8
row_2606	0.0397801	0.9275	4.24621	1	584.435	-10	Manea
row_0458	0.0397964	0.9275	4.24551	1	584.435	-10	Slc41a1
row_10032	0.0398896	0.9275	4.2415	1	584.435	10	3830408C21Rik
row_0326	0.0399293	0.9275	4.2398	1	584.435	2.3244	Slc16a14
row_12550	0.0402353	0.9275	4.22674	1	584.435	10	Ndufs8
row_4037	0.0403126	0.9275	4.22346	1	584.435	-10	Bcl7b
row_3660	0.0403229	0.9275	4.22303	1	584.435	1.42468	Kit
row_10816	0.0404296	0.9275	4.21851	1	584.435	2.95989	Lrrc24
row_1101	0.0404608	0.9275	4.21719	1	584.435	-1.35383	Galnt13
row_11830	0.0404963	0.9275	4.21569	1	584.435	-2.1343	Skiv2l
row_8828	0.0405572	0.9275	4.21312	1	584.435	10	Rprml
row_8019	0.0407926	0.9275	4.20323	1	584.435	10	Vmn2r85
row_8582	0.0408349	0.9275	4.20146	1	584.435	-10	5530401A14Rik
row_1714	0.0408725	0.9275	4.19989	1	584.435	-10	Pigt
row_4487	0.0409124	0.9275	4.19822	1	584.435	-2.01969	Gcfc2
row_5366	0.0409161	0.9275	4.19807	1	584.435	-10	Synm
row_8993	0.0409376	0.9275	4.19717	1	584.435	-10	Faap100
row_3883	0.0409451	0.9275	4.19686	1	584.435	-0.962673	Ksr2
row_9641	0.0409945	0.9275	4.1948	1	584.435	-10	Uqcrfs1
row_9001	0.0410216	0.9275	4.19367	1	584.435	-10	Mcrip1
row_0473	0.0411819	0.9275	4.18701	1	584.435	1.1998	Mdm4
row_7303	0.0411976	0.9275	4.18636	1	584.435	-2.63597	Eif1b
row_11723	0.0412328	0.9275	4.1849	1	584.435	-10	Snrpc
row_3076	0.0412384	0.9275	4.18467	1	584.435	1.46489	Tmem234
row_4304	0.0413025	0.9275	4.18201	1	584.435	0.667233	Lncpint
row_3671	0.0413332	0.9275	4.18074	1	584.435	-1.87599	Srp72
row_12211	0.0415856	0.9275	4.17035	1	584.435	0.673844	Celf4
row_11068	0.0415878	0.9275	4.17026	1	584.435	2.03816	Eif4b
row_5723	0.0416454	0.9275	4.1679	1	584.435	10	Zfp688
row_0646	0.0416696	0.9275	4.16691	1	584.435	-2.53911	Ndufs2
row_3751	0.0418194	0.9275	4.16078	1	584.435	-1.8055	Pkd2
row_5304	0.0418838	0.9275	4.15816	1	584.435	-0.961678	Nav2
row_10526	0.0419509	0.9275	4.15543	1	584.435	-10	Tgds
row_12937	0.0419952	0.9275	4.15362	1	584.435	-2.10422	Shoc2
row_6313	0.042017	0.9275	4.15274	1	584.435	-1.81171	Mt3
row_5747	0.0420727	0.9275	4.15048	1	584.435	-0.695957	Fus
row_2118	0.0423057	0.9275	4.14106	1	584.435	-10	Ssr2
row_10248	0.0423404	0.9275	4.13966	1	584.435	-2.70394	Gpr137c
row_0294	0.042451	0.9275	4.13521	1	584.435	10	Resp18
row_7564	0.0425352	0.9275	4.13183	1	584.435	1.08186	Psap
row_5927	0.0425453	0.9275	4.13143	1	584.435	-10	Arhgef10
row_2045	0.0426448	0.9275	4.12745	1	584.435	2.31955	Ift80
row_9806	0.0427833	0.9275	4.12192	1	584.435	-10	Gkap1
row_2396	0.0428026	0.9275	4.12115	1	584.435	-10	Gm17494
row_5406	0.0428392	0.9275	4.1197	1	584.435	-10	Idh2
row_2166	0.0428911	0.9275	4.11763	1	584.435	-1.60032	Gatad2b
row_0702	0.0429198	0.9275	4.11649	1	584.435	-10	Psen2
row_6754	0.043043	0.9275	4.11161	1	584.435	1.32962	Thy1
row_1310	0.0431176	0.9275	4.10866	1	584.435	-2.5999	Qser1
row_9554	0.0431507	0.9275	4.10735	1	584.435	10	Gm35330
row_6962	0.0431937	0.9275	4.10566	1	584.435	2.78299	Snx1
row_3461	0.0432783	0.9275	4.10232	1	584.435	-1.98008	Selenoi
row_1628	0.0433904	0.9275	4.09792	1	584.435	2.85005	Chmp4b
row_10920	0.0434992	0.9275	4.09365	1	584.435	-10	Scube1
row_0604	0.0435702	0.9275	4.09088	1	584.435	0.92217	Prrc2c
row_11970	0.043611	0.9275	4.08928	1	584.435	3.10417	Zfp119a
row_10545	0.043706	0.9275	4.08558	1	584.435	1.39796	Tm9sf2
row_3274	0.0437087	0.9275	4.08547	1	584.435	-10	Park7
row_0919	0.0438292	0.9275	4.08079	1	584.435	2.91445	Pmpca
row_11557	0.043901	0.9275	4.078	1	584.435	1.51569	Tcte2
row_4521	0.0439678	0.9275	4.07541	1	584.435	-10	Emx1
row_3987	0.0439986	0.9275	4.07422	1	584.435	-10	Slc15a4
row_3716	0.0440828	0.9275	4.07097	1	584.435	-10	Prdm8
row_6077	0.0442756	0.9275	4.06354	1	584.435	-10	Hpf1
row_9994	0.0443004	0.9275	4.06259	1	584.435	-10	Gm9828
row_10462	0.0443948	0.9275	4.05897	1	584.435	-10	Siah3
row_12881	0.0444046	0.9275	4.0586	1	584.435	10	Mrpl43
row_6538	0.0447222	0.9275	4.04647	1	584.435	10	2310022B05Rik
row_12631	0.0448762	0.9275	4.04063	1	584.435	10	Pola2
row_5100	0.044944	0.9275	4.03807	1	584.435	10	Selenov
row_4405	0.0449753	0.9275	4.03688	1	584.435	-10	Skap2
row_2935	0.0450248	0.9275	4.03501	1	584.435	10	Lurap1
row_0479	0.0453556	0.9275	4.02257	1	584.435	10	Snrpe
row_2870	0.0454039	0.9275	4.02077	1	584.435	-10	Slc35d1
row_5029	0.0455761	0.9275	4.01433	1	584.435	2.78082	Zfp112
row_8876	0.045648	0.9275	4.01166	1	584.435	-10	Axin2
row_12156	0.0457127	0.9275	4.00925	1	584.435	10	Mpp7
row_5707	0.0457264	0.9275	4.00875	1	584.435	-2.53656	Cdipt
row_3962	0.045882	0.9275	4.00298	1	584.435	-1.47248	Pitpnm2
row_3880	0.0459287	0.9275	4.00125	1	584.435	-2.64167	Pebp1
row_5835	0.0459533	0.9275	4.00034	1	584.435	-10	Chid1
row_3438	0.0460017	0.9275	3.99855	1	584.435	2.03546	Rheb
row_9814	0.0462034	0.9275	3.99113	1	584.435	0.929524	Agtpbp1
row_10813	0.0462834	0.9275	3.98819	1	584.435	-10	Ppp1r16a
row_0094	0.0463296	0.9275	3.9865	1	584.435	-1.68766	Uggt1
row_7446	0.0464066	0.9275	3.98368	1	584.435	-10	Arhgap18
row_3221	0.0464468	0.9275	3.98221	1	584.435	2.26705	Ddi2
row_5529	0.0465123	0.9275	3.97982	1	584.435	1.17392	Rab6a
row_8634	0.0465742	0.9275	3.97757	1	584.435	-10	Mtmr4
row_10280	0.04676	0.9275	3.97081	1	584.435	-10	Osgep
row_6924	0.0467664	0.9275	3.97058	1	584.435	-10	Fem1b
row_2737	0.0468237	0.9275	3.96851	1	584.435	1.78726	Tmem246
row_6417	0.0468853	0.9275	3.96628	1	584.435	-10	Atxn1l
row_1059	0.046912	0.9275	3.96531	1	584.435	10	Zbtb26
row_6759	0.0469756	0.9275	3.96301	1	584.435	-10	Hinfp
row_5778	0.0470631	0.9275	3.95986	1	584.435	1.72856	Edrf1
row_10397	0.0472251	0.9275	3.95403	1	584.435	-0.954071	Msra
row_12406	0.0473329	0.9275	3.95017	1	584.435	-2.62028	Aldh7a1
row_8146	0.0474293	0.9275	3.94672	1	584.435	0.856418	Ccdc85a
row_4159	0.047432	0.9275	3.94663	1	584.435	-10	Usp42
row_4379	0.0475488	0.9275	3.94246	1	584.435	-10	Zfp282
row_10571	0.0478434	0.9275	3.932	1	584.435	2.28192	Lifr
row_8854	0.0479005	0.9275	3.92998	1	584.435	1.40179	Strada
row_4673	0.0481694	0.9275	3.9205	1	584.435	-10	Sec13
row_6144	0.0481734	0.9275	3.92036	1	584.435	-1.76704	Rab3a
row_11018	0.048205	0.9275	3.91925	1	584.435	-10	Rnd1
row_6649	0.0482665	0.9275	3.91709	1	584.435	-10	Tmed1
row_0533	0.0483	0.9275	3.91591	1	584.435	-1.2429	Brinp3
row_2136	0.0483247	0.9275	3.91505	1	584.435	-10	Mtx1
row_3144	0.0484388	0.9275	3.91106	1	584.435	10	Pdik1l
row_9530	0.0484702	0.9275	3.90996	1	584.435	-10	Mta1
row_4110	0.0485454	0.9275	3.90734	1	584.435	-1.18947	Prkar1b
row_9111	0.0487787	0.9275	3.89922	1	584.435	-10	Grhl1
row_12226	0.0488148	0.9275	3.89797	1	584.435	-1.40222	Map3k2
row_10619	0.0488156	0.9275	3.89794	1	584.435	-1.03754	Ank
row_3209	0.0488681	0.9275	3.89613	1	584.435	10	Rcc2
row_7844	0.048912	0.9275	3.89461	1	584.435	-1.68545	Metap2
row_0887	0.049034	0.9275	3.89039	1	584.435	2.77203	Ndor1
row_2750	0.0490765	0.9275	3.88893	1	584.435	-1.69115	Elp1
row_7536	0.0491157	0.9275	3.88758	1	584.435	1.03289	Slc35f1
row_11876	0.0491345	0.9275	3.88693	1	584.435	10	Ppp1r11
row_2323	0.0491493	0.9275	3.88642	1	584.435	10	Rbm15
row_2911	0.0491526	0.9275	3.88631	1	584.435	2.89488	Txndc12
row_1131	0.0491755	0.9275	3.88552	1	584.435	-1.33349	Scn3a
row_12158	0.049195	0.9275	3.88485	1	584.435	1.11833	Wac
row_4022	0.0493035	0.9275	3.88113	1	584.435	-10	Gtf2ird2
row_12738	0.0493744	0.9275	3.8787	1	584.435	10	Psat1
row_9353	0.0493968	0.9275	3.87793	1	584.435	0.869985	Numb
row_6497	0.049414	0.9275	3.87734	1	584.435	10	Mvd
row_5018	0.0494901	0.9275	3.87474	1	584.435	1.76103	Ppp1r37
row_5460	0.0495236	0.9275	3.8736	1	584.435	-2.90525	Me3
row_13379	0.0496277	0.9275	3.87005	1	584.435	1.79455	Pdha1
row_6626	0.0497504	0.9275	3.86587	1	584.435	-1.65825	Shfl
row_11211	0.0498922	0.9275	3.86107	1	584.435	-1.90051	Dgcr8
row_2067	0.0499075	0.9275	3.86055	1	584.435	10	Gm26984
row_0159	0.0499319	0.9275	3.85972	1	584.435	0.959394	Tmeff2
row_3239	0.0499718	0.9275	3.85837	1	584.435	10	Nppa

## Sheet: Car3_AssignMed13L_0
name	pval	adj_pval	f_statistic	df1	df2	lfc	Gene
row_12359	2.10343e-05	0.282743	18.3922	1	584.435	-10	Yipf5
row_2403	5.89971e-05	0.324566	16.3735	1	584.435	3.50066	Usp53
row_13058	7.24369e-05	0.324566	15.974	1	584.435	10	Upf3b
row_2902	0.000147351	0.495174	14.5974	1	584.435	2.0469	Tut4
row_0104	0.000291108	0.621683	13.2868	1	584.435	3.15882	Actr1b
row_13325	0.000306499	0.621683	13.188	1	584.435	-1.37673	Pak3
row_7729	0.00035639	0.621683	12.8992	1	584.435	-10	Ap3d1
row_9384	0.00039561	0.621683	12.6996	1	584.435	10	Tmed10
row_5117	0.000420213	0.621683	12.5843	1	584.435	10	Eif3k
row_13107	0.000491675	0.621683	12.2847	1	584.435	0.853934	Cdr1os
row_1281	0.000508743	0.621683	12.2197	1	584.435	1.75877	Lrrc4c
row_8617	0.000790554	0.885552	11.3823	1	584.435	2.25166	Med13
row_1675	0.00099423	0.899115	10.9488	1	584.435	-10	Src
row_1821	0.00107172	0.899115	10.8072	1	584.435	10	Ogfr
row_9192	0.00112805	0.899115	10.7106	1	584.435	1.20042	Strn3
row_7363	0.00114259	0.899115	10.6865	1	584.435	2.31294	Rgs17
row_11359	0.00117229	0.899115	10.6382	1	584.435	10	Usf3
row_1342	0.00133407	0.899115	10.3949	1	584.435	1.64473	Scg5
row_5448	0.00137966	0.899115	10.3318	1	584.435	10	Cemip
row_8543	0.0014247	0.899115	10.2715	1	584.435	10	Rpl23a
row_2903	0.00147667	0.899115	10.2042	1	584.435	10	Prpf38a
row_4459	0.00148898	0.899115	10.1886	1	584.435	-10	Krcc1
row_4187	0.00157054	0.899115	10.0886	1	584.435	-1.49121	Cdk8
row_11913	0.00162052	0.899115	10.0299	1	584.435	2.41752	Xpo5
row_1099	0.00169244	0.899115	9.94853	1	584.435	3.62404	Arl6ip6
row_5194	0.00178731	0.899115	9.84644	1	584.435	10	Tshz3
row_9003	0.00199342	0.899115	9.64243	1	584.435	10	Arhgdia
row_10661	0.00208534	0.899115	9.55827	1	584.435	-1.0022	Ncald
row_0022	0.00215609	0.899115	9.49603	1	584.435	-10	Vcpip1
row_6999	0.00218248	0.899115	9.47334	1	584.435	1.86217	Rfx7
row_5135	0.00220933	0.899115	9.45055	1	584.435	-3.55285	Zfp74
row_11293	0.00234261	0.899115	9.34141	1	584.435	10	Pcyt1a
row_2579	0.0024152	0.899115	9.2846	1	584.435	-10	Osgin2
row_6274	0.00250728	0.899115	9.21497	1	584.435	2.96794	Orc6
row_4850	0.00253787	0.899115	9.19242	1	584.435	-10	Ints13
row_3779	0.00272506	0.899115	9.06017	1	584.435	10	Dr1
row_1034	0.00274449	0.899115	9.04697	1	584.435	1.33836	Garnl3
row_9017	0.00274996	0.899115	9.04328	1	584.435	-10	Ccdc57
row_3522	0.00293721	0.899115	8.92103	1	584.435	10	Rnf4
row_4569	0.00295758	0.899115	8.90821	1	584.435	-2.54347	Rpn1
row_11251	0.00296803	0.899115	8.90168	1	584.435	10	Etv5
row_6642	0.00309318	0.899115	8.82512	1	584.435	-10	Kri1
row_8050	0.00309731	0.899115	8.82265	1	584.435	10	Zmat5
row_4852	0.00333504	0.899115	8.68574	1	584.435	-10	Tm7sf3
row_6862	0.00350112	0.899115	8.59587	1	584.435	2.02875	Peak1
row_3745	0.00352119	0.899115	8.58531	1	584.435	-10	Aff1
row_9836	0.00354664	0.899115	8.572	1	584.435	10	Cdc14b
row_10403	0.0035827	0.899115	8.55331	1	584.435	10	Fzd3
row_8599	0.0035908	0.899115	8.54913	1	584.435	10	Dusp14
row_8385	0.00359763	0.899115	8.54562	1	584.435	-10	Gm12296
row_9221	0.00364367	0.899115	8.52213	1	584.435	-10	Sstr1
row_10502	0.00369685	0.899115	8.49538	1	584.435	1.83697	Klf12
row_8878	0.00398943	0.899115	8.35486	1	584.435	-10	Gna13
row_6264	0.00404708	0.899115	8.32842	1	584.435	2.80028	Trir
row_11085	0.00407729	0.899115	8.31471	1	584.435	10	Calcoco1
row_8226	0.00430668	0.899115	8.21392	1	584.435	-3.35648	Mgat4b
row_2199	0.00437408	0.899115	8.18534	1	584.435	10	Cdc42se1
row_5914	0.00441928	0.899115	8.16642	1	584.435	-10	Tmco3
row_11568	0.00450434	0.899115	8.13136	1	584.435	2.0388	Fam120b
row_2728	0.00456874	0.899115	8.10526	1	584.435	-3.45369	Invs
row_6130	0.00458019	0.899115	8.10066	1	584.435	10	Klhl26
row_5952	0.00481466	0.899115	8.00895	1	584.435	10	Zmat4
row_6927	0.00487324	0.899115	7.98675	1	584.435	2.19637	Map2k5
row_11297	0.00492786	0.899115	7.96629	1	584.435	1.91142	Fyttd1
row_4752	0.00508177	0.899115	7.90987	1	584.435	2.74961	Gpr162
row_5282	0.00530469	0.899115	7.83117	1	584.435	3.29718	Kdelr1
row_3244	0.0054867	0.899115	7.76938	1	584.435	-10	Fbxo44
row_5565	0.00556234	0.899115	7.74432	1	584.435	10	Ilk
row_0202	0.0056979	0.899115	7.70027	1	584.435	-2.63684	Bzw1
row_11822	0.00575487	0.899115	7.68207	1	584.435	10	Rnf5
row_4434	0.00576374	0.899115	7.67925	1	584.435	10	Abcg2
row_6717	0.00589544	0.899115	7.63795	1	584.435	10	Pus3
row_10388	0.00606041	0.899115	7.58752	1	584.435	-1.51638	Ints6
row_13204	0.00612241	0.899115	7.56893	1	584.435	-10	Efnb1
row_9497	0.0061254	0.899115	7.56804	1	584.435	10	Mok
row_2441	0.00617985	0.899115	7.55188	1	584.435	2.45844	Gm26691
row_1001	0.00634999	0.899115	7.50231	1	584.435	-2.59296	Nup214
row_6789	0.00640482	0.899115	7.48663	1	584.435	-2.26697	Bace1
row_10570	0.00642549	0.899115	7.48075	1	584.435	-1.8519	Rictor
row_9056	0.00649415	0.899115	7.46137	1	584.435	-10	Ubxn2a
row_0696	0.00658566	0.899115	7.43585	1	584.435	3.38876	Tfb2m
row_1638	0.00661224	0.899115	7.42851	1	584.435	10	Trp53inp2
row_0667	0.00681592	0.899115	7.37323	1	584.435	-1.70877	Kcnj9
row_1708	0.00686781	0.899115	7.35942	1	584.435	-10	Tomm34
row_12983	0.00689665	0.899115	7.35179	1	584.435	10	Gpkow
row_4253	0.00692305	0.899115	7.34483	1	584.435	10	Foxp2
row_12769	0.00692992	0.899115	7.34302	1	584.435	10	Cbwd1
row_7807	0.00712027	0.899115	7.29371	1	584.435	-1.67062	Syn3
row_11254	0.00715156	0.899115	7.28573	1	584.435	-3.25884	Dnajb11
row_6464	0.00718873	0.899115	7.2763	1	584.435	-1.627	Cmip
row_7435	0.00727106	0.899115	7.25559	1	584.435	2.6257	Med23
row_7347	0.00736805	0.899115	7.23149	1	584.435	2.0118	Fyco1
row_12757	0.00739875	0.899115	7.22393	1	584.435	-3.25256	Abhd17b
row_9357	0.00746169	0.899115	7.20854	1	584.435	10	4732463B04Rik
row_6962	0.00763413	0.899115	7.16703	1	584.435	3.29714	Snx1
row_6374	0.00775017	0.899115	7.13963	1	584.435	10	Acd
row_7233	0.00777185	0.899115	7.13456	1	584.435	-10	Pfkfb4
row_10472	0.00797048	0.899115	7.08876	1	584.435	2.27862	Serp2
row_6528	0.00806274	0.899115	7.06788	1	584.435	-1.70516	Ccsap
row_6467	0.00810578	0.899115	7.05823	1	584.435	-0.824747	Cdh13
row_9597	0.00812951	0.899115	7.05293	1	584.435	0.869011	Amph
row_10134	0.00816052	0.899115	7.04602	1	584.435	10	Ube2e1
row_1387	0.00820235	0.899115	7.03675	1	584.435	-3.22069	Vps39
row_10466	0.00821761	0.899115	7.03338	1	584.435	3.42598	Tpt1
row_4567	0.00824212	0.899115	7.02799	1	584.435	10	Gm5577
row_2057	0.00827035	0.899115	7.02179	1	584.435	-2.55608	Serpini1
row_10376	0.00840708	0.899115	6.99207	1	584.435	-10	Mipep
row_3978	0.00865756	0.899115	6.9389	1	584.435	10	Ccdc92
row_4273	0.00867801	0.899115	6.93463	1	584.435	10	Ndufa5
row_2379	0.00876452	0.899115	6.91668	1	584.435	1.03336	Plppr4
row_7569	0.00882559	0.899115	6.90411	1	584.435	-10	Eif4ebp2
row_5754	0.0089601	0.899115	6.87675	1	584.435	2.23945	Mcmbp
row_3398	0.00899027	0.899115	6.87067	1	584.435	10	Tmem60
row_6597	0.00915997	0.899115	6.83686	1	584.435	-10	Endod1
row_9383	0.00927197	0.899115	6.81489	1	584.435	2.59034	Nek9
row_3338	0.00927796	0.899115	6.81372	1	584.435	-10	Sdf4
row_9023	0.00939233	0.899115	6.79159	1	584.435	-10	Narf
row_10060	0.0093978	0.899115	6.79054	1	584.435	-0.914533	Arl15
row_12100	0.00943687	0.899115	6.78304	1	584.435	1.60458	Thada
row_5638	0.00950698	0.899115	6.76967	1	584.435	10	Crym
row_10100	0.0095465	0.899115	6.76218	1	584.435	1.63165	Flnb
row_9646	0.00955091	0.899115	6.76135	1	584.435	10	Wrnip1
row_6765	0.0097549	0.899115	6.7232	1	584.435	-10	Hyou1
row_5951	0.0097768	0.899115	6.71916	1	584.435	10	Golga7
row_2971	0.00985922	0.899115	6.70401	1	584.435	10	Ebna1bp2
row_7750	0.00989536	0.899115	6.69741	1	584.435	2.24157	Atcay
row_3645	0.0100253	0.899115	6.67389	1	584.435	1.92319	Ociad2
row_8976	0.0105976	0.899115	6.57386	1	584.435	-10	A930037H05Rik
row_12957	0.0108082	0.899115	6.53844	1	584.435	2.50957	Hspa12a
row_4424	0.010821	0.899115	6.53631	1	584.435	10	Pde1c
row_0378	0.0108529	0.899115	6.53101	1	584.435	-10	Ppp1r7
row_2851	0.0108561	0.899115	6.53048	1	584.435	-10	Itgb3bp
row_8934	0.0109619	0.899115	6.51304	1	584.435	3.30794	Acox1
row_3450	0.0110059	0.899115	6.50583	1	584.435	-1.22193	Rbm33
row_2584	0.0110333	0.899115	6.50136	1	584.435	3.24448	Cpne3
row_4998	0.0111697	0.899115	6.47928	1	584.435	-10	Dmpk
row_12705	0.011253	0.899115	6.46592	1	584.435	2.57773	Eef1g
row_3366	0.0112671	0.899115	6.46366	1	584.435	-2.17551	Cfap69
row_1739	0.0113785	0.899115	6.446	1	584.435	2.58764	Ddx27
row_8914	0.0114254	0.899115	6.4386	1	584.435	-10	Nt5c
row_9859	0.0114713	0.899115	6.43141	1	584.435	-10	Zfp874b
row_10597	0.0115198	0.899115	6.42382	1	584.435	1.6781	Pdzd2
row_5238	0.0115307	0.899115	6.42212	1	584.435	10	Fuz
row_11821	0.011541	0.899115	6.42052	1	584.435	-10	Pbx2
row_13047	0.0116444	0.899115	6.40451	1	584.435	-10	Dock11
row_6888	0.0116571	0.899115	6.40255	1	584.435	-2.01844	Sema7a
row_3000	0.011724	0.899115	6.39227	1	584.435	-3.10377	Trit1
row_0139	0.0117814	0.899115	6.38351	1	584.435	-2.52787	Pou3f3
row_6049	0.0118415	0.899115	6.37438	1	584.435	-3.02157	Ing2
row_5199	0.0118615	0.899115	6.37135	1	584.435	10	Zfp619
row_8802	0.0118817	0.899115	6.36829	1	584.435	-10	Atxn7l3
row_6965	0.0119232	0.899115	6.36204	1	584.435	-0.83833	Herc1
row_9181	0.0120258	0.899115	6.34667	1	584.435	0.589931	Nrcam
row_4427	0.0120896	0.899115	6.33717	1	584.435	10	Kbtbd2
row_1463	0.0121189	0.899115	6.33284	1	584.435	-3.02244	Anapc1
row_5355	0.0121197	0.899115	6.33272	1	584.435	-10	Tm2d3
row_0710	0.0121227	0.899115	6.33227	1	584.435	10	Sde2
row_3606	0.0123733	0.899115	6.2956	1	584.435	10	Klf3
row_6308	0.0123764	0.899115	6.29515	1	584.435	-0.609839	Gnao1
row_11894	0.0123857	0.899115	6.29379	1	584.435	-0.997666	Runx2
row_5944	0.0123877	0.899115	6.29352	1	584.435	-3.04197	Ikbkb
row_0441	0.012439	0.899115	6.28611	1	584.435	2.29649	Zranb3
row_4595	0.0125201	0.899115	6.27446	1	584.435	-10	Grip2
row_5509	0.0126572	0.899115	6.25495	1	584.435	2.16382	Emsy
row_1804	0.0126983	0.899115	6.24915	1	584.435	-10	Sycp2
row_6205	0.0128509	0.899115	6.22776	1	584.435	-10	Rbmxl1
row_2577	0.012961	0.899115	6.21249	1	584.435	-10	Decr1
row_12177	0.0129972	0.899115	6.2075	1	584.435	-3.06262	Npc1
row_9041	0.0130103	0.899115	6.2057	1	584.435	2.12222	Efr3b
row_2531	0.0130266	0.899115	6.20345	1	584.435	1.84839	B230334C09Rik
row_9791	0.0131086	0.899115	6.19223	1	584.435	-10	Txndc15
row_2508	0.0131169	0.899115	6.1911	1	584.435	-1.65893	Zzz3
row_2511	0.0131826	0.899115	6.18216	1	584.435	-2.14089	Pigk
row_6836	0.0133653	0.899115	6.15755	1	584.435	1.57154	Atm
row_7677	0.0134354	0.899115	6.14819	1	584.435	-10	Mier2
row_8115	0.0134576	0.899115	6.14524	1	584.435	1.8996	Aftph
row_4587	0.0135086	0.899115	6.13848	1	584.435	-3.06117	Nup210
row_9634	0.013524	0.899115	6.13645	1	584.435	1.14226	Gm40841
row_0662	0.0135748	0.899115	6.12975	1	584.435	-10	Pex19
row_4009	0.0140409	0.899115	6.06945	1	584.435	-10	Tpst1
row_11986	0.0140521	0.899115	6.06803	1	584.435	-10	Fem1a
row_4143	0.0143566	0.899115	6.02978	1	584.435	-3.07197	Fscn1
row_10282	0.0143752	0.899115	6.02746	1	584.435	-2.37696	Pip4p1
row_13064	0.0144018	0.899115	6.02417	1	584.435	2.99032	Cul4b
row_5796	0.0145027	0.899115	6.01171	1	584.435	-1.03529	Stk32c
row_3562	0.0145285	0.899115	6.00855	1	584.435	-2.45463	Zfp518b
row_12412	0.0145613	0.899115	6.00453	1	584.435	3.16997	Prrc1
row_6586	0.0145849	0.899115	6.00164	1	584.435	-3.04698	Pgr
row_2725	0.0146228	0.899115	5.99701	1	584.435	2.39459	Nr4a3
row_4521	0.0146368	0.899115	5.99531	1	584.435	-10	Emx1
row_5791	0.0146537	0.899115	5.99325	1	584.435	1.88839	Mapk1ip1
row_8952	0.0146742	0.899115	5.99076	1	584.435	2.08788	Sec14l1
row_0719	0.0147299	0.899115	5.98401	1	584.435	-1.60621	Enah
row_9611	0.0147357	0.899115	5.9833	1	584.435	10	Zkscan4
row_8930	0.0148092	0.899115	5.97444	1	584.435	10	Wbp2
row_6450	0.0148344	0.899115	5.97141	1	584.435	10	Terf2ip
row_3861	0.0149387	0.899115	5.95893	1	584.435	2.04462	Srsf9
row_3132	0.0149715	0.899115	5.95501	1	584.435	10	Gpatch3
row_4027	0.0151215	0.899115	5.93726	1	584.435	2.96397	Eif4h
row_7055	0.0153368	0.899115	5.91208	1	584.435	-3.05107	Lca5
row_9715	0.0153738	0.899115	5.9078	1	584.435	10	Kdm1b
row_11215	0.0155127	0.899115	5.8918	1	584.435	-10	Txnrd2
row_12463	0.0156738	0.899115	5.87341	1	584.435	10	Mppe1
row_4210	0.0156872	0.899115	5.8719	1	584.435	-1.84912	Hsph1
row_3955	0.0157928	0.899115	5.85996	1	584.435	-3.00622	Hip1r
row_12737	0.0159153	0.899115	5.84623	1	584.435	1.63798	Tle4
row_11134	0.0160241	0.899115	5.83412	1	584.435	-10	Nubp1
row_4816	0.0160303	0.899115	5.83343	1	584.435	10	Wbp11
row_6711	0.0161059	0.899115	5.82507	1	584.435	-1.85391	Srpr
row_2687	0.0162327	0.899115	5.81113	1	584.435	10	Rgp1
row_8734	0.0164503	0.899115	5.78748	1	584.435	-3.10283	Med24
row_2793	0.0164899	0.899115	5.78321	1	584.435	10	Tle1
row_10895	0.0167623	0.899115	5.75413	1	584.435	10	Phf5a
row_4403	0.0167746	0.899115	5.75283	1	584.435	1.89563	Cbx3
row_3917	0.0168488	0.899115	5.74499	1	584.435	-1.10231	Cux2
row_11547	0.016962	0.899115	5.73311	1	584.435	10	Airn
row_3181	0.0171201	0.899115	5.71666	1	584.435	2.11386	Ece1
row_10771	0.0172413	0.899115	5.70415	1	584.435	-10	Lynx1
row_8804	0.0173001	0.899115	5.69812	1	584.435	1.80389	Rundc3a
row_3883	0.017506	0.899115	5.67715	1	584.435	-1.00792	Ksr2
row_6307	0.0175462	0.899115	5.67308	1	584.435	-2.94141	4930488L21Rik
row_9077	0.0175496	0.899115	5.67274	1	584.435	10	Gm34237
row_13104	0.0175497	0.899115	5.67273	1	584.435	-2.12651	Fgf13
row_0033	0.0175791	0.899115	5.66977	1	584.435	-2.05315	Sulf1
row_4048	0.0179031	0.899115	5.63742	1	584.435	0.85366	Srrm3
row_11389	0.0179883	0.899115	5.62901	1	584.435	1.89681	Zbtb11
row_12213	0.0180944	0.899115	5.6186	1	584.435	1.87778	Gm33228
row_5347	0.0181682	0.899115	5.6114	1	584.435	2.68088	Fan1
row_2407	0.018265	0.899115	5.602	1	584.435	10	Snhg8
row_0634	0.0182687	0.899115	5.60164	1	584.435	0.679772	Pbx1
row_8658	0.0183092	0.899115	5.59772	1	584.435	2.56005	Cox11
row_13227	0.0183245	0.899115	5.59624	1	584.435	10	Tsix
row_9946	0.0184836	0.899115	5.58095	1	584.435	-10	Rps23
row_0476	0.0185929	0.899115	5.57052	1	584.435	1.49637	Plekha6
row_9236	0.0186346	0.899115	5.56656	1	584.435	0.461604	Mdga2
row_0641	0.0186523	0.899115	5.56488	1	584.435	1.52166	Atf6
row_3514	0.01869	0.899115	5.56131	1	584.435	-10	Gm1673
row_11598	0.0187971	0.899115	5.55121	1	584.435	10	Zfp944
row_0004	0.0189389	0.899115	5.53793	1	584.435	10	Mrpl15
row_7940	0.0191615	0.899115	5.51729	1	584.435	-10	Xpot
row_13066	0.0192199	0.899115	5.51192	1	584.435	10	C1galt1c1
row_2286	0.0192385	0.899115	5.51021	1	584.435	10	Gm43258
row_4218	0.0193127	0.899115	5.50341	1	584.435	1.45369	Pds5b
row_12555	0.0193234	0.899115	5.50243	1	584.435	2.33823	Pitpnm1
row_4962	0.0193891	0.899115	5.49644	1	584.435	-1.69243	Selenow
row_1324	0.0194044	0.899115	5.49504	1	584.435	2.10507	Bdnf
row_7708	0.0194266	0.899115	5.49303	1	584.435	-2.98536	Pwwp3a
row_7030	0.0195396	0.899115	5.48279	1	584.435	10	Elovl5
row_10039	0.0195746	0.899115	5.47963	1	584.435	0.642711	Pde4d
row_11361	0.0195971	0.899115	5.4776	1	584.435	10	Spice1
row_12816	0.0196325	0.899115	5.47441	1	584.435	1.07769	Btaf1
row_12649	0.0196948	0.899115	5.46882	1	584.435	10	Gm14966
row_1221	0.0197388	0.899115	5.46489	1	584.435	2.3791	Ctnnd1
row_9016	0.0197974	0.899115	5.45966	1	584.435	-10	Fasn
row_13122	0.0198094	0.899115	5.45859	1	584.435	10	Prrg3
row_9362	0.0201811	0.899115	5.42581	1	584.435	10	Ptgr2
row_11726	0.0202062	0.899115	5.42362	1	584.435	3.01904	Anks1
row_7535	0.0202838	0.899115	5.41686	1	584.435	10	Nus1
row_0147	0.0204425	0.899115	5.40313	1	584.435	1.50684	Tpp2
row_10324	0.0207277	0.899115	5.37872	1	584.435	-1.86011	Jph4
row_0328	0.0207316	0.899115	5.37839	1	584.435	-1.44777	Itm2c
row_7816	0.0207884	0.899115	5.37357	1	584.435	-10	Nup37
row_3838	0.0211326	0.899115	5.34466	1	584.435	10	Alkbh2
row_10660	0.0211624	0.899115	5.34218	1	584.435	10	Zfp706
row_7323	0.0212374	0.899115	5.33596	1	584.435	-2.92833	Snrk
row_10053	0.0212869	0.899115	5.33186	1	584.435	-2.26187	Dhx29
row_8539	0.0213683	0.899115	5.32515	1	584.435	-10	Eral1
row_4346	0.0213876	0.899115	5.32356	1	584.435	-1.30642	Hipk2
row_3342	0.0214933	0.899115	5.31489	1	584.435	-2.37305	Agrn
row_7446	0.0216334	0.899115	5.30346	1	584.435	-10	Arhgap18
row_0985	0.021903	0.899115	5.28169	1	584.435	-10	Ier5l
row_12157	0.0219416	0.899115	5.2786	1	584.435	3.17289	Gm9993
row_2961	0.022129	0.899115	5.26365	1	584.435	-10	B4galt2
row_7448	0.0221745	0.899115	5.26004	1	584.435	-0.753997	Ptprk
row_9979	0.0223787	0.899115	5.24395	1	584.435	10	Poc5
row_5043	0.0225201	0.899115	5.23289	1	584.435	10	Xrcc1
row_6624	0.0225243	0.899115	5.23256	1	584.435	10	Pin1
row_13121	0.0225965	0.899115	5.22694	1	584.435	10	Vma21
row_12382	0.0226265	0.899115	5.22461	1	584.435	1.79789	Ccdc112
row_10702	0.0227693	0.899115	5.21357	1	584.435	0.62916	Samd12
row_8606	0.0227902	0.899115	5.21196	1	584.435	10	Pigw
row_9104	0.0228621	0.899115	5.20644	1	584.435	-10	Adam17
row_0875	0.0230682	0.899115	5.1907	1	584.435	-0.74631	Cacna1b
row_7863	0.0231094	0.899115	5.18756	1	584.435	-10	Poc1b
row_7923	0.0231977	0.899115	5.18088	1	584.435	10	Slc35e3
row_1993	0.0232404	0.899115	5.17765	1	584.435	-2.10512	Trpc4
row_7976	0.0233542	0.899115	5.16909	1	584.435	10	Nab2
row_13318	0.0234587	0.899115	5.16126	1	584.435	10	Mid2
row_11830	0.023497	0.899115	5.1584	1	584.435	-2.08965	Skiv2l
row_11517	0.02355	0.899115	5.15446	1	584.435	2.00192	Serac1
row_4586	0.023635	0.899115	5.14814	1	584.435	-0.780156	Iqsec1
row_12536	0.0236867	0.899115	5.14432	1	584.435	-0.789822	Neto1
row_9612	0.0237114	0.899115	5.14249	1	584.435	10	Zkscan8
row_1504	0.0237237	0.899115	5.14158	1	584.435	10	Smox
row_9132	0.0238136	0.899115	5.13496	1	584.435	0.61822	Myt1l
row_9404	0.0238552	0.899115	5.1319	1	584.435	2.9772	Ahsa1
row_2211	0.023868	0.899115	5.13096	1	584.435	-2.88418	Tars2
row_0507	0.0239281	0.899115	5.12655	1	584.435	-1.65072	Kif21b
row_7613	0.0240535	0.899115	5.1174	1	584.435	-10	A930033H14Rik
row_2887	0.0240851	0.899115	5.1151	1	584.435	-2.93629	Lrrc42
row_2264	0.0242463	0.899115	5.10342	1	584.435	10	Slc22a15
row_6672	0.0242724	0.899115	5.10154	1	584.435	-2.25697	Zfp810
row_10223	0.024306	0.899115	5.09912	1	584.435	10	Ncoa4
row_9754	0.0243445	0.899115	5.09635	1	584.435	2.32673	Drd1
row_2806	0.0244462	0.899115	5.08906	1	584.435	2.06068	Ttc39b
row_10261	0.0244663	0.899115	5.08761	1	584.435	-10	Wdhd1
row_4047	0.0244993	0.899115	5.08526	1	584.435	2.92493	Mdh2
row_2516	0.0245484	0.899115	5.08176	1	584.435	10	Acadm
row_6622	0.0246676	0.899115	5.07328	1	584.435	-1.93156	Fbxl12
row_10590	0.0247834	0.899115	5.06509	1	584.435	-10	Tars
row_10318	0.0249795	0.899115	5.05131	1	584.435	-0.745038	Pabpn1
row_3003	0.0250322	0.899115	5.04763	1	584.435	-10	Pabpc4
row_1149	0.0250828	0.899115	5.04409	1	584.435	1.93926	Ppig
row_4269	0.0251278	0.899115	5.04096	1	584.435	-2.26299	Fam3c
row_4583	0.025322	0.899115	5.02751	1	584.435	10	Cfap100
row_4154	0.0253297	0.899115	5.02698	1	584.435	10	Kdelr2
row_13264	0.025359	0.899115	5.02496	1	584.435	-10	Pcdh19
row_10525	0.0254138	0.899115	5.02119	1	584.435	-4.08363	Gpc6
row_13199	0.0255771	0.899115	5.01	1	584.435	1.85852	Las1l
row_7592	0.0259728	0.899115	4.98319	1	584.435	10	Mypn
row_9411	0.026004	0.899115	4.9811	1	584.435	0.672879	Nrxn3
row_0290	0.0260756	0.899115	4.9763	1	584.435	-2.97323	Tuba4a
row_6617	0.0261686	0.899115	4.97009	1	584.435	2.31693	Zfp26
row_11090	0.026271	0.899115	4.96327	1	584.435	10	Zfp385a
row_1252	0.0262926	0.899115	4.96184	1	584.435	-10	Zfp408
row_6912	0.0262938	0.899115	4.96176	1	584.435	-10	Thsd4
row_2791	0.0263654	0.899115	4.95702	1	584.435	2.07433	Cdk5rap2
row_4282	0.0263664	0.899115	4.95695	1	584.435	-2.77947	Arf5
row_9832	0.0264009	0.899115	4.95467	1	584.435	10	Ptch1
row_10174	0.0264777	0.899115	4.9496	1	584.435	-2.28808	Dlg5
row_1189	0.0265919	0.899115	4.9421	1	584.435	-1.34036	Hnrnpa3
row_12230	0.0266085	0.899115	4.94101	1	584.435	2.02894	Wdr36
row_13013	0.0266328	0.899115	4.93942	1	584.435	10	1810030O07Rik
row_11589	0.0266788	0.899115	4.93641	1	584.435	-10	Zfp52
row_3284	0.026768	0.899115	4.93059	1	584.435	-1.4496	Plekhg5
row_6079	0.0267793	0.899115	4.92986	1	584.435	10	B230317F23Rik
row_9527	0.0267801	0.899115	4.9298	1	584.435	10	Brf1
row_7669	0.0268017	0.899115	4.9284	1	584.435	-1.79634	Agpat3
row_10526	0.0268296	0.899115	4.92658	1	584.435	-10	Tgds
row_0425	0.0269677	0.899115	4.91763	1	584.435	10	Dbi
row_4020	0.0269834	0.899115	4.91662	1	584.435	10	Castor2
row_3688	0.0269866	0.899115	4.91642	1	584.435	-0.692177	Adamts3
row_9263	0.0269876	0.899115	4.91635	1	584.435	10	3110056K07Rik
row_9730	0.0269948	0.899115	4.91588	1	584.435	-2.81489	Ippk
row_0036	0.0270069	0.899115	4.91511	1	584.435	-10	Tram1
row_1951	0.0270087	0.899115	4.91499	1	584.435	3.01732	Exosc9
row_2974	0.0270203	0.899115	4.91424	1	584.435	10	Svbp
row_0748	0.0270275	0.899115	4.91378	1	584.435	1.79942	Esrrg
row_13027	0.0270732	0.899115	4.91083	1	584.435	-10	Gm14636
row_1410	0.0271064	0.899115	4.9087	1	584.435	-10	Catsper2
row_1683	0.0271533	0.899115	4.90569	1	584.435	10	Snhg17
row_6496	0.0272047	0.899115	4.90239	1	584.435	-2.79566	Zc3h18
row_0759	0.0272212	0.899115	4.90133	1	584.435	10	D730003I15Rik
row_5710	0.027336	0.899115	4.89401	1	584.435	2.05611	Maz
row_8074	0.0274063	0.899115	4.88954	1	584.435	10	Ddx56
row_10115	0.0275158	0.899115	4.88259	1	584.435	-0.691722	Synpr
row_7619	0.0275892	0.899115	4.87795	1	584.435	10	Tfam
row_6412	0.02777	0.899115	4.86658	1	584.435	10	Dhx38
row_6257	0.0278867	0.899115	4.85928	1	584.435	-1.37502	Mast1
row_12486	0.0279327	0.899115	4.85642	1	584.435	-1.94116	Smad4
row_2803	0.0279991	0.899115	4.85228	1	584.435	1.55517	Nfib
row_10813	0.0281438	0.899115	4.84332	1	584.435	-10	Ppp1r16a
row_6911	0.0281657	0.899115	4.84197	1	584.435	-10	Gm20275
row_4235	0.0281727	0.899115	4.84153	1	584.435	2.8847	Asns
row_6267	0.0282952	0.899115	4.83399	1	584.435	10	Fbxw9
row_3144	0.0283603	0.899115	4.82999	1	584.435	10	Pdik1l
row_5666	0.0284269	0.899115	4.82591	1	584.435	-1.96625	Lcmt1
row_6246	0.0285374	0.899115	4.81917	1	584.435	1.69492	Cacna1a
row_7443	0.0285487	0.899115	4.81848	1	584.435	-1.23001	Tmem200a
row_4762	0.0286176	0.899115	4.81429	1	584.435	-1.36542	Chd4
row_4396	0.02872	0.899115	4.80808	1	584.435	3.06853	Gsdme
row_2189	0.0287775	0.899115	4.80461	1	584.435	10	Zfp687
row_2162	0.0287788	0.899115	4.80453	1	584.435	10	Jtb
row_12654	0.0288031	0.899115	4.80306	1	584.435	3.07539	Prdx5
row_3254	0.0288405	0.899115	4.8008	1	584.435	1.92525	Pex14
row_7032	0.0288739	0.899115	4.7988	1	584.435	10	Ick
row_2939	0.0288818	0.899115	4.79832	1	584.435	10	Tmem69
row_11052	0.0289096	0.899115	4.79665	1	584.435	10	Mettl7a1
row_4903	0.0289805	0.899115	4.79239	1	584.435	10	Tmem86b
row_9022	0.0291145	0.899115	4.78438	1	584.435	-10	Cybc1
row_1868	0.0291699	0.899115	4.78108	1	584.435	1.15208	Pag1
row_7041	0.0291923	0.899115	4.77974	1	584.435	-10	Cox7a2
row_3843	0.0292846	0.899115	4.77426	1	584.435	-10	Mmab
row_8138	0.029361	0.899115	4.76974	1	584.435	2.82665	Papolg
row_9685	0.0293786	0.899115	4.7687	1	584.435	10	Nedd9
row_4541	0.0293892	0.899115	4.76807	1	584.435	2.75376	Pcyox1
row_12064	0.0294729	0.899115	4.76314	1	584.435	-1.86203	Ltbp1
row_10288	0.0294947	0.899115	4.76185	1	584.435	-1.531	Hnrnpc
row_2658	0.0295299	0.899115	4.75978	1	584.435	10	Il11ra1
row_4540	0.0295709	0.899115	4.75737	1	584.435	-10	Snrpg
row_7177	0.0295886	0.899115	4.75633	1	584.435	2.27613	Dcaf1
row_2251	0.0297064	0.899115	4.74944	1	584.435	10	Wars2
row_8373	0.0297119	0.899115	4.74912	1	584.435	-10	Tvp23b
row_7632	0.0297221	0.899115	4.74852	1	584.435	-2.19849	Bcr
row_12582	0.0298017	0.899115	4.74388	1	584.435	10	Bbs1
row_2665	0.0298152	0.899115	4.74309	1	584.435	-10	Gm3892
row_8150	0.0299704	0.899115	4.73409	1	584.435	-1.51642	Ppp4r3b
row_6520	0.0301123	0.899115	4.7259	1	584.435	1.56365	Tubb3
row_6128	0.0301882	0.899115	4.72153	1	584.435	2.89098	Upf1
row_1477	0.030232	0.899115	4.71902	1	584.435	-10	Stk35
row_3485	0.0302755	0.899115	4.71652	1	584.435	2.41941	Nrbp1
row_3686	0.0302825	0.899115	4.71612	1	584.435	3.18158	Slc4a4
row_4630	0.0303512	0.899115	4.7122	1	584.435	-0.935815	Chl1
row_0337	0.030357	0.899115	4.71187	1	584.435	10	Cops7b
row_9117	0.0305146	0.899115	4.70289	1	584.435	10	Id2
row_10639	0.0305306	0.899115	4.70198	1	584.435	10	Laptm4b
row_4130	0.030612	0.899115	4.69736	1	584.435	-2.96854	Brat1
row_13039	0.0307141	0.899115	4.6916	1	584.435	-10	Cfp
row_2635	0.0308983	0.899115	4.68124	1	584.435	2.82624	Ndufb6
row_8107	0.030902	0.899115	4.68103	1	584.435	10	Gm12022
row_2900	0.0310587	0.899115	4.67227	1	584.435	-10	Coa7
row_6180	0.0310874	0.899115	4.67067	1	584.435	10	Tpm4
row_2969	0.0310877	0.899115	4.67066	1	584.435	2.97839	Szt2
row_0692	0.0311317	0.899115	4.66821	1	584.435	0.638969	Hnrnpu
row_11673	0.0313512	0.899115	4.65604	1	584.435	10	Ciao3
row_1177	0.0314667	0.899115	4.64967	1	584.435	1.3203	Ola1
row_10358	0.031485	0.899115	4.64867	1	584.435	10	Il17d
row_11310	0.0315877	0.899115	4.64303	1	584.435	-10	Umps
row_0962	0.0317625	0.899115	4.63349	1	584.435	-10	Urm1
row_3671	0.0318151	0.899115	4.63062	1	584.435	-1.80459	Srp72
row_9733	0.03185	0.899115	4.62873	1	584.435	-10	Nol8
row_0216	0.0319624	0.899115	4.62263	1	584.435	1.95171	Sumo1
row_3683	0.0320006	0.899115	4.62057	1	584.435	2.27138	Grsf1
row_12961	0.0320041	0.899115	4.62038	1	584.435	-1.46473	Pdzd8
row_12103	0.0320646	0.899115	4.61711	1	584.435	10	Dync2li1
row_5241	0.032113	0.899115	4.61451	1	584.435	1.49332	Cpt1c
row_6725	0.0321355	0.899115	4.61329	1	584.435	10	Tmem218
row_0131	0.0321567	0.899115	4.61215	1	584.435	-1.25791	Map4k4
row_3503	0.0321701	0.899115	4.61143	1	584.435	10	Ctbp1
row_5234	0.032276	0.899115	4.60575	1	584.435	10	Akt1s1
row_5401	0.0323373	0.899115	4.60247	1	584.435	10	Gm35040
row_2452	0.0323936	0.899115	4.59947	1	584.435	2.85866	Manba
row_4622	0.0324285	0.899115	4.5976	1	584.435	-10	Shq1
row_6813	0.0325145	0.899115	4.59303	1	584.435	10	Timm8b
row_11558	0.0325402	0.899115	4.59166	1	584.435	0.690976	Afdn
row_3805	0.0325581	0.899115	4.59071	1	584.435	2.95381	Galnt9
row_11143	0.0327445	0.899115	4.58085	1	584.435	2.33749	Rsl1d1
row_8770	0.0327827	0.899115	4.57883	1	584.435	-10	Mlx
row_9510	0.0330676	0.899115	4.56389	1	584.435	-1.48841	Ckb
row_3802	0.0331049	0.899115	4.56194	1	584.435	2.40839	Pgam5
row_6417	0.0332564	0.899115	4.55406	1	584.435	-10	Atxn1l
row_10077	0.0333788	0.899115	4.54772	1	584.435	10	Tmem267
row_2648	0.0334314	0.899115	4.545	1	584.435	-2.85965	Ubap1
row_6667	0.0334688	0.899115	4.54307	1	584.435	10	Elof1
row_6579	0.0334828	0.899115	4.54235	1	584.435	1.53668	Birc2
row_12490	0.0335135	0.899115	4.54077	1	584.435	10	Gm9925
row_5102	0.0336484	0.899115	4.53384	1	584.435	-1.63341	Supt5
row_7169	0.0339248	0.899115	4.51973	1	584.435	2.81905	Abhd14b
row_0025	0.0340569	0.899115	4.51302	1	584.435	10	Snhg6
row_12712	0.0342266	0.899115	4.50445	1	584.435	2.85352	Fads1
row_12265	0.0342506	0.899115	4.50324	1	584.435	-1.28059	Nrg2
row_8397	0.0343204	0.899115	4.49974	1	584.435	2.25885	Ndel1
row_9127	0.0343449	0.899115	4.4985	1	584.435	2.23706	Trappc12
row_11147	0.0343684	0.899115	4.49733	1	584.435	1.8144	Cpped1
row_11274	0.0344275	0.899115	4.49437	1	584.435	-10	Xxylt1
row_9319	0.0345836	0.899115	4.48657	1	584.435	-10	Rdh11
row_4556	0.0346073	0.899115	4.48539	1	584.435	10	Arhgap25
row_8452	0.0346317	0.899115	4.48418	1	584.435	-10	Slc25a11
row_0452	0.034718	0.899115	4.47989	1	584.435	10	Mapkapk2
row_8393	0.0347665	0.899115	4.47748	1	584.435	1.76097	Stx8
row_9173	0.0348855	0.899115	4.4716	1	584.435	2.29741	Zfp277
row_4771	0.0349447	0.899115	4.46868	1	584.435	1.73803	Kcna6
row_8313	0.0350133	0.899115	4.4653	1	584.435	10	Mrpl55
row_3438	0.035089	0.899115	4.46158	1	584.435	2.05164	Rheb
row_3054	0.035093	0.899115	4.46138	1	584.435	-10	Csmd2os
row_3336	0.035094	0.899115	4.46134	1	584.435	-10	C1qtnf12
row_7234	0.0351406	0.899115	4.45905	1	584.435	3.01867	Shisa5
row_7350	0.0352612	0.899115	4.45315	1	584.435	10	Ppp2r3d
row_3609	0.0354601	0.899115	4.44347	1	584.435	-10	Rfc1
row_7057	0.0357651	0.899115	4.42874	1	584.435	-10	Sh3bgrl2
row_6942	0.0358615	0.899115	4.4241	1	584.435	-1.03275	Dennd4a
row_10034	0.0359165	0.899115	4.42147	1	584.435	1.20896	Zswim6
row_7615	0.0359319	0.899115	4.42073	1	584.435	-2.79797	Ccdc6
row_6783	0.0361027	0.899115	4.41258	1	584.435	2.17436	Scn2b
row_10533	0.0361106	0.899115	4.4122	1	584.435	10	Gm16835
row_3383	0.0362162	0.899115	4.40718	1	584.435	1.57206	Grm3
row_1048	0.0363111	0.899115	4.40268	1	584.435	1.39479	Rab14
row_0430	0.0363825	0.899115	4.39931	1	584.435	0.918849	Dpp10
row_2077	0.0363895	0.899115	4.39897	1	584.435	-1.37895	Gucy1b1
row_10109	0.03643	0.899115	4.39707	1	584.435	-0.704061	Ptprg
row_11308	0.0365158	0.899115	4.39302	1	584.435	10	Heg1
row_5969	0.0365522	0.899115	4.39131	1	584.435	-1.9111	Hgsnat
row_10748	0.0365779	0.899115	4.3901	1	584.435	-10	St3gal1
row_4599	0.0367572	0.899115	4.3817	1	584.435	10	Mrps25
row_2590	0.036781	0.899115	4.38059	1	584.435	1.89757	Ccnc
row_7699	0.0370347	0.899115	4.36878	1	584.435	-10	Polr2e
row_1228	0.0371008	0.899115	4.36572	1	584.435	10	Timm10
row_4127	0.0371386	0.899115	4.36397	1	584.435	-2.70316	Chst12
row_7829	0.0371618	0.899115	4.3629	1	584.435	1.65887	Uhrf1bp1l
row_6589	0.0372248	0.899115	4.35999	1	584.435	1.48224	Cntn5
row_4040	0.0372722	0.899115	4.35781	1	584.435	10	Nsun5
row_4042	0.0373963	0.899115	4.3521	1	584.435	1.56179	Hip1
row_10215	0.0374524	0.899115	4.34953	1	584.435	1.58051	Capn7
row_4744	0.0377179	0.899115	4.33741	1	584.435	10	Emg1
row_7475	0.0377328	0.899115	4.33673	1	584.435	2.14795	Tspyl4
row_6324	0.0379276	0.899115	4.3279	1	584.435	-2.8232	Coq9
row_9401	0.0380023	0.899115	4.32452	1	584.435	10	Samd15
row_12429	0.0380336	0.899115	4.32311	1	584.435	-1.90207	Hmgxb3
row_12908	0.0381264	0.899115	4.31893	1	584.435	-10	Borcs7
row_6042	0.0382236	0.899115	4.31456	1	584.435	-10	Cenpu
row_10183	0.038328	0.899115	4.30989	1	584.435	1.10326	Dennd6a
row_11031	0.0383399	0.899115	4.30936	1	584.435	-2.75874	Kcnh3
row_5056	0.0383546	0.899115	4.3087	1	584.435	-10	Erf
row_0877	0.0384852	0.899115	4.30288	1	584.435	10	Arrdc1
row_9069	0.0385021	0.899115	4.30212	1	584.435	-10	Osr1
row_6338	0.0385117	0.899115	4.3017	1	584.435	-10	Slc38a7
row_7405	0.0386019	0.899115	4.29769	1	584.435	10	Cited2
row_2468	0.0387145	0.899115	4.2927	1	584.435	-0.501838	Unc5c
row_1901	0.0387692	0.899115	4.29028	1	584.435	-1.12759	Tbl1xr1
row_6201	0.0390202	0.899115	4.27922	1	584.435	-1.68224	Arhgap10
row_2115	0.0391346	0.899115	4.27421	1	584.435	-2.6536	Lmna
row_11229	0.0391503	0.899115	4.27352	1	584.435	1.58792	Ap2m1
row_2292	0.0392909	0.899115	4.26738	1	584.435	2.82803	Gm43696
row_6345	0.0392964	0.899115	4.26714	1	584.435	-0.700202	Cdh11
row_6348	0.0394534	0.899115	4.26032	1	584.435	10	Cklf
row_9036	0.0395536	0.899115	4.25598	1	584.435	1.37983	Asxl2
row_6432	0.0396541	0.899115	4.25163	1	584.435	-2.66548	Ddx19b
row_2316	0.0396758	0.899115	4.2507	1	584.435	1.59778	Lrif1
row_13361	0.0396777	0.899115	4.25061	1	584.435	-10	Ubqln2
row_2837	0.0397129	0.899115	4.2491	1	584.435	10	9530080O11Rik
row_2989	0.0397174	0.899115	4.24891	1	584.435	-10	Kcnq4
row_3136	0.0398434	0.899115	4.24349	1	584.435	-1.8586	Arid1a
row_12709	0.0399468	0.899115	4.23905	1	584.435	-2.07908	Fth1
row_12434	0.0401069	0.899115	4.23221	1	584.435	-10	Pcyox1l
row_9141	0.0402279	0.899115	4.22706	1	584.435	2.72514	Cbll1
row_5938	0.0402648	0.899115	4.22549	1	584.435	-10	1810012K16Rik
row_4081	0.0403007	0.899115	4.22397	1	584.435	-10	Tfr2
row_8176	0.0403659	0.899115	4.22121	1	584.435	10	Sh3pxd2b
row_11327	0.0405932	0.899115	4.21161	1	584.435	2.67807	Ccdc58
row_10864	0.0406838	0.899115	4.2078	1	584.435	1.71759	Nptxr
row_5458	0.040873	0.899115	4.19987	1	584.435	1.03646	Tmem135
row_7839	0.0409691	0.899115	4.19586	1	584.435	-0.801038	Cdk17
row_0447	0.0409763	0.899115	4.19555	1	584.435	-10	Cd55
row_12878	0.0410349	0.899115	4.19311	1	584.435	-2.71381	Hif1an
row_5947	0.0410554	0.899115	4.19226	1	584.435	1.65834	Kat6a
row_9007	0.0411624	0.899115	4.18782	1	584.435	1.80212	Sirt7
row_0987	0.0412171	0.899115	4.18555	1	584.435	-10	Asb6
row_5345	0.041225	0.899115	4.18522	1	584.435	-2.67789	Klf13
row_1195	0.0412364	0.899115	4.18475	1	584.435	10	Prkra
row_9208	0.0413034	0.899115	4.18197	1	584.435	2.74403	2700097O09Rik
row_13150	0.0413077	0.899115	4.1818	1	584.435	1.72289	Atp6ap1
row_5704	0.0413143	0.899115	4.18153	1	584.435	-2.69421	Kctd13
row_6489	0.0413187	0.899115	4.18134	1	584.435	10	Map1lc3b
row_10113	0.0414602	0.899115	4.17551	1	584.435	-0.391292	Cadps
row_2912	0.0414791	0.899115	4.17473	1	584.435	10	Kti12
row_11035	0.0417037	0.899115	4.16551	1	584.435	-2.05259	Prpf40b
row_10883	0.0418467	0.899115	4.15967	1	584.435	10	Slc25a17
row_12237	0.0418481	0.899115	4.15961	1	584.435	-0.639601	Apc
row_4003	0.0420177	0.899115	4.15271	1	584.435	10	Zbed5
row_0676	0.0422628	0.899115	4.14279	1	584.435	0.689034	Fmn2
row_6570	0.0423227	0.899115	4.14037	1	584.435	-10	Aasdhppt
row_2824	0.0423306	0.899115	4.14006	1	584.435	1.10557	Elavl2
row_5357	0.0424077	0.899115	4.13695	1	584.435	-2.69864	Selenos
row_4191	0.0424716	0.899115	4.13439	1	584.435	-2.21857	Rpl21
row_4458	0.0425451	0.899115	4.13144	1	584.435	2.72158	Eif2ak3
row_5274	0.0425454	0.899115	4.13143	1	584.435	10	Dbp
row_4298	0.0425496	0.899115	4.13126	1	584.435	-10	Zc3hc1
row_4669	0.0426218	0.899115	4.12837	1	584.435	2.28171	Vhl
row_2582	0.0426926	0.899115	4.12554	1	584.435	0.495105	Mmp16
row_8864	0.0427024	0.899115	4.12515	1	584.435	-10	Cep95
row_9434	0.0430795	0.899115	4.11016	1	584.435	-0.968355	Ttc7b
row_7398	0.0431559	0.899115	4.10715	1	584.435	10	Fuca2
row_13001	0.0432326	0.899115	4.10412	1	584.435	10	Ebp
row_6104	0.0433878	0.899115	4.09802	1	584.435	-10	Zfp868
row_3498	0.0433983	0.899115	4.09761	1	584.435	-10	Yes1
row_4968	0.0435196	0.899115	4.09285	1	584.435	2.24206	Meis3
row_4709	0.0435567	0.899115	4.0914	1	584.435	-2.66113	Csgalnact2
row_3622	0.0437101	0.899115	4.08542	1	584.435	-2.17505	Limch1
row_8871	0.0437158	0.899115	4.0852	1	584.435	1.1002	Helz
row_9368	0.0438227	0.899115	4.08104	1	584.435	1.17502	Bbof1
row_8853	0.0439038	0.899115	4.07789	1	584.435	10	Limd2
row_3568	0.0439164	0.899115	4.0774	1	584.435	2.15684	Cc2d2a
row_3650	0.0439536	0.899115	4.07596	1	584.435	1.15039	Usp46
row_11729	0.0441772	0.899115	4.06733	1	584.435	-10	Ppard
row_0206	0.0442463	0.899115	4.06467	1	584.435	-1.45529	Orc2
row_1895	0.0442698	0.899115	4.06377	1	584.435	-1.68244	Hltf
row_6383	0.0446167	0.899115	4.05049	1	584.435	10	Pskh1
row_4544	0.0447199	0.899115	4.04656	1	584.435	-2.66278	Pcbp1
row_1432	0.0448263	0.899115	4.04252	1	584.435	10	Dut
row_10865	0.0448379	0.899115	4.04208	1	584.435	10	Cbx6
row_0116	0.0449146	0.899115	4.03918	1	584.435	10	Mitd1
row_6263	0.0450336	0.899115	4.03468	1	584.435	-10	Asna1
row_9873	0.0450532	0.899115	4.03394	1	584.435	-10	Mtrr
row_12207	0.0451966	0.899115	4.02854	1	584.435	10	Mocos
row_8388	0.045411	0.899115	4.0205	1	584.435	10	Sco1
row_1346	0.0454368	0.899115	4.01953	1	584.435	1.3913	Dph6
row_12499	0.0454806	0.899115	4.0179	1	584.435	1.45665	Ctif
row_8782	0.0456394	0.899115	4.01198	1	584.435	2.12631	Psme3
row_12948	0.045823	0.899115	4.00516	1	584.435	2.07095	Adrb1
row_0967	0.0459435	0.899115	4.0007	1	584.435	-10	Wdr34
row_8484	0.0459817	0.899115	3.99929	1	584.435	-2.08857	Camkk1
row_7023	0.0461947	0.899115	3.99145	1	584.435	2.6174	Lysmd2
row_8524	0.04622	0.899115	3.99052	1	584.435	-1.22408	Cpd
row_6433	0.0462232	0.899115	3.9904	1	584.435	10	Aars
row_0586	0.0462558	0.899115	3.98921	1	584.435	2.30807	Mrps14
row_2208	0.0462661	0.899115	3.98883	1	584.435	1.34752	Ensa
row_0577	0.046291	0.899115	3.98792	1	584.435	1.35361	Ralgps2
row_8618	0.0463225	0.899115	3.98676	1	584.435	1.64405	Rnft1
row_11096	0.0463229	0.899115	3.98675	1	584.435	10	Zfp174
row_2473	0.0464169	0.899115	3.98331	1	584.435	-2.74313	Gtf2b
row_9114	0.0464384	0.899115	3.98252	1	584.435	-10	2900060N12Rik
row_3492	0.0465098	0.899115	3.97991	1	584.435	-2.13659	Mrpl33
row_3736	0.0466638	0.899115	3.97431	1	584.435	10	Mrps18c
row_3617	0.0467981	0.899115	3.96943	1	584.435	10	N4bp2
row_9844	0.0468472	0.899115	3.96766	1	584.435	-1.79625	Zfp369
row_6821	0.0468501	0.899115	3.96755	1	584.435	2.10822	Alg9
row_1775	0.046909	0.899115	3.96542	1	584.435	0.802653	Gnas
row_7485	0.0469407	0.899115	3.96427	1	584.435	-10	Mfsd4b4
row_12913	0.0470048	0.899115	3.96196	1	584.435	-10	Taf5
row_3924	0.0470811	0.899115	3.95921	1	584.435	-10	Gpn3
row_8895	0.0470919	0.899115	3.95882	1	584.435	1.62362	Slc39a11
row_8566	0.047305	0.899115	3.95117	1	584.435	-10	Utp6
row_4108	0.0473252	0.899115	3.95045	1	584.435	-2.84257	Pdgfa
row_4507	0.04756	0.899115	3.94206	1	584.435	-10	Mob1a
row_8596	0.0476414	0.899115	3.93916	1	584.435	10	Gm12576
row_12629	0.0476466	0.899115	3.93898	1	584.435	-10	Gm42067
row_12082	0.0476523	0.899115	3.93878	1	584.435	10	Gemin6
row_4110	0.0477626	0.899115	3.93486	1	584.435	-1.02288	Prkar1b
row_6646	0.0478085	0.899115	3.93323	1	584.435	1.7281	Ilf3
row_5122	0.0479228	0.899115	3.92919	1	584.435	-10	Psmd8
row_3311	0.0480527	0.899115	3.9246	1	584.435	-1.25674	Prkcz
row_11040	0.0480889	0.899115	3.92333	1	584.435	-1.63232	Faim2
row_8297	0.0481093	0.899115	3.92261	1	584.435	-10	Mrpl22
row_5006	0.0481628	0.899115	3.92073	1	584.435	-10	Rtn2
row_10285	0.0482084	0.899115	3.91913	1	584.435	-10	Ndrg2
row_10455	0.0482498	0.899115	3.91767	1	584.435	-10	Gm49164
row_8339	0.0483857	0.899115	3.91291	1	584.435	-10	Llgl1
row_2323	0.0484679	0.899115	3.91004	1	584.435	10	Rbm15
row_13169	0.0485302	0.899115	3.90787	1	584.435	-10	4933407K13Rik
row_5532	0.0486451	0.899115	3.90386	1	584.435	-2.05432	Arhgef17
row_9269	0.0487203	0.899115	3.90125	1	584.435	-10	Gpr135
row_10452	0.0488669	0.899115	3.89617	1	584.435	-1.05878	Itm2b
row_5817	0.0489168	0.899115	3.89444	1	584.435	1.44686	B4galnt4
row_6591	0.0489578	0.899115	3.89302	1	584.435	2.21862	Ccdc82
row_8342	0.0490269	0.899115	3.89064	1	584.435	-10	Top3a
row_2073	0.0491122	0.899115	3.8877	1	584.435	-1.48537	Pdgfc
row_11924	0.0491777	0.899115	3.88545	1	584.435	10	Ptk7
row_11275	0.0492692	0.899115	3.8823	1	584.435	0.750165	Acap2
row_10031	0.0492973	0.899115	3.88134	1	584.435	-1.2231	Kif2a
row_10598	0.0493701	0.899115	3.87884	1	584.435	1.91098	6030458C11Rik
row_5229	0.0493796	0.899115	3.87852	1	584.435	2.68694	Kcnc3
row_9897	0.0494331	0.899115	3.87669	1	584.435	10	Zfp72
row_1767	0.0494486	0.899115	3.87616	1	584.435	-10	Rtf2
row_11483	0.0494531	0.899115	3.876	1	584.435	-2.09366	Hlcs
row_8576	0.0494567	0.899115	3.87588	1	584.435	-1.8521	Cdk5r1
row_0930	0.0496019	0.899115	3.87093	1	584.435	2.65745	Surf4
row_6103	0.0496458	0.899115	3.86943	1	584.435	-1.6292	D130040H23Rik
row_12468	0.0499704	0.899115	3.85842	1	584.435	10	Psmg2
row_13421	0.0499747	0.899115	3.85828	1	584.435	-1.42871	Uty

## Sheet: Car3_AssignArid1b_0
name	pval	adj_pval	f_statistic	df1	df2	lfc	Gene
row_9384	0.000146285	0.948648	14.6114	1	584.435	10	Tmed10
row_7657	0.000274732	0.948648	13.3978	1	584.435	-10	Adarb1
row_6962	0.0003478	0.948648	12.9459	1	584.435	4.16565	Snx1
row_12961	0.000479428	0.948648	12.3328	1	584.435	-10	Pdzd8
row_11888	0.000529415	0.948648	12.1438	1	584.435	2.16698	Cd2ap
row_0225	0.000720411	0.948648	11.5584	1	584.435	-2.42126	Abi2
row_6433	0.000781817	0.948648	11.4034	1	584.435	10	Aars
row_4243	0.000897121	0.948648	11.143	1	584.435	10	Nxph1
row_4460	0.000910185	0.948648	11.1157	1	584.435	-10	Rmnd5a
row_11502	0.00102832	0.948648	10.8852	1	584.435	10	Bace2
row_2213	0.00114775	0.948648	10.678	1	584.435	2.94041	Prpf3
row_7535	0.00120716	0.948648	10.583	1	584.435	10	Nus1
row_2902	0.00122694	0.948648	10.5524	1	584.435	2.01225	Tut4
row_6626	0.00123802	0.948648	10.5355	1	584.435	-10	Shfl
row_2729	0.00145782	0.948648	10.2283	1	584.435	-10	Tex10
row_10263	0.00149234	0.948648	10.1844	1	584.435	3.87919	Mapk1ip1l
row_0348	0.00166185	0.948648	9.98269	1	584.435	2.03082	Dgkd
row_0525	0.00179736	0.948648	9.83595	1	584.435	-3.29913	Cdc73
row_5229	0.00181492	0.948648	9.81776	1	584.435	4.08926	Kcnc3
row_11698	0.0018331	0.948648	9.79912	1	584.435	-10	Luc7l
row_7902	0.00221616	0.948648	9.4448	1	584.435	10	Gm15723
row_3450	0.00229716	0.948648	9.3779	1	584.435	-1.99679	Rbm33
row_5049	0.00241128	0.948648	9.28762	1	584.435	1.12266	Atp1a3
row_12086	0.00251678	0.948648	9.20794	1	584.435	2.73117	Sos1
row_3730	0.00257412	0.948648	9.16605	1	584.435	3.05171	Sec31a
row_5448	0.00275062	0.948648	9.04283	1	584.435	10	Cemip
row_9019	0.00285926	0.948648	8.97093	1	584.435	-10	Csnk1d
row_0367	0.00297919	0.948648	8.89471	1	584.435	10	Cops9
row_11598	0.00313733	0.948648	8.79887	1	584.435	10	Zfp944
row_3775	0.00319077	0.948648	8.76759	1	584.435	-10	Dipk1a
row_11669	0.0032189	0.948648	8.75134	1	584.435	10	Lmf1
row_4657	0.00336895	0.948648	8.66702	1	584.435	3.88199	Camk1
row_6886	0.00344997	0.948648	8.62308	1	584.435	-10	Arid3b
row_0104	0.00355055	0.948648	8.56996	1	584.435	3.01247	Actr1b
row_7363	0.00368046	0.948648	8.50358	1	584.435	2.3637	Rgs17
row_9897	0.00371913	0.948648	8.48429	1	584.435	10	Zfp72
row_0337	0.00397158	0.948648	8.36313	1	584.435	10	Cops7b
row_0217	0.00435563	0.948648	8.19312	1	584.435	-10	Nop58
row_6873	0.00438658	0.948648	8.18009	1	584.435	-10	Ppcdc
row_9979	0.00446418	0.948648	8.14783	1	584.435	10	Poc5
row_11293	0.00460156	0.948648	8.09211	1	584.435	10	Pcyt1a
row_7686	0.00476901	0.948648	8.02644	1	584.435	3.70515	Rnf126
row_5575	0.0047724	0.948648	8.02514	1	584.435	10	Lmo1
row_9835	0.00490451	0.948648	7.97501	1	584.435	-3.13208	Habp4
row_11042	0.00498526	0.948648	7.94504	1	584.435	10	Asic1
row_8725	0.00499189	0.948648	7.9426	1	584.435	-3.05676	Cdk12
row_9095	0.00522793	0.948648	7.85788	1	584.435	10	Hpcal1
row_6872	0.00543948	0.948648	7.78521	1	584.435	-10	Commd4
row_3799	0.00545734	0.948648	7.77921	1	584.435	1.45571	Chfr
row_4433	0.00551329	0.948648	7.76054	1	584.435	1.52834	Vopp1
row_10575	0.00631208	0.948648	7.51324	1	584.435	1.15239	Cplane1
row_4227	0.00643111	0.948648	7.47916	1	584.435	-10	Sgce
row_2121	0.00670033	0.948648	7.40439	1	584.435	10	Rit1
row_11901	0.00672957	0.948648	7.39646	1	584.435	10	Tmem151b
row_10174	0.00676704	0.948648	7.38634	1	584.435	-10	Dlg5
row_3688	0.00683226	0.948648	7.36887	1	584.435	-1.12527	Adamts3
row_12948	0.00703215	0.948648	7.31637	1	584.435	2.87965	Adrb1
row_9419	0.00709539	0.948648	7.30007	1	584.435	-10	Kcnk10
row_2264	0.00731627	0.948648	7.24431	1	584.435	10	Slc22a15
row_4337	0.00736926	0.948648	7.23119	1	584.435	-10	Trim24
row_10208	0.0073932	0.948648	7.2253	1	584.435	-10	Gnl3
row_1837	0.00743646	0.948648	7.21469	1	584.435	-3.03693	Stmn3
row_5114	0.00744861	0.948648	7.21173	1	584.435	1.83011	Hnrnpl
row_11083	0.00756455	0.948648	7.18366	1	584.435	-3.07632	Atf7
row_12429	0.00776319	0.948648	7.13659	1	584.435	-10	Hmgxb3
row_12935	0.00793866	0.948648	7.09602	1	584.435	-3.05141	Pdcd4
row_9366	0.00797986	0.948648	7.08663	1	584.435	10	Coq6
row_0970	0.00799143	0.948648	7.084	1	584.435	-10	Zer1
row_9756	0.00801235	0.948648	7.07925	1	584.435	10	Hrh2
row_3429	0.00801408	0.948648	7.07886	1	584.435	-10	Cdk5
row_0294	0.0080951	0.948648	7.06062	1	584.435	10	Resp18
row_6240	0.00814384	0.948648	7.04973	1	584.435	10	Nanos3
row_7792	0.00841846	0.948648	6.98962	1	584.435	-3.09127	1500009L16Rik
row_6351	0.00853326	0.948648	6.96509	1	584.435	3.60588	Terb1
row_11879	0.00859505	0.948648	6.95202	1	584.435	-2.27579	Gabbr1
row_11359	0.00861831	0.948648	6.94713	1	584.435	10	Usf3
row_0336	0.00866733	0.948648	6.93686	1	584.435	3.45877	Pde6d
row_7652	0.0086747	0.948648	6.93532	1	584.435	1.99798	Col6a2
row_4541	0.00873116	0.948648	6.92358	1	584.435	3.61144	Pcyox1
row_2679	0.00876483	0.948648	6.91661	1	584.435	-1.42896	Unc13b
row_2969	0.00883033	0.948648	6.90314	1	584.435	3.55533	Szt2
row_7543	0.00898643	0.948648	6.87144	1	584.435	2.15097	Tbc1d32
row_8777	0.00904928	0.948648	6.85883	1	584.435	3.4695	Ezh1
row_3409	0.00907666	0.948648	6.85337	1	584.435	10	Reln
row_10890	0.00915239	0.948648	6.83835	1	584.435	-10	Rangap1
row_9969	0.00920569	0.948648	6.82786	1	584.435	-2.29671	Ap3b1
row_6745	0.00929596	0.948648	6.81022	1	584.435	2.2009	Gm28119
row_4299	0.00944824	0.948648	6.78087	1	584.435	-1.2955	Klhdc10
row_10131	0.00948057	0.948648	6.7747	1	584.435	-10	Nr1d2
row_0331	0.00961014	0.948648	6.75019	1	584.435	-2.33206	Psmd1
row_0852	0.00965899	0.948648	6.74104	1	584.435	-10	Commd3
row_7826	0.00974747	0.948648	6.72458	1	584.435	-3.14697	Scyl2
row_6852	0.00975085	0.948648	6.72395	1	584.435	-10	Psma4
row_8949	0.00977691	0.948648	6.71914	1	584.435	3.51347	Mfsd11
row_5999	0.00983159	0.948648	6.70907	1	584.435	1.43851	Tnks
row_3779	0.00983378	0.948648	6.70867	1	584.435	10	Dr1
row_13058	0.00993023	0.948648	6.69107	1	584.435	10	Upf3b
row_1675	0.00996541	0.948648	6.68469	1	584.435	-10	Src
row_3709	0.0100426	0.948648	6.67078	1	584.435	-10	Mrpl1
row_2312	0.0100485	0.948648	6.66972	1	584.435	-10	Wdr77
row_10403	0.0101419	0.948648	6.65303	1	584.435	10	Fzd3
row_12145	0.0102005	0.948648	6.64266	1	584.435	-10	Zeb1
row_8781	0.0102519	0.948648	6.6336	1	584.435	-10	Becn1
row_10473	0.0103318	0.948648	6.61961	1	584.435	-0.882665	Enox1
row_10375	0.0104018	0.948648	6.60744	1	584.435	10	Amer2
row_12649	0.0105131	0.948648	6.58827	1	584.435	10	Gm14966
row_10561	0.0105531	0.948648	6.58144	1	584.435	1.24422	Oxct1
row_6705	0.0106523	0.948648	6.56458	1	584.435	-1.86742	Arhgap32
row_1042	0.010748	0.948648	6.5485	1	584.435	-2.24581	Gapvd1
row_4350	0.010825	0.948648	6.53564	1	584.435	-10	Kdm7a
row_4575	0.0108804	0.948648	6.52647	1	584.435	-2.05126	Podxl2
row_2749	0.0110628	0.948648	6.49657	1	584.435	-2.35763	Rad23b
row_11480	0.0110654	0.948648	6.49615	1	584.435	10	Cbr1
row_4714	0.0111405	0.948648	6.48398	1	584.435	1.95593	Ankrd26
row_13121	0.0112738	0.948648	6.46261	1	584.435	10	Vma21
row_5117	0.0114368	0.948648	6.43681	1	584.435	10	Eif3k
row_5803	0.0115096	0.948648	6.42541	1	584.435	2.41348	Tubgcp2
row_3751	0.0115521	0.948648	6.41879	1	584.435	-3.00232	Pkd2
row_5858	0.0116148	0.948648	6.40907	1	584.435	10	Dhcr7
row_1779	0.0119118	0.948648	6.36375	1	584.435	10	Atp5e
row_6070	0.012014	0.948648	6.34842	1	584.435	-10	Cep44
row_2098	0.0122365	0.948648	6.31552	1	584.435	10	Prcc
row_12869	0.0122813	0.948648	6.30897	1	584.435	10	Abcc2
row_4426	0.0125816	0.948648	6.26569	1	584.435	2.66643	Avl9
row_5638	0.012628	0.948648	6.25909	1	584.435	10	Crym
row_12452	0.0126584	0.948648	6.25479	1	584.435	0.998121	Nedd4l
row_5944	0.0127902	0.948648	6.23624	1	584.435	-10	Ikbkb
row_11158	0.0127974	0.948648	6.23523	1	584.435	2.49827	Mpv17l
row_11558	0.0131443	0.948648	6.18737	1	584.435	0.90386	Afdn
row_11496	0.0132259	0.948648	6.17629	1	584.435	2.4554	Wrb
row_5573	0.0133527	0.948648	6.15923	1	584.435	1.22542	Tub
row_11254	0.0135071	0.948648	6.13868	1	584.435	-10	Dnajb11
row_5674	0.0135983	0.948648	6.12666	1	584.435	1.87208	Gsg1l
row_3944	0.0136825	0.948648	6.11563	1	584.435	-10	Mlxip
row_10533	0.0137536	0.948648	6.10637	1	584.435	10	Gm16835
row_8617	0.0138033	0.948648	6.09993	1	584.435	1.96586	Med13
row_8176	0.0138229	0.948648	6.0974	1	584.435	10	Sh3pxd2b
row_9836	0.0138248	0.948648	6.09715	1	584.435	10	Cdc14b
row_10964	0.0138412	0.948648	6.09504	1	584.435	-10	Chkb
row_5268	0.0138453	0.948648	6.09451	1	584.435	-10	Nucb1
row_3031	0.0138512	0.948648	6.09374	1	584.435	2.71965	Stk40
row_0916	0.0138678	0.948648	6.0916	1	584.435	-10	Snapc4
row_8278	0.0138809	0.948648	6.08992	1	584.435	1.63726	Cdc42se2
row_12283	0.0139132	0.948648	6.08576	1	584.435	10	Pcdha2
row_2971	0.0139169	0.948648	6.08529	1	584.435	10	Ebna1bp2
row_1901	0.0139839	0.948648	6.07671	1	584.435	-1.92909	Tbl1xr1
row_0390	0.0140563	0.948648	6.06749	1	584.435	-10	St8sia4
row_8599	0.0140653	0.948648	6.06635	1	584.435	10	Dusp14
row_4630	0.0142272	0.948648	6.04593	1	584.435	-1.35845	Chl1
row_13050	0.0143	0.948648	6.03683	1	584.435	-10	Pgrmc1
row_7087	0.0143089	0.948648	6.03571	1	584.435	1.61166	Morf4l1
row_11938	0.0143317	0.948648	6.03288	1	584.435	-2.20882	Ubr2
row_5293	0.0144759	0.948648	6.01501	1	584.435	10	Saal1
row_7119	0.0145131	0.948648	6.01044	1	584.435	1.56804	Cep70
row_5601	0.014982	0.948648	5.95377	1	584.435	-1.91348	Arntl
row_11320	0.0150556	0.948648	5.94503	1	584.435	2.12904	Slc49a4
row_11010	0.015124	0.948648	5.93696	1	584.435	10	Ccdc184
row_5239	0.0151919	0.948648	5.92899	1	584.435	-2.19495	Ap2a1
row_7008	0.0152266	0.948648	5.92493	1	584.435	10	Rab27a
row_6187	0.0152514	0.948648	5.92202	1	584.435	-10	Cherp
row_10945	0.0153729	0.948648	5.9079	1	584.435	3.47314	Zbed4
row_3438	0.0154742	0.948648	5.89621	1	584.435	2.45726	Rheb
row_0602	0.0157435	0.948648	5.86553	1	584.435	10	Eef1aknmt
row_8450	0.0157499	0.948648	5.8648	1	584.435	10	Pld2
row_7770	0.0157751	0.948648	5.86195	1	584.435	-2.79612	Ankrd24
row_11749	0.015778	0.948648	5.86163	1	584.435	3.43442	Tbc1d22b
row_3979	0.015874	0.948648	5.85084	1	584.435	-10	Zfp664
row_4599	0.0159503	0.948648	5.84231	1	584.435	10	Mrps25
row_9685	0.0160432	0.948648	5.832	1	584.435	10	Nedd9
row_12070	0.0162126	0.948648	5.81333	1	584.435	-10	Heatr5b
row_7146	0.0162786	0.948648	5.80611	1	584.435	3.41916	Nphp3
row_12539	0.0164741	0.948648	5.78492	1	584.435	-10	Rttn
row_4607	0.0165077	0.948648	5.78129	1	584.435	10	Lrig1
row_12118	0.01651	0.948648	5.78104	1	584.435	3.48169	Kcnk12
row_1836	0.0167019	0.948648	5.76054	1	584.435	-10	Gmeb2
row_13145	0.0167518	0.948648	5.75524	1	584.435	1.91692	Flna
row_5452	0.0168263	0.948648	5.74736	1	584.435	-10	Fah
row_2824	0.017068	0.948648	5.72206	1	584.435	1.46412	Elavl2
row_9832	0.0171126	0.948648	5.71744	1	584.435	10	Ptch1
row_4070	0.0171976	0.948648	5.70865	1	584.435	10	Muc3a
row_5511	0.0172232	0.948648	5.70601	1	584.435	1.4725	Uvrag
row_3244	0.0172382	0.948648	5.70447	1	584.435	-10	Fbxo44
row_11031	0.0175446	0.948648	5.67324	1	584.435	-10	Kcnh3
row_13189	0.0177094	0.948648	5.65668	1	584.435	-10	Apoo
row_7866	0.017727	0.948648	5.65492	1	584.435	10	B530045E10Rik
row_7642	0.017809	0.948648	5.64674	1	584.435	-10	Smarcb1
row_2817	0.0178754	0.948648	5.64016	1	584.435	-1.74844	Slc24a2
row_3062	0.0182528	0.948648	5.60317	1	584.435	3.37036	Rnf19b
row_13107	0.0184575	0.948648	5.58345	1	584.435	0.671877	Cdr1os
row_9035	0.0185137	0.948648	5.57807	1	584.435	10	1110002L01Rik
row_10322	0.0185379	0.948648	5.57576	1	584.435	-10	Zfhx2
row_12686	0.0188479	0.948648	5.54644	1	584.435	-10	Stx5a
row_4277	0.0188632	0.948648	5.54501	1	584.435	-10	Pot1a
row_13345	0.0193445	0.948648	5.5005	1	584.435	-2.13259	Fam120c
row_11986	0.0194831	0.948648	5.4879	1	584.435	-10	Fem1a
row_0473	0.0195739	0.948648	5.47969	1	584.435	1.42493	Mdm4
row_11199	0.0196044	0.948648	5.47695	1	584.435	-10	Klhl22
row_2812	0.0196087	0.948648	5.47656	1	584.435	1.91641	Adamtsl1
row_4440	0.019675	0.948648	5.4706	1	584.435	-10	Gprin3
row_11574	0.0196806	0.948648	5.4701	1	584.435	-10	BC002059
row_10854	0.0197891	0.948648	5.4604	1	584.435	10	Kcnj4
row_5053	0.0198687	0.948648	5.45332	1	584.435	10	Dedd2
row_10108	0.0198689	0.948648	5.4533	1	584.435	-2.37672	Fhit
row_3366	0.0198829	0.948648	5.45206	1	584.435	-2.78539	Cfap69
row_4290	0.0199125	0.948648	5.44943	1	584.435	-2.75753	Ccdc136
row_4810	0.0199658	0.948648	5.44472	1	584.435	-10	Ddx47
row_9458	0.0202102	0.948648	5.42326	1	584.435	1.36687	Ddx24
row_1739	0.0202555	0.948648	5.41932	1	584.435	2.57424	Ddx27
row_9877	0.0202769	0.948648	5.41746	1	584.435	2.43718	Gm35161
row_3706	0.0203058	0.948648	5.41495	1	584.435	-10	Ccni
row_1475	0.020348	0.948648	5.41129	1	584.435	1.33521	Sirpa
row_8755	0.0203741	0.948648	5.40903	1	584.435	2.90008	Klhl11
row_8878	0.0203996	0.948648	5.40682	1	584.435	-10	Gna13
row_6201	0.0205839	0.948648	5.39098	1	584.435	-2.8823	Arhgap10
row_3938	0.0207367	0.948648	5.37795	1	584.435	-10	AI480526
row_8658	0.0207774	0.948648	5.3745	1	584.435	2.69607	Cox11
row_9730	0.0208574	0.948648	5.36773	1	584.435	-10	Ippk
row_9999	0.0209296	0.948648	5.36165	1	584.435	0.725891	Map1b
row_3814	0.0211217	0.948648	5.34557	1	584.435	1.70534	Pitpnb
row_7878	0.0212782	0.948648	5.33258	1	584.435	-10	Ccdc59
row_11084	0.0214754	0.948648	5.31635	1	584.435	-10	Atp5g2
row_13420	0.0218686	0.948648	5.28445	1	584.435	1.48823	Eif2s3y
row_3126	0.0218981	0.948648	5.28209	1	584.435	10	Gpr3
row_0882	0.0221083	0.948648	5.2653	1	584.435	-1.84698	Nsmf
row_0827	0.0222647	0.948648	5.25292	1	584.435	1.47335	Sfmbt2
row_4512	0.0222828	0.948648	5.25148	1	584.435	-10	Stambp
row_3307	0.0223093	0.948648	5.2494	1	584.435	-10	Rer1
row_12555	0.0223132	0.948648	5.24909	1	584.435	2.5168	Pitpnm1
row_7526	0.0224889	0.948648	5.23532	1	584.435	-1.67968	Hace1
row_4544	0.0226796	0.948648	5.2205	1	584.435	-10	Pcbp1
row_2532	0.0226834	0.948648	5.2202	1	584.435	0.447768	Lrrc7
row_3594	0.0228177	0.948648	5.20985	1	584.435	-10	Rbpj
row_4823	0.0228331	0.948648	5.20866	1	584.435	10	Eps8
row_5656	0.0229273	0.948648	5.20144	1	584.435	-10	Ndufab1
row_9338	0.0232033	0.948648	5.18045	1	584.435	-2.09089	Synj2bp
row_6191	0.0232372	0.948648	5.1779	1	584.435	10	Smim7
row_2373	0.0232477	0.948648	5.1771	1	584.435	-10	Trmt13
row_9117	0.0233151	0.948648	5.17203	1	584.435	10	Id2
row_5275	0.0234334	0.948648	5.16315	1	584.435	10	Sphk2
row_6711	0.0234381	0.948648	5.1628	1	584.435	-2.62596	Srpr
row_2323	0.0235672	0.948648	5.15318	1	584.435	10	Rbm15
row_11185	0.0236089	0.948648	5.15008	1	584.435	-10	Ube2l3
row_5251	0.023613	0.948648	5.14978	1	584.435	-10	Rpl13a
row_9445	0.0236703	0.948648	5.14552	1	584.435	-10	Cpsf2
row_3955	0.0238847	0.948648	5.12973	1	584.435	-10	Hip1r
row_10450	0.0244029	0.948648	5.09215	1	584.435	3.29637	Rcbtb2
row_1619	0.0244208	0.948648	5.09087	1	584.435	2.04298	Mapre1
row_2150	0.0245643	0.948648	5.08062	1	584.435	10	Chrnb2
row_0737	0.024645	0.948648	5.07488	1	584.435	1.74922	Iars2
row_8540	0.0247566	0.948648	5.06698	1	584.435	-2.70705	Fam222b
row_6987	0.0247665	0.948648	5.06628	1	584.435	-1.15059	Sltm
row_3376	0.0250061	0.948648	5.04945	1	584.435	-1.42808	Rundc3b
row_6525	0.0251163	0.948648	5.04177	1	584.435	-10	Rhou
row_1744	0.0252354	0.948648	5.0335	1	584.435	-2.69097	B4galt5
row_4146	0.0253769	0.948648	5.02372	1	584.435	10	Zfp12
row_5453	0.0254733	0.948648	5.0171	1	584.435	1.87316	Zfand6
row_1669	0.0255195	0.948648	5.01394	1	584.435	10	Soga1
row_6294	0.0255653	0.948648	5.01081	1	584.435	10	Nkd1
row_13150	0.0260098	0.948648	4.98071	1	584.435	2.14936	Atp6ap1
row_2556	0.0261558	0.948648	4.97094	1	584.435	3.25225	Ndufaf6
row_10865	0.0261707	0.948648	4.96995	1	584.435	10	Cbx6
row_9041	0.0262191	0.948648	4.96672	1	584.435	2.20141	Efr3b
row_6514	0.0263604	0.948648	4.95735	1	584.435	-1.80017	Cdk10
row_4886	0.026417	0.948648	4.95361	1	584.435	-10	Cnot3
row_1083	0.0266852	0.948648	4.93599	1	584.435	-0.80292	Mbd5
row_4027	0.026717	0.948648	4.93391	1	584.435	3.08394	Eif4h
row_3697	0.0267563	0.948648	4.93136	1	584.435	-10	G3bp2
row_11825	0.0267664	0.948648	4.93069	1	584.435	-10	Prrt1
row_6789	0.0267831	0.948648	4.92961	1	584.435	-2.60157	Bace1
row_0192	0.0268159	0.948648	4.92748	1	584.435	0.827726	Plcl1
row_9212	0.0268448	0.948648	4.92559	1	584.435	10	Prorp
row_6990	0.0269213	0.948648	4.92064	1	584.435	1.22657	Adam10
row_6193	0.027011	0.948648	4.91484	1	584.435	2.54671	Sin3b
row_6743	0.0270631	0.948648	4.91148	1	584.435	0.764832	Mir100hg
row_6943	0.0271745	0.948648	4.90433	1	584.435	10	Ints14
row_12957	0.0271925	0.948648	4.90317	1	584.435	2.50315	Hspa12a
row_13434	0.0274861	0.948648	4.88447	1	584.435	-10	mt-Nd5
row_2078	0.0275302	0.948648	4.88168	1	584.435	-10	Gucy1a1
row_6965	0.0276158	0.948648	4.87628	1	584.435	-0.908174	Herc1
row_6378	0.027671	0.948648	4.8728	1	584.435	-10	Ranbp10
row_6701	0.027698	0.948648	4.8711	1	584.435	1.00299	Aplp2
row_8393	0.0277606	0.948648	4.86717	1	584.435	1.99296	Stx8
row_5757	0.0278157	0.948648	4.86372	1	584.435	-10	Wdr11
row_2698	0.0278497	0.948648	4.86159	1	584.435	10	1700055D18Rik
row_13161	0.0279549	0.948648	4.85503	1	584.435	-10	Mpp1
row_7123	0.0279776	0.948648	4.85362	1	584.435	2.52098	Dzip1l
row_11046	0.0280731	0.948648	4.84769	1	584.435	10	Cox14
row_0818	0.0280855	0.948648	4.84692	1	584.435	-2.57858	Upf2
row_4937	0.0281361	0.948648	4.8438	1	584.435	-1.15691	Peg3
row_4619	0.0281494	0.948648	4.84297	1	584.435	-10	Eif4e3
row_4957	0.0282674	0.948648	4.83569	1	584.435	10	Chmp2a
row_13218	0.0282949	0.948648	4.83401	1	584.435	2.66115	Nhsl2
row_12135	0.0283633	0.948648	4.8298	1	584.435	2.6417	Crem
row_13328	0.0283819	0.948648	4.82867	1	584.435	10	Alg13
row_13056	0.0284191	0.948648	4.82639	1	584.435	2.2343	Sept6
row_12340	0.0284686	0.948648	4.82337	1	584.435	3.29793	Pcdhgc5
row_12530	0.0284966	0.948648	4.82165	1	584.435	10	Tshz1
row_0283	0.0286234	0.948648	4.81393	1	584.435	2.22215	Retreg2
row_6212	0.0287121	0.948648	4.80856	1	584.435	1.74328	Abce1
row_5647	0.0287978	0.948648	4.80338	1	584.435	-10	Mettl9
row_2627	0.0289194	0.948648	4.79606	1	584.435	10	Smim8
row_3724	0.0289799	0.948648	4.79243	1	584.435	10	Gm38413
row_6631	0.029105	0.948648	4.78495	1	584.435	-10	Mrpl4
row_10942	0.0295005	0.948648	4.76151	1	584.435	2.53117	Tbc1d22a
row_5625	0.0295125	0.948648	4.76081	1	584.435	10	Coq7
row_7811	0.0295368	0.948648	4.75938	1	584.435	-2.05312	Nt5dc3
row_7995	0.0295537	0.948648	4.75838	1	584.435	1.72665	Ankrd52
row_11553	0.0295858	0.948648	4.7565	1	584.435	-10	Wtap
row_9887	0.0296005	0.948648	4.75564	1	584.435	10	Lpcat1
row_5130	0.0298381	0.948648	4.74177	1	584.435	10	Zfp790
row_1717	0.029855	0.948648	4.74078	1	584.435	10	Acot8
row_7742	0.0298567	0.948648	4.74069	1	584.435	10	Slc39a3
row_6213	0.0300335	0.948648	4.73044	1	584.435	2.17471	Anapc10
row_9292	0.0300804	0.948648	4.72774	1	584.435	3.16667	Sgpp1
row_6414	0.0300827	0.948648	4.7276	1	584.435	10	Pkd1l3
row_11082	0.0300978	0.948648	4.72673	1	584.435	10	Tarbp2
row_3647	0.0301302	0.948648	4.72487	1	584.435	-2.71041	Dcun1d4
row_12578	0.0302626	0.948648	4.71727	1	584.435	-10	Rbm14
row_6737	0.0303739	0.948648	4.7109	1	584.435	10	Zfp202
row_2871	0.0305553	0.948648	4.70058	1	584.435	-10	Oma1
row_11792	0.030597	0.948648	4.69822	1	584.435	3.18564	Zfp101
row_1506	0.0305997	0.948648	4.69806	1	584.435	-1.95484	Slc23a2
row_3577	0.0306117	0.948648	4.69738	1	584.435	10	Fam184b
row_4588	0.0306641	0.948648	4.69442	1	584.435	-10	Hdac11
row_11523	0.030669	0.948648	4.69414	1	584.435	10	Dynlt1c
row_3905	0.030699	0.948648	4.69245	1	584.435	1.8291	Naa25
row_10393	0.030848	0.948648	4.68406	1	584.435	-10	Mtmr9
row_6390	0.0309076	0.948648	4.68071	1	584.435	-10	Slc7a6os
row_7464	0.0309524	0.948648	4.67821	1	584.435	2.07515	Rnf217
row_0769	0.0310422	0.948648	4.67319	1	584.435	3.24596	Slc30a1
row_1314	0.0310887	0.948648	4.6706	1	584.435	-1.77152	Elp4
row_8543	0.031095	0.948648	4.67025	1	584.435	10	Rpl23a
row_10245	0.0311945	0.948648	4.66472	1	584.435	-10	Tspan14
row_8459	0.031235	0.948648	4.66247	1	584.435	-10	Kif1c
row_9612	0.0312629	0.948648	4.66092	1	584.435	10	Zkscan8
row_2335	0.0313093	0.948648	4.65836	1	584.435	-10	Atxn7l2
row_11541	0.0313975	0.948648	4.65348	1	584.435	-10	Pacrg
row_11854	0.0314238	0.948648	4.65204	1	584.435	10	Ddr1
row_1539	0.0314349	0.948648	4.65143	1	584.435	2.61754	Flrt3
row_7626	0.0315541	0.948648	4.64488	1	584.435	0.723468	Pcdh15
row_4492	0.0315605	0.948648	4.64452	1	584.435	-10	Htra2
row_9987	0.0315708	0.948648	4.64396	1	584.435	-10	Hexb
row_11292	0.0316155	0.948648	4.64151	1	584.435	3.31449	Tctex1d2
row_4432	0.031711	0.948648	4.63629	1	584.435	-10	Lancl2
row_7922	0.031854	0.948648	4.62851	1	584.435	-10	Mdm2
row_9798	0.0319109	0.948648	4.62542	1	584.435	10	Smad5
row_0393	0.0319355	0.948648	4.62409	1	584.435	-10	D1Ertd622e
row_7324	0.0319437	0.948648	4.62365	1	584.435	-10	Ano10
row_6082	0.032076	0.948648	4.6165	1	584.435	3.18272	Cbr4
row_5687	0.0321169	0.948648	4.61429	1	584.435	-10	Sgf29
row_8813	0.0322693	0.948648	4.60611	1	584.435	2.18782	Eftud2
row_11052	0.0323681	0.948648	4.60083	1	584.435	10	Mettl7a1
row_11932	0.0324099	0.948648	4.59859	1	584.435	-10	Pex6
row_3681	0.0324652	0.948648	4.59565	1	584.435	10	Utp3
row_7487	0.0325421	0.948648	4.59156	1	584.435	1.76785	Slc16a10
row_3001	0.0325711	0.948648	4.59002	1	584.435	10	Ppie
row_6888	0.032623	0.948648	4.58727	1	584.435	-2.60195	Sema7a
row_6412	0.0328009	0.948648	4.57787	1	584.435	10	Dhx38
row_3132	0.032841	0.948648	4.57576	1	584.435	10	Gpatch3
row_1446	0.0328418	0.948648	4.57572	1	584.435	0.983945	Trpm7
row_3713	0.0328453	0.948648	4.57554	1	584.435	2.20139	Paqr3
row_1263	0.0331007	0.948648	4.56216	1	584.435	2.55286	Pex16
row_13318	0.0331398	0.948648	4.56012	1	584.435	10	Mid2
row_9439	0.0331878	0.948648	4.55762	1	584.435	10	Ccdc88c
row_13175	0.0333104	0.948648	4.55126	1	584.435	10	Tmem47
row_1995	0.033365	0.948648	4.54843	1	584.435	10	Exosc8
row_5075	0.0334005	0.948648	4.5466	1	584.435	10	BC024978
row_11026	0.0335463	0.948648	4.53908	1	584.435	10	Tuba1b
row_2645	0.0335489	0.948648	4.53895	1	584.435	2.10123	Ube2r2
row_4610	0.0336029	0.948648	4.53617	1	584.435	1.63965	Tafa1
row_6767	0.0336966	0.948648	4.53137	1	584.435	-10	Trappc4
row_8523	0.0337146	0.948648	4.53044	1	584.435	2.99248	Gosr1
row_4883	0.03373	0.948648	4.52966	1	584.435	-10	Tfpt
row_0341	0.0339124	0.948648	4.52036	1	584.435	-10	Eif4e2
row_12574	0.0339254	0.948648	4.5197	1	584.435	10	Gm960
row_7350	0.0340651	0.948648	4.51261	1	584.435	10	Ppp2r3d
row_7923	0.0342094	0.948648	4.50532	1	584.435	10	Slc35e3
row_5762	0.0342222	0.948648	4.50468	1	584.435	-1.74884	Plekha1
row_2692	0.0343205	0.948648	4.49973	1	584.435	-2.52252	Clta
row_11830	0.0344159	0.948648	4.49495	1	584.435	-2.68967	Skiv2l
row_12551	0.0344807	0.948648	4.49171	1	584.435	10	Nudt8
row_1443	0.0344881	0.948648	4.49134	1	584.435	10	Gm27003
row_5925	0.0345602	0.948648	4.48774	1	584.435	0.519274	Dlgap2
row_1139	0.0345657	0.948648	4.48746	1	584.435	10	Gm13629
row_12583	0.034672	0.948648	4.48217	1	584.435	10	Dpp3
row_6650	0.034674	0.948648	4.48207	1	584.435	-10	Carm1
row_2885	0.0346888	0.948648	4.48134	1	584.435	10	Tceanc2
row_2388	0.0347722	0.948648	4.4772	1	584.435	10	Rwdd3
row_1272	0.034835	0.948648	4.47409	1	584.435	10	Tspan18
row_10876	0.0348402	0.948648	4.47383	1	584.435	-2.67707	Cacna1i
row_3072	0.0349244	0.948648	4.46968	1	584.435	-10	Bsdc1
row_10168	0.0349676	0.948648	4.46755	1	584.435	-10	Vdac2
row_9821	0.0349834	0.948648	4.46677	1	584.435	-2.0267	Dapk1
row_6091	0.0355575	0.948648	4.43875	1	584.435	10	Npy5r
row_9444	0.0356079	0.948648	4.43631	1	584.435	-10	Ndufb1-ps
row_3221	0.0357786	0.948648	4.42809	1	584.435	2.48669	Ddi2
row_4137	0.035801	0.948648	4.42701	1	584.435	10	Mmd2
row_1048	0.0359298	0.948648	4.42083	1	584.435	1.63913	Rab14
row_3461	0.0360201	0.948648	4.41652	1	584.435	-2.52628	Selenoi
row_1178	0.0360266	0.948648	4.41621	1	584.435	-10	Cir1
row_0438	0.0363059	0.948648	4.40293	1	584.435	10	2900009J06Rik
row_1176	0.0363079	0.948648	4.40283	1	584.435	10	Sp3os
row_8763	0.0364185	0.948648	4.39761	1	584.435	10	Kcnh4
row_3963	0.0364249	0.948648	4.39731	1	584.435	1.54334	Mphosph9
row_8111	0.0364684	0.948648	4.39526	1	584.435	-10	Rab1a
row_9750	0.0364854	0.948648	4.39445	1	584.435	1.90556	Sptlc1
row_2467	0.0364884	0.948648	4.39431	1	584.435	10	Gm15688
row_11847	0.0365365	0.948648	4.39205	1	584.435	10	Nfkbil1
row_3771	0.0366503	0.948648	4.3867	1	584.435	-10	Rpap2
row_0284	0.0367895	0.948648	4.38019	1	584.435	10	Zfand2b
row_8782	0.0368736	0.948648	4.37627	1	584.435	2.41906	Psme3
row_7829	0.0369387	0.948648	4.37324	1	584.435	1.94117	Uhrf1bp1l
row_9697	0.0369856	0.948648	4.37106	1	584.435	10	Mcur1
row_10641	0.037137	0.948648	4.36405	1	584.435	-10	Rpl30
row_12039	0.0371477	0.948648	4.36355	1	584.435	2.23838	Myom1
row_1052	0.0371545	0.948648	4.36324	1	584.435	-2.05093	Ttll11
row_11362	0.0371553	0.948648	4.3632	1	584.435	3.17403	Cfap44
row_2426	0.0371591	0.948648	4.36303	1	584.435	1.06171	Sec24b
row_3420	0.0372041	0.948648	4.36095	1	584.435	-10	Rint1
row_5037	0.0372669	0.948648	4.35805	1	584.435	3.10931	Zfp61
row_7182	0.0372921	0.948648	4.35689	1	584.435	10	Hemk1
row_2030	0.037481	0.948648	4.34822	1	584.435	2.50216	Gmps
row_2611	0.0375053	0.948648	4.34711	1	584.435	10	Casp8ap2
row_13043	0.0375084	0.948648	4.34696	1	584.435	-2.62817	Zfp182
row_1276	0.0376691	0.948648	4.33963	1	584.435	1.58796	Hsd17b12
row_12048	0.0377771	0.948648	4.33472	1	584.435	10	Lbh
row_13436	0.0378023	0.948648	4.33357	1	584.435	-2.83986	mt-Cytb
row_1120	0.0378731	0.948648	4.33037	1	584.435	-1.71914	Psmd14
row_0454	0.0380515	0.948648	4.3223	1	584.435	-2.52036	Eif2d
row_4891	0.0380871	0.948648	4.3207	1	584.435	-10	Rps9
row_2590	0.0381364	0.948648	4.31848	1	584.435	2.07162	Ccnc
row_9442	0.0381511	0.948648	4.31782	1	584.435	1.6139	Trip11
row_10466	0.0382064	0.948648	4.31534	1	584.435	3.11201	Tpt1
row_3810	0.0383934	0.948648	4.30697	1	584.435	10	Pus1
row_5292	0.0384181	0.948648	4.30587	1	584.435	10	Tph1
row_5959	0.0384739	0.948648	4.30338	1	584.435	3.06579	Letm2
row_7319	0.0385832	0.948648	4.29852	1	584.435	10	Ccdc13
row_12202	0.0386571	0.948648	4.29524	1	584.435	2.92904	Galnt1
row_7003	0.0386729	0.948648	4.29454	1	584.435	10	Dnaaf4
row_0042	0.0389548	0.948648	4.2821	1	584.435	-10	Terf1
row_3868	0.0390042	0.948648	4.27993	1	584.435	10	Pxn
row_12180	0.0390296	0.948648	4.27881	1	584.435	-10	Ttc39c
row_0213	0.0390555	0.948648	4.27767	1	584.435	2.94268	Tmem237
row_3148	0.0391169	0.948648	4.27498	1	584.435	-10	Paqr7
row_5209	0.0391195	0.948648	4.27487	1	584.435	10	Gm44997
row_2402	0.0391723	0.948648	4.27256	1	584.435	10	1810037I17Rik
row_4325	0.0393407	0.948648	4.26521	1	584.435	-10	Wdr91
row_2903	0.0394345	0.948648	4.26114	1	584.435	10	Prpf38a
row_4434	0.0394937	0.948648	4.25857	1	584.435	10	Abcg2
row_2617	0.0395164	0.948648	4.25759	1	584.435	-10	Ube2j1
row_5917	0.0396005	0.948648	4.25395	1	584.435	1.13814	Rasa3
row_3995	0.03966	0.948648	4.25138	1	584.435	-10	Mmp17
row_8241	0.0399385	0.948648	4.23941	1	584.435	2.17014	Col23a1
row_4983	0.0400508	0.948648	4.23461	1	584.435	-10	Dact3
row_4998	0.0401288	0.948648	4.23128	1	584.435	-10	Dmpk
row_3313	0.0401941	0.948648	4.2285	1	584.435	-10	Cfap74
row_11218	0.0402372	0.948648	4.22666	1	584.435	-10	Ufd1
row_0264	0.0402793	0.948648	4.22488	1	584.435	2.23716	March4
row_8189	0.0402942	0.948648	4.22424	1	584.435	-10	Mat2b
row_9925	0.0404262	0.948648	4.21865	1	584.435	1.39426	Mblac2
row_5142	0.0404582	0.948648	4.2173	1	584.435	10	Zfp146
row_4145	0.0405399	0.948648	4.21385	1	584.435	-10	Rbak
row_4773	0.0406407	0.948648	4.20961	1	584.435	3.15519	Ndufa9
row_2667	0.0406711	0.948648	4.20833	1	584.435	1.57577	Gm17167
row_0895	0.040741	0.948648	4.2054	1	584.435	-10	Dpp7
row_3258	0.0408103	0.948648	4.20249	1	584.435	-10	Pgd
row_7823	0.0408207	0.948648	4.20205	1	584.435	1.71135	Utp20
row_9155	0.0408678	0.948648	4.20008	1	584.435	-10	Twistnb
row_7511	0.0409148	0.948648	4.19812	1	584.435	-10	Ostm1
row_1666	0.040983	0.948648	4.19528	1	584.435	-10	5430405H02Rik
row_5194	0.0409963	0.948648	4.19472	1	584.435	10	Tshz3
row_11012	0.0410375	0.948648	4.19301	1	584.435	2.02756	Kansl2
row_9193	0.0410969	0.948648	4.19054	1	584.435	-10	Ap4s1
row_4035	0.0411038	0.948648	4.19025	1	584.435	-10	Vps37d
row_13333	0.0411182	0.948648	4.18965	1	584.435	-10	Lrch2
row_1142	0.0412109	0.948648	4.1858	1	584.435	10	Gm13601
row_11340	0.0412216	0.948648	4.18536	1	584.435	10	Cox17
row_7991	0.0413125	0.948648	4.1816	1	584.435	3.03457	Pan2
row_11361	0.0413142	0.948648	4.18153	1	584.435	10	Spice1
row_7801	0.0414101	0.948648	4.17757	1	584.435	-10	Mterf2
row_3571	0.0414668	0.948648	4.17523	1	584.435	10	Gm42984
row_11633	0.0415145	0.948648	4.17327	1	584.435	-10	Caskin1
row_5245	0.0415531	0.948648	4.17168	1	584.435	-10	Irf3
row_6918	0.0416169	0.948648	4.16907	1	584.435	-10	Rplp1
row_10542	0.0416885	0.948648	4.16614	1	584.435	-0.809102	Dock9
row_12904	0.0416968	0.948648	4.16579	1	584.435	10	Trim8
row_5783	0.0417788	0.948648	4.16244	1	584.435	-10	Adam12
row_12672	0.0419067	0.948648	4.15722	1	584.435	10	Rcor2
row_6741	0.0419536	0.948648	4.15532	1	584.435	-1.4579	Hspa8
row_6110	0.0419735	0.948648	4.15451	1	584.435	10	Gmip
row_1895	0.0419918	0.948648	4.15377	1	584.435	-2.49397	Hltf
row_11821	0.0419958	0.948648	4.1536	1	584.435	-10	Pbx2
row_11506	0.0420352	0.948648	4.152	1	584.435	1.5537	B230307C23Rik
row_3118	0.0420663	0.948648	4.15074	1	584.435	1.76336	Dnajc8
row_3370	0.0421807	0.948648	4.14611	1	584.435	10	Gm30835
row_13013	0.0422161	0.948648	4.14468	1	584.435	10	1810030O07Rik
row_6442	0.0422183	0.948648	4.14459	1	584.435	-10	Zfp1
row_0512	0.042277	0.948648	4.14222	1	584.435	10	Zfp281
row_3165	0.0423964	0.948648	4.13741	1	584.435	-10	Lypla2
row_2988	0.0424211	0.948648	4.13642	1	584.435	-10	Ctps
row_12174	0.0425032	0.948648	4.13312	1	584.435	3.0585	Tmem241
row_3851	0.0427437	0.948648	4.1235	1	584.435	2.43214	2210016L21Rik
row_2001	0.0427972	0.948648	4.12137	1	584.435	0.514642	Dclk1
row_10332	0.0429742	0.948648	4.11434	1	584.435	10	Psme2
row_8677	0.0432731	0.948648	4.10253	1	584.435	10	Pdk2
row_13076	0.0433074	0.948648	4.10118	1	584.435	-10	Utp14a
row_4020	0.0433972	0.948648	4.09765	1	584.435	10	Castor2
row_11081	0.0434683	0.948648	4.09486	1	584.435	2.02632	Map3k12
row_5115	0.0435053	0.948648	4.09341	1	584.435	10	Ech1
row_2793	0.0435507	0.948648	4.09164	1	584.435	10	Tle1
row_2017	0.0436072	0.948648	4.08943	1	584.435	10	4930593A02Rik
row_11760	0.0436254	0.948648	4.08872	1	584.435	10	Rsph1
row_4376	0.0436656	0.948648	4.08715	1	584.435	2.62831	Pdia4
row_12529	0.0437489	0.948648	4.08391	1	584.435	10	Zfp516
row_3892	0.0437572	0.948648	4.08358	1	584.435	10	Sdsl
row_3872	0.043836	0.948648	4.08052	1	584.435	-10	Rab35
row_11484	0.0439593	0.948648	4.07574	1	584.435	-10	Pigp
row_0317	0.0440255	0.948648	4.07318	1	584.435	10	Rhbdd1
row_13371	0.0441278	0.948648	4.06923	1	584.435	-10	Mbtps2
row_4068	0.0442485	0.948648	4.06459	1	584.435	1.88698	Vgf
row_0184	0.0442713	0.948648	4.06371	1	584.435	-10	Ankrd44
row_11844	0.0444355	0.948648	4.05741	1	584.435	-2.43984	Prrc2a
row_5259	0.0444612	0.948648	4.05643	1	584.435	-1.64271	Ppfia3
row_12502	0.0445446	0.948648	4.05324	1	584.435	-10	Ier3ip1
row_3063	0.0445494	0.948648	4.05306	1	584.435	-2.48528	Hpca
row_9321	0.0446214	0.948648	4.05031	1	584.435	-10	Zfyve26
row_1017	0.0446253	0.948648	4.05016	1	584.435	-10	Dpm2
row_6261	0.0447468	0.948648	4.04554	1	584.435	-10	Junb
row_10990	0.0448465	0.948648	4.04176	1	584.435	10	Pus7l
row_5055	0.0449413	0.948648	4.03817	1	584.435	-10	Gsk3a
row_7676	0.0449507	0.948648	4.03781	1	584.435	-2.40851	2610008E11Rik
row_9223	0.0450377	0.948648	4.03453	1	584.435	10	Gemin2
row_10210	0.0453365	0.948648	4.02329	1	584.435	10	Smim4
row_0777	0.0453825	0.948648	4.02157	1	584.435	10	Gm15867
row_8291	0.0453903	0.948648	4.02128	1	584.435	-10	Mfap3
row_1044	0.0454204	0.948648	4.02015	1	584.435	3.11236	Rabepk
row_13238	0.0455276	0.948648	4.01614	1	584.435	-10	Pbdc1
row_10068	0.045648	0.948648	4.01166	1	584.435	2.0456	Emb
row_8283	0.0457311	0.948648	4.00857	1	584.435	-2.43066	Anxa6
row_13206	0.045826	0.948648	4.00505	1	584.435	-10	Eda
row_11251	0.0458594	0.948648	4.00381	1	584.435	10	Etv5
row_5914	0.0459748	0.948648	3.99955	1	584.435	-10	Tmco3
row_4381	0.0460764	0.948648	3.9958	1	584.435	-10	Zfp956
row_12604	0.0462112	0.948648	3.99084	1	584.435	10	4930481A15Rik
row_7639	0.0462252	0.948648	3.99033	1	584.435	10	Ddt
row_9238	0.0462296	0.948648	3.99017	1	584.435	-10	Rpl36al
row_7408	0.0462527	0.948648	3.98932	1	584.435	-10	Ccdc28a
row_9142	0.0463336	0.948648	3.98636	1	584.435	10	Slc26a4
row_12628	0.046379	0.948648	3.98469	1	584.435	2.06732	Dpf2
row_6792	0.0466001	0.948648	3.97662	1	584.435	-10	Sidt2
row_11878	0.0466367	0.948648	3.97529	1	584.435	-10	Zfp57
row_1551	0.0466826	0.948648	3.97363	1	584.435	10	Ovol2
row_9234	0.0467878	0.948648	3.96981	1	584.435	1.87969	Fkbp3
row_3517	0.0470196	0.948648	3.96143	1	584.435	10	Haus3
row_8063	0.0470467	0.948648	3.96045	1	584.435	-10	Xbp1
row_5524	0.0471405	0.948648	3.95707	1	584.435	-1.27063	Pgm2l1
row_0633	0.0471413	0.948648	3.95705	1	584.435	-10	Mgst3
row_2851	0.0471821	0.948648	3.95558	1	584.435	-10	Itgb3bp
row_10133	0.0472689	0.948648	3.95246	1	584.435	-10	Nkiras1
row_7726	0.0474144	0.948648	3.94726	1	584.435	10	Mknk2
row_2675	0.0476135	0.948648	3.94016	1	584.435	10	Pigo
row_11529	0.0476246	0.948648	3.93976	1	584.435	1.55481	Rps6ka2
row_11214	0.0477695	0.948648	3.93462	1	584.435	-10	Comt
row_0009	0.0479283	0.948648	3.92899	1	584.435	-1.39356	Oprk1
row_7070	0.0480116	0.948648	3.92605	1	584.435	0.783843	Snap91
row_9896	0.0480518	0.948648	3.92463	1	584.435	-10	Ccdc127
row_10134	0.0481468	0.948648	3.92129	1	584.435	10	Ube2e1
row_1613	0.0481873	0.948648	3.91987	1	584.435	-10	Pofut1
row_0546	0.0483614	0.948648	3.91376	1	584.435	10	Colgalt2
row_6166	0.0483914	0.948648	3.91271	1	584.435	2.07609	Ano8
row_0838	0.0484609	0.948648	3.91028	1	584.435	2.42025	Trdmt1
row_12385	0.0486548	0.948648	3.90353	1	584.435	-10	Eif1a
row_5879	0.0487048	0.948648	3.90179	1	584.435	-10	Prr36
row_1071	0.0488499	0.948648	3.89676	1	584.435	-10	Rpl35
row_7993	0.0488924	0.948648	3.89528	1	584.435	2.38489	Cs
row_13212	0.0488984	0.948648	3.89508	1	584.435	2.36247	Med12
row_13311	0.0489404	0.948648	3.89363	1	584.435	10	Rnf128
row_3988	0.0489925	0.948648	3.89183	1	584.435	-10	Glt1d1
row_7736	0.0490746	0.948648	3.889	1	584.435	2.12979	Sppl2b
row_7762	0.0490964	0.948648	3.88825	1	584.435	-1.30112	Celf5
row_8622	0.0491269	0.948648	3.88719	1	584.435	-10	Ptrh2
row_11861	0.0491651	0.948648	3.88588	1	584.435	-10	2310061I04Rik
row_3255	0.049166	0.948648	3.88585	1	584.435	-10	Dffa
row_2316	0.0492292	0.948648	3.88368	1	584.435	1.70347	Lrif1
row_10751	0.0494154	0.948648	3.87729	1	584.435	-10	Gm20732
row_1851	0.0494703	0.948648	3.87542	1	584.435	10	Myt1
row_0262	0.0494774	0.948648	3.87517	1	584.435	-10	Tmem169
row_0650	0.0495759	0.948648	3.87181	1	584.435	-10	Ufc1
row_8371	0.0496263	0.948648	3.87009	1	584.435	-10	Zfp287
row_12237	0.0496695	0.948648	3.86862	1	584.435	-0.745189	Apc
row_3460	0.0498092	0.948648	3.86388	1	584.435	2.28455	Hadhb
row_8849	0.049925	0.948648	3.85996	1	584.435	2.28352	Dcaf7

## Sheet: Car3_AssignAdnp_1
name	pval	adj_pval	f_statistic	df1	df2	lfc	Gene
row_13058	0.000189688	0.878386	14.1101	1	584.435	10	Upf3b
row_3643	0.000313427	0.878386	13.1451	1	584.435	1.53781	Fryl
row_12936	0.00038863	0.878386	12.7336	1	584.435	-2.29358	Bbip1
row_3978	0.000516876	0.878386	12.1895	1	584.435	10	Ccdc92
row_4823	0.000613793	0.878386	11.8625	1	584.435	10	Eps8
row_11938	0.000630986	0.878386	11.81	1	584.435	-2.25758	Ubr2
row_11854	0.000938406	0.878386	11.058	1	584.435	10	Ddr1
row_4273	0.000983168	0.878386	10.97	1	584.435	10	Ndufa5
row_5769	0.00121424	0.878386	10.572	1	584.435	-10	Gpr26
row_4072	0.00125328	0.878386	10.5124	1	584.435	10	Ache
row_7976	0.00130055	0.878386	10.4428	1	584.435	10	Nab2
row_3658	0.00133541	0.878386	10.3931	1	584.435	2.44673	Chic2
row_1198	0.00135375	0.878386	10.3674	1	584.435	3.73738	Ttn
row_9887	0.00166092	0.878386	9.98373	1	584.435	10	Lpcat1
row_2542	0.0018729	0.878386	9.75896	1	584.435	-3.60712	Impad1
row_5715	0.00190704	0.878386	9.72519	1	584.435	-10	Zfp771
row_9518	0.00201009	0.878386	9.62688	1	584.435	-10	Tmem179
row_6434	0.00212937	0.878386	9.51929	1	584.435	10	Clec18a
row_7347	0.00253736	0.878386	9.19279	1	584.435	2.0379	Fyco1
row_1929	0.00274266	0.878386	9.04821	1	584.435	-3.51113	Actl6a
row_10403	0.00279421	0.878386	9.01364	1	584.435	10	Fzd3
row_10831	0.00280679	0.878386	9.0053	1	584.435	-10	A730060N03Rik
row_4346	0.00294854	0.878386	8.91389	1	584.435	-1.54346	Hipk2
row_11359	0.00301085	0.878386	8.87512	1	584.435	10	Usf3
row_5227	0.00304263	0.878386	8.85566	1	584.435	10	Nr1h2
row_12983	0.00315611	0.878386	8.78781	1	584.435	10	Gpkow
row_2812	0.00336931	0.878386	8.66683	1	584.435	1.95712	Adamtsl1
row_11470	0.0033723	0.878386	8.66519	1	584.435	10	Donson
row_3255	0.00349507	0.878386	8.59907	1	584.435	-10	Dffa
row_9003	0.00366392	0.878386	8.5119	1	584.435	10	Arhgdia
row_6286	0.00372657	0.878386	8.4806	1	584.435	2.45947	Gm2694
row_7089	0.00377452	0.878386	8.457	1	584.435	2.09385	Plod2
row_7443	0.00381839	0.878386	8.43568	1	584.435	-1.42558	Tmem200a
row_7923	0.00385722	0.878386	8.41701	1	584.435	10	Slc35e3
row_8543	0.00399884	0.878386	8.35052	1	584.435	10	Rpl23a
row_11830	0.00423648	0.878386	8.24417	1	584.435	-2.54647	Skiv2l
row_9142	0.00429917	0.878386	8.21713	1	584.435	10	Slc26a4
row_3641	0.00433516	0.878386	8.20178	1	584.435	10	Tec
row_0139	0.00436129	0.878386	8.19073	1	584.435	-2.77178	Pou3f3
row_2551	0.0046061	0.878386	8.09029	1	584.435	1.71152	Asph
row_4210	0.00471342	0.878386	8.04798	1	584.435	-1.98948	Hsph1
row_9015	0.00474471	0.878386	8.03582	1	584.435	-10	Dus1l
row_9276	0.00490377	0.878386	7.97528	1	584.435	-3.6777	4930447C04Rik
row_0710	0.00497506	0.878386	7.9488	1	584.435	10	Sde2
row_1867	0.00501886	0.878386	7.93271	1	584.435	-1.53339	Zfp704
row_13064	0.00508951	0.878386	7.90708	1	584.435	3.15612	Cul4b
row_0714	0.00510421	0.878386	7.90179	1	584.435	-3.54823	Cnih4
row_0104	0.00512682	0.878386	7.89368	1	584.435	2.52826	Actr1b
row_8138	0.00515477	0.878386	7.88371	1	584.435	3.25741	Papolg
row_2725	0.00517642	0.878386	7.87603	1	584.435	2.56555	Nr4a3
row_0004	0.00523615	0.878386	7.855	1	584.435	10	Mrpl15
row_12687	0.00527363	0.878386	7.84193	1	584.435	-3.33195	Nxf1
row_11097	0.00539953	0.878386	7.79871	1	584.435	-3.53977	Zfp597
row_6999	0.00557386	0.878386	7.74054	1	584.435	1.62948	Rfx7
row_11924	0.00563228	0.878386	7.72146	1	584.435	10	Ptk7
row_6026	0.00600442	0.878386	7.60448	1	584.435	-2.15571	Fat1
row_1739	0.00602418	0.878386	7.59848	1	584.435	2.55167	Ddx27
row_5406	0.00607035	0.878386	7.58453	1	584.435	-10	Idh2
row_7863	0.00621146	0.878386	7.54257	1	584.435	-10	Poc1b
row_9117	0.00626212	0.878386	7.52774	1	584.435	10	Id2
row_3483	0.00641328	0.878386	7.48422	1	584.435	10	Zfp513
row_9932	0.00674347	0.878386	7.3927	1	584.435	1.98509	2810049E08Rik
row_12368	0.00675288	0.878386	7.39016	1	584.435	-1.4058	Tcerg1
row_7631	0.00686292	0.878386	7.36072	1	584.435	2.53	Rab36
row_7303	0.00695988	0.878386	7.33517	1	584.435	-3.28813	Eif1b
row_2516	0.00708691	0.878386	7.30225	1	584.435	10	Acadm
row_11880	0.00710662	0.878386	7.2972	1	584.435	-0.837758	Gm26917
row_2902	0.00711289	0.878386	7.29559	1	584.435	1.45982	Tut4
row_3376	0.00714888	0.878386	7.28641	1	584.435	-1.21784	Rundc3b
row_2596	0.00715373	0.878386	7.28517	1	584.435	-3.37794	Fbxl4
row_9646	0.00718333	0.878386	7.27766	1	584.435	10	Wrnip1
row_5704	0.00718394	0.878386	7.27751	1	584.435	-3.31341	Kctd13
row_4245	0.0071901	0.878386	7.27595	1	584.435	0.982346	Phf14
row_3522	0.00721942	0.878386	7.26855	1	584.435	10	Rnf4
row_0147	0.00723172	0.878386	7.26545	1	584.435	1.62274	Tpp2
row_6813	0.00735978	0.878386	7.23353	1	584.435	10	Timm8b
row_10996	0.00738305	0.878386	7.22779	1	584.435	1.98248	Ano6
row_12693	0.00751913	0.878386	7.1946	1	584.435	-10	Ttc9c
row_2800	0.00761659	0.878386	7.17121	1	584.435	10	B230208B08Rik
row_9238	0.00762885	0.878386	7.16829	1	584.435	-10	Rpl36al
row_9017	0.00786356	0.878386	7.11327	1	584.435	-3.32729	Ccdc57
row_11725	0.00789341	0.878386	7.10639	1	584.435	10	Taf11
row_11066	0.00795274	0.878386	7.0928	1	584.435	2.04843	Nr4a1
row_5666	0.00795688	0.878386	7.09186	1	584.435	-2.30181	Lcmt1
row_9533	0.00796987	0.878386	7.0889	1	584.435	-2.60387	Zfp386
row_12147	0.00800214	0.878386	7.08157	1	584.435	-1.37628	Kif5b
row_8930	0.00802368	0.878386	7.07669	1	584.435	10	Wbp2
row_13129	0.00843767	0.878386	6.98549	1	584.435	-10	Zfp275
row_6888	0.00849398	0.878386	6.97344	1	584.435	-1.94082	Sema7a
row_10640	0.00857921	0.878386	6.95536	1	584.435	-2.616	Matn2
row_2802	0.00858697	0.878386	6.95372	1	584.435	2.21017	Mpdz
row_12712	0.00882823	0.878386	6.90357	1	584.435	3.18337	Fads1
row_5607	0.00885569	0.878386	6.89795	1	584.435	-2.60442	Copb1
row_1324	0.00902247	0.878386	6.8642	1	584.435	2.21863	Bdnf
row_3005	0.00915428	0.878386	6.83798	1	584.435	3.09944	Ndufs5
row_5883	0.00920455	0.878386	6.82808	1	584.435	1.60776	Timm44
row_3602	0.00928095	0.878386	6.81314	1	584.435	10	Rell1
row_12086	0.0092884	0.878386	6.81169	1	584.435	2.12846	Sos1
row_8482	0.00931997	0.878386	6.80556	1	584.435	-10	Cyb5d2
row_11907	0.00957804	0.878386	6.75623	1	584.435	-10	Vegfa
row_11335	0.00960264	0.878386	6.7516	1	584.435	-10	Rabl3
row_4685	0.00963181	0.878386	6.74612	1	584.435	3.54449	Pparg
row_7904	0.00963257	0.878386	6.74598	1	584.435	-2.09655	Rab21
row_2459	0.0097432	0.878386	6.72537	1	584.435	10	Mttp
row_1227	0.0097622	0.878386	6.72185	1	584.435	-10	Ypel4
row_7022	0.00979509	0.878386	6.71578	1	584.435	1.19078	Tmod2
row_12202	0.00988455	0.878386	6.69938	1	584.435	3.00554	Galnt1
row_9384	0.00997749	0.878386	6.6825	1	584.435	10	Tmed10
row_8582	0.010043	0.878386	6.6707	1	584.435	-10	5530401A14Rik
row_0579	0.010056	0.878386	6.66837	1	584.435	-0.884835	Rasal2
row_6514	0.0100914	0.878386	6.66203	1	584.435	-1.43277	Cdk10
row_2914	0.0101424	0.878386	6.65294	1	584.435	0.89419	Nrd1
row_1406	0.0101694	0.878386	6.64816	1	584.435	1.3598	Trp53bp1
row_4297	0.0102265	0.878386	6.63806	1	584.435	1.60571	Ube2h
row_3738	0.0105178	0.878386	6.58747	1	584.435	-10	Gpat3
row_11089	0.0105234	0.878386	6.58651	1	584.435	3.01772	Copz1
row_6873	0.0105877	0.878386	6.57553	1	584.435	-2.3941	Ppcdc
row_8318	0.0105975	0.878386	6.57388	1	584.435	-10	Jmjd4
row_10423	0.0108136	0.878386	6.53754	1	584.435	10	Slc25a37
row_1035	0.0108461	0.878386	6.53214	1	584.435	-1.13214	Ralgps1
row_4833	0.0108668	0.878386	6.52872	1	584.435	-10	Recql
row_7311	0.0109306	0.878386	6.51818	1	584.435	1.39709	Cck
row_0096	0.0109687	0.878386	6.51193	1	584.435	2.35561	Kansl3
row_9500	0.0110274	0.878386	6.50233	1	584.435	-2.05135	Tecpr2
row_12947	0.0110381	0.878386	6.50058	1	584.435	-2.0466	Nhlrc2
row_0236	0.011054	0.878386	6.49799	1	584.435	0.877816	Adam23
row_10388	0.0112582	0.878386	6.46509	1	584.435	-1.21115	Ints6
row_9376	0.0113686	0.878386	6.44756	1	584.435	-10	Fcf1
row_2494	0.0114312	0.878386	6.43769	1	584.435	-10	Rpf1
row_2121	0.0115265	0.878386	6.42277	1	584.435	10	Rit1
row_10813	0.0116147	0.878386	6.4091	1	584.435	-10	Ppp1r16a
row_8354	0.0116608	0.878386	6.40198	1	584.435	10	B9d1
row_2102	0.0116686	0.878386	6.40077	1	584.435	-10	Isg20l2
row_10558	0.0117225	0.878386	6.39251	1	584.435	2.31084	Ghr
row_6943	0.0118518	0.878386	6.37281	1	584.435	10	Ints14
row_6417	0.0119068	0.878386	6.36451	1	584.435	-10	Atxn1l
row_10280	0.0119823	0.878386	6.35317	1	584.435	-10	Osgep
row_9519	0.0120371	0.878386	6.34498	1	584.435	-10	Inf2
row_4132	0.0120897	0.878386	6.33716	1	584.435	2.38272	Gna12
row_4055	0.0121949	0.878386	6.32162	1	584.435	-10	Lrwd1
row_1442	0.0122287	0.878386	6.31666	1	584.435	-2.28777	Gabpb1
row_5885	0.0122565	0.878386	6.3126	1	584.435	-1.781	Ccl25
row_2682	0.0124685	0.878386	6.28185	1	584.435	-10	Tesk1
row_7750	0.0125385	0.878386	6.27183	1	584.435	2.062	Atcay
row_1083	0.0127245	0.878386	6.24545	1	584.435	-0.651474	Mbd5
row_5532	0.0127452	0.878386	6.24254	1	584.435	-2.50525	Arhgef17
row_13039	0.0127912	0.878386	6.2361	1	584.435	-10	Cfp
row_8553	0.0128364	0.878386	6.22978	1	584.435	10	Tmem199
row_11084	0.0128494	0.878386	6.22797	1	584.435	-3.09195	Atp5g2
row_12117	0.012879	0.878386	6.22385	1	584.435	10	Msh2
row_12769	0.0129814	0.878386	6.20968	1	584.435	10	Cbwd1
row_11042	0.0129972	0.878386	6.2075	1	584.435	10	Asic1
row_0658	0.0131889	0.878386	6.1813	1	584.435	-10	Cd244a
row_12210	0.0132111	0.878386	6.17829	1	584.435	-1.30503	AW554918
row_5237	0.0132575	0.878386	6.17203	1	584.435	-10	Med25
row_12256	0.0132689	0.878386	6.17049	1	584.435	1.87561	Matr3
row_13121	0.0133317	0.878386	6.16205	1	584.435	10	Vma21
row_13040	0.0135961	0.878386	6.12694	1	584.435	3.03102	Elk1
row_8993	0.0136151	0.878386	6.12445	1	584.435	-10	Faap100
row_2402	0.0136681	0.878386	6.1175	1	584.435	10	1810037I17Rik
row_7731	0.0136837	0.878386	6.11547	1	584.435	10	Plekhj1
row_11876	0.0138053	0.878386	6.09966	1	584.435	10	Ppp1r11
row_6906	0.0138383	0.878386	6.0954	1	584.435	-1.65159	Parp6
row_10601	0.014084	0.878386	6.06398	1	584.435	-1.36523	Cdh9
row_1126	0.014174	0.878386	6.05262	1	584.435	-10	Gca
row_7891	0.0143378	0.878386	6.03211	1	584.435	1.18046	Zdhhc17
row_13056	0.0143902	0.878386	6.02561	1	584.435	2.01395	Sept6
row_13328	0.0144548	0.878386	6.01762	1	584.435	10	Alg13
row_6707	0.0144565	0.878386	6.0174	1	584.435	-1.96502	Kirrel3
row_9100	0.0144753	0.878386	6.01509	1	584.435	1.15021	Asap2
row_6717	0.014493	0.878386	6.0129	1	584.435	10	Pus3
row_0472	0.0145441	0.878386	6.00663	1	584.435	-1.36772	Lrrn2
row_1895	0.0145724	0.878386	6.00317	1	584.435	-1.95631	Hltf
row_9792	0.0146228	0.878386	5.99701	1	584.435	-10	Pcbd2
row_11361	0.0146723	0.878386	5.99099	1	584.435	10	Spice1
row_7763	0.0147726	0.878386	5.97884	1	584.435	-3.13984	Ncln
row_11093	0.0147834	0.878386	5.97755	1	584.435	1.53395	Ppp1r1a
row_4020	0.0148549	0.878386	5.96894	1	584.435	10	Castor2
row_7513	0.0150233	0.878386	5.94886	1	584.435	-10	Scml4
row_10140	0.0150553	0.878386	5.94507	1	584.435	0.736932	Gng2
row_2590	0.0150794	0.878386	5.94223	1	584.435	2.001	Ccnc
row_4362	0.0151065	0.878386	5.93903	1	584.435	1.34968	Agk
row_3387	0.0151249	0.878386	5.93686	1	584.435	-0.527619	Pclo
row_10865	0.0152728	0.878386	5.91953	1	584.435	10	Cbx6
row_3730	0.0152885	0.878386	5.9177	1	584.435	2.25638	Sec31a
row_12073	0.015344	0.878386	5.91125	1	584.435	2.04011	Cebpz
row_2903	0.0153902	0.878386	5.90591	1	584.435	10	Prpf38a
row_1043	0.0154097	0.878386	5.90365	1	584.435	1.20749	Hspa5
row_2316	0.0154559	0.878386	5.89833	1	584.435	1.69779	Lrif1
row_5147	0.0156772	0.878386	5.87302	1	584.435	-10	Alkbh6
row_1409	0.0158323	0.878386	5.85552	1	584.435	-2.44696	Ckmt1
row_1492	0.015956	0.878386	5.84169	1	584.435	10	Itpa
row_0670	0.0159648	0.878386	5.8407	1	584.435	-10	Cfap45
row_10982	0.0160955	0.878386	5.82621	1	584.435	-10	Gm30085
row_4752	0.0162442	0.878386	5.80988	1	584.435	2.33036	Gpr162
row_10939	0.01626	0.878386	5.80815	1	584.435	-2.39345	Trmu
row_6049	0.0162767	0.878386	5.80632	1	584.435	-2.10721	Ing2
row_1099	0.0163003	0.878386	5.80375	1	584.435	2.90324	Arl6ip6
row_7619	0.0163043	0.878386	5.80331	1	584.435	10	Tfam
row_4303	0.0163525	0.878386	5.79807	1	584.435	1.34753	Copg2
row_7464	0.016627	0.878386	5.76851	1	584.435	1.87449	Rnf217
row_3545	0.0167664	0.878386	5.75369	1	584.435	1.03549	D5Ertd579e
row_2348	0.0170182	0.878386	5.72725	1	584.435	10	Clcc1
row_4633	0.0170417	0.878386	5.7248	1	584.435	-0.772463	Cntn4
row_8617	0.0172118	0.878386	5.70719	1	584.435	1.62929	Med13
row_6718	0.0172598	0.878386	5.70225	1	584.435	-10	Hyls1
row_1420	0.0173359	0.878386	5.69445	1	584.435	-2.08918	Eif3j1
row_10263	0.0176562	0.878386	5.66201	1	584.435	2.85401	Mapk1ip1l
row_6583	0.0177039	0.878386	5.65723	1	584.435	-1.30577	Cep126
row_4078	0.0177377	0.878386	5.65385	1	584.435	10	Gigyf1
row_5350	0.0177446	0.878386	5.65317	1	584.435	0.830543	Apba2
row_3994	0.0177681	0.878386	5.65082	1	584.435	-1.09362	Sfswap
row_1520	0.0177906	0.878386	5.64858	1	584.435	-1.01639	Tmx4
row_5334	0.0178175	0.878386	5.64591	1	584.435	1.00036	A230006K03Rik
row_7125	0.0178223	0.878386	5.64542	1	584.435	2.83523	Nck1
row_2245	0.0180258	0.878386	5.62532	1	584.435	1.99989	Prkab2
row_3550	0.018054	0.878386	5.62256	1	584.435	-10	Wfs1
row_10174	0.0181359	0.878386	5.61455	1	584.435	-2.11847	Dlg5
row_1046	0.0181893	0.878386	5.60934	1	584.435	2.91326	Psmd5
row_0458	0.0182363	0.878386	5.60478	1	584.435	-10	Slc41a1
row_5111	0.0182603	0.878386	5.60245	1	584.435	10	Sars2
row_2323	0.0183768	0.878386	5.5912	1	584.435	10	Rbm15
row_4392	0.0185409	0.878386	5.57548	1	584.435	0.897664	Tra2a
row_9475	0.0185572	0.878386	5.57393	1	584.435	10	Ccdc85c
row_2072	0.0187447	0.878386	5.55615	1	584.435	-1.19816	Glrb
row_0186	0.0187756	0.878386	5.55323	1	584.435	-0.847102	Sf3b1
row_4427	0.0189453	0.878386	5.53734	1	584.435	10	Kbtbd2
row_5429	0.019106	0.878386	5.52241	1	584.435	-1.39066	Ap3b2
row_11890	0.0191162	0.878386	5.52147	1	584.435	1.26049	Slc25a27
row_0083	0.0191605	0.878386	5.51738	1	584.435	1.27924	Zfp451
row_11729	0.0191696	0.878386	5.51655	1	584.435	-10	Ppard
row_0479	0.0191782	0.878386	5.51575	1	584.435	10	Snrpe
row_9241	0.0192409	0.878386	5.50999	1	584.435	-10	9330151L19Rik
row_11804	0.0194255	0.878386	5.49312	1	584.435	10	Daxx
row_9703	0.0194606	0.878386	5.48994	1	584.435	-1.70395	Dtnbp1
row_4988	0.019489	0.878386	5.48736	1	584.435	-2.36708	Ppp5c
row_10654	0.0194951	0.878386	5.48681	1	584.435	-1.42842	Rnf19a
row_9095	0.0195118	0.878386	5.4853	1	584.435	10	Hpcal1
row_1709	0.0196141	0.878386	5.47607	1	584.435	-2.11646	Stk4
row_9237	0.0197069	0.878386	5.46774	1	584.435	-10	Rps29
row_5274	0.0197962	0.878386	5.45977	1	584.435	10	Dbp
row_12847	0.0198328	0.878386	5.45651	1	584.435	10	Zdhhc16
row_11320	0.020304	0.878386	5.41511	1	584.435	1.72172	Slc49a4
row_12834	0.0203042	0.878386	5.41509	1	584.435	-10	Ccnj
row_11546	0.0203272	0.878386	5.41309	1	584.435	-2.37418	Igf2r
row_0074	0.0204213	0.878386	5.40495	1	584.435	-10	Col19a1
row_4097	0.0206339	0.878386	5.38671	1	584.435	-3.0296	Taf6
row_4497	0.0206374	0.878386	5.38641	1	584.435	-10	Mrpl53
row_9696	0.0207283	0.878386	5.37867	1	584.435	-1.0653	Ranbp9
row_4540	0.0208182	0.878386	5.37105	1	584.435	-10	Snrpg
row_10934	0.0209537	0.878386	5.35963	1	584.435	0.889988	Atxn10
row_3571	0.0209765	0.878386	5.35771	1	584.435	10	Gm42984
row_10001	0.0210267	0.878386	5.3535	1	584.435	3.2146	Cartpt
row_0875	0.0211199	0.878386	5.34572	1	584.435	-0.697523	Cacna1b
row_9594	0.021211	0.878386	5.33814	1	584.435	-10	Yae1d1
row_4587	0.0212453	0.878386	5.3353	1	584.435	-2.35763	Nup210
row_3053	0.0212847	0.878386	5.33204	1	584.435	-0.666132	Csmd2
row_12767	0.0213583	0.878386	5.32597	1	584.435	-10	Pip5k1b
row_4943	0.021415	0.878386	5.32131	1	584.435	10	Zik1
row_9490	0.0214363	0.878386	5.31955	1	584.435	-1.40775	Mirg
row_8999	0.0214712	0.878386	5.3167	1	584.435	10	Mrpl12
row_3815	0.0215279	0.878386	5.31206	1	584.435	-10	Mn1
row_12755	0.0216136	0.878386	5.30507	1	584.435	1.13379	Gda
row_5102	0.0216749	0.878386	5.3001	1	584.435	-1.57257	Supt5
row_1084	0.0218219	0.878386	5.28821	1	584.435	1.41911	Epc2
row_6201	0.0219182	0.878386	5.28047	1	584.435	-1.67009	Arhgap10
row_2690	0.0220092	0.878386	5.27319	1	584.435	2.00433	Tmem8b
row_0507	0.022069	0.878386	5.26842	1	584.435	-1.44991	Kif21b
row_0405	0.0221833	0.878386	5.25934	1	584.435	10	Gm7160
row_4199	0.0222102	0.878386	5.25722	1	584.435	-10	Pomp
row_4061	0.0222358	0.878386	5.2552	1	584.435	2.32134	Gm16599
row_3962	0.0223121	0.878386	5.24918	1	584.435	-1.32714	Pitpnm2
row_4161	0.0223235	0.878386	5.24828	1	584.435	-2.43089	Eif2ak1
row_5520	0.0224398	0.878386	5.23916	1	584.435	-1.21791	Rnf169
row_9527	0.0224952	0.878386	5.23483	1	584.435	10	Brf1
row_5819	0.0225062	0.878386	5.23397	1	584.435	10	Rnh1
row_0089	0.0225275	0.878386	5.23231	1	584.435	10	Amer3
row_4143	0.0226006	0.878386	5.22663	1	584.435	-2.3487	Fscn1
row_5665	0.0227845	0.878386	5.2124	1	584.435	1.70666	Arhgap17
row_8497	0.0227883	0.878386	5.21211	1	584.435	10	Tsr1
row_12219	0.0227941	0.878386	5.21166	1	584.435	-2.01938	Slc25a46
row_5193	0.0228713	0.878386	5.20573	1	584.435	-10	E130304I02Rik
row_0454	0.0229107	0.878386	5.20271	1	584.435	-1.82333	Eif2d
row_3671	0.02299	0.878386	5.19665	1	584.435	-1.6784	Srp72
row_3650	0.0230799	0.878386	5.18981	1	584.435	1.1839	Usp46
row_7835	0.0230987	0.878386	5.18837	1	584.435	10	Tmpo
row_12276	0.023126	0.878386	5.18631	1	584.435	-10	Ndufa2
row_6528	0.0232474	0.878386	5.17713	1	584.435	-1.22169	Ccsap
row_10236	0.0232761	0.878386	5.17496	1	584.435	1.29367	Wapl
row_3276	0.0234059	0.878386	5.16521	1	584.435	1.01516	Per3
row_10660	0.0234258	0.878386	5.16372	1	584.435	10	Zfp706
row_1888	0.0235317	0.878386	5.15582	1	584.435	-1.85203	Armc1
row_0197	0.0236136	0.878386	5.14973	1	584.435	2.79211	Tyw5
row_13279	0.0239146	0.878386	5.12754	1	584.435	-1.93475	Armcx3
row_10375	0.0239672	0.878386	5.12369	1	584.435	10	Amer2
row_9383	0.0240973	0.878386	5.11422	1	584.435	2.236	Nek9
row_13327	0.0242264	0.878386	5.10486	1	584.435	1.05615	Dcx
row_6180	0.0243687	0.878386	5.09461	1	584.435	10	Tpm4
row_4444	0.0244099	0.878386	5.09165	1	584.435	-0.868052	Grid2
row_6489	0.0244796	0.878386	5.08667	1	584.435	10	Map1lc3b
row_11078	0.0246846	0.878386	5.07208	1	584.435	-10	Sp1
row_2793	0.0246921	0.878386	5.07154	1	584.435	10	Tle1
row_0331	0.0246979	0.878386	5.07113	1	584.435	-1.23437	Psmd1
row_13081	0.0247205	0.878386	5.06954	1	584.435	1.89597	Slc25a14
row_12514	0.0248196	0.878386	5.06253	1	584.435	-1.7769	Epg5
row_3917	0.0249309	0.878386	5.05471	1	584.435	-0.920408	Cux2
row_4047	0.0252025	0.878386	5.03578	1	584.435	2.7528	Mdh2
row_9213	0.0252032	0.878386	5.03573	1	584.435	2.82998	Psma6
row_4426	0.0252113	0.878386	5.03516	1	584.435	2.16049	Avl9
row_4146	0.02524	0.878386	5.03318	1	584.435	10	Zfp12
row_2819	0.0254158	0.878386	5.02105	1	584.435	-1.06685	Focad
row_7742	0.0254559	0.878386	5.0183	1	584.435	10	Slc39a3
row_0337	0.0255744	0.878386	5.01019	1	584.435	10	Cops7b
row_6267	0.0256472	0.878386	5.00522	1	584.435	10	Fbxw9
row_3562	0.025678	0.878386	5.00312	1	584.435	-1.8291	Zfp518b
row_12742	0.0257281	0.878386	4.99972	1	584.435	0.774436	Vps13a
row_10032	0.0257988	0.878386	4.99493	1	584.435	10	3830408C21Rik
row_3199	0.0259413	0.878386	4.98531	1	584.435	-10	Pqlc2
row_4536	0.0259765	0.878386	4.98295	1	584.435	-1.09899	Add2
row_7047	0.0260784	0.878386	4.97611	1	584.435	3.1116	Htr1b
row_8296	0.0261247	0.878386	4.97301	1	584.435	-2.87716	Gemin5
row_3687	0.0262902	0.878386	4.962	1	584.435	10	Npffr2
row_9945	0.0263618	0.878386	4.95725	1	584.435	10	Atp6ap1l
row_1484	0.0263832	0.878386	4.95584	1	584.435	10	Pced1a
row_0577	0.0264876	0.878386	4.94895	1	584.435	1.40204	Ralgps2
row_6987	0.0264979	0.878386	4.94828	1	584.435	-0.79242	Sltm
row_0638	0.0265033	0.878386	4.94792	1	584.435	-1.77563	Uhmk1
row_7324	0.0265465	0.878386	4.94507	1	584.435	-2.86475	Ano10
row_8644	0.0266176	0.878386	4.94042	1	584.435	-10	Vezf1
row_8973	0.0266723	0.878386	4.93683	1	584.435	-10	Eif4a3
row_6554	0.0266913	0.878386	4.93559	1	584.435	-1.44522	Slc35f3
row_5057	0.0267041	0.878386	4.93476	1	584.435	2.79283	Cic
row_11950	0.0267375	0.878386	4.93258	1	584.435	-10	Foxp4
row_9398	0.0267398	0.878386	4.93243	1	584.435	-1.72982	Pomt2
row_1048	0.0268307	0.878386	4.92652	1	584.435	1.39449	Rab14
row_12784	0.0268713	0.878386	4.92388	1	584.435	-10	A930007I19Rik
row_3130	0.0269275	0.878386	4.92023	1	584.435	-10	Trnp1
row_2353	0.0270003	0.878386	4.91553	1	584.435	10	Fam102b
row_6135	0.027016	0.878386	4.91452	1	584.435	10	Kxd1
row_12534	0.0270213	0.878386	4.91418	1	584.435	-2.41278	Cyb5a
row_9058	0.0270215	0.878386	4.91416	1	584.435	-0.858382	Klhl29
row_11007	0.027068	0.878386	4.91117	1	584.435	2.78813	Senp1
row_4675	0.0271948	0.878386	4.90303	1	584.435	10	Gm44167
row_9365	0.0272712	0.878386	4.89814	1	584.435	10	Fam161b
row_5959	0.0272779	0.878386	4.89771	1	584.435	2.8051	Letm2
row_11428	0.0273476	0.878386	4.89327	1	584.435	-10	Hspa13
row_7177	0.0273481	0.878386	4.89323	1	584.435	2.15933	Dcaf1
row_4548	0.0274751	0.878386	4.88516	1	584.435	1.37102	Gmcl1
row_8698	0.0277212	0.878386	4.86964	1	584.435	-10	Sp2
row_3033	0.0277681	0.878386	4.8667	1	584.435	-1.47192	Map7d1
row_6525	0.0278201	0.878386	4.86345	1	584.435	-2.95329	Rhou
row_1995	0.0278688	0.878386	4.8604	1	584.435	10	Exosc8
row_0109	0.0279839	0.878386	4.85323	1	584.435	-1.10744	Inpp4a
row_8827	0.0279874	0.878386	4.85301	1	584.435	-2.98897	Plekhm1
row_11026	0.0281079	0.878386	4.84554	1	584.435	10	Tuba1b
row_11894	0.0281849	0.878386	4.84078	1	584.435	-0.746575	Runx2
row_10575	0.0281893	0.878386	4.84051	1	584.435	0.759387	Cplane1
row_2328	0.0282179	0.878386	4.83875	1	584.435	-10	4933431E20Rik
row_8192	0.0283044	0.878386	4.83342	1	584.435	10	A230004M16Rik
row_6642	0.0283295	0.878386	4.83188	1	584.435	-2.28206	Kri1
row_0644	0.0283625	0.878386	4.82986	1	584.435	-10	Sdhc
row_1353	0.0283663	0.878386	4.82962	1	584.435	10	Gm13986
row_5509	0.0284265	0.878386	4.82594	1	584.435	1.83714	Emsy
row_8109	0.0284646	0.878386	4.82361	1	584.435	-1.51599	Spred2
row_1387	0.0285386	0.878386	4.81909	1	584.435	-2.00174	Vps39
row_3848	0.0285625	0.878386	4.81764	1	584.435	-10	Ankrd13a
row_13350	0.0285757	0.878386	4.81684	1	584.435	0.921573	Iqsec2
row_12831	0.0286807	0.878386	4.81046	1	584.435	-10	Aldh18a1
row_13437	0.0286895	0.878386	4.80993	1	584.435	-10	CAAA01118383.1
row_0908	0.0286972	0.878386	4.80946	1	584.435	-1.41509	Kcnt1
row_4583	0.0287007	0.878386	4.80925	1	584.435	10	Cfap100
row_7043	0.0287329	0.878386	4.8073	1	584.435	-2.9721	Filip1
row_4277	0.0287949	0.878386	4.80355	1	584.435	-2.39126	Pot1a
row_2083	0.0288058	0.878386	4.8029	1	584.435	2.15549	Tmem131l
row_8477	0.0289473	0.878386	4.79439	1	584.435	10	Slc13a5
row_7868	0.029013	0.878386	4.79045	1	584.435	1.67888	Kitl
row_3311	0.0290173	0.878386	4.79019	1	584.435	-1.28798	Prkcz
row_0213	0.0290548	0.878386	4.78794	1	584.435	2.70602	Tmem237
row_1397	0.0291002	0.878386	4.78523	1	584.435	2.20476	Ttbk2
row_7944	0.0291901	0.878386	4.77987	1	584.435	0.91641	Ppm1h
row_8523	0.0292562	0.878386	4.77595	1	584.435	2.68973	Gosr1
row_1901	0.0293696	0.878386	4.76923	1	584.435	-1.07023	Tbl1xr1
row_4345	0.029377	0.878386	4.7688	1	584.435	10	Clec2l
row_13430	0.0294036	0.878386	4.76722	1	584.435	-1.3315	mt-Co3
row_4307	0.029451	0.878386	4.76443	1	584.435	-10	Mkln1os
row_0270	0.0295574	0.878386	4.75817	1	584.435	-1.74174	Pnkd
row_1745	0.0295829	0.878386	4.75667	1	584.435	-2.02707	Slc9a8
row_2806	0.0296312	0.878386	4.75384	1	584.435	1.90925	Ttc39b
row_0050	0.0298069	0.878386	4.74358	1	584.435	-10	Tmem70
row_12169	0.0298142	0.878386	4.74316	1	584.435	-0.993449	Mib1
row_5559	0.0298995	0.878386	4.7382	1	584.435	1.50453	Apbb1
row_11526	0.0299759	0.878386	4.73377	1	584.435	-10	Tagap1
row_1770	0.0300427	0.878386	4.72991	1	584.435	-2.84736	Rab22a
row_11437	0.0300527	0.878386	4.72933	1	584.435	10	Mrpl39
row_3721	0.030145	0.878386	4.72401	1	584.435	-0.658705	Rasgef1b
row_6016	0.0302363	0.878386	4.71877	1	584.435	1.51561	Cnot7
row_6394	0.0302657	0.878386	4.71709	1	584.435	-2.31225	Zfp90
row_6941	0.0302718	0.878386	4.71673	1	584.435	2.11783	Rab11a
row_7877	0.0303156	0.878386	4.71423	1	584.435	2.17629	Mettl25
row_5760	0.0303167	0.878386	4.71416	1	584.435	-10	Nsmce4a
row_3681	0.0304892	0.878386	4.70433	1	584.435	10	Utp3
row_0626	0.0306849	0.878386	4.69324	1	584.435	10	Tada1
row_5805	0.0307944	0.878386	4.68707	1	584.435	1.44502	Caly
row_3434	0.0309076	0.878386	4.68072	1	584.435	-10	Abcf2
row_12940	0.0310298	0.878386	4.67388	1	584.435	-10	Gpam
row_6754	0.0310369	0.878386	4.67349	1	584.435	1.23575	Thy1
row_6162	0.0313047	0.878386	4.65861	1	584.435	-10	Babam1
row_4458	0.0313477	0.878386	4.65623	1	584.435	2.73694	Eif2ak3
row_12064	0.0314376	0.878386	4.65128	1	584.435	-1.60174	Ltbp1
row_7059	0.0314739	0.878386	4.64928	1	584.435	1.82184	Bckdhb
row_10837	0.0314877	0.878386	4.64852	1	584.435	-10	Gga1
row_4771	0.0317079	0.878386	4.63646	1	584.435	1.69316	Kcna6
row_11464	0.0317879	0.878386	4.6321	1	584.435	1.85468	Ifnar1
row_7575	0.0318113	0.878386	4.63083	1	584.435	-10	Fam241b
row_9715	0.0319	0.878386	4.62601	1	584.435	10	Kdm1b
row_4186	0.031941	0.878386	4.62379	1	584.435	-10	Rnf6
row_5051	0.0319522	0.878386	4.62319	1	584.435	-2.83922	Zfp574
row_10638	0.0319858	0.878386	4.62136	1	584.435	0.839456	Mtdh
row_5423	0.0320156	0.878386	4.61976	1	584.435	1.78915	Sec11a
row_0853	0.0320423	0.878386	4.61832	1	584.435	-2.99453	Bmi1
row_2648	0.0320565	0.878386	4.61755	1	584.435	-2.42405	Ubap1
row_6424	0.0321197	0.878386	4.61414	1	584.435	2.67144	Vac14
row_11411	0.0321649	0.878386	4.61171	1	584.435	10	Nsun3
row_4513	0.0321701	0.878386	4.61143	1	584.435	-10	Tex261
row_1996	0.0322059	0.878386	4.60951	1	584.435	10	Alg5
row_3632	0.0322264	0.878386	4.60841	1	584.435	-10	Gnpda2
row_5397	0.0324487	0.878386	4.59653	1	584.435	10	Acan
row_7694	0.0327251	0.878386	4.58187	1	584.435	-10	Kiss1r
row_8174	0.0328176	0.878386	4.577	1	584.435	-10	Mpg
row_11085	0.0328304	0.878386	4.57632	1	584.435	10	Calcoco1
row_2126	0.0328369	0.878386	4.57598	1	584.435	10	Msto1
row_9798	0.0328758	0.878386	4.57393	1	584.435	10	Smad5
row_4283	0.032917	0.878386	4.57177	1	584.435	0.939446	Snd1
row_12177	0.0330133	0.878386	4.56673	1	584.435	-1.95682	Npc1
row_3882	0.0331167	0.878386	4.56133	1	584.435	-10	Rfc5
row_0082	0.0331327	0.878386	4.56049	1	584.435	10	Bag2
row_8713	0.0331532	0.878386	4.55943	1	584.435	-10	Psmb3
row_1545	0.0332033	0.878386	4.55682	1	584.435	-2.80403	Pcsk2os2
row_5117	0.0334189	0.878386	4.54565	1	584.435	10	Eif3k
row_2829	0.0334773	0.878386	4.54263	1	584.435	1.30767	Plaa
row_1037	0.0335104	0.878386	4.54093	1	584.435	10	Zbtb34
row_13169	0.0335206	0.878386	4.5404	1	584.435	-10	4933407K13Rik
row_9756	0.0335313	0.878386	4.53985	1	584.435	10	Hrh2
row_11317	0.0335557	0.878386	4.53859	1	584.435	-1.12803	Sec22a
row_1989	0.0336055	0.878386	4.53604	1	584.435	10	Nhlrc3
row_3664	0.0336269	0.878386	4.53494	1	584.435	-10	Gm7467
row_10795	0.0336486	0.878386	4.53383	1	584.435	-2.8131	Cyc1
row_4816	0.0336949	0.878386	4.53145	1	584.435	10	Wbp11
row_7233	0.0340472	0.878386	4.51351	1	584.435	-2.90547	Pfkfb4
row_1332	0.0340668	0.878386	4.51252	1	584.435	10	Nop10
row_7555	0.0341345	0.878386	4.5091	1	584.435	10	Sept10
row_8531	0.0342349	0.878386	4.50403	1	584.435	-10	Git1
row_8573	0.0342711	0.878386	4.50221	1	584.435	-2.83638	5730455P16Rik
row_4278	0.0343072	0.878386	4.5004	1	584.435	1.18136	Grm8
row_11133	0.0344629	0.878386	4.49259	1	584.435	-0.555256	Grin2a
row_4183	0.0345665	0.878386	4.48742	1	584.435	-10	Zkscan5
row_3868	0.0345668	0.878386	4.48741	1	584.435	10	Pxn
row_4508	0.0346055	0.878386	4.48548	1	584.435	-10	Bola3
row_3395	0.0347134	0.878386	4.48012	1	584.435	10	4921504A21Rik
row_11786	0.0347768	0.878386	4.47697	1	584.435	-10	Morc2b
row_5992	0.0349031	0.878386	4.47073	1	584.435	10	Ubxn8
row_2532	0.0352503	0.878386	4.45368	1	584.435	0.325667	Lrrc7
row_10862	0.0352739	0.878386	4.45253	1	584.435	-10	Sun2
row_0294	0.0353692	0.878386	4.44789	1	584.435	10	Resp18
row_5701	0.0354219	0.878386	4.44533	1	584.435	2.75062	Hirip3
row_4953	0.0354812	0.878386	4.44245	1	584.435	10	Zfp324
row_5642	0.0355386	0.878386	4.43967	1	584.435	10	Vwa3a
row_0793	0.0357326	0.878386	4.4303	1	584.435	1.62619	Dclre1c
row_11126	0.0357502	0.878386	4.42945	1	584.435	-10	Mettl22
row_3502	0.0358074	0.878386	4.4267	1	584.435	0.995128	Ywhah
row_2991	0.035853	0.878386	4.42451	1	584.435	-10	Rims3
row_13306	0.0360372	0.878386	4.4157	1	584.435	-10	Slc25a53
row_2346	0.0360547	0.878386	4.41487	1	584.435	10	Taf13
row_10905	0.036115	0.878386	4.41199	1	584.435	-1.21393	Srebf2
row_11129	0.0361207	0.878386	4.41172	1	584.435	-2.90368	Pmm2
row_1235	0.0361221	0.878386	4.41166	1	584.435	-1.01614	Fnbp4
row_6647	0.036199	0.878386	4.408	1	584.435	2.14515	Qtrt1
row_8599	0.0363987	0.878386	4.39854	1	584.435	10	Dusp14
row_2627	0.0364128	0.878386	4.39787	1	584.435	10	Smim8
row_10343	0.0364728	0.878386	4.39505	1	584.435	-10	Dhrs1
row_6437	0.0364823	0.878386	4.3946	1	584.435	0.914002	Glg1
row_7404	0.0366044	0.878386	4.38886	1	584.435	10	Gm20125
row_6428	0.0367124	0.878386	4.38379	1	584.435	2.10228	Cog4
row_5194	0.0368044	0.878386	4.3795	1	584.435	10	Tshz3
row_2090	0.0368771	0.878386	4.37611	1	584.435	-2.20047	Gatb
row_4595	0.0369148	0.878386	4.37435	1	584.435	-2.8175	Grip2
row_6383	0.0369686	0.878386	4.37185	1	584.435	10	Pskh1
row_9685	0.0371444	0.878386	4.3637	1	584.435	10	Nedd9
row_11319	0.0372192	0.878386	4.36025	1	584.435	-1.64749	Sema5b
row_13116	0.0372821	0.878386	4.35735	1	584.435	2.13916	Mtm1
row_12468	0.0373373	0.878386	4.35481	1	584.435	10	Psmg2
row_8589	0.03739	0.878386	4.35239	1	584.435	-2.8761	Nle1
row_3107	0.0374954	0.878386	4.34756	1	584.435	2.60391	Gmeb1
row_5135	0.0374987	0.878386	4.34741	1	584.435	-1.72744	Zfp74
row_13432	0.0376149	0.878386	4.3421	1	584.435	-1.58662	mt-Nd4l
row_13088	0.0376266	0.878386	4.34157	1	584.435	10	Gpc4
row_4299	0.0377557	0.878386	4.33569	1	584.435	-0.710113	Klhdc10
row_8418	0.0378351	0.878386	4.33209	1	584.435	-10	Wrap53
row_6539	0.0378519	0.878386	4.33132	1	584.435	-1.38683	Ttc13
row_5817	0.0378943	0.878386	4.3294	1	584.435	1.37485	B4galnt4
row_11293	0.0379953	0.878386	4.32484	1	584.435	10	Pcyt1a
row_3804	0.0380326	0.878386	4.32316	1	584.435	-1.5017	Fbrsl1
row_3021	0.0382368	0.878386	4.31397	1	584.435	-10	9930104L06Rik
row_6433	0.0383911	0.878386	4.30707	1	584.435	10	Aars
row_11991	0.0385061	0.878386	4.30194	1	584.435	-10	Micos13
row_9730	0.0385682	0.878386	4.29918	1	584.435	-2.15417	Ippk
row_12982	0.0385876	0.878386	4.29832	1	584.435	-10	Plp2
row_12540	0.0386364	0.878386	4.29615	1	584.435	-0.690801	Dok6
row_5758	0.0386825	0.878386	4.29411	1	584.435	1.80191	Fgfr2
row_12881	0.0387852	0.878386	4.28957	1	584.435	10	Mrpl43
row_5092	0.0388025	0.878386	4.28881	1	584.435	-3.02869	Zfp974
row_8967	0.0391331	0.878386	4.27427	1	584.435	-0.752083	Rbfox3
row_6839	0.0391472	0.878386	4.27366	1	584.435	-1.11532	Cul5
row_11939	0.0391474	0.878386	4.27365	1	584.435	-1.14528	Trerf1
row_12921	0.0393096	0.878386	4.26657	1	584.435	-10	Sfr1
row_8972	0.0393798	0.878386	4.26351	1	584.435	2.73518	Gaa
row_3293	0.0394832	0.878386	4.25903	1	584.435	-1.88909	Kcnab2
row_11771	0.0395156	0.878386	4.25762	1	584.435	-10	Gm17276
row_1051	0.0395307	0.878386	4.25697	1	584.435	-1.2388	Dab2ip
row_11331	0.0395824	0.878386	4.25473	1	584.435	-0.856118	Golgb1
row_5388	0.0397392	0.878386	4.24796	1	584.435	-1.00349	Akap13
row_12005	0.0397491	0.878386	4.24754	1	584.435	1.65746	Tubb4a
row_2966	0.0397655	0.878386	4.24683	1	584.435	-1.90034	St3gal3
row_10210	0.0397884	0.878386	4.24585	1	584.435	10	Smim4
row_1038	0.0398105	0.878386	4.2449	1	584.435	-2.87556	Zbtb43
row_5947	0.039877	0.878386	4.24204	1	584.435	1.55227	Kat6a
row_13227	0.0400309	0.878386	4.23545	1	584.435	10	Tsix
row_2199	0.0400685	0.878386	4.23385	1	584.435	10	Cdc42se1
row_11215	0.0400952	0.878386	4.23271	1	584.435	-2.95664	Txnrd2
row_6926	0.0403443	0.878386	4.22212	1	584.435	1.18326	Pias1
row_9672	0.0403658	0.878386	4.22121	1	584.435	10	Eef1e1
row_8779	0.0405695	0.878386	4.2126	1	584.435	-10	Vps25
row_9234	0.040798	0.878386	4.203	1	584.435	1.62346	Fkbp3
row_9324	0.0409148	0.878386	4.19812	1	584.435	-1.23003	Dcaf5
row_12780	0.040988	0.878386	4.19507	1	584.435	10	Ak3
row_7866	0.0410031	0.878386	4.19444	1	584.435	10	B530045E10Rik
row_5259	0.0410416	0.878386	4.19284	1	584.435	-1.13964	Ppfia3
row_5080	0.0410457	0.878386	4.19266	1	584.435	10	Shkbp1
row_12811	0.0411256	0.878386	4.18934	1	584.435	2.62065	Rpp30
row_9750	0.0412101	0.878386	4.18584	1	584.435	1.56786	Sptlc1
row_12165	0.0412415	0.878386	4.18454	1	584.435	-1.70606	Greb1l
row_6056	0.0412799	0.878386	4.18295	1	584.435	-10	4930555F03Rik
row_12583	0.0413349	0.878386	4.18068	1	584.435	10	Dpp3
row_11557	0.041378	0.878386	4.17889	1	584.435	1.34784	Tcte2
row_13204	0.0413971	0.878386	4.17811	1	584.435	-3.37112	Efnb1
row_7030	0.0417764	0.878386	4.16254	1	584.435	10	Elovl5
row_6791	0.0418326	0.878386	4.16024	1	584.435	1.26099	Pcsk7
row_2286	0.0419728	0.878386	4.15454	1	584.435	10	Gm43258
row_1478	0.0419984	0.878386	4.1535	1	584.435	10	Tgm6
row_5770	0.0420209	0.878386	4.15258	1	584.435	10	Chst15
row_13073	0.0421173	0.878386	4.14867	1	584.435	-1.20905	Smarca1
row_12501	0.0421749	0.878386	4.14634	1	584.435	-1.48969	Smad2
row_12179	0.0421932	0.878386	4.1456	1	584.435	10	Lama3
row_7538	0.0422214	0.878386	4.14446	1	584.435	-10	Gm47644
row_0058	0.0422619	0.878386	4.14283	1	584.435	10	Crispld1
row_8060	0.042282	0.878386	4.14202	1	584.435	2.2816	Emid1
row_3863	0.0423155	0.878386	4.14067	1	584.435	-10	Triap1
row_3353	0.0424466	0.878386	4.13539	1	584.435	1.11847	Ankib1
row_10796	0.0425221	0.878386	4.13236	1	584.435	-2.1719	Sharpin
row_7709	0.0426174	0.878386	4.12854	1	584.435	-10	Ndufs7
row_8226	0.0426265	0.878386	4.12818	1	584.435	-1.56764	Mgat4b
row_4931	0.042631	0.878386	4.128	1	584.435	-2.83869	Zfp583
row_12054	0.0427201	0.878386	4.12444	1	584.435	2.60337	Ehd3
row_1370	0.04274	0.878386	4.12365	1	584.435	-2.19215	Zfyve19
row_11473	0.0428151	0.878386	4.12066	1	584.435	-0.923102	Itsn1
row_11052	0.0428432	0.878386	4.11954	1	584.435	10	Mettl7a1
row_13215	0.0430705	0.878386	4.11052	1	584.435	2.09697	Nono
row_7956	0.0431086	0.878386	4.10901	1	584.435	2.59581	Tspan31
row_8143	0.0431732	0.878386	4.10646	1	584.435	-1.29231	5730522E02Rik
row_0557	0.0432263	0.878386	4.10437	1	584.435	10	Rgsl1
row_1735	0.0432355	0.878386	4.10401	1	584.435	-10	Trp53rkb
row_6339	0.043422	0.878386	4.09668	1	584.435	1.58437	Got2
row_0581	0.0434441	0.878386	4.09581	1	584.435	0.65016	Astn1
row_9998	0.0435224	0.878386	4.09274	1	584.435	-2.14038	Mrps27
row_0342	0.0435377	0.878386	4.09214	1	584.435	-1.02466	Gigyf2
row_5475	0.04365	0.878386	4.08776	1	584.435	1.71059	Ankrd42
row_8274	0.0436625	0.878386	4.08727	1	584.435	-1.38456	Acsl6
row_0217	0.0436646	0.878386	4.08719	1	584.435	-1.62325	Nop58
row_4261	0.0438811	0.878386	4.07877	1	584.435	10	Cftr
row_10274	0.0439846	0.878386	4.07476	1	584.435	2.09293	Armh4
row_3608	0.0441953	0.878386	4.06663	1	584.435	-1.86963	Wdr19
row_7291	0.0442523	0.878386	4.06444	1	584.435	10	Xylb
row_3947	0.0443482	0.878386	4.06076	1	584.435	-10	Diablo
row_9563	0.0443698	0.878386	4.05993	1	584.435	0.939763	Larp4b
row_3035	0.0443921	0.878386	4.05908	1	584.435	10	Adprhl2
row_13335	0.0445865	0.878386	4.05164	1	584.435	-0.978626	Apex2
row_8080	0.0446012	0.878386	4.05108	1	584.435	-2.78405	Purb
row_3719	0.044735	0.878386	4.04599	1	584.435	-10	Bmp3
row_8578	0.0450647	0.878386	4.03351	1	584.435	-0.49017	Asic2
row_5338	0.0451343	0.878386	4.03088	1	584.435	0.626048	Gm9801
row_4223	0.0451997	0.878386	4.02842	1	584.435	10	Samd9l
row_11669	0.0452041	0.878386	4.02826	1	584.435	10	Lmf1
row_8897	0.0452797	0.878386	4.02542	1	584.435	1.58083	Cog1
row_6277	0.0453821	0.878386	4.02158	1	584.435	1.05343	Dnaja2
row_9649	0.0454249	0.878386	4.01998	1	584.435	-2.78079	1110046J04Rik
row_8899	0.0454316	0.878386	4.01973	1	584.435	-10	D11Wsu47e
row_7310	0.0454577	0.878386	4.01875	1	584.435	1.06313	Trak1
row_5229	0.0456139	0.878386	4.01293	1	584.435	2.62089	Kcnc3
row_4657	0.0457061	0.878386	4.0095	1	584.435	2.67489	Camk1
row_3092	0.0457829	0.878386	4.00665	1	584.435	-2.76513	Fabp3
row_0048	0.0458332	0.878386	4.00478	1	584.435	1.03422	Ube2w
row_4544	0.0459316	0.878386	4.00114	1	584.435	-2.14855	Pcbp1
row_3529	0.0459836	0.878386	3.99922	1	584.435	-2.14126	Grk4
row_8857	0.0460472	0.878386	3.99688	1	584.435	10	Ftsj3
row_3883	0.0461214	0.878386	3.99414	1	584.435	-0.736125	Ksr2
row_9487	0.0461555	0.878386	3.99289	1	584.435	10	Rtl1
row_7993	0.0462848	0.878386	3.98814	1	584.435	2.07749	Cs
row_6515	0.0463691	0.878386	3.98505	1	584.435	10	Spata2l
row_10631	0.0463835	0.878386	3.98453	1	584.435	2.00299	Cct5
row_2077	0.0463948	0.878386	3.98412	1	584.435	-1.17595	Gucy1b1
row_9985	0.0463983	0.878386	3.98399	1	584.435	10	Nsa2
row_0683	0.046511	0.878386	3.97987	1	584.435	-0.752988	Cep170
row_11251	0.0466027	0.878386	3.97653	1	584.435	10	Etv5
row_9603	0.0466666	0.878386	3.97421	1	584.435	1.24221	Elmo1
row_0531	0.0469182	0.878386	3.96509	1	584.435	2.74905	Rgs2
row_6071	0.0469404	0.878386	3.96429	1	584.435	1.74217	Fbxo8
row_11081	0.0470064	0.878386	3.9619	1	584.435	1.70477	Map3k12
row_10380	0.0470701	0.878386	3.95961	1	584.435	-1.20251	Kpna3
row_11587	0.0471787	0.878386	3.9557	1	584.435	-2.31031	Zfp53
row_2251	0.0472146	0.878386	3.95441	1	584.435	10	Wars2
row_4887	0.0474745	0.878386	3.94511	1	584.435	-10	Leng1
row_2342	0.047572	0.878386	3.94163	1	584.435	0.983852	Sars
row_2034	0.0476849	0.878386	3.93761	1	584.435	3.18992	Tiparp
row_5445	0.0477404	0.878386	3.93565	1	584.435	10	Il16
row_3402	0.0479508	0.878386	3.9282	1	584.435	2.68164	Gsap
row_11987	0.0479801	0.878386	3.92716	1	584.435	1.20749	Kdm4b
row_7800	0.0481532	0.878386	3.92107	1	584.435	-2.68871	Tmem263
row_6036	0.0482082	0.878386	3.91913	1	584.435	-10	Lrp2bp
row_0246	0.0483848	0.878386	3.91294	1	584.435	-1.29876	Pikfyve
row_3001	0.0484148	0.878386	3.91189	1	584.435	10	Ppie
row_4743	0.0484892	0.878386	3.9093	1	584.435	-1.91128	Lpcat3
row_11046	0.0484918	0.878386	3.90921	1	584.435	10	Cox14
row_13213	0.0486298	0.878386	3.9044	1	584.435	-1.24314	Nlgn3
row_9424	0.0486495	0.878386	3.90371	1	584.435	-1.34395	Ttc8
row_10429	0.0489315	0.878386	3.89393	1	584.435	10	Gm33524
row_7518	0.0491343	0.878386	3.88694	1	584.435	-10	Bend3
row_10372	0.049198	0.878386	3.88475	1	584.435	-0.672971	Atp8a2
row_9002	0.0492036	0.878386	3.88456	1	584.435	-2.79947	P4hb
row_6110	0.0492127	0.878386	3.88424	1	584.435	10	Gmip
row_10797	0.0494517	0.878386	3.87605	1	584.435	10	Maf1
row_0320	0.0494932	0.878386	3.87463	1	584.435	-0.968478	Sphkap
row_9141	0.0496327	0.878386	3.86988	1	584.435	2.52173	Cbll1
row_7300	0.0498084	0.878386	3.86391	1	584.435	-10	Mobp
row_10953	0.049854	0.878386	3.86236	1	584.435	10	Hdac10
row_3690	0.0498749	0.878386	3.86165	1	584.435	0.604331	Ankrd17
row_7932	0.0499021	0.878386	3.86073	1	584.435	-10	Llph

## Sheet: Car3_AssignNT_2
name	pval	adj_pval	f_statistic	df1	df2	lfc	Gene
row_7535	0.000168934	0.852733	14.3335	1	584.435	10	Nus1
row_1420	0.000177259	0.852733	14.2407	1	584.435	-10	Eif3j1
row_7844	0.000345414	0.852733	12.959	1	584.435	-3.79408	Metap2
row_0104	0.000659609	0.852733	11.7257	1	584.435	2.99294	Actr1b
row_4988	0.00073343	0.852733	11.5245	1	584.435	-10	Ppp5c
row_8518	0.000765338	0.852733	11.4437	1	584.435	-10	Fam57a
row_0331	0.000776552	0.852733	11.4162	1	584.435	-2.37683	Psmd1
row_6201	0.00090307	0.852733	11.1305	1	584.435	-3.78321	Arhgap10
row_12961	0.000941749	0.852733	11.0513	1	584.435	-2.6895	Pdzd8
row_0714	0.00106178	0.852733	10.8248	1	584.435	-10	Cnih4
row_11938	0.00112093	0.852733	10.7226	1	584.435	-2.31449	Ubr2
row_12957	0.00117448	0.852733	10.6347	1	584.435	2.98198	Hspa12a
row_9937	0.00117836	0.852733	10.6285	1	584.435	-3.6549	Ccnh
row_5194	0.00130287	0.852733	10.4394	1	584.435	10	Tshz3
row_5350	0.00147177	0.852733	10.2104	1	584.435	1.14019	Apba2
row_8617	0.00153916	0.852733	10.1264	1	584.435	2.12801	Med13
row_2532	0.00165443	0.852733	9.99107	1	584.435	0.518764	Lrrc7
row_2590	0.0016592	0.852733	9.98568	1	584.435	2.503	Ccnc
row_6999	0.00167292	0.852733	9.97025	1	584.435	1.8636	Rfx7
row_3552	0.0017852	0.852733	9.84865	1	584.435	-10	Gm1043
row_13426	0.00184396	0.852733	9.78808	1	584.435	-2.5087	mt-Co1
row_10964	0.00210462	0.852733	9.54111	1	584.435	-10	Chkb
row_9117	0.00213113	0.852733	9.51775	1	584.435	10	Id2
row_5891	0.00218386	0.852733	9.47217	1	584.435	-1.06245	Arglu1
row_10403	0.00251587	0.852733	9.20862	1	584.435	10	Fzd3
row_5731	0.00273133	0.852733	9.0559	1	584.435	-10	Phkg2
row_8968	0.00281091	0.852733	9.00258	1	584.435	10	Cbx8
row_0577	0.00293626	0.852733	8.92163	1	584.435	1.85592	Ralgps2
row_12217	0.00296928	0.852733	8.90089	1	584.435	-1.87737	Syt4
row_2264	0.00300093	0.852733	8.88124	1	584.435	10	Slc22a15
row_2903	0.00312483	0.852733	8.80626	1	584.435	10	Prpf38a
row_11669	0.00312936	0.852733	8.80358	1	584.435	10	Lmf1
row_5509	0.0031931	0.852733	8.76624	1	584.435	2.37925	Emsy
row_9685	0.00321959	0.852733	8.75094	1	584.435	10	Nedd9
row_7464	0.00325685	0.852733	8.72964	1	584.435	2.27173	Rnf217
row_12936	0.00331455	0.852733	8.69714	1	584.435	-1.93636	Bbip1
row_2551	0.00335049	0.852733	8.67719	1	584.435	1.82864	Asph
row_3562	0.00341531	0.852733	8.64175	1	584.435	-3.368	Zfp518b
row_12726	0.00342077	0.852733	8.63879	1	584.435	-10	Prpf19
row_9887	0.00348801	0.852733	8.60281	1	584.435	10	Lpcat1
row_12943	0.00350648	0.852733	8.59304	1	584.435	-10	Zdhhc6
row_13058	0.00365662	0.852733	8.51559	1	584.435	10	Upf3b
row_11796	0.00370405	0.852733	8.49179	1	584.435	-2.38224	March2
row_4588	0.00372358	0.852733	8.48208	1	584.435	-10	Hdac11
row_13427	0.00382517	0.852733	8.4324	1	584.435	-2.08097	mt-Co2
row_13429	0.00383709	0.852733	8.42666	1	584.435	-2.79844	mt-Atp6
row_4636	0.00409335	0.852733	8.30747	1	584.435	-10	Lrrn1
row_1324	0.00415478	0.852733	8.28003	1	584.435	2.47618	Bdnf
row_8949	0.00416222	0.852733	8.27674	1	584.435	3.39696	Mfsd11
row_12086	0.00418595	0.852733	8.26627	1	584.435	2.37525	Sos1
row_10764	0.00423879	0.852733	8.24316	1	584.435	-10	Slc45a4
row_13432	0.00435021	0.852733	8.19541	1	584.435	-2.85949	mt-Nd4l
row_11090	0.00448536	0.852733	8.13913	1	584.435	10	Zfp385a
row_10883	0.00483246	0.852733	8.00217	1	584.435	10	Slc25a17
row_2692	0.00486669	0.852733	7.98921	1	584.435	-2.60868	Clta
row_5051	0.00492287	0.852733	7.96815	1	584.435	-10	Zfp574
row_10864	0.00506032	0.852733	7.91762	1	584.435	2.20049	Nptxr
row_4712	0.00510096	0.852733	7.90296	1	584.435	-10	Zfp248
row_7631	0.00516901	0.852733	7.87866	1	584.435	2.67787	Rab36
row_7750	0.00517361	0.852733	7.87703	1	584.435	2.32738	Atcay
row_4072	0.00520507	0.852733	7.86591	1	584.435	10	Ache
row_11395	0.00552681	0.852733	7.75605	1	584.435	-3.2115	Tfg
row_13430	0.00575079	0.852733	7.68337	1	584.435	-1.98857	mt-Co3
row_8077	0.00582232	0.852733	7.66076	1	584.435	-10	Zmiz2
row_3179	0.00591856	0.852733	7.6308	1	584.435	1.56325	Usp48
row_11484	0.00591947	0.852733	7.63051	1	584.435	-10	Pigp
row_7641	0.00629422	0.852733	7.51841	1	584.435	-10	Mif
row_1770	0.00650901	0.852733	7.4572	1	584.435	-10	Rab22a
row_9997	0.00656398	0.852733	7.44187	1	584.435	-10	Ptcd2
row_10039	0.00658514	0.852733	7.436	1	584.435	0.72999	Pde4d
row_3211	0.00662369	0.852733	7.42536	1	584.435	2.07995	Atp13a2
row_9221	0.00690065	0.852733	7.35073	1	584.435	-10	Sstr1
row_7658	0.00700478	0.852733	7.32347	1	584.435	10	Fam207a
row_13328	0.00704167	0.852733	7.31391	1	584.435	10	Alg13
row_1791	0.00705632	0.852733	7.31012	1	584.435	-10	Gm14410
row_0428	0.00706413	0.852733	7.30811	1	584.435	-10	Ccdc93
row_9940	0.00714704	0.852733	7.28688	1	584.435	-3.81924	Edil3
row_6943	0.00715707	0.852733	7.28433	1	584.435	10	Ints14
row_9533	0.0073392	0.852733	7.23862	1	584.435	-3.16654	Zfp386
row_7952	0.00734217	0.852733	7.23789	1	584.435	10	Tsfm
row_3978	0.0073423	0.852733	7.23786	1	584.435	10	Ccdc92
row_1841	0.00735791	0.852733	7.234	1	584.435	3.33179	Zbtb46
row_8991	0.00749556	0.852733	7.20031	1	584.435	-1.40267	Actg1
row_2614	0.00753422	0.852733	7.19096	1	584.435	-10	Ankrd6
row_11075	0.007565	0.852733	7.18355	1	584.435	10	Pfdn5
row_12972	0.00756537	0.852733	7.18347	1	584.435	-2.50868	Csf2ra
row_8827	0.00756587	0.852733	7.18334	1	584.435	-10	Plekhm1
row_5951	0.00767147	0.852733	7.15817	1	584.435	10	Golga7
row_4204	0.00788747	0.852733	7.10776	1	584.435	-3.26097	Hmgb1
row_8168	0.0079877	0.852733	7.08485	1	584.435	10	Bod1
row_6180	0.00799031	0.852733	7.08425	1	584.435	10	Tpm4
row_5055	0.00802083	0.852733	7.07734	1	584.435	-10	Gsk3a
row_0875	0.00821422	0.852733	7.03413	1	584.435	-0.89125	Cacna1b
row_9249	0.00840949	0.852733	6.99155	1	584.435	-10	Dmac2l
row_2121	0.00855884	0.852733	6.95967	1	584.435	10	Rit1
row_2093	0.00875081	0.852733	6.91951	1	584.435	-10	Rps3a1
row_6450	0.00878152	0.852733	6.91317	1	584.435	10	Terf2ip
row_1246	0.00891021	0.852733	6.88685	1	584.435	-10	Acp2
row_5883	0.00894128	0.852733	6.88055	1	584.435	1.68224	Timm44
row_3033	0.00914093	0.852733	6.84062	1	584.435	-2.02081	Map7d1
row_11359	0.00920521	0.852733	6.82795	1	584.435	10	Usf3
row_7160	0.00952639	0.852733	6.76599	1	584.435	-1.99868	Wdr82
row_12381	0.00955519	0.852733	6.76054	1	584.435	-3.13975	Pggt1b
row_3311	0.00972293	0.852733	6.72913	1	584.435	-1.80709	Prkcz
row_2402	0.00974753	0.852733	6.72457	1	584.435	10	1810037I17Rik
row_8245	0.00976141	0.852733	6.722	1	584.435	-10	Rmnd5b
row_1669	0.00979697	0.852733	6.71544	1	584.435	10	Soga1
row_9236	0.00995678	0.852733	6.68625	1	584.435	0.492365	Mdga2
row_0551	0.0101133	0.852733	6.65813	1	584.435	-10	Lamc1
row_2315	0.0101257	0.852733	6.65592	1	584.435	-2.01863	Dram2
row_2851	0.0102218	0.852733	6.63888	1	584.435	-10	Itgb3bp
row_4613	0.0102361	0.852733	6.63637	1	584.435	-10	Uba3
row_9990	0.010331	0.852733	6.61975	1	584.435	-2.75343	Arhgef28
row_8825	0.0103354	0.852733	6.61898	1	584.435	10	Arhgap27
row_4208	0.0103489	0.852733	6.61663	1	584.435	10	Gm15997
row_4752	0.0103786	0.852733	6.61146	1	584.435	2.51438	Gpr162
row_2441	0.0103798	0.852733	6.61125	1	584.435	2.29144	Gm26691
row_6725	0.0104822	0.852733	6.59357	1	584.435	10	Tmem218
row_13047	0.010509	0.852733	6.58898	1	584.435	-10	Dock11
row_3012	0.0105488	0.852733	6.58217	1	584.435	-10	Utp11
row_8156	0.0105753	0.852733	6.57765	1	584.435	-0.959502	Rtn4
row_3334	0.0105763	0.852733	6.57748	1	584.435	-2.15109	Acap3
row_7925	0.0106935	0.852733	6.55764	1	584.435	-2.24628	Rap1b
row_0049	0.0107116	0.852733	6.5546	1	584.435	-10	Eloc
row_6086	0.0107337	0.852733	6.55088	1	584.435	-2.43233	Msmo1
row_0054	0.0107403	0.852733	6.54978	1	584.435	-2.48783	Gdap1
row_9008	0.0108783	0.852733	6.52681	1	584.435	-10	Mafg
row_9005	0.0109375	0.852733	6.51705	1	584.435	-10	Anapc11
row_8599	0.0109389	0.852733	6.51682	1	584.435	10	Dusp14
row_10639	0.0109954	0.852733	6.50756	1	584.435	10	Laptm4b
row_9624	0.0110236	0.852733	6.50294	1	584.435	-3.12992	BC005537
row_4403	0.0110387	0.852733	6.50048	1	584.435	1.92432	Cbx3
row_0172	0.0110998	0.852733	6.49056	1	584.435	-10	Hibch
row_9626	0.0111848	0.852733	6.47685	1	584.435	-10	Tdp2
row_1484	0.0112006	0.852733	6.47431	1	584.435	10	Pced1a
row_12473	0.0112065	0.852733	6.47337	1	584.435	10	Cep192
row_6362	0.0112209	0.852733	6.47106	1	584.435	-3.11187	Lrrc29
row_1952	0.0112491	0.852733	6.46655	1	584.435	-2.03526	Bbs7
row_12730	0.0113414	0.852733	6.45186	1	584.435	-10	Patl1
row_1523	0.0113479	0.852733	6.45083	1	584.435	3.19714	9630028H03Rik
row_11372	0.0114013	0.852733	6.44239	1	584.435	-10	Abhd10
row_12983	0.0116203	0.852733	6.40822	1	584.435	10	Gpkow
row_3028	0.0116975	0.852733	6.39634	1	584.435	-2.50807	Mrps15
row_11361	0.0117752	0.852733	6.38446	1	584.435	10	Spice1
row_8345	0.0118206	0.852733	6.37754	1	584.435	-10	Tmem11
row_1681	0.0118928	0.852733	6.36661	1	584.435	10	Tti1
row_0064	0.0119371	0.852733	6.35995	1	584.435	-10	Tmem14a
row_8525	0.0119853	0.852733	6.35273	1	584.435	-2.53912	Blmh
row_1848	0.0120519	0.852733	6.34278	1	584.435	-2.20331	Tcea2
row_4757	0.0121801	0.852733	6.3238	1	584.435	-3.02292	Pianp
row_9398	0.0121873	0.852733	6.32274	1	584.435	-2.46254	Pomt2
row_6108	0.0124099	0.852733	6.2903	1	584.435	-2.43667	Zfp866
row_2133	0.0124589	0.852733	6.28324	1	584.435	-10	Scamp3
row_1721	0.0125932	0.852733	6.26403	1	584.435	-10	Pcif1
row_10640	0.0125958	0.852733	6.26366	1	584.435	-2.55563	Matn2
row_3465	0.0127365	0.852733	6.24377	1	584.435	10	Kcnk3
row_2516	0.0127549	0.852733	6.24119	1	584.435	10	Acadm
row_7866	0.0128519	0.852733	6.22763	1	584.435	10	B530045E10Rik
row_11868	0.0128858	0.852733	6.22291	1	584.435	-1.95116	A930015D03Rik
row_8976	0.0129104	0.852733	6.2195	1	584.435	-10	A930037H05Rik
row_6647	0.0131493	0.852733	6.18668	1	584.435	2.51925	Qtrt1
row_6797	0.0132151	0.852733	6.17776	1	584.435	-10	Zpr1
row_2658	0.0132185	0.852733	6.1773	1	584.435	10	Il11ra1
row_6213	0.0132384	0.852733	6.17461	1	584.435	2.15467	Anapc10
row_13200	0.0133785	0.852733	6.15578	1	584.435	-10	Ar
row_10462	0.0133917	0.852733	6.15403	1	584.435	-10	Siah3
row_5092	0.0134045	0.852733	6.15231	1	584.435	-10	Zfp974
row_5858	0.0135098	0.852733	6.13833	1	584.435	10	Dhcr7
row_12478	0.0135732	0.852733	6.12996	1	584.435	-0.81085	Tcf4
row_4920	0.0136182	0.852733	6.12405	1	584.435	-10	Ccdc106
row_11290	0.0136719	0.852733	6.11701	1	584.435	-10	Rnf168
row_11374	0.0138363	0.852733	6.09566	1	584.435	10	Plcxd2
row_7865	0.0138805	0.852733	6.08996	1	584.435	-10	Dusp6
row_2819	0.0140876	0.852733	6.06353	1	584.435	-1.33697	Focad
row_3154	0.0141633	0.852733	6.05396	1	584.435	-0.697356	Rsrp1
row_12275	0.0144224	0.852733	6.02162	1	584.435	-10	Tmco6
row_3746	0.014547	0.852733	6.00628	1	584.435	-2.4369	Klhl8
row_5274	0.0146974	0.852733	5.98794	1	584.435	10	Dbp
row_5789	0.0147066	0.852733	5.98683	1	584.435	1.96449	Glrx3
row_6467	0.0147552	0.852733	5.98095	1	584.435	-0.748803	Cdh13
row_2403	0.0148015	0.852733	5.97536	1	584.435	2.36513	Usp53
row_11681	0.014986	0.852733	5.95329	1	584.435	3.04965	Rhot2
row_6437	0.0150139	0.852733	5.94998	1	584.435	1.09734	Glg1
row_6927	0.0150325	0.852733	5.94778	1	584.435	1.91026	Map2k5
row_1783	0.0152081	0.852733	5.9271	1	584.435	-10	Gm14399
row_13129	0.0152137	0.852733	5.92643	1	584.435	-10	Zfp275
row_12724	0.0152941	0.852733	5.91705	1	584.435	2.17094	Tmem132a
row_2238	0.0153103	0.852733	5.91516	1	584.435	-2.99378	Rnf115
row_8693	0.0153768	0.852733	5.90745	1	584.435	1.7421	Cbx1
row_1572	0.0153987	0.852733	5.90492	1	584.435	-3.08978	Cst3
row_12575	0.0154419	0.852733	5.89993	1	584.435	-1.41583	Sptbn2
row_0455	0.0154467	0.852733	5.89938	1	584.435	10	Rassf5
row_10673	0.0156171	0.852733	5.87986	1	584.435	3.03435	Slc25a32
row_6490	0.0157315	0.852733	5.86687	1	584.435	-2.43056	Zcchc14
row_6006	0.0158468	0.852733	5.85389	1	584.435	-3.06924	Lonrf1
row_2214	0.0158801	0.852733	5.85016	1	584.435	3.04583	Mrps21
row_3894	0.0160023	0.852733	5.83653	1	584.435	-2.4158	Tpcn1
row_10558	0.0160554	0.852733	5.83065	1	584.435	2.2953	Ghr
row_6323	0.0161248	0.852733	5.82298	1	584.435	-3.028	Ciapin1
row_6804	0.0161829	0.852733	5.81659	1	584.435	2.14169	Zbtb16
row_4399	0.01626	0.852733	5.80815	1	584.435	-10	5430402O13Rik
row_4406	0.0163294	0.852733	5.80058	1	584.435	-2.98084	Hibadh
row_4673	0.0163614	0.852733	5.79711	1	584.435	-10	Sec13
row_12583	0.016576	0.852733	5.77396	1	584.435	10	Dpp3
row_1995	0.0165882	0.852733	5.77266	1	584.435	10	Exosc8
row_6514	0.0166475	0.852733	5.76633	1	584.435	-1.39582	Cdk10
row_10317	0.0168908	0.852733	5.74058	1	584.435	10	Bcl2l2
row_2323	0.0169415	0.852733	5.73526	1	584.435	10	Rbm15
row_11327	0.017384	0.852733	5.68954	1	584.435	2.96963	Ccdc58
row_1610	0.0174632	0.852733	5.68148	1	584.435	1.96217	Tm9sf4
row_3982	0.0175071	0.852733	5.67704	1	584.435	-2.37099	Ubc
row_6279	0.0175808	0.852733	5.66959	1	584.435	1.08613	Itfg1
row_12679	0.0175993	0.852733	5.66773	1	584.435	-1.86292	Atl3
row_1736	0.0176151	0.852733	5.66614	1	584.435	1.74057	Arfgef2
row_10865	0.0177841	0.852733	5.64923	1	584.435	10	Cbx6
row_7475	0.0178707	0.852733	5.64062	1	584.435	2.32973	Tspyl4
row_1041	0.0179133	0.852733	5.6364	1	584.435	-1.40374	Mapkap1
row_1750	0.0179533	0.852733	5.63246	1	584.435	1.51667	Ptpn1
row_4459	0.0179912	0.852733	5.62872	1	584.435	-3.04496	Krcc1
row_12549	0.0180207	0.852733	5.62582	1	584.435	-1.12799	Chka
row_8041	0.0185808	0.852733	5.57167	1	584.435	-10	Mtfp1
row_7852	0.018798	0.852733	5.55113	1	584.435	3.12357	Plxnc1
row_10253	0.0189099	0.852733	5.54064	1	584.435	2.04968	Fermt2
row_8915	0.0189194	0.852733	5.53976	1	584.435	2.45759	Jpt1
row_2800	0.0189373	0.852733	5.53809	1	584.435	10	B230208B08Rik
row_12213	0.0192026	0.852733	5.5135	1	584.435	1.79502	Gm33228
row_13183	0.0192454	0.852733	5.50957	1	584.435	-2.53971	Pola1
row_1149	0.0193478	0.852733	5.5002	1	584.435	1.99831	Ppig
row_6624	0.0196615	0.852733	5.47181	1	584.435	10	Pin1
row_12696	0.0199259	0.852733	5.44825	1	584.435	-2.2937	Bscl2
row_5568	0.0199519	0.852733	5.44595	1	584.435	10	Dchs1
row_4416	0.020009	0.852733	5.4409	1	584.435	-10	Znrf2
row_4662	0.0200354	0.852733	5.43859	1	584.435	-10	Jagn1
row_9374	0.0200984	0.852733	5.43304	1	584.435	-2.91911	Isca2
row_4523	0.0201035	0.852733	5.4326	1	584.435	-10	Rab11fip5
row_7708	0.0201798	0.852733	5.42592	1	584.435	-2.92717	Pwwp3a
row_1048	0.020289	0.852733	5.41641	1	584.435	1.52459	Rab14
row_9212	0.0202991	0.852733	5.41553	1	584.435	10	Prorp
row_13335	0.0203961	0.852733	5.40713	1	584.435	-1.26961	Apex2
row_2126	0.0205064	0.852733	5.39762	1	584.435	10	Msto1
row_9715	0.0205796	0.852733	5.39135	1	584.435	10	Kdm1b
row_10841	0.0209415	0.852733	5.36065	1	584.435	10	Triobp
row_12198	0.0210081	0.852733	5.35506	1	584.435	1.81501	Zfp397
row_1035	0.0210722	0.852733	5.3497	1	584.435	-1.10331	Ralgps1
row_10430	0.0210907	0.852733	5.34815	1	584.435	-10	Egr3
row_0320	0.0211555	0.852733	5.34276	1	584.435	-1.3101	Sphkap
row_1965	0.0212193	0.852733	5.33746	1	584.435	-10	Mfsd8
row_11664	0.0212257	0.852733	5.33693	1	584.435	-1.94544	Gnptg
row_4299	0.0213958	0.852733	5.32288	1	584.435	-0.857548	Klhdc10
row_5863	0.0214485	0.852733	5.31856	1	584.435	-10	LTO1
row_11465	0.0214711	0.852733	5.3167	1	584.435	-10	Ifngr2
row_0290	0.021833	0.852733	5.28732	1	584.435	-3.01248	Tuba4a
row_2295	0.0219472	0.852733	5.27815	1	584.435	-10	Slc16a1
row_2902	0.0219975	0.852733	5.27412	1	584.435	1.32453	Tut4
row_3868	0.0221273	0.852733	5.26379	1	584.435	10	Pxn
row_1739	0.0223019	0.852733	5.24998	1	584.435	2.31738	Ddx27
row_11598	0.0223729	0.852733	5.2444	1	584.435	10	Zfp944
row_9696	0.0224898	0.852733	5.23525	1	584.435	-1.13893	Ranbp9
row_0328	0.0225326	0.852733	5.23192	1	584.435	-1.45859	Itm2c
row_7613	0.022572	0.852733	5.22885	1	584.435	-10	A930033H14Rik
row_9527	0.0225793	0.852733	5.22828	1	584.435	10	Brf1
row_3604	0.0226787	0.852733	5.22057	1	584.435	-2.31752	Tbc1d1
row_3730	0.0227128	0.852733	5.21793	1	584.435	2.25676	Sec31a
row_9208	0.0227615	0.852733	5.21417	1	584.435	2.92463	2700097O09Rik
row_7241	0.0229216	0.852733	5.20187	1	584.435	-1.65447	Smarcc1
row_0962	0.0229737	0.852733	5.1979	1	584.435	-10	Urm1
row_9836	0.0232339	0.852733	5.17815	1	584.435	10	Cdc14b
row_2435	0.0233508	0.852733	5.16934	1	584.435	-1.29826	Tbck
row_4423	0.0233726	0.852733	5.16771	1	584.435	10	Itprid1
row_6374	0.0234521	0.852733	5.16175	1	584.435	10	Acd
row_1342	0.0240244	0.852733	5.11952	1	584.435	1.22492	Scg5
row_11578	0.0241316	0.852733	5.11173	1	584.435	-10	Riok2
row_6826	0.0241466	0.852733	5.11063	1	584.435	1.17349	Arhgap20
row_12165	0.0243022	0.852733	5.09939	1	584.435	-2.16053	Greb1l
row_8577	0.0243319	0.852733	5.09726	1	584.435	-1.57896	Myo1d
row_1744	0.0245122	0.852733	5.08434	1	584.435	-1.78646	B4galt5
row_6768	0.0246267	0.852733	5.07618	1	584.435	-10	Rps25
row_11042	0.0247197	0.852733	5.06959	1	584.435	10	Asic1
row_0084	0.0247633	0.852733	5.06651	1	584.435	-1.97839	Bend6
row_4210	0.0248569	0.852733	5.05991	1	584.435	-1.60294	Hsph1
row_9103	0.0250231	0.852733	5.04826	1	584.435	-10	Iah1
row_3065	0.0251118	0.852733	5.04207	1	584.435	-2.91547	S100pbp
row_6085	0.0251325	0.852733	5.04063	1	584.435	-0.792633	Cpe
row_4280	0.0251632	0.852733	5.0385	1	584.435	2.27865	Zfp800
row_1075	0.0252	0.852733	5.03595	1	584.435	-2.22554	Ppp6c
row_11698	0.0253997	0.852733	5.02216	1	584.435	-1.72883	Luc7l
row_9432	0.0254505	0.852733	5.01867	1	584.435	-10	Nrde2
row_13286	0.0257207	0.852733	5.00022	1	584.435	-0.951511	Gprasp1
row_12002	0.0260553	0.852733	4.97766	1	584.435	-2.81381	Gtf2f1
row_3209	0.0260932	0.852733	4.97512	1	584.435	10	Rcc2
row_6208	0.0262301	0.852733	4.96599	1	584.435	1.5686	Zfp827
row_6611	0.0262413	0.852733	4.96525	1	584.435	-10	Slc36a4
row_10174	0.0264182	0.852733	4.95352	1	584.435	-2.22906	Dlg5
row_6109	0.0264936	0.852733	4.94856	1	584.435	-2.77696	Atp13a1
row_13236	0.0265273	0.852733	4.94634	1	584.435	-10	Zdhhc15
row_4599	0.0266054	0.852733	4.94122	1	584.435	10	Mrps25
row_1001	0.0266492	0.852733	4.93834	1	584.435	-1.75441	Nup214
row_5829	0.0267809	0.852733	4.92975	1	584.435	2.8397	Rplp2
row_1912	0.0267873	0.852733	4.92933	1	584.435	-10	Rpl22l1
row_12382	0.026869	0.852733	4.92403	1	584.435	1.68488	Ccdc112
row_10528	0.0269158	0.852733	4.921	1	584.435	-10	Abcc4
row_13351	0.0270003	0.852733	4.91553	1	584.435	-1.75564	Kdm5c
row_5102	0.0271135	0.852733	4.90824	1	584.435	-1.65922	Supt5
row_12578	0.0272111	0.852733	4.90198	1	584.435	-2.86066	Rbm14
row_11052	0.0272294	0.852733	4.90081	1	584.435	10	Mettl7a1
row_5477	0.0273156	0.852733	4.8953	1	584.435	-2.78298	Pcf11
row_9519	0.0273171	0.852733	4.89521	1	584.435	-10	Inf2
row_12177	0.0274037	0.852733	4.8897	1	584.435	-2.26461	Npc1
row_9530	0.0275825	0.852733	4.87838	1	584.435	-10	Mta1
row_12539	0.0276083	0.852733	4.87675	1	584.435	-2.81961	Rttn
row_12328	0.027634	0.852733	4.87513	1	584.435	-10	Pcdhgb4
row_3524	0.0276725	0.852733	4.87271	1	584.435	-10	Tnip2
row_2083	0.027779	0.852733	4.86602	1	584.435	2.24579	Tmem131l
row_7116	0.0279585	0.852733	4.85481	1	584.435	-10	Mrps22
row_6051	0.0279868	0.852733	4.85305	1	584.435	-10	Cdkn2aip
row_11040	0.0280748	0.852733	4.84759	1	584.435	-1.92081	Faim2
row_10551	0.0282144	0.852733	4.83896	1	584.435	10	Tmtc4
row_3880	0.0282496	0.852733	4.83679	1	584.435	-2.34798	Pebp1
row_13172	0.0282994	0.852733	4.83373	1	584.435	-2.90008	Prkx
row_6873	0.0283222	0.852733	4.83233	1	584.435	-2.09393	Ppcdc
row_3432	0.0283674	0.852733	4.82956	1	584.435	10	Tmub1
row_9815	0.0283764	0.852733	4.829	1	584.435	2.19282	Naa35
row_8267	0.0285233	0.852733	4.82003	1	584.435	2.32334	Rad50
row_12816	0.0285718	0.852733	4.81707	1	584.435	0.976999	Btaf1
row_13244	0.0285784	0.852733	4.81667	1	584.435	-10	Atp7a
row_8452	0.0285891	0.852733	4.81602	1	584.435	-10	Slc25a11
row_5543	0.0286952	0.852733	4.80958	1	584.435	2.36058	Rnf121
row_6932	0.0287937	0.852733	4.80363	1	584.435	1.60654	Smad3
row_2663	0.0288508	0.852733	4.80019	1	584.435	1.69625	Ccl27a
row_12421	0.0289135	0.852733	4.79641	1	584.435	-1.19323	Dctn4
row_4630	0.0289811	0.852733	4.79236	1	584.435	-0.899543	Chl1
row_9142	0.0290039	0.852733	4.79099	1	584.435	10	Slc26a4
row_6256	0.0290075	0.852733	4.79077	1	584.435	2.81518	Gcdh
row_7177	0.0290517	0.852733	4.78813	1	584.435	2.21938	Dcaf1
row_8226	0.0293888	0.852733	4.7681	1	584.435	-1.92938	Mgat4b
row_1556	0.0295662	0.852733	4.75765	1	584.435	2.27264	Sec23b
row_1221	0.0296341	0.852733	4.75367	1	584.435	2.2483	Ctnnd1
row_3437	0.0297094	0.852733	4.74926	1	584.435	-1.5601	Nub1
row_8243	0.0298017	0.852733	4.74388	1	584.435	-2.82518	Hnrnpab
row_7290	0.02988	0.852733	4.73933	1	584.435	-2.41147	Acaa1a
row_8875	0.0299045	0.852733	4.73791	1	584.435	-3.15173	Cep112
row_4365	0.0299349	0.852733	4.73615	1	584.435	-10	Ephb6
row_3738	0.0299842	0.852733	4.73329	1	584.435	-10	Gpat3
row_4005	0.0301139	0.852733	4.7258	1	584.435	1.98492	Vkorc1l1
row_8157	0.0302863	0.852733	4.7159	1	584.435	0.659805	Eml6
row_12320	0.0304342	0.852733	4.70746	1	584.435	10	Pcdhga1
row_11865	0.0305323	0.852733	4.70188	1	584.435	-1.91303	Abcf1
row_6625	0.0307397	0.852733	4.69015	1	584.435	1.77635	Olfm2
row_6103	0.0307501	0.852733	4.68957	1	584.435	-1.73556	D130040H23Rik
row_11128	0.0308394	0.852733	4.68454	1	584.435	10	Tmem186
row_7696	0.0308422	0.852733	4.68438	1	584.435	-10	Wdr18
row_2022	0.0309607	0.852733	4.67774	1	584.435	-1.87962	Mbnl1
row_0102	0.0309648	0.852733	4.67751	1	584.435	10	Sema4c
row_4889	0.0310103	0.852733	4.67497	1	584.435	2.01553	Mboat7
row_8454	0.0311795	0.852733	4.66555	1	584.435	10	Pfn1
row_6434	0.0312127	0.852733	4.6637	1	584.435	10	Clec18a
row_6479	0.031264	0.852733	4.66086	1	584.435	10	A130014A01Rik
row_3924	0.0313577	0.852733	4.65568	1	584.435	-10	Gpn3
row_11546	0.0315223	0.852733	4.64662	1	584.435	-2.24903	Igf2r
row_6975	0.0316535	0.852733	4.63943	1	584.435	-1.11967	Tln2
row_5277	0.0316554	0.852733	4.63933	1	584.435	10	Sult2b1
row_5391	0.0317533	0.852733	4.63399	1	584.435	0.917296	Ntrk3
row_12436	0.0317904	0.852733	4.63197	1	584.435	-10	1500015A07Rik
row_5987	0.0318004	0.852733	4.63142	1	584.435	0.424444	Nrg1
row_1966	0.0320525	0.852733	4.61777	1	584.435	-1.76464	Abhd18
row_3347	0.032068	0.852733	4.61693	1	584.435	-1.86283	Fam133b
row_11829	0.0321788	0.852733	4.61097	1	584.435	10	Dxo
row_5656	0.0322781	0.852733	4.60564	1	584.435	-2.75385	Ndufab1
row_4954	0.0324262	0.852733	4.59773	1	584.435	10	Zfp446
row_8980	0.0324803	0.852733	4.59484	1	584.435	10	Chmp6
row_9998	0.032491	0.852733	4.59427	1	584.435	-2.71827	Mrps27
row_0239	0.0325779	0.852733	4.58966	1	584.435	0.7553	Klf7
row_10100	0.0326312	0.852733	4.58683	1	584.435	1.35012	Flnb
row_5326	0.0326569	0.852733	4.58547	1	584.435	0.42385	Gabrb3
row_0452	0.0328936	0.852733	4.573	1	584.435	10	Mapkapk2
row_5917	0.033105	0.852733	4.56194	1	584.435	1.00174	Rasa3
row_9080	0.0331561	0.852733	4.55927	1	584.435	-10	Mycn
row_6661	0.0331995	0.852733	4.55701	1	584.435	10	Ccdc151
row_11912	0.0333412	0.852733	4.54967	1	584.435	10	Polh
row_11082	0.0333836	0.852733	4.54747	1	584.435	10	Tarbp2
row_8292	0.0334865	0.852733	4.54216	1	584.435	-10	Galnt10
row_2487	0.0336032	0.852733	4.53616	1	584.435	-10	Ddah1
row_0029	0.0336261	0.852733	4.53498	1	584.435	0.987018	Arfgef1
row_4740	0.033754	0.852733	4.52843	1	584.435	10	Necap1
row_6443	0.0338438	0.852733	4.52385	1	584.435	10	Bcar1
row_3919	0.0338603	0.852733	4.52301	1	584.435	10	Tctn1
row_12887	0.0340171	0.852733	4.51504	1	584.435	0.954075	Btrc
row_2019	0.034051	0.852733	4.51332	1	584.435	-10	P2ry14
row_1083	0.034052	0.852733	4.51327	1	584.435	-0.594258	Mbd5
row_13019	0.0340724	0.852733	4.51224	1	584.435	-0.614587	Cask
row_3483	0.0341458	0.852733	4.50853	1	584.435	10	Zfp513
row_12103	0.0341904	0.852733	4.50628	1	584.435	10	Dync2li1
row_7513	0.0342071	0.852733	4.50544	1	584.435	-10	Scml4
row_5927	0.0342774	0.852733	4.5019	1	584.435	-10	Arhgef10
row_12202	0.0343047	0.852733	4.50052	1	584.435	2.69523	Galnt1
row_2001	0.0343673	0.852733	4.49738	1	584.435	0.45099	Dclk1
row_13117	0.0344346	0.852733	4.49401	1	584.435	-1.73308	Mtmr1
row_2341	0.0344642	0.852733	4.49253	1	584.435	-2.16169	Celsr2
row_13406	0.034552	0.852733	4.48815	1	584.435	10	Rab9
row_0447	0.0346723	0.852733	4.48216	1	584.435	-10	Cd55
row_5760	0.0348246	0.852733	4.4746	1	584.435	-10	Nsmce4a
row_11060	0.035165	0.852733	4.45786	1	584.435	10	Dazap2
row_4765	0.0351933	0.852733	4.45647	1	584.435	-2.19312	Gapdh
row_7923	0.0352342	0.852733	4.45447	1	584.435	10	Slc35e3
row_10797	0.0353767	0.852733	4.44753	1	584.435	10	Maf1
row_2863	0.0354827	0.852733	4.44237	1	584.435	-2.85098	Lepr
row_12412	0.0355201	0.852733	4.44056	1	584.435	2.80469	Prrc1
row_11822	0.0355226	0.852733	4.44044	1	584.435	10	Rnf5
row_3810	0.0356049	0.852733	4.43646	1	584.435	10	Pus1
row_6902	0.0356815	0.852733	4.43276	1	584.435	-2.16582	Bbs4
row_10778	0.035708	0.852733	4.43149	1	584.435	-2.1317	Eef1d
row_7030	0.0358243	0.852733	4.42589	1	584.435	10	Elovl5
row_12769	0.0359006	0.852733	4.42223	1	584.435	10	Cbwd1
row_10052	0.0359376	0.852733	4.42046	1	584.435	-1.81239	Mtrex
row_0852	0.0359559	0.852733	4.41958	1	584.435	-2.21683	Commd3
row_2141	0.035962	0.852733	4.41929	1	584.435	-2.19822	Slc50a1
row_11529	0.0359631	0.852733	4.41924	1	584.435	1.39948	Rps6ka2
row_12835	0.0360172	0.852733	4.41665	1	584.435	-10	Zfp518a
row_9151	0.0362153	0.852733	4.40723	1	584.435	-10	4933406C10Rik
row_7608	0.0362932	0.852733	4.40353	1	584.435	1.73493	Zfp365
row_1277	0.0364307	0.852733	4.39703	1	584.435	2.09568	Mir670hg
row_6839	0.0365485	0.852733	4.39148	1	584.435	-1.22345	Cul5
row_0116	0.0365743	0.852733	4.39027	1	584.435	10	Mitd1
row_10335	0.0365918	0.852733	4.38945	1	584.435	-2.09414	Ipo4
row_9102	0.0366824	0.852733	4.3852	1	584.435	2.10703	Cpsf3
row_4218	0.0367203	0.852733	4.38343	1	584.435	1.29424	Pds5b
row_6622	0.0367878	0.852733	4.38027	1	584.435	-1.63305	Fbxl12
row_11274	0.0368294	0.852733	4.37833	1	584.435	-10	Xxylt1
row_0890	0.0369203	0.852733	4.3741	1	584.435	-10	Ssna1
row_1730	0.0370841	0.852733	4.36649	1	584.435	-10	Trp53rka
row_10876	0.0371299	0.852733	4.36437	1	584.435	-1.74389	Cacna1i
row_1285	0.0371405	0.852733	4.36388	1	584.435	-10	Commd9
row_1503	0.0371859	0.852733	4.36179	1	584.435	2.17285	Rnf24
row_1584	0.0372434	0.852733	4.35914	1	584.435	2.7514	Ninl
row_9397	0.0372575	0.852733	4.35848	1	584.435	-1.67912	Tmem63c
row_10505	0.0374464	0.852733	4.34981	1	584.435	-10	Commd6
row_6583	0.0374924	0.852733	4.3477	1	584.435	-1.21951	Cep126
row_3542	0.0375256	0.852733	4.34618	1	584.435	10	Grpel1
row_8097	0.0375595	0.852733	4.34463	1	584.435	-1.14902	Vstm2a
row_8297	0.0375604	0.852733	4.34459	1	584.435	-10	Mrpl22
row_6800	0.0376986	0.852733	4.33829	1	584.435	-1.59584	Nxpe4
row_6186	0.0377118	0.852733	4.33768	1	584.435	10	1700030K09Rik
row_8543	0.0377979	0.852733	4.33377	1	584.435	10	Rpl23a
row_1638	0.0378058	0.852733	4.33341	1	584.435	10	Trp53inp2
row_10375	0.0378173	0.852733	4.33289	1	584.435	10	Amer2
row_3522	0.037849	0.852733	4.33145	1	584.435	10	Rnf4
row_6448	0.0378707	0.852733	4.33047	1	584.435	2.78478	Adat1
row_1800	0.0380761	0.852733	4.3212	1	584.435	-10	Gm14326
row_12128	0.0381576	0.852733	4.31753	1	584.435	0.27553	Nrxn1
row_11729	0.0381843	0.852733	4.31633	1	584.435	-10	Ppard
row_6199	0.0384094	0.852733	4.30625	1	584.435	-10	Gm10649
row_12924	0.0384738	0.852733	4.30338	1	584.435	1.87022	Sorcs1
row_4855	0.0385352	0.852733	4.30065	1	584.435	-2.69368	Stk38l
row_5837	0.03854	0.852733	4.30043	1	584.435	-10	Tollip
row_3558	0.0387195	0.852733	4.29247	1	584.435	-10	Zbtb49
row_7216	0.0387586	0.852733	4.29074	1	584.435	-10	Qars
row_2388	0.0387616	0.852733	4.29061	1	584.435	10	Rwdd3
row_11776	0.0388782	0.852733	4.28547	1	584.435	2.71488	Wiz
row_0868	0.0389114	0.852733	4.28401	1	584.435	-1.88544	Acbd5
row_13230	0.0389383	0.852733	4.28282	1	584.435	0.848383	Ftx
row_13059	0.0389482	0.852733	4.28238	1	584.435	2.72817	Nkap
row_11623	0.0389606	0.852733	4.28184	1	584.435	-10	Tedc2
row_3707	0.0389688	0.852733	4.28148	1	584.435	10	Ccng2
row_13437	0.0392014	0.852733	4.27129	1	584.435	-10	CAAA01118383.1
row_7092	0.0392664	0.852733	4.26845	1	584.435	-10	Chst2
row_0337	0.0393135	0.852733	4.2664	1	584.435	10	Cops7b
row_6499	0.0394182	0.852733	4.26185	1	584.435	2.83991	Ctu2
row_8373	0.0394705	0.852733	4.25958	1	584.435	-10	Tvp23b
row_12118	0.0395057	0.852733	4.25805	1	584.435	2.90948	Kcnk12
row_9231	0.0397693	0.852733	4.24667	1	584.435	2.12265	Klhl28
row_10273	0.0399165	0.852733	4.24035	1	584.435	-0.781754	Slc35f4
row_1102	0.0399335	0.852733	4.23962	1	584.435	0.891944	Kcnj3
row_6968	0.0401212	0.852733	4.2316	1	584.435	3.05254	Car12
row_7741	0.0401245	0.852733	4.23146	1	584.435	-10	Diras1
row_3781	0.0402535	0.852733	4.22597	1	584.435	10	Gm42517
row_0919	0.0403214	0.852733	4.22309	1	584.435	2.72644	Pmpca
row_1387	0.0404265	0.852733	4.21864	1	584.435	-2.09243	Vps39
row_9028	0.0404536	0.852733	4.21749	1	584.435	-10	Fn3k
row_9675	0.0405053	0.852733	4.21531	1	584.435	-10	Gm47352
row_5010	0.0405228	0.852733	4.21457	1	584.435	10	Ercc1
row_9060	0.0405887	0.852733	4.21179	1	584.435	-10	Gm32442
row_9991	0.0407116	0.852733	4.20663	1	584.435	-10	Utp15
row_0638	0.0407215	0.852733	4.20621	1	584.435	-1.66881	Uhmk1
row_12982	0.0407287	0.852733	4.20591	1	584.435	-10	Plp2
row_5490	0.0408006	0.852733	4.2029	1	584.435	1.32367	Nars2
row_6436	0.0408692	0.852733	4.20003	1	584.435	-10	9430091E24Rik
row_3058	0.0408922	0.852733	4.19907	1	584.435	10	Trim62
row_10533	0.0409045	0.852733	4.19855	1	584.435	10	Gm16835
row_0375	0.040959	0.852733	4.19628	1	584.435	-10	Mterf4
row_12634	0.0409661	0.852733	4.19598	1	584.435	-10	Syvn1
row_2066	0.0409717	0.852733	4.19575	1	584.435	-1.06828	Rxfp1
row_5758	0.0412213	0.852733	4.18537	1	584.435	1.86689	Fgfr2
row_4607	0.0412357	0.852733	4.18478	1	584.435	10	Lrig1
row_11101	0.0412448	0.852733	4.1844	1	584.435	-2.67304	Slx4
row_2648	0.041324	0.852733	4.18112	1	584.435	-2.73357	Ubap1
row_3416	0.0413515	0.852733	4.17999	1	584.435	-0.713185	Srpk2
row_6847	0.0413715	0.852733	4.17916	1	584.435	-2.16504	Idh3a
row_10863	0.0414139	0.852733	4.17741	1	584.435	-10	Dnal4
row_13412	0.0415758	0.852733	4.17075	1	584.435	1.8312	Arhgap6
row_6535	0.041607	0.852733	4.16947	1	584.435	0.990103	Galnt2
row_3181	0.0416776	0.852733	4.16658	1	584.435	1.88326	Ece1
row_9446	0.0416794	0.852733	4.16651	1	584.435	1.06986	Slc24a4
row_9653	0.0417013	0.852733	4.16561	1	584.435	-1.28811	Tubb2a
row_6264	0.0417492	0.852733	4.16365	1	584.435	2.14945	Trir
row_3671	0.0417516	0.852733	4.16355	1	584.435	-1.59364	Srp72
row_0402	0.0420131	0.852733	4.1529	1	584.435	-2.101	Pign
row_1929	0.0420421	0.852733	4.15172	1	584.435	-2.08226	Actl6a
row_12350	0.0421901	0.852733	4.14573	1	584.435	-2.75397	Gnpda1
row_12468	0.0421941	0.852733	4.14556	1	584.435	10	Psmg2
row_11016	0.0422374	0.852733	4.14382	1	584.435	-1.29033	Cacnb3
row_8313	0.0423113	0.852733	4.14084	1	584.435	10	Mrpl55
row_6721	0.0424259	0.852733	4.13622	1	584.435	-2.66222	Stt3a
row_4653	0.0424867	0.852733	4.13378	1	584.435	-10	Mtmr14
row_1989	0.0425845	0.852733	4.12986	1	584.435	10	Nhlrc3
row_5565	0.0427405	0.852733	4.12363	1	584.435	10	Ilk
row_10292	0.0427408	0.852733	4.12362	1	584.435	-2.68356	Rab2b
row_0153	0.0427453	0.852733	4.12344	1	584.435	1.58883	Wdr75
row_6035	0.0427464	0.852733	4.12339	1	584.435	10	Ankrd37
row_1524	0.0427831	0.852733	4.12193	1	584.435	-1.32514	Plcb4
row_4350	0.042811	0.852733	4.12082	1	584.435	-2.08587	Kdm7a
row_3882	0.0429164	0.852733	4.11663	1	584.435	-10	Rfc5
row_11724	0.0429182	0.852733	4.11656	1	584.435	10	Uhrf1bp1
row_7485	0.0429332	0.852733	4.11596	1	584.435	-10	Mfsd4b4
row_2835	0.0429348	0.852733	4.1159	1	584.435	-10	Junos
row_9022	0.0430069	0.852733	4.11304	1	584.435	-10	Cybc1
row_8521	0.0430093	0.852733	4.11294	1	584.435	-10	Timm22
row_1006	0.0430651	0.852733	4.11074	1	584.435	10	Pomt1
row_8925	0.0430743	0.852733	4.11037	1	584.435	-10	Recql5
row_7347	0.043137	0.852733	4.10789	1	584.435	1.55212	Fyco1
row_0028	0.0431515	0.852733	4.10732	1	584.435	0.771606	Cspp1
row_9756	0.0431627	0.852733	4.10688	1	584.435	10	Hrh2
row_6996	0.0432696	0.852733	4.10267	1	584.435	-10	Gm27253
row_10423	0.0433606	0.852733	4.09909	1	584.435	10	Slc25a37
row_12277	0.0434937	0.852733	4.09387	1	584.435	2.0796	Ik
row_2303	0.0437049	0.852733	4.08562	1	584.435	1.05611	Kcnd3
row_8699	0.0437471	0.852733	4.08398	1	584.435	-10	Mrpl10
row_3526	0.0438929	0.852733	4.07831	1	584.435	-1.11281	Add1
row_12767	0.0438989	0.852733	4.07808	1	584.435	-10	Pip5k1b
row_8530	0.0439411	0.852733	4.07645	1	584.435	-1.456	Ankrd13b
row_5048	0.0440107	0.852733	4.07375	1	584.435	2.67218	Rabac1
row_6267	0.0440524	0.852733	4.07214	1	584.435	10	Fbxw9
row_11146	0.0440901	0.852733	4.07068	1	584.435	-1.40308	Snx29
row_1096	0.0440943	0.852733	4.07053	1	584.435	-1.80014	Stam2
row_6941	0.0441235	0.852733	4.0694	1	584.435	2.08329	Rab11a
row_2900	0.0442617	0.852733	4.06408	1	584.435	-10	Coa7
row_4333	0.0443774	0.852733	4.05964	1	584.435	-1.2449	Ptn
row_5100	0.0443996	0.852733	4.05878	1	584.435	10	Selenov
row_2317	0.044467	0.852733	4.05621	1	584.435	-10	Gm27008
row_5764	0.0446245	0.852733	4.05019	1	584.435	-10	2310057M21Rik
row_3577	0.0447	0.852733	4.04732	1	584.435	10	Fam184b
row_11343	0.0447432	0.852733	4.04568	1	584.435	-2.17972	Timmdc1
row_11846	0.044927	0.852733	4.03871	1	584.435	10	Lst1
row_12489	0.0449849	0.852733	4.03652	1	584.435	1.03249	Mapk4
row_0907	0.0450186	0.852733	4.03525	1	584.435	-10	Bmyc
row_6917	0.0450611	0.852733	4.03364	1	584.435	10	Tle3
row_4320	0.045064	0.852733	4.03353	1	584.435	-10	Akr1b10
row_9572	0.0450947	0.852733	4.03238	1	584.435	2.08812	Heatr1
row_5742	0.0451099	0.852733	4.0318	1	584.435	-10	Zfp646
row_7411	0.0451736	0.852733	4.0294	1	584.435	-0.767665	Arfgef3
row_8660	0.0451904	0.852733	4.02877	1	584.435	0.839366	Car10
row_5361	0.0451951	0.852733	4.0286	1	584.435	-1.93255	Adamts17
row_0578	0.0452272	0.852733	4.02739	1	584.435	-10	Angptl1
row_11911	0.045276	0.852733	4.02556	1	584.435	-1.83485	Gtpbp2
row_11483	0.0452934	0.852733	4.0249	1	584.435	-2.10549	Hlcs
row_2325	0.0453215	0.852733	4.02385	1	584.435	-1.11804	Slc6a17
row_7726	0.0453779	0.852733	4.02174	1	584.435	10	Mknk2
row_8601	0.0454111	0.852733	4.0205	1	584.435	-0.830268	Acaca
row_2330	0.0455319	0.852733	4.01599	1	584.435	10	Ampd2
row_10874	0.0455956	0.852733	4.01361	1	584.435	-10	Atf4
row_11228	0.0457387	0.852733	4.00829	1	584.435	2.66322	Dvl3
row_10712	0.0457594	0.852733	4.00752	1	584.435	-10	Zhx2
row_13013	0.045856	0.852733	4.00394	1	584.435	10	1810030O07Rik
row_11417	0.0459449	0.852733	4.00065	1	584.435	-10	Cggbp1
row_2751	0.0460434	0.852733	3.99702	1	584.435	-2.05674	Abitram
row_5096	0.0461023	0.852733	3.99485	1	584.435	-10	Fbl
row_8578	0.0461924	0.852733	3.99153	1	584.435	-0.535159	Asic2
row_3342	0.0462406	0.852733	3.98976	1	584.435	-1.8419	Agrn
row_5797	0.0462663	0.852733	3.98882	1	584.435	-10	Lrrc27
row_11955	0.046274	0.852733	3.98854	1	584.435	10	Mocs1
row_2683	0.0462867	0.852733	3.98807	1	584.435	2.70098	Ccdc107
row_5117	0.0463176	0.852733	3.98694	1	584.435	10	Eif3k
row_11384	0.0463252	0.852733	3.98666	1	584.435	-0.994343	Alcam
row_1834	0.0463749	0.852733	3.98484	1	584.435	-1.33023	Eef1a2
row_11365	0.0464229	0.852733	3.98309	1	584.435	-1.73288	Gtpbp8
row_13225	0.0464663	0.852733	3.9815	1	584.435	-10	Nap1l2
row_0720	0.0466244	0.852733	3.97574	1	584.435	-10	Srp9
row_0271	0.0466615	0.852733	3.97439	1	584.435	10	Ctdsp1
row_7555	0.0466667	0.852733	3.9742	1	584.435	10	Sept10
row_12296	0.0467044	0.852733	3.97283	1	584.435	-2.63212	Pcdhac2
row_12765	0.0467283	0.852733	3.97196	1	584.435	10	Tjp2
row_0990	0.0467567	0.852733	3.97094	1	584.435	2.67548	Tor1a
row_2008	0.0467975	0.852733	3.96945	1	584.435	-2.03013	Pfn2
row_0186	0.046863	0.852733	3.96708	1	584.435	-0.757776	Sf3b1
row_8021	0.0468972	0.852733	3.96585	1	584.435	10	Vmn2r87
row_11762	0.0469455	0.852733	3.9641	1	584.435	-2.68024	Pde9a
row_7435	0.0470642	0.852733	3.95982	1	584.435	2.06272	Med23
row_8934	0.0470986	0.852733	3.95858	1	584.435	2.68473	Acox1
row_9384	0.0471296	0.852733	3.95746	1	584.435	10	Tmed10
row_6570	0.0472869	0.852733	3.95182	1	584.435	-10	Aasdhppt
row_12639	0.0474562	0.852733	3.94576	1	584.435	-10	Vps51
row_4181	0.0474696	0.852733	3.94528	1	584.435	2.06094	Atp5j2
row_11561	0.0476844	0.852733	3.93763	1	584.435	-10	Smoc2
row_5129	0.0479047	0.852733	3.92983	1	584.435	-10	Zfp30
row_4110	0.047935	0.852733	3.92876	1	584.435	-1.00609	Prkar1b
row_6130	0.0479419	0.852733	3.92851	1	584.435	10	Klhl26
row_9070	0.0479972	0.852733	3.92656	1	584.435	-10	Rdh14
row_2808	0.0480438	0.852733	3.92492	1	584.435	0.742674	Psip1
row_4348	0.0480552	0.852733	3.92452	1	584.435	-10	Parp12
row_4887	0.0480773	0.852733	3.92374	1	584.435	-10	Leng1
row_5234	0.0482236	0.852733	3.91859	1	584.435	10	Akt1s1
row_13032	0.0482702	0.852733	3.91696	1	584.435	-10	Ndufb11
row_2660	0.0483107	0.852733	3.91554	1	584.435	2.76953	Dctn3
row_7788	0.0484262	0.852733	3.9115	1	584.435	1.31609	D10Wsu102e
row_5388	0.0484785	0.852733	3.90967	1	584.435	-1.03477	Akap13
row_7635	0.0485989	0.852733	3.90547	1	584.435	-10	Snrpd3
row_7109	0.0486062	0.852733	3.90522	1	584.435	10	Pxylp1
row_12628	0.0486103	0.852733	3.90507	1	584.435	-10	Dpf2
row_5826	0.0486418	0.852733	3.90398	1	584.435	-10	Gatd1
row_4168	0.0488966	0.852733	3.89514	1	584.435	1.75857	Tecpr1
row_10495	0.0489618	0.852733	3.89289	1	584.435	-1.75793	Klhl1
row_5626	0.049049	0.852733	3.88988	1	584.435	-10	Tmc7
row_5181	0.049109	0.852733	3.88781	1	584.435	10	Chst8
row_5747	0.0491362	0.852733	3.88687	1	584.435	-0.575816	Fus
row_3254	0.0492054	0.852733	3.88449	1	584.435	1.79159	Pex14
row_4026	0.0492717	0.852733	3.88222	1	584.435	-10	Rfc2
row_0364	0.0492981	0.852733	3.88131	1	584.435	-10	Twist2
row_10721	0.0493079	0.852733	3.88098	1	584.435	2.0495	Fam91a1
row_10895	0.0494377	0.852733	3.87653	1	584.435	10	Phf5a
row_9338	0.0495036	0.852733	3.87428	1	584.435	-1.21264	Synj2bp
row_0848	0.049506	0.852733	3.8742	1	584.435	1.01578	Nebl
row_8438	0.0495416	0.852733	3.87298	1	584.435	-10	Phf23
row_7065	0.0495634	0.852733	3.87224	1	584.435	2.71623	Pgm3
row_4067	0.0498218	0.852733	3.86345	1	584.435	2.16195	Plod3
row_4698	0.0499904	0.852733	3.85774	1	584.435	-10	9530062K07Rik

## Sheet: Car3_AssignGrin2b_1
name	pval	adj_pval	f_statistic	df1	df2	lfc	Gene
row_2902	0.00015022	0.914988	14.5601	1	584.435	1.74153	Tut4
row_10403	0.000322745	0.914988	13.089	1	584.435	10	Fzd3
row_10831	0.000354925	0.914988	12.9071	1	584.435	-3.37361	A730060N03Rik
row_9384	0.000436263	0.914988	12.5127	1	584.435	10	Tmed10
row_12243	0.000529431	0.914988	12.1437	1	584.435	-10	4933408B17Rik
row_8577	0.000557235	0.914988	12.0463	1	584.435	-1.78334	Myo1d
row_6514	0.000602296	0.914988	11.8984	1	584.435	-1.50275	Cdk10
row_9756	0.000643041	0.914988	11.774	1	584.435	10	Hrh2
row_11085	0.000695179	0.914988	11.626	1	584.435	10	Calcoco1
row_5509	0.000795817	0.914988	11.3698	1	584.435	2.35053	Emsy
row_6999	0.000967311	0.914988	11.0007	1	584.435	1.67737	Rfx7
row_9117	0.000972925	0.914988	10.9897	1	584.435	10	Id2
row_7535	0.00121322	0.914988	10.5736	1	584.435	10	Nus1
row_13204	0.00134185	0.914988	10.384	1	584.435	-4.30895	Efnb1
row_11359	0.00151228	0.914988	10.1595	1	584.435	10	Usf3
row_1735	0.00188391	0.914988	9.748	1	584.435	-10	Trp53rkb
row_1703	0.00189724	0.914988	9.73482	1	584.435	-2.13541	Ttpal
row_8617	0.00190102	0.914988	9.7311	1	584.435	1.82317	Med13
row_0147	0.00197287	0.914988	9.66178	1	584.435	1.65686	Tpp2
row_6987	0.00203967	0.914988	9.59961	1	584.435	-0.908358	Sltm
row_6433	0.00205477	0.914988	9.58584	1	584.435	10	Aars
row_13058	0.00207161	0.914988	9.5706	1	584.435	10	Upf3b
row_1221	0.00212618	0.914988	9.52209	1	584.435	2.59927	Ctnnd1
row_4034	0.00222051	0.914988	9.44114	1	584.435	10	Dnajc30
row_2441	0.00223288	0.914988	9.43078	1	584.435	2.40476	Gm26691
row_3883	0.00233157	0.914988	9.35021	1	584.435	-0.951987	Ksr2
row_9140	0.00235769	0.914988	9.32946	1	584.435	2.66723	Dld
row_10318	0.00238088	0.914988	9.31124	1	584.435	-0.722586	Pabpn1
row_6036	0.00269684	0.914988	9.0795	1	584.435	-10	Lrp2bp
row_1342	0.00284614	0.914988	8.97946	1	584.435	1.29792	Scg5
row_3503	0.00298783	0.914988	8.88934	1	584.435	10	Ctbp1
row_13430	0.00327464	0.914988	8.71956	1	584.435	-1.37847	mt-Co3
row_6508	0.00343915	0.914988	8.62888	1	584.435	-2.41375	2810013P06Rik
row_7710	0.00358319	0.914988	8.55305	1	584.435	3.22344	Dazap1
row_2871	0.00358661	0.914988	8.55129	1	584.435	-2.73711	Oma1
row_9685	0.00363038	0.914988	8.52888	1	584.435	10	Nedd9
row_2476	0.00393558	0.914988	8.37992	1	584.435	-10	Gm42705
row_0104	0.00399356	0.914988	8.35295	1	584.435	2.31784	Actr1b
row_13328	0.0041915	0.914988	8.26382	1	584.435	10	Alg13
row_8019	0.00425598	0.914988	8.23571	1	584.435	10	Vmn2r85
row_8959	0.00436007	0.914988	8.19124	1	584.435	-10	Birc5
row_2949	0.00472274	0.914988	8.04435	1	584.435	-10	Gm12996
row_12054	0.0047699	0.914988	8.0261	1	584.435	3.53476	Ehd3
row_9844	0.00490353	0.914988	7.97537	1	584.435	-1.78216	Zfp369
row_7030	0.00498092	0.914988	7.94663	1	584.435	10	Elovl5
row_10640	0.00498221	0.914988	7.94616	1	584.435	-2.10907	Matn2
row_11268	0.00506291	0.914988	7.91669	1	584.435	-10	Plaat1
row_1281	0.00514153	0.914988	7.88843	1	584.435	1.20279	Lrrc4c
row_11082	0.00539612	0.914988	7.79987	1	584.435	10	Tarbp2
row_4697	0.00546894	0.914988	7.77532	1	584.435	-10	Gm20404
row_3058	0.00554886	0.914988	7.74876	1	584.435	10	Trim62
row_13064	0.00565426	0.914988	7.71433	1	584.435	2.9316	Cul4b
row_0074	0.00567938	0.914988	7.70622	1	584.435	-3.05891	Col19a1
row_8405	0.00620684	0.914988	7.54393	1	584.435	-3.49734	Tmem107
row_0096	0.00620851	0.914988	7.54344	1	584.435	2.30988	Kansl3
row_8226	0.006286	0.914988	7.52079	1	584.435	-1.77725	Mgat4b
row_13410	0.00641417	0.914988	7.48397	1	584.435	0.630652	Frmpd4
row_13318	0.00648005	0.914988	7.46533	1	584.435	10	Mid2
row_10263	0.0065921	0.914988	7.43407	1	584.435	2.92529	Mapk1ip1l
row_4998	0.00667042	0.914988	7.41254	1	584.435	-2.87422	Dmpk
row_0514	0.00681968	0.914988	7.37223	1	584.435	-0.721074	Gm4258
row_0577	0.0069296	0.914988	7.34311	1	584.435	1.4623	Ralgps2
row_12449	0.00694547	0.914988	7.33894	1	584.435	2.88608	Fech
row_9263	0.00697215	0.914988	7.33197	1	584.435	10	3110056K07Rik
row_10243	0.00699117	0.914988	7.32701	1	584.435	-1.77945	Gm20642
row_6281	0.0070001	0.914988	7.32468	1	584.435	-1.35018	Phkb
row_9696	0.00702565	0.914988	7.31805	1	584.435	-0.95375	Ranbp9
row_3643	0.00706551	0.914988	7.30775	1	584.435	1.0531	Fryl
row_4823	0.00709033	0.914988	7.30137	1	584.435	10	Eps8
row_1952	0.00711375	0.914988	7.29537	1	584.435	-1.41378	Bbs7
row_4273	0.00718316	0.914988	7.27771	1	584.435	10	Ndufa5
row_10784	0.00725714	0.914988	7.25907	1	584.435	-4.6057	Mapk15
row_4685	0.00734729	0.914988	7.23662	1	584.435	3.3405	Pparg
row_12203	0.0075384	0.914988	7.18995	1	584.435	-2.60485	2700062C07Rik
row_4299	0.00754078	0.914988	7.18938	1	584.435	-0.755413	Klhdc10
row_13022	0.00754945	0.914988	7.18729	1	584.435	-4.91444	Maob
row_11052	0.00763646	0.914988	7.16647	1	584.435	10	Mettl7a1
row_3028	0.00764799	0.914988	7.16373	1	584.435	-1.60932	Mrps15
row_1244	0.00766311	0.914988	7.16015	1	584.435	-1.99879	Slc39a13
row_11924	0.00766991	0.914988	7.15854	1	584.435	10	Ptk7
row_3602	0.00767447	0.914988	7.15746	1	584.435	10	Rell1
row_5221	0.00781153	0.914988	7.12532	1	584.435	-1.22799	Shank1
row_0004	0.0078392	0.914988	7.1189	1	584.435	10	Mrpl15
row_6905	0.00792544	0.914988	7.09904	1	584.435	-1.93175	Celf6
row_6474	0.00795882	0.914988	7.09142	1	584.435	10	Meak7
row_1189	0.00798613	0.914988	7.0852	1	584.435	-1.08864	Hnrnpa3
row_4981	0.00798668	0.914988	7.08508	1	584.435	-4.06792	Prkd2
row_11149	0.00812047	0.914988	7.05495	1	584.435	-10	1700003L19Rik
row_1149	0.00832245	0.914988	7.01041	1	584.435	1.90523	Ppig
row_4072	0.00836556	0.914988	7.00104	1	584.435	10	Ache
row_4027	0.00837402	0.914988	6.99921	1	584.435	2.81723	Eif4h
row_12839	0.0087533	0.914988	6.91899	1	584.435	1.01323	Lcor
row_7049	0.00877379	0.914988	6.91476	1	584.435	-1.53103	Mei4
row_9003	0.00886555	0.914988	6.89594	1	584.435	10	Arhgdia
row_12202	0.00895479	0.914988	6.87782	1	584.435	2.81755	Galnt1
row_12961	0.00899084	0.914988	6.87055	1	584.435	-1.22611	Pdzd8
row_11293	0.00900897	0.914988	6.86691	1	584.435	10	Pcyt1a
row_7731	0.00916363	0.914988	6.83613	1	584.435	10	Plekhj1
row_7445	0.00932979	0.914988	6.80366	1	584.435	-2.77997	Gm48893
row_13129	0.00941246	0.914988	6.78772	1	584.435	-2.70812	Zfp275
row_5951	0.00946663	0.914988	6.77736	1	584.435	10	Golga7
row_2971	0.00969467	0.914988	6.73438	1	584.435	10	Ebna1bp2
row_4583	0.00981542	0.914988	6.71205	1	584.435	10	Cfap100
row_0714	0.00986438	0.914988	6.70307	1	584.435	-2.0091	Cnih4
row_2264	0.00992096	0.914988	6.69275	1	584.435	10	Slc22a15
row_8622	0.00993587	0.914988	6.69004	1	584.435	-2.80323	Ptrh2
row_10865	0.0101534	0.914988	6.65099	1	584.435	10	Cbx6
row_2889	0.010191	0.914988	6.64433	1	584.435	-2.43484	Yipf1
row_0635	0.0102245	0.914988	6.63842	1	584.435	10	Rgs4
row_7652	0.0103892	0.914988	6.60963	1	584.435	1.6146	Col6a2
row_1889	0.0104034	0.914988	6.60716	1	584.435	10	Mtfr1
row_12117	0.0105775	0.914988	6.57728	1	584.435	10	Msh2
row_3617	0.0105796	0.914988	6.57692	1	584.435	10	N4bp2
row_6927	0.0107332	0.914988	6.55098	1	584.435	1.71512	Map2k5
row_6873	0.0109195	0.914988	6.52001	1	584.435	-1.75598	Ppcdc
row_9626	0.0109598	0.914988	6.51339	1	584.435	-2.49332	Tdp2
row_6151	0.0111452	0.914988	6.48323	1	584.435	-4.45582	Kcnn1
row_2658	0.0111974	0.914988	6.47482	1	584.435	10	Il11ra1
row_5274	0.0112466	0.914988	6.46694	1	584.435	10	Dbp
row_0089	0.011525	0.914988	6.42302	1	584.435	10	Amer3
row_12086	0.0115741	0.914988	6.41538	1	584.435	1.8759	Sos1
row_5938	0.0116158	0.914988	6.40892	1	584.435	-5.68696	1810012K16Rik
row_12769	0.0116233	0.914988	6.40776	1	584.435	10	Cbwd1
row_9849	0.0118333	0.914988	6.37562	1	584.435	-4.92871	4933433G19Rik
row_0337	0.0118865	0.914988	6.36758	1	584.435	10	Cops7b
row_9887	0.0119948	0.914988	6.3513	1	584.435	10	Lpcat1
row_3067	0.0120314	0.914988	6.34583	1	584.435	10	C77080
row_6108	0.0120428	0.914988	6.34413	1	584.435	-1.56392	Zfp866
row_3978	0.0122335	0.914988	6.31597	1	584.435	10	Ccdc92
row_7750	0.0124208	0.914988	6.28873	1	584.435	1.8552	Atcay
row_2330	0.0124213	0.914988	6.28866	1	584.435	10	Ampd2
row_11031	0.0124355	0.914988	6.28661	1	584.435	-2.11319	Kcnh3
row_1730	0.0125336	0.914988	6.27253	1	584.435	-3.81812	Trp53rka
row_0391	0.0125656	0.914988	6.26796	1	584.435	10	Slco4c1
row_9402	0.0126001	0.914988	6.26305	1	584.435	-4.49114	Noxred1
row_9192	0.0127519	0.914988	6.24161	1	584.435	0.767518	Strn3
row_12983	0.0128825	0.914988	6.22336	1	584.435	10	Gpkow
row_7613	0.0131072	0.914988	6.19242	1	584.435	-3.27309	A930033H14Rik
row_2577	0.0131842	0.914988	6.18195	1	584.435	-2.64504	Decr1
row_2251	0.0133727	0.914988	6.15656	1	584.435	10	Wars2
row_3577	0.0134173	0.914988	6.15061	1	584.435	10	Fam184b
row_3562	0.0134862	0.914988	6.14144	1	584.435	-1.63951	Zfp518b
row_3686	0.0134959	0.914988	6.14017	1	584.435	3.19076	Slc4a4
row_5117	0.0136269	0.914988	6.12291	1	584.435	10	Eif3k
row_11854	0.0137	0.914988	6.11335	1	584.435	10	Ddr1
row_5260	0.0137609	0.914988	6.10542	1	584.435	-10	Mtag2
row_10682	0.0138536	0.914988	6.09343	1	584.435	-3.49203	Gm17473
row_0922	0.0138888	0.914988	6.0889	1	584.435	-2.22861	0610009E02Rik
row_10646	0.0139546	0.914988	6.08046	1	584.435	-2.9161	Kcns2
row_10249	0.0140177	0.914988	6.07241	1	584.435	-1.43929	Ero1l
row_12646	0.0140596	0.914988	6.06708	1	584.435	-2.91051	Ehd1
row_3730	0.0140616	0.914988	6.06683	1	584.435	2.0728	Sec31a
row_4752	0.0140812	0.914988	6.06433	1	584.435	2.14194	Gpr162
row_9942	0.0142165	0.914988	6.04727	1	584.435	10	Gm4117
row_3522	0.0142266	0.914988	6.046	1	584.435	10	Rnf4
row_2190	0.0142411	0.914988	6.04419	1	584.435	2.14917	Psmd4
row_4108	0.014326	0.914988	6.03358	1	584.435	-2.1441	Pdgfa
row_8878	0.0145536	0.914988	6.00547	1	584.435	-2.33782	Gna13
row_5756	0.0145767	0.914988	6.00264	1	584.435	10	Plpp4
row_8543	0.0148799	0.914988	5.96594	1	584.435	10	Rpl23a
row_10167	0.014954	0.914988	5.9571	1	584.435	1.6054	Samd8
row_1708	0.0150306	0.914988	5.948	1	584.435	-2.10675	Tomm34
row_11320	0.0150816	0.914988	5.94196	1	584.435	1.61123	Slc49a4
row_7872	0.015295	0.914988	5.91694	1	584.435	0.979889	Mgat4c
row_10883	0.0154228	0.914988	5.90214	1	584.435	10	Slc25a17
row_12061	0.0155167	0.914988	5.89134	1	584.435	0.756118	Birc6
row_9236	0.0156021	0.914988	5.88158	1	584.435	0.371328	Mdga2
row_2847	0.0156639	0.914988	5.87454	1	584.435	10	Usp1
row_13121	0.0158118	0.914988	5.85783	1	584.435	10	Vma21
row_4047	0.0158136	0.914988	5.85763	1	584.435	2.70185	Mdh2
row_3179	0.0158929	0.914988	5.84873	1	584.435	1.1657	Usp48
row_12617	0.0159371	0.914988	5.84379	1	584.435	-2.84977	Sipa1
row_9836	0.0160659	0.914988	5.82949	1	584.435	10	Cdc14b
row_12112	0.0161026	0.914988	5.82543	1	584.435	10	Cript
row_11568	0.0161581	0.914988	5.81932	1	584.435	1.54081	Fam120b
row_2516	0.0162723	0.914988	5.8068	1	584.435	10	Acadm
row_10526	0.0164219	0.914988	5.79054	1	584.435	-2.6427	Tgds
row_12759	0.0164291	0.914988	5.78977	1	584.435	1.89256	Trpm3
row_7435	0.0164643	0.914988	5.78597	1	584.435	2.10687	Med23
row_12277	0.0164929	0.914988	5.78288	1	584.435	2.16648	Ik
row_1717	0.0165807	0.914988	5.77347	1	584.435	10	Acot8
row_12799	0.0168111	0.914988	5.74897	1	584.435	10	Lipo3
row_2532	0.0168279	0.914988	5.7472	1	584.435	0.319589	Lrrc7
row_6528	0.0169046	0.914988	5.73912	1	584.435	-1.01755	Ccsap
row_7475	0.0169794	0.914988	5.73129	1	584.435	2.09407	Tspyl4
row_11361	0.0170281	0.914988	5.72621	1	584.435	10	Spice1
row_9715	0.0173796	0.914988	5.68999	1	584.435	10	Kdm1b
row_3033	0.0173922	0.914988	5.68871	1	584.435	-1.19011	Map7d1
row_7004	0.0173975	0.914988	5.68816	1	584.435	10	Ccpg1os
row_6428	0.0175543	0.914988	5.67226	1	584.435	2.13226	Cog4
row_3334	0.0175987	0.914988	5.66778	1	584.435	-1.2334	Acap3
row_9649	0.0176084	0.914988	5.66681	1	584.435	-2.14676	1110046J04Rik
row_5194	0.0176324	0.914988	5.6644	1	584.435	10	Tshz3
row_8050	0.0176336	0.914988	5.66428	1	584.435	10	Zmat5
row_7032	0.0177926	0.914988	5.64838	1	584.435	10	Ick
row_4852	0.0179209	0.914988	5.63565	1	584.435	-1.72043	Tm7sf3
row_9212	0.0179738	0.914988	5.63044	1	584.435	10	Prorp
row_5594	0.0181066	0.914988	5.61741	1	584.435	1.03007	Galnt18
row_4567	0.0181227	0.914988	5.61583	1	584.435	10	Gm5577
row_12422	0.0181504	0.914988	5.61314	1	584.435	-2.34407	Rbm22
row_13059	0.0181988	0.914988	5.60841	1	584.435	2.82625	Nkap
row_6037	0.0182273	0.914988	5.60565	1	584.435	1.67025	Snx25
row_3211	0.0182494	0.914988	5.60351	1	584.435	1.61691	Atp13a2
row_5461	0.0182658	0.914988	5.60191	1	584.435	-4.81899	Ccdc81
row_3416	0.0182782	0.914988	5.60072	1	584.435	-0.619478	Srpk2
row_8176	0.0183429	0.914988	5.59446	1	584.435	10	Sh3pxd2b
row_2162	0.0184357	0.914988	5.58554	1	584.435	10	Jtb
row_8976	0.0184802	0.914988	5.58127	1	584.435	-2.68986	A930037H05Rik
row_8660	0.0185416	0.914988	5.57541	1	584.435	0.815485	Car10
row_11324	0.0186281	0.914988	5.56718	1	584.435	-0.867995	Kpna1
row_8171	0.018697	0.914988	5.56065	1	584.435	-4.50705	Snrnp25
row_13056	0.0187686	0.914988	5.5539	1	584.435	1.76568	Sept6
row_3654	0.0187885	0.914988	5.55202	1	584.435	-2.00638	Rasl11b
row_12305	0.0188259	0.914988	5.54851	1	584.435	-2.86424	Pcdhb9
row_12835	0.0190115	0.914988	5.53117	1	584.435	-3.08794	Zfp518a
row_10423	0.0190718	0.914988	5.52558	1	584.435	10	Slc25a37
row_3958	0.0192708	0.914988	5.50724	1	584.435	-1.26155	Abcb9
row_12767	0.0193811	0.914988	5.49716	1	584.435	-3.01829	Pip5k1b
row_6624	0.0194172	0.914988	5.49388	1	584.435	10	Pin1
row_10974	0.0195041	0.914988	5.486	1	584.435	2.58946	Cpne8
row_7747	0.019631	0.914988	5.47455	1	584.435	10	Pias4
row_9584	0.0196854	0.914988	5.46967	1	584.435	-5.78848	Gm30893
row_5062	0.019743	0.914988	5.46451	1	584.435	-3.47539	Cxcl17
row_13183	0.019752	0.914988	5.46371	1	584.435	-1.54649	Pola1
row_10862	0.0201759	0.914988	5.42626	1	584.435	-4.31911	Sun2
row_4243	0.0201833	0.914988	5.42562	1	584.435	10	Nxph1
row_11669	0.0202157	0.914988	5.42279	1	584.435	10	Lmf1
row_7300	0.0202999	0.914988	5.41546	1	584.435	-4.46994	Mobp
row_11821	0.0204217	0.914988	5.40491	1	584.435	-2.53526	Pbx2
row_10820	0.020439	0.914988	5.40343	1	584.435	10	Zfp7
row_4569	0.0205433	0.914988	5.39446	1	584.435	-1.19384	Rpn1
row_2645	0.0205549	0.914988	5.39346	1	584.435	1.85995	Ube2r2
row_3999	0.0206522	0.914988	5.38515	1	584.435	10	Psph
row_5092	0.0206709	0.914988	5.38355	1	584.435	-2.51301	Zfp974
row_10863	0.0208082	0.914988	5.3719	1	584.435	-3.08322	Dnal4
row_11236	0.0208223	0.914988	5.3707	1	584.435	2.76993	Psmd2
row_2323	0.0210274	0.914988	5.35344	1	584.435	10	Rbm15
row_2060	0.0210747	0.914988	5.34949	1	584.435	0.810908	Rapgef2
row_7313	0.021179	0.914988	5.3408	1	584.435	-1.73298	Vipr1
row_6265	0.021281	0.914988	5.33235	1	584.435	2.8608	Tnpo2
row_5406	0.0213039	0.914988	5.33045	1	584.435	-2.25253	Idh2
row_5228	0.0213158	0.914988	5.32947	1	584.435	-3.18842	Gm15396
row_6583	0.021442	0.914988	5.31909	1	584.435	-1.02391	Cep126
row_7604	0.0214888	0.914988	5.31526	1	584.435	1.88683	Reep3
row_11995	0.0215472	0.914988	5.31048	1	584.435	-4.31826	Vmac
row_7523	0.0216804	0.914988	5.29964	1	584.435	1.76155	Atg5
row_1623	0.0217265	0.914988	5.29591	1	584.435	1.15943	Cbfa2t2
row_5293	0.0217317	0.914988	5.29549	1	584.435	10	Saal1
row_6852	0.0217641	0.914988	5.29288	1	584.435	-1.48585	Psma4
row_1716	0.0218037	0.914988	5.28968	1	584.435	10	Snx21
row_5135	0.0218252	0.914988	5.28794	1	584.435	-1.39428	Zfp74
row_3331	0.0219991	0.914988	5.274	1	584.435	-4.34274	Cptp
row_8635	0.0220722	0.914988	5.26817	1	584.435	-2.90725	Hsf5
row_7381	0.0222246	0.914988	5.25608	1	584.435	0.686933	Stxbp5
row_8656	0.022278	0.914988	5.25187	1	584.435	1.76941	Hlf
row_6725	0.0223033	0.914988	5.24987	1	584.435	10	Tmem218
row_4187	0.0224012	0.914988	5.24218	1	584.435	-0.743095	Cdk8
row_3365	0.0225951	0.914988	5.22705	1	584.435	-10	Gm8773
row_11475	0.0227203	0.914988	5.21735	1	584.435	10	Mrps6
row_2402	0.0228254	0.914988	5.20925	1	584.435	10	1810037I17Rik
row_7464	0.0230403	0.914988	5.19281	1	584.435	1.59316	Rnf217
row_6268	0.0232324	0.914988	5.17825	1	584.435	-1.70056	Dhps
row_5051	0.0232466	0.914988	5.17718	1	584.435	-2.04897	Zfp574
row_0476	0.0232504	0.914988	5.17689	1	584.435	1.23946	Plekha6
row_10039	0.0233796	0.914988	5.16718	1	584.435	0.49631	Pde4d
row_4089	0.0233974	0.914988	5.16585	1	584.435	10	Mepce
row_3399	0.0234417	0.914988	5.16253	1	584.435	2.03392	Rsbn1l
row_7976	0.0234478	0.914988	5.16208	1	584.435	10	Nab2
row_9022	0.0235171	0.914988	5.15691	1	584.435	-2.9354	Cybc1
row_6506	0.0235705	0.914988	5.15293	1	584.435	10	Acsf3
row_12460	0.0236032	0.914988	5.1505	1	584.435	10	Ccbe1
row_9497	0.0236367	0.914988	5.14801	1	584.435	10	Mok
row_9808	0.0236595	0.914988	5.14633	1	584.435	10	2210016F16Rik
row_8035	0.0237385	0.914988	5.14049	1	584.435	-1.70734	Tug1
row_4598	0.0238252	0.914988	5.1341	1	584.435	1.20412	Nr2c2
row_10134	0.0239026	0.914988	5.12842	1	584.435	10	Ube2e1
row_9832	0.0240552	0.914988	5.11728	1	584.435	10	Ptch1
row_1048	0.0242236	0.914988	5.10506	1	584.435	1.24051	Rab14
row_9815	0.0242364	0.914988	5.10414	1	584.435	2.05367	Naa35
row_9527	0.0242463	0.914988	5.10342	1	584.435	10	Brf1
row_0390	0.0242906	0.914988	5.10023	1	584.435	-1.91418	St8sia4
row_12009	0.0243979	0.914988	5.09251	1	584.435	-10	Nudt12
row_11598	0.02457	0.914988	5.08022	1	584.435	10	Zfp944
row_10369	0.0245717	0.914988	5.0801	1	584.435	10	Setdb2
row_4740	0.0246152	0.914988	5.077	1	584.435	10	Necap1
row_5758	0.0247794	0.914988	5.06537	1	584.435	1.70026	Fgfr2
row_6267	0.0249027	0.914988	5.05669	1	584.435	10	Fbxw9
row_4557	0.0249521	0.914988	5.05323	1	584.435	-3.7553	Aplf
row_2840	0.025049	0.914988	5.04645	1	584.435	10	Cyp2j6
row_8524	0.0251169	0.914988	5.04172	1	584.435	-0.950132	Cpd
row_3483	0.025126	0.914988	5.04109	1	584.435	10	Zfp513
row_10045	0.0253701	0.914988	5.02419	1	584.435	10	Map3k1
row_7347	0.0253971	0.914988	5.02233	1	584.435	1.43752	Fyco1
row_8385	0.0254421	0.914988	5.01924	1	584.435	-1.98495	Gm12296
row_12255	0.0254552	0.914988	5.01834	1	584.435	-1.77064	Snhg4
row_2805	0.0255137	0.914988	5.01433	1	584.435	1.1379	Zdhhc21
row_1141	0.0256621	0.914988	5.0042	1	584.435	-10	Xirp2
row_11140	0.0257916	0.914988	4.99541	1	584.435	10	Snn
row_13345	0.0258059	0.914988	4.99445	1	584.435	-0.937639	Fam120c
row_1520	0.0258711	0.914988	4.99004	1	584.435	-0.726815	Tmx4
row_6707	0.0259224	0.914988	4.98659	1	584.435	-1.39079	Kirrel3
row_6900	0.0259629	0.914988	4.98386	1	584.435	10	Gm47271
row_0584	0.0261489	0.914988	4.9714	1	584.435	-0.83217	Cop1
row_1461	0.0261791	0.914988	4.96939	1	584.435	10	Bcl2l11
row_13279	0.0262507	0.914988	4.96462	1	584.435	-1.35029	Armcx3
row_7125	0.0264017	0.914988	4.95461	1	584.435	2.4439	Nck1
row_6075	0.0264095	0.914988	4.9541	1	584.435	-1.53083	Galntl6
row_0314	0.026461	0.914988	4.9507	1	584.435	10	Dock10
row_3832	0.0264985	0.914988	4.94824	1	584.435	-1.51269	Sart3
row_8606	0.0265207	0.914988	4.94677	1	584.435	10	Pigw
row_10905	0.0266186	0.914988	4.94035	1	584.435	-1.00689	Srebf2
row_11042	0.0266242	0.914988	4.93998	1	584.435	10	Asic1
row_5803	0.0267045	0.914988	4.93473	1	584.435	1.66223	Tubgcp2
row_2420	0.0267334	0.914988	4.93285	1	584.435	-1.09479	Elovl6
row_1324	0.0267876	0.914988	4.92932	1	584.435	1.71469	Bdnf
row_12742	0.0268533	0.914988	4.92505	1	584.435	0.669283	Vps13a
row_4345	0.026887	0.914988	4.92286	1	584.435	10	Clec2l
row_7860	0.0270581	0.914988	4.9118	1	584.435	10	Gm10754
row_8041	0.0271247	0.914988	4.90752	1	584.435	-2.32543	Mtfp1
row_8565	0.0272089	0.914988	4.90213	1	584.435	1.19345	Rab11fip4
row_10575	0.0272124	0.914988	4.9019	1	584.435	0.665372	Cplane1
row_3146	0.0272271	0.914988	4.90096	1	584.435	-2.18344	Pafah2
row_3561	0.0272799	0.914988	4.89758	1	584.435	1.90625	Wdr1
row_3001	0.0272876	0.914988	4.89709	1	584.435	10	Ppie
row_7417	0.0275088	0.914988	4.88303	1	584.435	1.02901	Map7
row_8934	0.027569	0.914988	4.87923	1	584.435	2.62281	Acox1
row_0271	0.0276306	0.914988	4.87534	1	584.435	10	Ctdsp1
row_8051	0.0277714	0.914988	4.86649	1	584.435	-1.29618	Nf2
row_12276	0.0278108	0.914988	4.86403	1	584.435	-2.83131	Ndufa2
row_12120	0.0278554	0.914988	4.86124	1	584.435	1.01461	Fbxo11
row_4804	0.0278877	0.914988	4.85922	1	584.435	10	Dusp16
row_6943	0.0279508	0.914988	4.85529	1	584.435	10	Ints14
row_4011	0.028013	0.914988	4.85142	1	584.435	2.06552	Rabgef1
row_0139	0.0280363	0.914988	4.84997	1	584.435	-1.41092	Pou3f3
row_11484	0.0281076	0.914988	4.84556	1	584.435	-2.10511	Pigp
row_9986	0.0281982	0.914988	4.83996	1	584.435	-1.0594	Gfm2
row_10100	0.0282064	0.914988	4.83945	1	584.435	1.1914	Flnb
row_6962	0.0282113	0.914988	4.83915	1	584.435	2.51261	Snx1
row_12468	0.0282215	0.914988	4.83852	1	584.435	10	Psmg2
row_3376	0.0282327	0.914988	4.83783	1	584.435	-0.75039	Rundc3b
row_11502	0.0282441	0.914988	4.83713	1	584.435	10	Bace2
row_6199	0.0282723	0.914988	4.8354	1	584.435	-3.61023	Gm10649
row_3868	0.028395	0.914988	4.82787	1	584.435	10	Pxn
row_2246	0.0284088	0.914988	4.82702	1	584.435	-0.551234	Pde4dip
row_13107	0.0285018	0.914988	4.82134	1	584.435	0.429999	Cdr1os
row_10982	0.0285969	0.914988	4.81555	1	584.435	-2.435	Gm30085
row_9979	0.0286799	0.914988	4.81051	1	584.435	10	Poc5
row_12772	0.0286902	0.914988	4.80989	1	584.435	-2.84519	Gm35438.1
row_8430	0.0287897	0.914988	4.80387	1	584.435	2.03113	Plscr3
row_0852	0.0288135	0.914988	4.80243	1	584.435	-1.50641	Commd3
row_7902	0.0289957	0.914988	4.79148	1	584.435	10	Gm15723
row_11060	0.029159	0.914988	4.78173	1	584.435	10	Dazap2
row_0677	0.0293023	0.914988	4.77322	1	584.435	-2.28972	Grem2
row_4020	0.0293219	0.914988	4.77205	1	584.435	10	Castor2
row_12156	0.0293483	0.914988	4.77049	1	584.435	10	Mpp7
row_8174	0.0293485	0.914988	4.77048	1	584.435	-2.76397	Mpg
row_9091	0.0294275	0.914988	4.76581	1	584.435	10	Kcnf1
row_3821	0.0299084	0.914988	4.73768	1	584.435	-2.8386	Tfip11
row_6593	0.029954	0.914988	4.73504	1	584.435	-1.34753	Mtmr2
row_2003	0.0301718	0.914988	4.72247	1	584.435	-4.13236	Gm21954
row_1432	0.0301749	0.914988	4.7223	1	584.435	10	Dut
row_5585	0.0302455	0.914988	4.71824	1	584.435	-1.13846	Ipo7
row_3881	0.0302741	0.914988	4.7166	1	584.435	-1.44119	Wsb2
row_13065	0.0303145	0.914988	4.71429	1	584.435	-1.25964	Mcts1
row_8397	0.0304177	0.914988	4.7084	1	584.435	2.00035	Ndel1
row_2579	0.030675	0.914988	4.6938	1	584.435	-1.68229	Osgin2
row_0808	0.0307835	0.914988	4.68769	1	584.435	-2.72868	Bend7
row_10118	0.0307897	0.914988	4.68734	1	584.435	-1.20683	Psmd6
row_10192	0.0308816	0.914988	4.68217	1	584.435	0.622857	Cacna2d3
row_9005	0.0309519	0.914988	4.67824	1	584.435	-2.32881	Anapc11
row_3209	0.0312806	0.914988	4.65994	1	584.435	10	Rcc2
row_10797	0.0314081	0.914988	4.6529	1	584.435	10	Maf1
row_2590	0.0314312	0.914988	4.65163	1	584.435	1.61372	Ccnc
row_6888	0.0315051	0.914988	4.64757	1	584.435	-1.0992	Sema7a
row_1834	0.0315054	0.914988	4.64755	1	584.435	-1.01216	Eef1a2
row_2498	0.031544	0.914988	4.64543	1	584.435	-10	Gm43573
row_0329	0.0315691	0.914988	4.64405	1	584.435	-10	4933407L21Rik
row_12895	0.0315972	0.914988	4.64251	1	584.435	10	Pprc1
row_3863	0.0318572	0.914988	4.62834	1	584.435	-2.94579	Triap1
row_1791	0.0319243	0.914988	4.6247	1	584.435	-1.83018	Gm14410
row_9960	0.0320689	0.914988	4.61688	1	584.435	2.7106	Mtx3
row_2487	0.0320698	0.914988	4.61683	1	584.435	-2.96007	Ddah1
row_12486	0.0321296	0.914988	4.61361	1	584.435	-1.19705	Smad4
row_9471	0.0321569	0.914988	4.61214	1	584.435	10	Vrk1
row_12382	0.0322853	0.914988	4.60525	1	584.435	1.42588	Ccdc112
row_4885	0.0323423	0.914988	4.6022	1	584.435	-4.00594	Gm15927
row_0688	0.0324588	0.914988	4.59599	1	584.435	-1.35674	Catspere2
row_8804	0.0324597	0.914988	4.59594	1	584.435	1.41103	Rundc3a
row_7923	0.0325868	0.914988	4.58919	1	584.435	10	Slc35e3
row_8418	0.0327387	0.914988	4.58115	1	584.435	-2.88556	Wrap53
row_8379	0.0327705	0.914988	4.57948	1	584.435	0.77353	Arhgap44
row_3917	0.033123	0.914988	4.561	1	584.435	-0.710847	Cux2
row_3982	0.0331664	0.914988	4.55874	1	584.435	-1.33237	Ubc
row_1387	0.0331858	0.914988	4.55773	1	584.435	-1.47881	Vps39
row_2733	0.0332169	0.914988	4.55611	1	584.435	-1.00366	Plppr1
row_12105	0.0333782	0.914988	4.54775	1	584.435	1.2299	Ppm1b
row_11251	0.0333937	0.914988	4.54695	1	584.435	10	Etv5
row_1793	0.0334107	0.914988	4.54607	1	584.435	-10	Gm14418
row_13234	0.0335761	0.914988	4.53754	1	584.435	-1.57423	Abcb7
row_2079	0.0336068	0.914988	4.53597	1	584.435	1.39404	Map9
row_10345	0.0337364	0.914988	4.52933	1	584.435	-10	Nynrin
row_7218	0.033852	0.914988	4.52343	1	584.435	-2.76864	Impdh2
row_8576	0.0341137	0.914988	4.51015	1	584.435	-1.29763	Cdk5r1
row_0581	0.0341351	0.914988	4.50907	1	584.435	0.587639	Astn1
row_8930	0.0345308	0.914988	4.4892	1	584.435	10	Wbp2
row_7249	0.0345334	0.914988	4.48907	1	584.435	10	Nbeal2
row_11067	0.0345537	0.914988	4.48806	1	584.435	10	Atg101
row_0202	0.0347299	0.914988	4.4793	1	584.435	-1.17371	Bzw1
row_13013	0.03492	0.914988	4.46989	1	584.435	10	1810030O07Rik
row_7458	0.0349566	0.914988	4.46809	1	584.435	-10	Gm20300
row_12793	0.0351258	0.914988	4.45978	1	584.435	-3.44626	Asah2
row_4459	0.035196	0.914988	4.45634	1	584.435	-1.69847	Krcc1
row_13084	0.0352153	0.914988	4.4554	1	584.435	-1.02313	Firre
row_6833	0.0353143	0.914988	4.45056	1	584.435	-0.912183	Ddx10
row_11526	0.0354283	0.914988	4.44502	1	584.435	-2.63024	Tagap1
row_2767	0.0354366	0.914988	4.44461	1	584.435	1.45545	Ugcg
row_6067	0.0354945	0.914988	4.4418	1	584.435	0.368897	Gpm6a
row_12582	0.0354985	0.914988	4.44161	1	584.435	10	Bbs1
row_12549	0.0355073	0.914988	4.44118	1	584.435	-0.701855	Chka
row_9173	0.0356797	0.914988	4.43285	1	584.435	1.95941	Zfp277
row_12005	0.0357548	0.914988	4.42923	1	584.435	1.5298	Tubb4a
row_4092	0.0358085	0.914988	4.42665	1	584.435	10	Zscan21
row_8280	0.0358184	0.914988	4.42617	1	584.435	-1.3057	Hint1
row_8851	0.0358486	0.914988	4.42473	1	584.435	10	Taco1
row_7110	0.035911	0.914988	4.42173	1	584.435	-4.97467	Gm19325
row_3107	0.0360103	0.914988	4.41698	1	584.435	2.42251	Gmeb1
row_5448	0.0360963	0.914988	4.41288	1	584.435	10	Cemip
row_6208	0.0362001	0.914988	4.40794	1	584.435	1.27405	Zfp827
row_5773	0.0362721	0.914988	4.40453	1	584.435	-10	Fam53b
row_7541	0.0362838	0.914988	4.40398	1	584.435	1.69393	Fam184a
row_9440	0.0365171	0.914988	4.39296	1	584.435	1.32015	Ppp4r3a
row_11090	0.0366642	0.914988	4.38605	1	584.435	10	Zfp385a
row_4584	0.0366949	0.914988	4.38462	1	584.435	10	Aldh1l1
row_6489	0.0367292	0.914988	4.38301	1	584.435	10	Map1lc3b
row_2459	0.0367726	0.914988	4.38098	1	584.435	10	Mttp
row_11075	0.0369709	0.914988	4.37174	1	584.435	10	Pfdn5
row_2452	0.0370755	0.914988	4.36689	1	584.435	2.51076	Manba
row_1996	0.0371597	0.914988	4.363	1	584.435	10	Alg5
row_9612	0.0372213	0.914988	4.36016	1	584.435	10	Zkscan8
row_13154	0.0373702	0.914988	4.3533	1	584.435	-1.91521	Lage3
row_1420	0.0374554	0.914988	4.34939	1	584.435	-1.30081	Eif3j1
row_10745	0.0375134	0.914988	4.34674	1	584.435	10	Sla
row_3363	0.0375419	0.914988	4.34543	1	584.435	2.68611	Cldn12
row_1083	0.0380825	0.914988	4.32091	1	584.435	-0.431267	Mbd5
row_3779	0.0381581	0.914988	4.3175	1	584.435	10	Dr1
row_5147	0.0382815	0.914988	4.31197	1	584.435	-2.21571	Alkbh6
row_6826	0.0382859	0.914988	4.31178	1	584.435	0.918524	Arhgap20
row_13089	0.0382915	0.914988	4.31152	1	584.435	10	Gpc3
row_6807	0.0384485	0.914988	4.30451	1	584.435	-4.41433	Drd2
row_1669	0.0384608	0.914988	4.30396	1	584.435	10	Soga1
row_2176	0.0385608	0.914988	4.29951	1	584.435	-3.37275	1700040D17Rik
row_7793	0.0386448	0.914988	4.29578	1	584.435	1.88859	Nuak1
row_1671	0.0386522	0.914988	4.29545	1	584.435	-3.48583	Rbl1
row_4245	0.0389443	0.914988	4.28256	1	584.435	0.672124	Phf14
row_9835	0.0389599	0.914988	4.28187	1	584.435	-0.933086	Habp4
row_10660	0.0390858	0.914988	4.27635	1	584.435	10	Zfp706
row_1484	0.0391805	0.914988	4.2722	1	584.435	10	Pced1a
row_6879	0.039191	0.914988	4.27174	1	584.435	10	Scamp2
row_0438	0.0392051	0.914988	4.27113	1	584.435	10	2900009J06Rik
row_5894	0.0394707	0.914988	4.25957	1	584.435	10	Abhd13
row_12936	0.0395536	0.914988	4.25598	1	584.435	-0.885336	Bbip1
row_3409	0.0396216	0.914988	4.25304	1	584.435	10	Reln
row_0934	0.0396246	0.914988	4.25291	1	584.435	-3.71926	Adamtsl2
row_5032	0.0396982	0.914988	4.24973	1	584.435	-10	Zfp114
row_5471	0.0399063	0.914988	4.24079	1	584.435	0.236004	Dlg2
row_3550	0.0399445	0.914988	4.23915	1	584.435	-2.40264	Wfs1
row_1809	0.0399489	0.914988	4.23896	1	584.435	10	4921531C22Rik
row_9533	0.0399537	0.914988	4.23876	1	584.435	-1.3405	Zfp386
row_3438	0.0399971	0.914988	4.2369	1	584.435	1.71519	Rheb
row_13383	0.0400478	0.914988	4.23473	1	584.435	0.670286	Cdkl5
row_7410	0.0401938	0.914988	4.22851	1	584.435	10	Nhsl1
row_7619	0.0401971	0.914988	4.22837	1	584.435	10	Tfam
row_4119	0.0402244	0.914988	4.22721	1	584.435	-1.57983	Ints1
row_11363	0.0402364	0.914988	4.2267	1	584.435	10	Boc
row_3916	0.0402443	0.914988	4.22636	1	584.435	-3.21951	Pheta1
row_7402	0.0403204	0.914988	4.22313	1	584.435	0.416161	Hivep2
row_13376	0.0403517	0.914988	4.2218	1	584.435	1.57182	Bclaf3
row_10566	0.0403732	0.914988	4.2209	1	584.435	-10	Gm15938
row_5010	0.0404685	0.914988	4.21686	1	584.435	10	Ercc1
row_4865	0.0404779	0.914988	4.21647	1	584.435	1.21938	Tmtc1
row_5279	0.0404891	0.914988	4.216	1	584.435	-1.57156	Cyth2
row_2200	0.0405167	0.914988	4.21483	1	584.435	-2.61214	Prune1
row_5592	0.0405761	0.914988	4.21232	1	584.435	-0.815272	Eif4g2
row_7014	0.0406686	0.914988	4.20843	1	584.435	-3.85305	Myo5c
row_9063	0.0407939	0.914988	4.20318	1	584.435	-1.8946	Hs1bp3
row_13172	0.0408045	0.914988	4.20274	1	584.435	-1.62799	Prkx
row_5398	0.0408443	0.914988	4.20107	1	584.435	-0.966079	Abhd2
row_6085	0.040849	0.914988	4.20087	1	584.435	-0.524322	Cpe
row_2793	0.0408725	0.914988	4.19989	1	584.435	10	Tle1
row_7910	0.0409347	0.914988	4.19729	1	584.435	10	Ptprb
row_1995	0.0409559	0.914988	4.19641	1	584.435	10	Exosc8
row_4712	0.0409735	0.914988	4.19567	1	584.435	-1.7511	Zfp248
row_4657	0.0410018	0.914988	4.19449	1	584.435	2.47301	Camk1
row_4503	0.0410153	0.914988	4.19393	1	584.435	-3.2182	1700003E16Rik
row_3504	0.0410345	0.914988	4.19313	1	584.435	1.70012	Maea
row_10571	0.0410507	0.914988	4.19246	1	584.435	1.93352	Lifr
row_9338	0.04108	0.914988	4.19124	1	584.435	-0.920671	Synj2bp
row_5947	0.0411166	0.914988	4.18972	1	584.435	1.41482	Kat6a
row_5043	0.0411891	0.914988	4.18671	1	584.435	10	Xrcc1
row_2596	0.0411941	0.914988	4.1865	1	584.435	-1.50652	Fbxl4
row_5863	0.041284	0.914988	4.18278	1	584.435	-2.29755	LTO1
row_13073	0.0413075	0.914988	4.18181	1	584.435	-0.940609	Smarca1
row_9229	0.0413256	0.914988	4.18106	1	584.435	0.518754	Lrfn5
row_1202	0.041333	0.914988	4.18075	1	584.435	10	Gm13944
row_1560	0.0413369	0.914988	4.18059	1	584.435	10	Rin2
row_0152	0.0413642	0.914988	4.17946	1	584.435	10	Gulp1
row_5227	0.0414635	0.914988	4.17537	1	584.435	10	Nr1h2
row_12906	0.0415221	0.914988	4.17296	1	584.435	10	Sfxn2
row_6374	0.0415982	0.914988	4.16983	1	584.435	10	Acd
row_3132	0.0416388	0.914988	4.16817	1	584.435	10	Gpatch3
row_8207	0.0417064	0.914988	4.1654	1	584.435	10	Sox30
row_11470	0.0417411	0.914988	4.16398	1	584.435	10	Donson
row_3612	0.041797	0.914988	4.1617	1	584.435	-2.09336	Ugdh
row_3880	0.0418109	0.914988	4.16113	1	584.435	-1.46934	Pebp1
row_9125	0.0418546	0.914988	4.15935	1	584.435	-2.34556	Rnaseh1
row_3736	0.0419221	0.914988	4.1566	1	584.435	10	Mrps18c
row_8008	0.0419343	0.914988	4.1561	1	584.435	2.41944	Rab5b
row_2347	0.0419894	0.914988	4.15386	1	584.435	1.06273	Wdr47
row_1895	0.0420128	0.914988	4.15291	1	584.435	-1.21136	Hltf
row_9427	0.0420438	0.914988	4.15165	1	584.435	10	Gm19951
row_8330	0.0420754	0.914988	4.15037	1	584.435	-4.47408	Pemt
row_8897	0.0421524	0.914988	4.14725	1	584.435	1.44006	Cog1
row_8828	0.0422147	0.914988	4.14473	1	584.435	10	Rprml
row_4218	0.0422686	0.914988	4.14256	1	584.435	1.06917	Pds5b
row_4492	0.0424258	0.914988	4.13623	1	584.435	-1.65209	Htra2
row_5050	0.0424307	0.914988	4.13603	1	584.435	-0.841903	Grik5
row_7511	0.0425753	0.914988	4.13023	1	584.435	-1.62903	Ostm1
row_8523	0.0426042	0.914988	4.12907	1	584.435	2.3512	Gosr1
row_12103	0.042642	0.914988	4.12756	1	584.435	10	Dync2li1
row_12284	0.0426437	0.914988	4.12749	1	584.435	-2.85901	Pcdha3
row_10533	0.0426516	0.914988	4.12718	1	584.435	10	Gm16835
row_4546	0.0426947	0.914988	4.12546	1	584.435	10	Mxd1
row_8601	0.0428031	0.914988	4.12113	1	584.435	-0.619218	Acaca
row_2725	0.0428279	0.914988	4.12015	1	584.435	1.78638	Nr4a3
row_6443	0.042831	0.914988	4.12002	1	584.435	10	Bcar1
row_4595	0.0428439	0.914988	4.11951	1	584.435	-1.84301	Grip2
row_6400	0.0430115	0.914988	4.11286	1	584.435	-1.29795	Vps4a
row_9200	0.0432534	0.914988	4.1033	1	584.435	0.42479	Akap6
row_2926	0.0432726	0.914988	4.10255	1	584.435	-10	Cyp4x1os
row_3244	0.043289	0.914988	4.1019	1	584.435	-1.65262	Fbxo44
row_1373	0.043364	0.914988	4.09895	1	584.435	10	Chac1
row_9444	0.0433727	0.914988	4.09861	1	584.435	-1.45868	Ndufb1-ps
row_0228	0.0435259	0.914988	4.09261	1	584.435	-1.65623	Nrp2
row_8852	0.0436003	0.914988	4.0897	1	584.435	1.10146	Map3k3
row_0320	0.0436553	0.914988	4.08755	1	584.435	-0.813658	Sphkap
row_4253	0.0436654	0.914988	4.08716	1	584.435	10	Foxp2
row_3054	0.0436893	0.914988	4.08623	1	584.435	-2.60602	Csmd2os
row_3826	0.0437663	0.914988	4.08323	1	584.435	10	Myo18b
row_2348	0.0437972	0.914988	4.08203	1	584.435	10	Clcc1
row_0116	0.0438609	0.914988	4.07955	1	584.435	10	Mitd1
row_1929	0.0439379	0.914988	4.07657	1	584.435	-1.37224	Actl6a
row_10976	0.0439379	0.914988	4.07657	1	584.435	2.47368	Abcd2
row_2682	0.04397	0.914988	4.07533	1	584.435	-2.40037	Tesk1
row_4957	0.0442067	0.914988	4.06619	1	584.435	10	Chmp2a
row_0192	0.044271	0.914988	4.06372	1	584.435	0.521207	Plcl1
row_10068	0.0443286	0.914988	4.06151	1	584.435	1.54497	Emb
row_2077	0.0444073	0.914988	4.05849	1	584.435	-0.886829	Gucy1b1
row_1150	0.0445302	0.914988	4.05379	1	584.435	-1.78169	Ccdc173
row_12297	0.0445743	0.914988	4.05211	1	584.435	-3.59359	Gm10544
row_1888	0.0446274	0.914988	4.05008	1	584.435	-1.20196	Armc1
row_10702	0.0446358	0.914988	4.04976	1	584.435	0.438839	Samd12
row_10690	0.0446787	0.914988	4.04813	1	584.435	-3.27458	Pkhd1l1
row_12957	0.0447248	0.914988	4.04637	1	584.435	1.85503	Hspa12a
row_2802	0.0449125	0.914988	4.03926	1	584.435	1.59141	Mpdz
row_4211	0.0449194	0.914988	4.039	1	584.435	-0.946605	B3glct
row_2663	0.0452197	0.914988	4.02767	1	584.435	1.40326	Ccl27a
row_2769	0.0452197	0.914988	4.02767	1	584.435	1.38721	Ptbp3
row_12147	0.0452641	0.914988	4.02601	1	584.435	-0.755136	Kif5b
row_6754	0.0452936	0.914988	4.0249	1	584.435	1.01134	Thy1
row_6130	0.0454456	0.914988	4.01921	1	584.435	10	Klhl26
row_9646	0.0459548	0.914988	4.00029	1	584.435	10	Wrnip1
row_1551	0.045988	0.914988	3.99906	1	584.435	10	Ovol2
row_7772	0.0459902	0.914988	3.99898	1	584.435	10	Gm3055
row_11016	0.0460212	0.914988	3.99784	1	584.435	-0.907052	Cacnb3
row_9611	0.0461759	0.914988	3.99214	1	584.435	10	Zkscan4
row_0670	0.0463243	0.914988	3.98669	1	584.435	-2.27616	Cfap45
row_6964	0.046331	0.914988	3.98645	1	584.435	-3.60095	Dapk2
row_3605	0.0463322	0.914988	3.9864	1	584.435	10	Gm20033
row_6189	0.046489	0.914988	3.98067	1	584.435	-3.15951	Gm17435
row_10934	0.0466825	0.914988	3.97363	1	584.435	0.673908	Atxn10
row_11340	0.0467209	0.914988	3.97223	1	584.435	10	Cox17
row_9847	0.0467698	0.914988	3.97046	1	584.435	1.7855	Mterf3
row_12427	0.046782	0.914988	3.97002	1	584.435	-0.46776	Camk2a
row_4936	0.0468741	0.914988	3.96668	1	584.435	-3.85669	Zim1
row_3228	0.046992	0.914988	3.96242	1	584.435	10	Pramef8
row_10393	0.04701	0.914988	3.96177	1	584.435	-1.54049	Mtmr9
row_11366	0.0470741	0.914988	3.95946	1	584.435	1.8889	Slc35a5
row_1266	0.0471243	0.914988	3.95766	1	584.435	10	D930015M05Rik
row_7801	0.0471617	0.914988	3.95631	1	584.435	-1.64843	Mterf2
row_9640	0.0472465	0.914988	3.95327	1	584.435	10	Agtr1a
row_1062	0.04726	0.914988	3.95278	1	584.435	10	Gpr21
row_10355	0.0473109	0.914988	3.95096	1	584.435	0.801315	Zmym2
row_11436	0.0473616	0.914988	3.94914	1	584.435	0.650405	Ncam2
row_4427	0.0474148	0.914988	3.94724	1	584.435	10	Kbtbd2
row_0512	0.0474409	0.914988	3.94631	1	584.435	10	Zfp281
row_8108	0.0475493	0.914988	3.94244	1	584.435	10	Meis1
row_10288	0.0476031	0.914988	3.94053	1	584.435	-0.974305	Hnrnpc
row_8599	0.0476988	0.914988	3.93712	1	584.435	10	Dusp14
row_7363	0.0477208	0.914988	3.93634	1	584.435	1.29685	Rgs17
row_2407	0.0477811	0.914988	3.9342	1	584.435	10	Snhg8
row_12501	0.0478841	0.914988	3.93056	1	584.435	-1.1412	Smad2
row_11391	0.0480179	0.914988	3.92583	1	584.435	10	Trmt10c
row_9840	0.0480198	0.914988	3.92576	1	584.435	10	Gm31218
row_13286	0.0480424	0.914988	3.92497	1	584.435	-0.595863	Gprasp1
row_8849	0.0482206	0.914988	3.9187	1	584.435	1.78869	Dcaf7
row_4097	0.0482752	0.914988	3.91678	1	584.435	-1.52983	Taf6
row_13188	0.0483041	0.914988	3.91577	1	584.435	1.72202	Klhl15
row_0455	0.0483407	0.914988	3.91449	1	584.435	10	Rassf5
row_6709	0.0483907	0.914988	3.91274	1	584.435	10	4930581F22Rik
row_10556	0.0483961	0.914988	3.91255	1	584.435	-3.62499	1700024B18Rik
row_4175	0.0485241	0.914988	3.90808	1	584.435	1.61438	Smurf1
row_7084	0.0486473	0.914988	3.90379	1	584.435	-2.42107	Tmed3
row_6137	0.0486715	0.914988	3.90295	1	584.435	-1.97199	Ell
row_12402	0.0486789	0.914988	3.90269	1	584.435	-0.837127	Csnk1g3
row_3465	0.0487561	0.914988	3.90001	1	584.435	10	Kcnk3
row_6551	0.0487992	0.914988	3.89851	1	584.435	-3.73289	Ntpcr
row_8958	0.048848	0.914988	3.89682	1	584.435	-2.68046	Afmid
row_4743	0.0489709	0.914988	3.89257	1	584.435	-1.3677	Lpcat3
row_5704	0.0489722	0.914988	3.89253	1	584.435	-1.68239	Kctd13
row_0380	0.049005	0.914988	3.89139	1	584.435	10	Sept2
row_7538	0.0491129	0.914988	3.88767	1	584.435	-3.48159	Gm47644
row_8949	0.049221	0.914988	3.88396	1	584.435	2.328	Mfsd11
row_10277	0.049226	0.914988	3.88379	1	584.435	-3.19196	Tep1
row_1857	0.0492458	0.914988	3.88311	1	584.435	2.08451	Zfhx4
row_5804	0.0493095	0.914988	3.88092	1	584.435	-2.15423	Zfp511
row_3924	0.0494025	0.914988	3.87774	1	584.435	-2.57178	Gpn3
row_3994	0.0494485	0.914988	3.87616	1	584.435	-0.701998	Sfswap
row_9985	0.0494493	0.914988	3.87613	1	584.435	10	Nsa2
row_1744	0.0494508	0.914988	3.87608	1	584.435	-1.03262	B4galt5
row_4634	0.0495105	0.914988	3.87404	1	584.435	2.31864	Trnt1
row_9221	0.0495253	0.914988	3.87354	1	584.435	-1.63552	Sstr1
row_10542	0.0495661	0.914988	3.87215	1	584.435	-0.468357	Dock9
row_2208	0.0496436	0.914988	3.86951	1	584.435	1.11197	Ensa
row_6609	0.0497641	0.914988	3.86541	1	584.435	1.01786	Taf1d
row_8021	0.0497858	0.914988	3.86467	1	584.435	10	Vmn2r87
row_8777	0.0498049	0.914988	3.86402	1	584.435	2.29015	Ezh1
row_11335	0.0499043	0.914988	3.86066	1	584.435	-2.41714	Rabl3

[truncated: 173 more sheets: Car3_AssignCux2_0, ENT cells_AssignArid1b_0, ENT cells_AssignFoxp1_1, ENT cells_AssignCux2_1, ENT cells_AssignMed13L_0, ENT cells_AssignKmt5b_0, ENT cells_AssignNT_2, ENT cells_AssignAdnp_1, ENT cells_AssignSyngap1_1, ENT cells_AssignST_0, ENT cells_AssignNT_1, ENT cells_AssignPogz_1, ENT cells_AssignShank3_0, ENT cells_AssignST_1, ENT cells_AssignCux2_0, ENT cells_AssignGrin2b_1, ENT cells_AssignGrin2b_0, L2_3 IT CTX-1_AssignMed13L_0, L2_3 IT CTX-1_AssignFoxp1_1, L2_3 IT CTX-1_AssignNT_2 …]
